# Supplementary material for: ZBTB16/PLZF regulates juvenile spermatogonial stem cell development through an extensive transcription factor poising network
Source: Nat Struct Mol Biol. 2025 Mar 3;32(7):1213–26. doi: 10.1038/s41594-025-01509-5 (PMC12263333; doi:10.1038/s41594-025-01509-5)
Supplement: Supplementary file 3 — Supplementary Table 1. [file 41594_2025_1509_MOESM3_ESM.xlsx]

## Sheet: Sheet1
Antibodies
Host organism	Target	Species	Manufacturer	Catalog number	RRID	Lot	Application	Validation statement
mouse	ACTB	mouse	Proteintech	Cat# 66009-1-lg	AB_2782959		IB: 1:10,000	https://www.ptglab.com/products/Pan-Actin-Antibody-66009-1-Ig.htm
rabbit	ADAMTS5	mouse	Thermo Fisher Scientific	Cat# PA5-27165	AB_2544641	SH2433831E	IF 1:100 (10 µg/ml)	https://www.thermofisher.com/antibody/product/ADAMTS5-Antibody-Polyclonal/PA5-27165
mouse	CCND1	mouse	Santa Cruz Biotechnology	Cat# sc-8396	AB_627344		IF 1:50 (4 µg/ml)	https://www.scbt.com/p/cyclin-d1-antibody-a-12?gad_source=1&gclid=Cj0KCQjwqP2pBhDMARIsAJQ0CzrS5XHH5sEjTc8G84h58NdC2Ec1dlLl89WhA0bEHpE9c9fwdiHLTboaAp5UEALw_wcB
rat	CCND2	mouse	Santa Cruz Biotechnology	Cat# sc-452	AB_627350	K0920	IF 1:50 (4 µg/ml)	https://www.scbt.com/p/cyclin-d2-antibody-34b1-3
goat	GATA4	mouse	Santa Cruz Biotechnology	Cat# sc-1237	AB_2108747	J2919	IF 1:200 (1 µg/ml)	https://www.scbt.com/p/gata-4-antibody-c-20
rabbit	H3K27me3	mouse	EMD Millipore	Cat# 07-449	AB_310624	# 2064519	ChIP 5 µl	https://www.emdmillipore.com/US/en/product/Anti-trimethyl-Histone-H3-Lys27-Antibody,MM_NF-07-449?ReferrerURL=https%3A%2F%2Fwww.google.com%2F
rabbit	H3K4me3	mouse	Active Motif	Cat# 39159	AB_2615077	# 01609004	ChIP 3 µl	https://www.activemotif.com/catalog/details/39159/histone-h3-trimethyl-lys4-antibody-pab
rabbit	H3K9me3	mouse	Active Motif	Cat# 39161	AB_2532132	# 21518003	ChIP 5 µl	https://www.activemotif.com/catalog/details/39161/histone-h3-trimethyl-lys9-antibody-pab
rat	KIT/CD117	mouse	Miltenyi Biotec	Cat# 130-091-224	AB_2753213		IMCS 1:5	https://www.miltenyibiotec.com/US-en/products/cd117-microbeads-mouse.html#130-091-224
rat	KIT/CD117-PE	mouse	Thermo Fisher Scientific	Cat# 12-1171-81	AB_465812	# 4299797	FC 0.125 μg/test	https://www.thermofisher.com/antibody/product/CD117-c-Kit-Antibody-clone-2B8-Monoclonal/12-1171-81
goat	LIN28A	mouse	R&D systems	Cat# AF3757	AB_2234537	YFC0118041	IF 1:400	https://www.rndsystems.com/products/human-lin-28a-antibody_af3757
rabbit	Phospho-CDK4 (Thr172)	mouse	Thermo Fisher Scientific	Cat# 702556	AB_2632989	# 2109296	IF 1:100 (5.0 µg/ml)	https://www.thermofisher.com/antibody/product/Phospho-CDK4-Thr172-Antibody-clone-9H2L7-Recombinant-Monoclonal/702556
rabbit	Phospho-CDK6	mouse	Thermo Fisher Scientific	Cat# PA537517	AB_2554126	TG2602952	IF 1:100 (10.0 µg/ml)	https://www.thermofisher.com/antibody/product/Phospho-CDK6-Tyr13-Antibody-Polyclonal/PA5-37517
rabbit	Phospho-H2AX (S136, 20E3)	mouse	Cell Signaling	Cat# 9718	AB_2118009	# 13	IF 1:400	https://www.cellsignal.com/products/primary-antibodies/phospho-histone-h2a-x-ser139-20e3-rabbit-mab/9718
mouse	Pan-RNAPol2	mouse	Active Motif	Cat# 39097	AB_2732926	# 2331141	ChIP 0.2 µg (1 µl)	https://www.activemotif.com/catalog/details/39097/rna- pol-ii-antibody-mab
rabbit	RNAPol2 CTD phospho Ser5	mouse	Active Motif	Cat# 39233	AB_2793198	# 02808001	ChIP 5 µg (5 µl)	https://www.activemotif.com/catalog/details/39233/rna- pol-ii-ctd-phospho-ser5-antibody-pab
rat	RNAPol2 CTD phospho Ser2	mouse	Active Motif	Cat# 61083	AB_2687450	# 24151177	ChIP 5 µg (5 µl)	https://www.activemotif.com/catalog/details/61083/rna- pol-ii-ctd-phospho-ser2-antibody-mab
rabbit	SALL4	mouse	Abcam	Cat# ab29112	AB_777810	GR253169-2	IF 1:1000 (1 µg/ml), ChIP 5 µg	https://www.abcam.com/products/primary-antibodies/sall4-antibody-ab29112.html
rabbit	SOX3	mouse	EMD Millipore	Cat# AB5772	AB_2302597	ZB42331284	ChIP 2.5 µg (5 µl)	https://www.sigmaaldrich.co.th/th_en/ab5772-th
mouse	SOX3	mouse	Santa Cruz Biotechnology	Cat# sc-101155	AB_2195961	B2713	IF 1:100 (2 µg/ml), ChIP 2.5 µg (25 µl)	https://www.scbt.com/p/sox-3-antibody-16-c2
mouse	SYCP3	mouse	Abcam	Cat# ab97672	AB_10678841	GR282926-6	IF 1:200 (5.0 µg/ml)	https://www.abcam.com/products/primary-antibodies/scp3-antibody-cor-10g117-ab97672.html
mouse	SYCP3	mouse	Santa Cruz Biotechnology	Cat# sc-74569	AB_2197353	A1421	IF 1:400 (0.5 µg/µl)	https://www.scbt.com/p/scp-3-antibody-d-1
mouse	TBP	mouse	EMD Millipore	Cat# MAB3658	AB_2200056	# 2502933	ChIP 1 µl	https://www.emdmillipore.com/US/en/product/Anti-TATA-Binding- Protein-Antibody,MM_NF-MAB3658
rat	THY1/CD90.2	mouse	Miltenyi Biotec	Cat# 130-049-101	AB_3073748		IMCS 1:10	https://www.miltenyibiotec.com/US-en/products/cd90-2-microbeads-mouse.html
rat	THY1/CD90.2-PE-Cy7 (53-2-1)	mouse	Thermo Fisher Scientific	Cat# 25-0902-81	AB_469641	# 4309891	FC 0.06 µg/test	https://www.thermofisher.com/antibody/product/CD90-2-Thy-1-2-Antibody-clone-53-2-1-Monoclonal/25-0902-81
mouse	UTF1	mouse	EMD Millipore	Cat# MAB4337	AB_827541		IF 1:100 (10 µg/ml)	https://www.emdmillipore.com/US/en/product/Anti-UTF-1-Antibody-clone-5G10.2,MM_NF-MAB4337
rabbit	VERSICAN V0, V1 Neo	mouse	Thermo Fisher Scientific	Cat# PA1-1748A	AB_2304324	SA242400	IF 1:1,000 (2 µg/ml)	https://www.thermofisher.com/antibody/product/PA1-1748A.html?ef_id=Cj0KCQjwqP2pBhDMARIsAJQ0CzqyYcJEbrSNQY5iQofd3Z0IO3xyge1G_agd3S9qnkk-xTCRdJBGndwaAhF_EALw_wcB:G:s&s_kwcid=AL!3652!3!459737518508!!!g!!!10950825775!106531320406&cid=bid_pca_aup_r01_co_cp1359_pjt0000_bid00000_0se_gaw_dy_pur_con&gad_source=1&gclid=Cj0KCQjwqP2pBhDMARIsAJQ0CzqyYcJEbrSNQY5iQofd3Z0IO3xyge1G_agd3S9qnkk-xTCRdJBGndwaAhF_EALw…
goat	ZBTB16	mouse	Santa Cruz Biotechnology	Cat# sc-11146	AB_2218938	D1912	IB 1:100 (2 µg/µl), IF 1:200 (1 µg/ml), ChIP 5 µg (25 µl)	https://www.scbt.com/p/plzf-antibody-n-21
rabbit	ZBTB16	mouse	Santa Cruz Biotechnology	Cat# sc-22839	AB_2304760	I0115	IB 1:400 (0.5 µg/µl), IF 1:100 (2 µg/ml), ChIP 5 µg (25 µl)	https://www.scbt.com/p/plzf-antibody-h-300
goat	Rabbit IgG-HRP	mouse	Bio-Rad	Cat# 170-6518	AB_11125338	# 91123	IB 1:10,000	https://www.bio-rad.com/en-us/sku/1706518-goat-anti-rabbit-igg-ap-conjugate?ID=1706518
bovine	Goat IgG-HRP	mouse	Santa Cruz Biotechnology	Cat# sc-2354		A0319	IB 1:5,000	https://www.scbt.com/p/mouse-anti-goat-igg-hrp?srsltid=AfmBOoqyWfLHmZRs1kYZJXmqq1_4Dmit850qpbpwc0aDZljGZFxrPo7m
donkey	Alex Fluor 488 donkey anti-mouse IgG	mouse	Thermo Fisher Scientific	Cat# A21202	AB_141607		IF 1:1,000 (2 µg/ml)	https://www.thermofisher.com/antibody/product/Donkey-anti-Mouse-IgG-H-L-Highly-Cross-Adsorbed-Secondary-Antibody-Polyclonal/A-21202
donkey	Alex Fluor 594 donkey anti-mouse IgG	mouse	Thermo Fisher Scientific	Cat# A21203	AB_2535789		IF 1:1,000 (2 µg/ml)	https://www.thermofisher.com/antibody/product/Donkey-anti-Mouse-IgG-H-L-Highly-Cross-Adsorbed-Secondary-Antibody-Polyclonal/A-21203
donkey	Alex Fluor 647 donkey anti-mouse IgG	mouse	Thermo Fisher Scientific	Cat# A31571	AB_162542		IF 1:1,000 (2 µg/ml)	https://www.thermofisher.com/antibody/product/Donkey-anti-Mouse-IgG-H-L-Highly-Cross-Adsorbed-Secondary-Antibody-Polyclonal/A31571
donkey	Alex Fluor 488 donkey anti-rabbit IgG	mouse	Thermo Fisher Scientific	Cat# A21206	AB_2535792		IF 1:1,000 (2 µg/ml)	https://www.thermofisher.com/antibody/product/Donkey-anti-Rabbit-IgG-H-L-Highly-Cross-Adsorbed-Secondary-Antibody-Polyclonal/A-21206
donkey	Alex Fluor 594donkey anti-rabbit IgG	mouse	Thermo Fisher Scientific	Cat# A21207	AB_141637		IF 1:1,000 (2 µg/ml)	https://www.thermofisher.com/antibody/product/Donkey-anti-Rabbit-IgG-H-L-Highly-Cross-Adsorbed-Secondary-Antibody-Polyclonal/A-21207
donkey	Alex Fluor 647 donkey anti-rabbit IgG	mouse	Thermo Fisher Scientific	Cat# A31573	AB_2536183		IF 1:1,000 (2 µg/ml)	https://www.thermofisher.com/antibody/product/Donkey-anti-Rabbit-IgG-H-L-Highly-Cross-Adsorbed-Secondary-Antibody-Polyclonal/A-31573
donkey	Alex Fluor 594 donkey anti-goat IgG	mouse	Thermo Fisher Scientific	Cat# A11058	AB_2534105		IF 1:1,000 (2 µg/ml)	https://www.thermofisher.com/antibody/product/Donkey-anti-Goat-IgG-H-L-Cross-Adsorbed-Secondary-Antibody-Polyclonal/A-11058
donkey	Alex Fluor 488 donkey anti-rat IgG	mouse	Thermo Fisher Scientific	Cat# A21208	AB_2535794		IF 1:1,000 (2 µg/ml)	https://www.thermofisher.com/antibody/product/Donkey-anti-Rat-IgG-H-L-Highly-Cross-Adsorbed-Secondary-Antibody-Polyclonal/A-21208
