# Supplementary material for: ZBTB16/PLZF regulates juvenile spermatogonial stem cell development through an extensive transcription factor poising network
Source: Nat Struct Mol Biol. 2025 Mar 3;32(7):1213–26. doi: 10.1038/s41594-025-01509-5 (PMC12263333; doi:10.1038/s41594-025-01509-5)
Supplement: Supplementary file 4 — Statistical source data. [file 41594_2025_1509_MOESM4_ESM.xlsx]

## Sheet: Figure 1b
Figure 1b
	Associated Gene Name	Log2(Null/WT)	AdjP -value
	4930556M19Rik	0.210577	3.48871
	AK157302	-0.286953	2.55591
	Als2cr11	0.284678	2.94414
	BC037034	-0.0287677	0.240026
	Fam160a2	-0.175425	3.06645
	Gm16042	-0.047548	0.409265
	Lim2	0.80785	16.0285
	Magi2	-0.208941	2.97386
	Mtarc2	-0.246435	7.2738
	Marchf2	0.133582	3.00513
	Mical3	-0.0641976	0.623046
	Mtcp1	0.239296	4.19138
	Nav1	-0.824236	27.3369
	Pou6f1	0.345817	5.59251
	Rpp14	0.131745	2.29981
	Supt20	0.262587	6.08588
	0610005C13Rik	0.156386	1.27817
	0610007P14Rik	-0.0613015	0.646514
	0610009B22Rik	0.251829	4.55351
	0610009E02Rik	-0.19564	2.00022
	0610009L18Rik	0.404333	5.85557
	0610009O20Rik	-0.182424	3.05218
	0610010F05Rik	0.0514903	0.602876
	0610010K14Rik	0.140087	1.99717
	0610011F06Rik	-0.00957294	0.0776563
	0610012G03Rik	-0.0638196	0.582791
	0610030E20Rik	-0.210846	5.39694
	0610037L13Rik	0.144691	2.53136
	0610038B21Rik	-0.228057	3.74635
	0610039K10Rik	-0.218472	2.77923
	0610040B10Rik	0.494451	7.91981
	0610040F04Rik	-0.207724	1.58503
	0610040J01Rik	-0.104182	0.806519
	0610043K17Rik	-0.0868535	0.552999
	1010001B22Rik	0.174899	1.27287
	1010001N08Rik	-0.149027	0
	1110001J03Rik	-0.0116831	0.0839559
	1110002E22Rik	0.157029	0
	1110002J07Rik	0.510484	0
	1110002L01Rik	0.0373996	0.446988
	1110004E09Rik	0.127172	1.89629
	1110004F10Rik	0.27846	6.20313
	1110007C09Rik	0.049854	0.544299
	1110008F13Rik	0.318509	8.80311
	1110008L16Rik	0.513822	22.9696
	1110008P14Rik	0.192644	3.59616
	1110012L19Rik	0.273335	5.9852
	1110017D15Rik	0.109079	0
	1110018N20Rik	0.0967719	0.653539
	1110019D14Rik	0.062336	0.566887
	1110020A21Rik	0.486506	6.96615
	1110032A03Rik	0.119819	1.5783
	1110032F04Rik	0.386715	5.55005
	1110034G24Rik	-0.0842509	0.918266
	1110035H17Rik	-0.321131	3.10816
	1110037F02Rik	-0.00205271	0.0196242
	1110038B12Rik	0.190999	2.80111
	1110038F14Rik	-0.0812134	0.996509
	1110046J04Rik	-0.340431	6.05618
	1110051M20Rik	0.010565	0.111682
	1110054M08Rik	-0.0342296	0.256346
	1110057K04Rik	-0.306967	10.9856
	1110058L19Rik	0.242765	4.96385
	1110059E24Rik	0.47017	17.8571
	1110059G10Rik	0.0748252	0.774297
	1110065P20Rik	0.236356	4.22021
	1190002F15Rik	-0.108622	0.815825
	1190002N15Rik	0.106626	1.82539
	1190005I06Rik	0.214086	1.81126
	1190007I07Rik	0.482632	11.0762
	1200014J11Rik	0.00315579	0.0282619
	1300002E11Rik	0.649284	29.3106
	1300017J02Rik	-0.232801	2.97784
	1500002C15Rik	0.47416	25.112
	1500004A13Rik	-0.142651	2.40064
	1500009L16Rik	0.349033	9.58428
	1500011B03Rik	0.00996524	0.0889879
	1500011K16Rik	0.299322	4.78834
	1500012F01Rik	0.0940041	1.16667
	1500015A07Rik	0.300128	5.66614
	1500015L24Rik	0.389437	0
	1500015O10Rik	0.0245836	0.117631
	1500017E21Rik	0.25478	3.84345
	1500026H17Rik	0.0531692	0.286854
	1520401A03Rik	0.226342	1.80305
	1600002H07Rik	0.128431	2.37923
	1600002K03Rik	0.353298	8.00432
	1600012H06Rik	-0.0808044	1.39851
	1600014C10Rik	0.116607	1.42333
	1600020E01Rik	0.356332	11.2687
	1600029I14Rik	0.00386143	0.0140507
	1700001C19Rik	0.666448	20.0792
	1700001G11Rik	0.46212	6.03355
	1700001J03Rik	-0.216933	1.70029
	1700001K19Rik	-0.247533	2.28055
	1700001L05Rik	0.20777	4.97485
	1700001L19Rik	0.498836	7.37743
	1700001O22Rik	-0.115132	0.729305
	1700003D09Rik	0.156737	1.11558
	1700003E16Rik	-0.221127	1.75041
	1700003E24Rik	0.559885	0
	1700003F12Rik	0.134163	0.989668
	1700003G18Rik	0.523113	7.98649
	1700003M02Rik	0.0898132	0.735895
	1700003M07Rik	0.169628	1.22266
	1700006J14Rik	0.649476	13.0649
	1700007B14Rik	0.287711	2.5865
	1700007G11Rik	0.177613	1.35862
	1700007J10Rik	-0.464815	7.48622
	1700007K13Rik	0.325927	3.15427
	1700007L15Rik	0.522842	10.7232
	1700008I05Rik	1.29452	67.5593
	1700008O03Rik	0.721815	13.153
	1700009N14Rik	-0.145626	0.997881
	1700009P17Rik	-0.107856	0.71146
	1700010B08Rik	0.126619	0.838321
	1700010D01Rik	0.296575	2.67742
	1700010I14Rik	0.177308	1.82546
	1700010K24Rik	0.27854	0
	1700010L04Rik	0.156041	0
	1700011H14Rik	0.0634727	0.363691
	1700011I03Rik	0.298444	0
	1700011L22Rik	0.377194	4.00531
	1700011M02Rik	0.351919	3.51665
	1700012B07Rik	0.543754	14.8134
	1700012C14Rik	0.227127	1.84249
	1700013F07Rik	0.133703	0
	1700013H16Rik	0.135951	1.54964
	1700014D04Rik	0.211771	2.23321
	1700015E13Rik	-0.0804424	0.485802
	1700015F17Rik	0.365615	3.79548
	1700015G11Rik	0.356237	3.70796
	1700015O11Rik	-0.151768	0
	1700016C15Rik	-0.0434711	0
	1700016D06Rik	0.0623294	0.417054
	1700016G14Rik	-0.0130419	0.0568219
	1700016K19Rik	0.321891	4.32041
	1700016P03Rik	-0.0364994	0.354552
	1700017B05Rik	-0.135026	1.28315
	1700018B08Rik	0.852009	24.5836
	1700018B24Rik	0.352984	7.41967
	1700018M17Rik	0.175963	2.01774
	1700019A02Rik	0.37582	5.67068
	1700019B03Rik	-0.345351	0
	1700019B21Rik	1.58372	128.112
	1700019D03Rik	0.185089	1.35547
	1700019E08Rik	0.321541	6.29755
	1700019G17Rik	0.126275	1.88717
	1700019G24Rik	0.23686	1.90714
	1700019L03Rik	-0.081061	0.646767
	1700019N19Rik	0.504476	6.4231
	1700020A23Rik	-0.030583	0.145842
	1700020I14Rik	-0.27403	9.74045
	1700020L24Rik	-0.0155156	0
	1700020N01Rik	0.402867	6.70463
	1700020N15Rik	0.209613	0
	1700021A07Rik	0.757014	18.1845
	1700021F05Rik	0.286986	5.38294
	1700021F07Rik	0.661103	10.4515
	1700021J08Rik	-0.0418418	0.270947
	1700021K19Rik	0.0258977	0.248308
	1700021L23Rik	0.893112	27.3586
	1700022I11Rik	0.113485	1.35651
	1700022N22Rik	0.280494	3.56373
	1700023C21Rik	-0.101715	0
	1700023H06Rik	0.123187	1.02714
	1700023L04Rik	0.0800023	0.730416
	1700024B05Rik	0.809058	22.749
	1700024P16Rik	0.528347	14.1207
	1700025G04Rik	0.193353	4.74609
	1700025N21Rik	-0.351184	3.54852
	1700026D08Rik	0.171022	1.21819
	1700026J14Rik	0.370271	3.81186
	1700026L06Rik	0.410143	5.96261
	1700027A07Rik	-0.00684297	0.0307481
	1700027I24Rik	-0.276843	0
	1700028E10Rik	-0.0517899	0.57856
	1700028I16Rik	0.484449	9.4688
	1700028J19Rik	0.452745	5.41382
	1700028K03Rik	0.28162	6.83167
	1700028N14Rik	-0.25076	2.07212
	1700028P15Rik	0.0585649	0.412269
	1700029H14Rik	-0.188192	1.4604
	1700029I15Rik	-0.452421	7.81903
	1700029J07Rik	0.250342	5.52446
	1700029M20Rik	0.750169	24.8296
	1700029P11Rik	0.457583	10.9992
	1700030C10Rik	0.352264	4.64445
	1700030C12Rik	0.355848	4.99017
	1700030J22Rik	-0.113588	1.26899
	1700030K09Rik	-0.0901199	1.13542
	1700030M09Rik	-0.147549	0
	1700031F05Rik	0.0852546	0
	1700034G24Rik	0.0143902	0.0631774
	1700034H15Rik	0.204542	2.18479
	1700034I23Rik	0.453698	5.34379
	1700034J05Rik	-0.202826	2.7193
	1700034P13Rik	0.315263	7.38565
	1700037C18Rik	-0.180434	3.62197
	1700037H04Rik	0.0787398	1.18496
	1700039E15Rik	-0.140995	0
	1700039M10Rik	0.198544	1.52961
	1700040D17Rik	0.633416	13.306
	1700040L02Rik	1.04593	45.0763
	1700041G16Rik	0.280934	2.50296
	1700042O10Rik	0.622087	9.39237
	1700047A11Rik	-0.0635556	0.590704
	1700047K16Rik	-0.0155761	0.0832561
	1700048M11Rik	-0.281532	2.57417
	1700048O20Rik	0.147003	2.11595
	1700049E15Rik	0.222379	1.74737
	1700049G17Rik	0.138277	2.0825
	1700052N19Rik	0.0616831	0.875414
	1700055D18Rik	0.186093	1.45207
	1700056E22Rik	-0.169904	1.22302
	1700056N10Rik	-0.202071	2.81595
	1700057G04Rik	0.251964	2.29521
	1700057H21Rik	0.386087	0
	1700058P15Rik	0.0343016	0.18718
	1700060J05Rik	0.146513	1.74211
	1700061G19Rik	-0.142476	1.10004
	1700061H18Rik	0.00246133	0.00908975
	1700064H15Rik	0.38467	4.45296
	1700065D16Rik	0.299414	3.942
	1700066B19Rik	0.83034	23.8436
	1700066J03Rik	-0.00608415	0
	1700066M21Rik	0.0973673	1.27489
	1700066O22Rik	0.816288	17.7074
	1700067K01Rik	0.00880208	0.0557731
	1700069B07Rik	0.0948917	0.932663
	1700069L16Rik	0.215252	1.66619
	1700071M16Rik	0.789105	51.3382
	1700080G11Rik	1.09245	29.9117
	1700080O16Rik	0.582102	18.2161
	1700082M22Rik	0.112255	0.711128
	1700084C01Rik	0.0880663	0
	1700084C06Rik	-0.1438	1.78369
	1700084J12Rik	0.383763	5.25981
	1700084M14Rik	0.460241	5.58185
	1700086D15Rik	-0.0198732	0.140501
	1700086L19Rik	0.353442	0
	1700086O06Rik	-0.0335871	0.260551
	1700086P04Rik	0.356702	6.50665
	1700087M22Rik	0.189603	1.96152
	1700088E04Rik	-0.162088	1.89629
	1700092M07Rik	0.0111334	0.0480718
	1700093K21Rik	-0.321047	3.2835
	1700095A21Rik	-0.0179458	0.0985556
	1700095J03Rik	0.0300719	0.15018
	1700095J12Rik	-0.0101254	0.0410762
	1700099I09Rik	-0.015364	0.0725062
	1700101E01Rik	-0.159035	1.49979
	1700101I11Rik	0.635147	11.2565
	1700102P08Rik	0.510673	9.44201
	1700106J16Rik	-0.461977	5.60141
	1700108N11Rik	0.196804	1.58345
	1700109H08Rik	-0.0135974	0.10669
	1700109K24Rik	0.102165	1.008
	1700110K17Rik	-0.219772	3.01578
	1700111E14Rik	0.179332	1.31929
	1700112D23Rik	-0.0015349	0.00807067
	1700112E06Rik	-0.105839	0.71824
	1700112J16Rik	0.386861	4.07965
	1700113A16Rik	0.248112	4.70546
	1700113H08Rik	0.135436	0.941101
	1700120B22Rik	0.432282	12.0731
	1700120C18Rik	-0.0421425	0.248963
	1700120G11Rik	0.314431	2.96326
	1700122E12Rik	0.239224	2.51483
	1700123I01Rik	0.383057	6.86818
	1700123M08Rik	0.00525402	0.0288534
	1700123O20Rik	0.151178	3.42116
	1700125G22Rik	-0.075361	0.449004
	1700125H20Rik	0.352707	3.80322
	1700128E19Rik	-0.193238	0
	1810008B01Rik	-0.161918	1.48973
	1810009A15Rik	0.257522	4.41022
	1810010H24Rik	-0.118306	1.11811
	1810011H11Rik	-0.335393	3.25721
	1810011O10Rik	0.309142	3.14641
	1810012K08Rik	-0.0763658	0.653537
	1810013D15Rik	0.65964	11.3013
	1810013L24Rik	0.138887	2.85306
	1810014B01Rik	0.10057	1.7882
	1810019D21Rik	-0.0599898	0.333824
	1810019N24Rik	0.518047	8.66497
	1810020O05Rik	0.198405	1.90696
	1810021B22Rik	-0.230957	1.85674
	1810022K09Rik	0.183011	2.70267
	1810024B03Rik	0.139112	1.64852
	1810026B05Rik	-0.182173	2.81428
	1810026J23Rik	0.143856	3.41104
	1810030O07Rik	-0.177431	4.74574
	1810032O08Rik	0.21694	4.33456
	1810034E14Rik	-0.447041	12.2959
	1810037I17Rik	0.179385	2.38353
	1810041L15Rik	-0.327681	3.30132
	1810043G02Rik	-0.237936	3.56147
	1810043H04Rik	0.302857	6.20474
	1810046K07Rik	0.458436	0
	1810049J17Rik	0.0061989	0.0256549
	1810055G02Rik	-0.00780011	0.075362
	1810058I24Rik	0.093211	1.182
	1810059C17Rik	-0.0987081	0
	1810059H22Rik	0.173976	1.35416
	1810062G17Rik	-0.265696	2.28492
	1810062O18Rik	-0.169642	2.88905
	1810063I02Rik	0.452996	6.65341
	2010001A14Rik	0.154489	1.08178
	2010001E11Rik	-0.0971637	0.594599
	2010001K21Rik	0.310924	2.93588
	2010002M12Rik	0.225924	0
	2010003K11Rik	0.257898	2.17018
	2010005H15Rik	0.62631	9.7276
	2010007H06Rik	-0.512184	0
	2010012O05Rik	-0.0364509	0.308519
	2010015M23Rik	0.278638	4.15258
	2010016I18Rik	0.161809	1.20143
	2010107E04Rik	0.32641	9.12208
	2010107G12Rik	0.492833	7.88438
	2010107G23Rik	-0.263126	6.28301
	2010109A12Rik	0.201485	1.75647
	2010110E17Rik	0.367615	3.82892
	2010110K18Rik	-0.162353	1.37063
	2010111I01Rik	-0.273836	9.1703
	2010204K13Rik	-0.173275	1.45583
	2010300C02Rik	0.587698	17.0945
	2010300F17Rik	0.550548	10.5123
	2010315B03Rik	-0.284117	5.7712
	2200002D01Rik	-0.296014	5.71479
	2200002J24Rik	0.168547	0
	2210008F06Rik	-0.0605718	0
	2210010C04Rik	1.6207	111.713
	2210011C24Rik	-1.17061	32.3794
	2210013O21Rik	-0.347311	6.53749
	2210015D19Rik	0.266793	6.57911
	2210016F16Rik	0.162863	3.40396
	2210016L21Rik	0.0125177	0.11525
	2210017G18Rik	-0.314758	4.96252
	2210018M11Rik	-0.00313922	0.0246466
	2210019I11Rik	0.00338693	0
	2210404O09Rik	0.11194	1.47279
	2210406O10Rik	0.297446	3.51207
	2210408F21Rik	0.695845	23.8436
	2210408I21Rik	-0.230461	4.18656
	2210411M09Rik	-0.39216	4.66919
	2210417A02Rik	0.566498	8.62551
	2300009A05Rik	0.0899447	0.822261
	2310001H17Rik	-0.269636	2.30705
	2310002F09Rik	-0.0716987	0.413264
	2310003H01Rik	-0.204497	4.00531
	2310009B15Rik	0.220097	2.42148
	2310010G23Rik	0.473066	8.21803
	2310010J17Rik	0.501911	12.4036
	2310011J03Rik	0.196698	4.41882
	2310014F06Rik	-0.3038	2.84887
	2310014L17Rik	0.0563562	0.400254
	2310015A10Rik	-0.480047	18.1775
	2310022A10Rik	0.15555	1.84846
	2310022B05Rik	-0.10205	0.865564
	2310026L22Rik	0.465101	7.66923
	2310030G06Rik	0.831383	30.0772
	2310031A07Rik	0.450058	13.8525
	2310033P09Rik	0.126151	1.87597
	2310035C23Rik	0.0501986	0.85029
	2310036O22Rik	-0.0292981	0.317272
	2310039H08Rik	0.358877	9.06374
	2310040G07Rik	-0.317981	3.5113
	2310043M15Rik	-0.307389	3.5637
	2310044K18Rik	-0.463508	5.56393
	2310045N01Rik	-0.0358714	0.426122
	2310047M10Rik	-0.347571	6.0037
	2310057M21Rik	0.195227	4.1331
	2310058D17Rik	-0.0415963	0.313156
	2310061I04Rik	0.145263	2.65791
	2310067B10Rik	-0.291107	3.99832
	2410002F23Rik	0.0750899	1.3229
	2410003L11Rik	0.310728	3.46799
	2410004B18Rik	0.104631	1.2823
	2410004I01Rik	0.209858	1.68042
	2410004N09Rik	0.360373	7.71765
	2410004P03Rik	0.0746512	0.481905
	2410006H16Rik	-0.00866812	0.0684219
	2410012M07Rik	0.0128334	0.0832561
	2410015M20Rik	0.331454	8.86915
	2410016O06Rik	0.260338	4.81296
	2410018L13Rik	-0.121134	1.0898
	2410019O14Rik	0.793337	21.752
	2410024N13Rik	0.6246	0
	2410088K16Rik	0.604198	11.9618
	2410089E03Rik	-0.0592578	0.870539
	2410124H12Rik	0.392061	0
	2410127L17Rik	-0.272835	3.3219
	2410131K14Rik	-0.170001	3.44334
	2410141K09Rik	0.343215	9.57116
	2500002B13Rik	0.435343	5.30329
	2500004C02Rik	0.254173	7.21935
	2510002D24Rik	-0.25317	3.99832
	2510003E04Rik	-0.0906676	1.51588
	2510009E07Rik	-0.551498	16.2731
	2510016G02Rik	0.0561492	0.322606
	2510039O18Rik	-0.0797987	0.819339
	2510046G10Rik	0.61369	21.0444
	2600006K01Rik	-0.15517	1.13699
	2610001J05Rik	-0.355698	9.13417
	2610002J02Rik	0.13555	1.7659
	2610002M06Rik	-0.0105044	0.0993014
	2610005L07Rik	0.00596564	0.0243818
	2610008E11Rik	-0.295785	10.1236
	2610015P09Rik	0.286232	8.18567
	2610020C07Rik	0.152056	3.06055
	2610020F03Rik	0.373143	0
	2610020H08Rik	0.209285	5.16178
	2610021A01Rik	0.0487649	0.51769
	2610024D14Rik	-0.0404003	0.251469
	2610027K06Rik	-0.242174	4.03037
	2610028E06Rik	0.0711159	0.444652
	2610028H24Rik	-0.184047	1.8112
	2610034B18Rik	-0.450107	12.0065
	2610034M16Rik	-0.370661	3.80322
	2610035D17Rik	0.115365	1.38602
	2610037D02Rik	0.188079	3.98401
	2610042L04Rik	0.40842	0
	2610044O15Rik8	-0.00127966	0.00807067
	2610203C20Rik	-0.706491	26.0703
	2610203C22Rik	-0.422763	6.38728
	2610204G07Rik	0.194359	1.7494
	2610206C17Rik	0.0654345	0.430891
	2610301B20Rik	-0.200876	3.52485
	2610305D13Rik	0.576049	20.7193
	2610307P16Rik	-0.0973031	1.62393
	2610316D01Rik	-0.238653	0
	2610318N02Rik	0.170718	1.9767
	2610507B11Rik	0.0159095	0.188048
	2610507I01Rik	-0.0477874	0.442168
	2610524H06Rik	0.308176	6.28079
	2700012I20Rik	0.162761	1.32636
	2700016F22Rik	-0.150211	2.95346
	2700029M09Rik	0.0939285	1.34339
	2700038G22Rik	-0.290224	3.91935
	2700046A07Rik	0.159936	1.12175
	2700046G09Rik	0.225338	2.94201
	2700049A03Rik	0.090062	1.52828
	2700060E02Rik	0.150382	2.93234
	2700062C07Rik	0.394178	12.0468
	2700068H02Rik	0.357853	4.11308
	2700081O15Rik	-0.345572	6.68665
	2700089E24Rik	-0.176581	3.49564
	2700094K13Rik	0.252803	5.17468
	2700097O09Rik	0.0586821	0.634369
	2700099C18Rik	-0.311393	8.14302
	2810001G20Rik	0.0945487	0.954123
	2810002D19Rik	0.195016	2.28055
	2810004N23Rik	0.298425	7.91715
	2810006K23Rik	-0.0632135	0.797618
	2810008D09Rik	0.112306	1.58602
	2810021J22Rik	0.0105867	0.0940788
	2810025M15Rik	0.34962	10.5806
	2810029C07Rik	0.210307	2.77972
	2810032G03Rik	0.485817	10.4068
	2810039B14Rik	0.171761	2.11917
	2810403A07Rik	-0.0728718	1.29582
	2810403D21Rik	-0.00561969	0.0409621
	2810407A14Rik	0.318159	3.30864
	2810408A11Rik	0.179637	2.84887
	2810408I11Rik	0.30853	5.2922
	2810408M09Rik	0.203137	3.52532
	2810410L24Rik	-0.556323	13.0496
	2810417H13Rik	-0.200389	3.53029
	2810425M01Rik	0.109895	1.31233
	2810428I15Rik	-0.0537235	0.621069
	2810429I04Rik	0.256552	3.9891
	2810430I11Rik	-0.0412112	0.279608
	2810433D01Rik	-0.382323	4.05002
	2810442N19Rik	0.0739666	0.426122
	2810455O05Rik	0.048464	0.362118
	2810459M11Rik	-1.34087	79.5139
	2810468N07Rik	0.515089	12.2509
	2810474O19Rik	0.0517723	0.806547
	2900005J15Rik	0.349252	4.70232
	2900011O08Rik	0.929732	22.8689
	2900026A02Rik	-0.233513	3.30366
	2900041M22Rik	0.388563	8.32611
	2900052L18Rik	-0.384467	8.92155
	2900055J20Rik	-0.247395	2.06023
	2900076A07Rik	0.24418	4.89545
	2900089D17Rik	-0.434013	6.47934
	3000002C10Rik	0.556043	17.4424
	3010001F23Rik	-0.0916972	0.556247
	3010003L21Rik	0.135876	1.54185
	3010026O09Rik	0.218187	3.90522
	3100002H09Rik	-0.173174	1.29295
	3110001I22Rik	0.200134	3.83309
	3110002H16Rik	0.0888112	1.64161
	3110007F17Rik	-0.0886627	0.535143
	3110009E18Rik	0.110588	1.0532
	3110021A11Rik	-0.0948728	0.646648
	3110021N24Rik	0.013582	0.107575
	3110035E14Rik	-0.310352	3.82052
	3110040N11Rik	0.293418	5.17479
	3110043O21Rik	0.343712	13.1142
	3110045C21Rik	0.437511	9.83672
	3110052M02Rik	0.0119885	0.0805619
	3110053B16Rik	-0.0736731	0.53975
	3110056K07Rik	0.0234272	0.188048
	3110057O12Rik	0.682276	30.0313
	3110062M04Rik	-0.231948	4.17058
	3110067C02Rik	-0.075567	0.650546
	3110070M22Rik	-0.0233645	0.108507
	3110082I17Rik	0.168312	2.7193
	3110082J24Rik	-0.228441	1.82041
	3110083C13Rik	0.396589	10.1947
	3110099E03Rik	-0.13741	0.92164
	3222401L13Rik	0.157773	2.22133
	3300002A11Rik	-0.15562	1.18478
	3300002I08Rik	-0.391741	8.09471
	3300005D01Rik	-0.171852	0
	3425401B19Rik	0.711201	0
	3632451O06Rik	0.278849	5.41379
	3632454L22Rik	0.594119	11.3799
	3830403N18Rik	0.672297	28.9112
	3830406C13Rik	-0.114378	1.69103
	3830408C21Rik	-0.25631	2.90718
	3830417A13Rik	1.52144	134.979
	3930402G23Rik	0.487572	6.05515
	4430402I18Rik	0.71093	16.6194
	4631405J19Rik	-0.36713	5.07302
	4631405K08Rik	1.34824	45.1852
	4632404H12Rik	0.409153	11.7206
	4632411P08Rik	0.392009	5.80004
	4632415L05Rik	-0.307645	3.92389
	4632427E13Rik	-0.013174	0.114006
	4632428C04Rik	-0.117595	0
	4632428N05Rik	-0.438945	9.46493
	4632433K11Rik	-0.249916	2.54636
	4731419I09Rik	-0.29557	5.89526
	4732414G09Rik	0.688789	11.3917
	4732419C18Rik	-0.188515	0
	4732440D04Rik	-0.0211724	0.117631
	4732463B04Rik	0.0446841	0.243496
	4732471J01Rik	-0.260905	2.77227
	4732487G21Rik	-0.205612	4.23998
	4732490B19Rik	0.547848	8.14368
	4732491K20Rik	-0.0070466	0.0379974
	4831440E17Rik	0.189052	2.10058
	4833403I15Rik	-0.485813	10.8705
	4833407H14Rik	0.868316	22.8158
	4833412C05Rik	0.316649	3.08634
	4833417C18Rik	0.442528	8.99657
	4833418N02Rik	-0.321172	4.60432
	4833418N17Rik	-0.145275	1.06111
	4833420G17Rik	0.105333	2.14158
	4833422C13Rik	-0.457371	14.8634
	4833422M21Rik	0.0958722	0.992331
	4833427G06Rik	0.423047	0
	4833439L19Rik	0.0466646	0.746358
	4921504A21Rik	-0.440595	5.27195
	4921507G05Rik	0.14209	0.973675
	4921507L20Rik	-0.278803	3.42752
	4921507P07Rik	0.380495	6.47714
	4921508M14Rik	-0.0818687	0.494627
	4921511H03Rik	-0.153535	1.07635
	4921513D11Rik	-0.36402	4.16885
	4921514A10Rik	-0.252791	5.17872
	4921518K17Rik	-0.082471	0.485802
	4921522P10Rik	0.144366	1.30009
	4921523L03Rik	-0.197156	1.46452
	4921524J17Rik	-0.197115	2.30705
	4921531C22Rik	0.219977	3.15245
	4921534H16Rik	-0.661036	18.1279
	4921536K21Rik	-0.140446	1.11511
	4921539E11Rik	0.282861	2.48423
	4930402H24Rik	-0.115932	2.10811
	4930402K13Rik	-0.37166	3.942
	4930403D09Rik	-0.181738	1.33293
	4930403O15Rik	0.0393001	0
	4930404A10Rik	0.845129	17.2717
	4930404I05Rik	-0.105623	1.64268
	4930404N11Rik	-0.368751	4.52912
	4930405A21Rik	-0.0227464	0.109969
	4930405H06Rik	0.558207	11.1639
	4930405O22Rik	-0.159303	1.87066
	4930412C18Rik	0.0830794	0.997881
	4930412L05Rik	-0.0795521	0.548247
	4930412M03Rik	-0.397996	7.86796
	4930415F15Rik	-0.0363869	0.200294
	4930417H01Rik	-0.0129625	0.0782133
	4930417O22Rik	0.342688	0
	4930426D05Rik	-0.231723	1.84235
	4930426I24Rik	0.491949	7.0426
	4930426L09Rik	0.136845	0.913979
	4930427A07Rik	0.225337	4.08538
	4930429F24Rik	0.237146	2.06738
	4930430F08Rik	0.18428	2.69629
	4930431P03Rik	-0.135869	0
	4930432B10Rik	0.282978	3.46472
	4930432K21Rik	0.396588	18.0918
	4930433I11Rik	-0.216604	1.71227
	4930433N12Rik	0.567633	8.83351
	4930438A08Rik	1.61542	65.7646
	4930439A04Rik	-0.00420658	0.0155762
	4930442H23Rik	-0.0427281	0.254772
	4930443O20Rik	-0.244917	2.06295
	4930444E06Rik	0.129215	0.866181
	4930444P10Rik	0.234061	0
	4930447C04Rik	0.499418	13.7737
	4930448N21Rik	0.687289	18.2988
	4930451E10Rik	-0.0979994	0.614954
	4930451G09Rik	0.0124508	0.0839559
	4930452B06Rik	0.0428827	0.392799
	4930453N24Rik	0.105837	1.41014
	4930453O03Rik	0.446912	5.62409
	4930455D15Rik	0.145146	1.02357
	4930455G09Rik	-0.0855024	0.526065
	4930456L15Rik	0.469671	5.95991
	4930458D05Rik	-0.0720121	0
	4930463O16Rik	-0.323878	3.09074
	4930465K10Rik	0.0371235	0.194765
	4930466I24Rik	-0.343222	3.3747
	4930467D21Rik	0.540206	11.5666
	4930469G21Rik	0.0402777	0.241541
	4930469K13Rik	0.0147562	0.065279
	4930470G03Rik	-0.0101852	0.101912
	4930470P17Rik	0.893094	31.2477
	4930471C06Rik	1.2269	38.3525
	4930471M09Rik	0.475559	5.81961
	4930473A02Rik	-0.116088	1.75806
	4930474H06Rik	-0.202542	1.9767
	4930477E14Rik	0.455045	5.37585
	4930479D17Rik	-0.00902886	0
	4930480K15Rik	-0.178329	1.28897
	4930480K23Rik	0.0926714	0.92164
	4930481A15Rik	0.190531	3.11394
	4930481B07Rik	0.290951	5.21878
	4930483K19Rik	0.0142318	0.0993014
	4930486F22Rik	-0.246986	0
	4930486L24Rik	-0.347146	3.66079
	4930500F10Rik	0.283743	2.49568
	4930500J02Rik	0.646361	26.4677
	4930500M09Rik	-0.0947606	0.594179
	4930502E09Rik	0.176316	1.38365
	4930502E18Rik	1.1034	61.7337
	4930503B20Rik	1.1151	55.3001
	4930503E14Rik	1.07506	37.2457
	4930503L19Rik	0.204079	3.8116
	4930504O13Rik	0.697663	22.4411
	4930505A04Rik	-0.271024	2.40443
	4930505M18Rik	0.279238	2.47933
	4930505N22Rik	-0.207563	1.57632
	4930506C21Rik	-0.161623	1.4371
	4930506M07Rik	0.106083	1.70876
	4930507D05Rik	0.473689	11.1882
	4930509E16Rik	0.151284	1.27672
	4930509G22Rik	0.204269	1.99058
	4930511M06Rik	0.808294	28.0221
	4930512H18Rik	-0.53079	0
	4930513N10Rik	0.226661	4.42146
	4930515G01Rik	-0.0167337	0.0832561
	4930516B21Rik	-0.0318188	0.251469
	4930517O19Rik	-0.314289	3.48969
	4930518C09Rik	-0.363053	4.39086
	4930518I15Rik	-0.154013	2.12811
	4930519A11Rik	0.796719	16.146
	4930519F16Rik	0.461233	5.68667
	4930519P11Rik	-0.168732	1.20915
	4930520O04Rik	0.244381	3.5637
	4930522L14Rik	-0.246666	5.05268
	4930522N08Rik	0.576967	9.80812
	4930523C07Rik	-0.656857	22.4387
	4930524B15Rik	0.639168	15.8974
	4930524J08Rik	0.435361	5.52103
	4930524O07Rik	0.350321	10.0556
	4930524O08Rik	0.139078	0.958376
	4930525G20Rik	0.0701197	0.474059
	4930526A20Rik	-0.303255	2.86125
	4930532G15Rik	0.120104	0.867358
	4930533B01Rik	0.210161	1.61591
	4930533K18Rik	-0.387503	8.3686
	4930534D22Rik	0.191541	1.46346
	4930535I16Rik	-0.338291	3.44039
	4930535L15Rik	0.132001	0.877336
	4930538E20Rik	-0.141553	0
	4930538K18Rik	-0.23177	1.85151
	4930539E08Rik	0.395668	11.3922
	4930539J05Rik	0.0588318	0.59373
	4930540M05Rik	-0.00998971	0.0451101
	4930542C12Rik	0.361602	4.31038
	4930544I03Rik	0.520751	0
	4930544L04Rik	0.57177	9.01705
	4930547E08Rik	0.338641	3.38667
	4930547M16Rik	-0.0529709	0.407531
	4930548H24Rik	-0.214574	1.81541
	4930550C14Rik	0.0497447	0.320621
	4930550L24Rik	0.4621	19.9006
	4930551L18Rik	0.0427233	0
	4930551O13Rik	-0.503492	11.3249
	4930552P12Rik	0.18695	2.18594
	4930555F03Rik	0.158673	1.10699
	4930556I23Rik	0.333538	3.26986
	4930556J24Rik	0.16644	2.79334
	4930556N13Rik	-0.274163	2.62835
	4930558J18Rik	0.351706	6.76876
	4930558J22Rik	-0.354489	5.71062
	4930558K02Rik	0.529385	7.27783
	4930562C15Rik	0.0576973	0.387606
	4930562F07Rik	-0.338913	3.83309
	4930563E18Rik	0.407511	4.7226
	4930563E22Rik	0.439089	12.9207
	4930565N06Rik	-0.294601	7.00275
	4930566F21Rik	0.147075	1.61513
	4930570G19Rik	-0.311861	3.29229
	4930570N19Rik	0.0608595	0.565495
	4930577N17Rik	0.364094	3.82052
	4930578G10Rik	-0.116087	0
	4930578M01Rik	-0.31459	0
	4930579G18Rik	-0.250073	5.44205
	4930579G24Rik	-0.0223142	0.244948
	4930579K19Rik	0.124492	1.18948
	4930581F22Rik	-0.166794	2.90715
	4930583K01Rik	0.360135	3.62197
	4930586N03Rik	0.0659017	0.552321
	4930589L23Rik	0.016247	0.0725062
	4930591A17Rik	1.03894	42.2507
	4930593A02Rik	0.134014	0.908476
	4930594C11Rik	-0.317954	4.64819
	4930594M22Rik	-0.208733	4.26219
	4930595D18Rik	-0.0477333	0.251469
	4930597O21Rik	0.446709	5.89306
	4930598A11Rik	0.167145	1.40286
	4930599N23Rik	-0.0953382	1.37081
	4931403E22Rik	-0.276811	3.17471
	4931403G20Rik	-0.43953	9.24988
	4931406B18Rik	0.64242	10.202
	4931406C07Rik	0.0132911	0.117175
	4931406G06Rik	-0.319273	3.09074
	4931406P16Rik	-0.0700404	1.2774
	4931408C20Rik	-0.138168	0.933053
	4931409K22Rik	-0.314296	3.01673
	4931413K12Rik	-0.243722	2.83072
	4931414P19Rik	-0.0714239	0.800476
	4931415C17Rik	0.133916	1.06683
	4931422A03Rik	-0.417332	6.19398
	4931423N10Rik	0.219315	0
	4931428F04Rik	0.0194223	0.186488
	4931428L18Rik	0.258278	3.36422
	4931429I11Rik	0.960845	26.2229
	4931431C16Rik	-0.0179951	0.121996
	4931440F15Rik	-0.111253	0.704233
	4931440J10Rik	0.638357	30.9088
	4931440P22Rik	0.0300615	0.196597
	4932411E22Rik	0.684305	0
	4932412D23Rik	-0.361569	4.21726
	4932415D10Rik	-0.0920295	0.593329
	4932418E24Rik	-0.143829	0.979301
	4932430I15Rik	0.279344	2.44445
	4932431P20Rik	0.0400518	0.251469
	4932435O22Rik	0.206265	2.16041
	4932438A13Rik	-0.0485655	0.634805
	4932438H23Rik	-0.675495	13.6131
	4932442L08Rik	-0.406526	11.1106
	4932443I19Rik	-0.218499	0
	4932443L11Rik	-0.335007	4.23998
	4932702P03Rik	0.190614	1.97429
	4933402D24Rik	0.103019	0.646614
	4933402E13Rik	-0.717079	13.4904
	4933402J07Rik	-0.294935	3.54213
	4933403O08Rik	0.153449	1.92473
	4933404O12Rik	0.593	16.3
	4933405D12Rik	-0.085076	0.544562
	4933405L10Rik	0.276654	2.54755
	4933406C10Rik	-0.0197073	0.118689
	4933406I18Rik	-0.252563	2.57554
	4933406J08Rik	0.273675	4.63521
	4933406J10Rik	-0.346533	4.1895
	4933406K04Rik	0.198169	1.52956
	4933406M09Rik	-0.493528	8.47725
	4933406P04Rik	0.487017	14.3301
	4933407K13Rik	-0.350426	8.61301
	4933407L21Rik	0.375514	3.90787
	4933408B17Rik	-0.195392	1.62413
	4933408J17Rik	0.247635	3.27411
	4933408N05Rik	0.197807	1.49202
	4933411G11Rik	0.313942	2.96238
	4933411K16Rik	0.440533	0
	4933412A08Rik	0.247462	2.61666
	4933412E24Rik	0.871117	31.6988
	4933413C19Rik	-0.123315	1.64279
	4933413G19Rik	-0.28058	3.33915
	4933413J09Rik	-0.205849	2.66101
	4933415A04Rik	0.918095	49.658
	4933415F23Rik	0.545707	7.66087
	4933416C03Rik	0.401079	14.3701
	4933416E14Rik	-0.203336	1.53515
	4933416M07Rik	0.395911	10.6168
	4933417D19Rik	-0.248512	2.89881
	4933421A08Rik	0.282911	2.62186
	4933421O10Rik	-0.187305	2.86864
	4933422H20Rik	0.0210062	0.0993014
	4933423P22Rik	-0.117179	0.85029
	4933424L21Rik	-0.402405	4.40724
	4933424M12Rik	-0.378433	0
	4933425L06Rik	0.781308	52.0521
	4933426K07Rik	0.00544162	0.0214246
	4933426M11Rik	0.0947724	1.13018
	4933427D06Rik	-0.120901	1.47687
	4933427D14Rik	0.0682991	1.07571
	4933427E11Rik	-0.0154792	0.0706847
	4933427G17Rik	0.541999	12.7038
	4933427G23Rik	0.347509	7.07452
	4933428G20Rik	-0.252826	2.26745
	4933428M09Rik	-0.0406788	0.221809
	4933429H19Rik	0.14749	1.0898
	4933430I17Rik	0.0949163	0.818306
	4933431E20Rik	0.44804	25.1113
	4933431K23Rik	-0.323405	6.15262
	4933433C11Rik	0.206767	1.63912
	4933433G15Rik	0.463169	12.278
	4933434E20Rik	0.257978	5.90852
	4933435F18Rik	0.905425	41.9256
	4933438A12Rik	0.738562	12.9287
	4933438K21Rik	0.0649199	0.373833
	4933439C10Rik	-0.151037	2.18366
	4933439K11Rik	-0.00992395	0.0453776
	4933440J02Rik	0.600943	8.92155
	4933440M02Rik	0.564898	8.19248
	4933440N22Rik	0.0051141	0.0314823
	5031414D18Rik	-0.557236	11.9986
	5031415H12Rik	0.670955	20.7575
	5031420N21Rik	0.143578	1.27945
	5031425E22Rik	-0.0810646	1.16711
	5031425F14Rik	-0.38034	4.08038
	5031434C07Rik	0.0740109	0.591197
	5031434O11Rik	-0.0863682	0.72242
	5031439G07Rik	-0.344882	6.03842
	5033403F01Rik	0.728644	22.5956
	5033417F24Rik	-0.236025	2.12811
	5133400J02Rik	0.107136	1.03455
	5330416C01Rik	0.250675	2.07314
	5330417C22Rik	-0.217959	1.99949
	5330417H12Rik	-0.181032	1.32915
	5330426P16Rik	-0.326163	3.48113
	5330434G04Rik	0.16148	1.24139
	5330438D12Rik	0.452982	9.7736
	5330438I03Rik	-0.424784	5.3638
	5330439A09Rik	0.157948	1.10681
	5330439K02Rik	-0.164839	1.26912
	5430400D12Rik	0.0366549	0.243324
	5430402O13Rik	0.0947496	0.736639
	5430403G16Rik	0.0361412	0.381806
	5430405H02Rik	0.0817922	1.01988
	5430416N02Rik	0.0450609	0.442121
	5430416O09Rik	-0.4177	4.64986
	5430427M07Rik	-0.153549	0
	5430427O19Rik	-0.43983	7.3205
	5430435G22Rik	-0.806798	37.2457
	5530601H04Rik	0.100297	1.33532
	5730403I07Rik	0.135059	0.975888
	5730405O15Rik	-0.161111	1.57038
	5730409E04Rik	-0.190364	3.0113
	5730416F02Rik	-0.00804831	0
	5730420D15Rik	0.514405	0
	5730422E09Rik	0.0805091	0.59373
	5730455P16Rik	0.113416	1.86882
	5730480H06Rik	-0.083851	0.851206
	5730507C01Rik	0.0342077	0.274952
	5730508B09Rik	0.0982105	0.958363
	5730522E02Rik	-0.261301	3.30366
	5730559C18Rik	0.548775	7.49173
	5830411N06Rik	-0.257004	0
	5830415F09Rik	0.359014	10.2313
	5830416P10Rik	0.223426	1.95771
	5830417I10Rik	-0.134619	2.4104
	5830428H23Rik	-0.310828	11.5243
	5830432E09Rik	-0.383115	4.55822
	5830444B04Rik	0.288498	3.86668
	5830454E08Rik	0.36743	5.38416
	5830462I19Rik	-0.0924454	0.946185
	5830473C10Rik	0.0845822	0.50714
	5930403N24Rik	-0.115294	0.932327
	5930412G12Rik	-0.489618	8.81587
	5930422O12Rik	-0.0469808	0.251469
	6030408B16Rik	-0.4933	13.3711
	6030419C18Rik	-0.108252	1.08075
	6030442K20Rik	0.167	1.81982
	6030443J06Rik	0.192829	2.96696
	6030445D17Rik	-0.00870375	0
	6030458C11Rik	0.176005	3.8128
	6230400D17Rik	-0.401248	11.4773
	6330403A02Rik	-0.422826	5.4273
	6330403K07Rik	-0.0699117	0.726317
	6330403L08Rik	-0.237013	2.95418
	6330403N20Rik	-0.247961	2.59243
	6330408A02Rik	-0.0440025	0.610445
	6330409D20Rik	-0.215234	1.95018
	6330416G13Rik	-0.068062	0.995022
	6330418K02Rik	0.219216	3.3634
	6330419J24Rik	-0.16756	1.96608
	6330549D23Rik	-0.0450807	0.450658
	6330562C20Rik	-0.171857	1.23369
	6430531B16Rik	-0.257199	2.45564
	6430548M08Rik	-0.313117	8.15703
	6430550D23Rik	-0.0775872	0.881565
	6430562O15Rik	0.213035	4.59061
	6430571L13Rik	0.32357	4.43209
	6430573F11Rik	-0.0362844	0.288088
	6430590A07Rik	-0.129519	1.42499
	6430710C18Rik	0.565783	14.773
	6530401F13Rik	-0.309348	0
	6530402F18Rik	-0.566297	9.40527
	6530409C15Rik	0.00841269	0.0585416
	6530411M01Rik	0.669986	10.9381
	6720427I07Rik	0.0366163	0.281564
	6720483E21Rik	-0.0185469	0
	6720489N17Rik	-0.0359468	0.190729
	6820408C15Rik	-0.000673601	0.00431852
	6820431F20Rik	-0.0426757	0.290836
	7330404K18Rik	0.155162	0
	8030411F24Rik	-0.626497	9.50316
	8030423F21Rik	-0.583162	8.86997
	8030451A03Rik	-0.181631	1.34311
	8030453O22Rik	-0.150909	1.29696
	8030462N17Rik	0.0227103	0.289234
	8030474K03Rik	0.211429	5.45278
	8430408G22Rik	-0.306423	2.82842
	8430419K02Rik	-0.612281	9.57495
	8430419L09Rik	0.733484	37.5449
	8430429K09Rik	-0.0214703	0.16748
	8430432A02Rik	0.178513	1.54443
	8430437L04Rik	-0.205736	1.58505
	9030407P20Rik	0.164414	1.84
	9030612E09Rik	0.230954	1.85329
	9030617O03Rik	-0.476737	11.1639
	9030624G23Rik	-0.0988183	0.787796
	9030624J02Rik	-0.078528	1.29644
	9130008F23Rik	-0.0483637	0.314071
	9130011E15Rik	0.0332613	0.401076
	9130017K11Rik	0.687979	19.3002
	9130019O22Rik	0.0184606	0.140501
	9130019P16Rik	-0.362856	7.27907
	9130020K20Rik	-0.100913	1.15653
	9130023H24Rik	0.152915	2.66648
	9130024F11Rik	0.19771	0
	9130208D14Rik	0.0940224	0.573109
	9130221H12Rik	-0.113997	1.55525
	9130230L23Rik	0.435467	5.16128
	9130230N09Rik	0.963055	22.9806
	9130401M01Rik	0.471468	22.0864
	9230104M06Rik	0.053063	0.303924
	9230105E05Rik	0.588834	8.60891
	9230106D20Rik	0.191287	0
	9230110C19Rik	0.301225	9.10921
	9230111E07Rik	0.375055	3.88627
	9230112E08Rik	-0.47313	9.80812
	9230114K14Rik	0.00359479	0.0246466
	9230116N13Rik	0.430952	10.5123
	9230117E06Rik	0.331492	3.22833
	9330020H09Rik	0.292499	5.24858
	9330104G04Rik	0.319274	3.97545
	9330111N05Rik	-0.435302	6.76133
	9330136K24Rik	-0.161457	1.35416
	9330151L19Rik	0.0143705	0.113959
	9330154J02Rik	0.371074	4.54753
	9330154K18Rik	-0.315988	2.98658
	9330159F19Rik	-0.0921987	0.629303
	9330159M07Rik	-0.00841197	0.0520687
	9330160F10Rik	-0.339465	5.23127
	9330161L09Rik	0.0785596	0.607786
	9330162012Rik	-0.100073	0.784098
	9330171B17Rik	-0.0166456	0.118689
	9330175E14Rik	0.0536429	0.299764
	9330179D12Rik	0.062535	0.429955
	9330182L06Rik	0.226342	5.23024
	9430002A10Rik	-0.279703	2.44183
	9430008C03Rik	-0.169746	3.7766
	9430015G10Rik	-0.0379959	0.517349
	9430016H08Rik	0.251846	5.61472
	9430020K01Rik	-0.0540887	0.750139
	9430021M05Rik	0.0349239	0.18136
	9430025C20Rik	-0.0448932	0
	9430037G07Rik	0.282863	5.48448
	9430038I01Rik	-0.18068	3.20708
	9430041J12Rik	-0.322501	3.10405
	9430065F17Rik	0.369949	6.09865
	9430069I07Rik	-0.53444	9.56893
	9430091E24Rik	-0.174769	3.47279
	9430097D07Rik	0.429959	4.97155
	9530026P05Rik	-0.304631	4.56112
	9530027J09Rik	0.0518557	0.548147
	9530034E10Rik	-0.233731	1.87315
	9530036M11Rik	-0.542905	7.84079
	9530036O11Rik	0.0891981	0
	9530046B11Rik	0.275812	2.57984
	9530051G07Rik	0.181328	1.54445
	9530052C20Rik	0.397126	6.21811
	9530052E02Rik	0.150503	1.18494
	9530053A07Rik	-0.14227	0.962232
	9530056K15Rik	-0.0565624	0.356527
	9530059O14Rik	0.647457	15.8678
	9530068E07Rik	-0.215306	5.54953
	9530077C05Rik	0.524057	27.3586
	9530080O11Rik	0.221147	2.18984
	9530082P21Rik	0.0698768	0.83385
	9630001P10Rik	0.290347	2.65441
	9630013D21Rik	-0.339306	3.48989
	9630013K17Rik	-0.0326643	0.163664
	9630028B13Rik	-0.183764	1.81982
	9630028H03Rik	1.52177	64.243
	9630033F20Rik	0.2496	6.73126
	9830144P21Rik	0.0179479	0.163664
	9830147E19Rik	-0.0783492	1.20766
	9930004E17Rik	0.244648	2.01437
	9930012K11Rik	0.166218	2.16038
	9930014A18Rik	0.152996	1.70431
	9930021J03Rik	0.0690723	1.15617
	9930022D16Rik	-0.225775	1.8038
	9930104L06Rik	-0.136644	2.53737
	9930111J21Rik1	-0.418799	4.8255
	9930111J21Rik2	-0.915579	30.013
	a	-0.0566548	0.320201
	A130006I12Rik	0.184752	1.37012
	A130010J15Rik	0.581272	33.0825
	A130014A01Rik	-0.114623	1.07076
	A130051J06Rik	-0.183654	1.49663
	A130057D12Rik	-0.103529	0
	A230005M16Rik	-0.24647	2.37734
	A230009B12Rik	0.0904132	0
	A230020J21Rik	-0.243474	2.31558
	A230046K03Rik	0.107952	1.87527
	A230050P20Rik	-0.205032	3.60361
	A230052G05Rik	0.220428	0
	A230056P14Rik	0.194425	3.6359
	A230060F14Rik	0.178517	1.58505
	A230065H16Rik	1.1083	57.0749
	A230072C01Rik	0.0396282	0.307225
	A230072E10Rik	0.239263	4.66473
	A230083G16Rik	-0.025229	0.120856
	A230083N12Rik	0.172975	1.30268
	A230087F16Rik	-0.151638	1.59701
	A230103J11Rik	-0.11876	1.58831
	A230107N01Rik	0.683366	13.3339
	A230108P19Rik	0.456871	7.0426
	A2m	0.641596	12.3237
	A330008L17Rik	-0.16978	0
	A330009N23Rik	-0.708826	13.074
	A330017A19Rik	0.159407	1.26899
	A330023F24Rik	-0.373752	10.6814
	A330032B11Rik	0.103859	0.691249
	A330033J07Rik	0.646031	22.7127
	A330035P11Rik	0.294811	4.35566
	A330040F15Rik	-0.35558	3.54213
	A330041J22Rik	0.207979	1.61095
	A330043C09Rik	-0.0976236	0.609397
	A330069E16Rik	0.0962498	0.760107
	A330074K22Rik	-0.187232	1.36915
	A330076H08Rik	-0.249005	4.05812
	A330093E20Rik	0.203876	1.64741
	A330102I10Rik	-0.2642	2.4104
	A3galt2	-0.311075	2.97219
	A430005L14Rik	0.266217	5.45278
	A430018G15Rik	-0.252017	3.88627
	A430033K04Rik	-0.61855	29.8009
	A430035B10Rik	-0.0917611	0.834594
	A430046D13Rik	-0.14695	1.39314
	A430057M04Rik	-0.17737	1.48663
	A430078G23Rik	-0.127287	0.879716
	A430078I02Rik	0.526353	14.1964
	A430105I19Rik	-0.466564	9.20931
	A430105J06Rik	0.140921	1.35521
	A430106G13Rik	-0.341833	3.42811
	A430108G06Rik	-0.118134	0.760753
	A430110L20Rik	-0.280556	4.00618
	A4galt	-0.384736	10.0598
	A530010F05Rik	0.211201	1.62393
	A530017D24Rik	0.0757014	0.822261
	A530020G20Rik	-0.565708	11.1474
	A530054K11Rik	0.226443	5.0683
	A530064D06Rik	0.531761	9.1118
	A530072M11Rik	0.153869	1.40823
	A530083I20Rik	0.20548	3.34111
	A530084C06Rik	0.324814	3.20541
	A530095I07Rik	-0.0470412	0.251469
	A530099J19Rik	-0.482923	0
	A630001G21Rik	-0.507816	10.4383
	A630012P03Rik	-0.724493	12.5523
	A630014C17Rik	0.0851402	0.570708
	A630023A22Rik	0.207695	2.11917
	A630023P12Rik	-0.170711	0
	A630031M04Rik	1.05977	26.2573
	A630033H20Rik	-0.733618	16.9097
	A630050E04Rik	-0.0353133	0.179904
	A630052C17Rik	0.133556	1.73943
	A630072L19Rik	-0.239984	4.79895
	A630075F10Rik	-0.140767	0.960817
	A630081J09Rik	0.170724	1.22608
	A730011C13Rik	-0.0638998	0.847919
	A730013G03Rik	0.242737	2.127
	A730015C16Rik	0.307751	7.28875
	A730017C20Rik	0.41058	7.17615
	A730017L22Rik	0.000932507	0.00807067
	A730032A03Rik	0.280117	2.4618
	A730049H05Rik	-0.507664	14.9377
	A730056A06Rik	-0.400265	4.93552
	A730061H03Rik	0.0585459	0.323583
	A730071L15Rik	-0.0773197	0.764482
	A730081D07Rik	0.368334	6.64846
	A730085K08Rik	0.30182	6.08858
	A730090H04Rik	-0.391561	4.50467
	A730090N16Rik	-0.0619266	0.354179
	A830005F24Rik	-0.385171	6.13257
	A830009L08Rik	0.283039	0
	A830010M20Rik	0.102698	1.522
	A830012C17Rik	-0.629635	15.1498
	A830018L16Rik	0.280833	2.45508
	A830035A12Rik	0.00672041	0.0303558
	A830036E02Rik	0.342585	5.13787
	A830039N20Rik	-0.131599	0.872763
	A830052D11Rik	0.00403212	0.0158218
	A830073O21Rik	0.674451	13.9248
	A830080D01Rik	-0.0852664	1.1171
	A830082K12Rik	-0.564083	8.40137
	A930001C03Rik	2.43685	326.589
	A930002H24Rik	0.203524	1.63251
	A930004D18Rik	0.0698571	0.522484
	A930005H10Rik	-0.218686	1.69837
	A930006K02Rik	0.0347778	0.226646
	A930007I19Rik	-0.109382	0.891722
	A930011G23Rik	0.641207	27.3369
	A930011O12Rik	-0.13326	0.890258
	A930012L18Rik	-0.716297	16.7117
	A930012O16Rik	-0.0845826	0.51769
	A930015D03Rik	-0.28199	2.57179
	A930017K11Rik	0.202295	1.54964
	A930018P22Rik	0.105595	0.670182
	A930019D19Rik	-0.184645	1.64268
	A930024E05Rik	0.526453	12.278
	A930024N18Rik	0.190818	1.412
	A930029G22Rik	0.379175	6.24848
	A930033H14Rik	-0.82004	25.2943
	A930035D04Rik	0.200932	2.00368
	A930038B10Rik	0.207671	1.98464
	A930041C12Rik	0.1548	1.4045
	A930104D05Rik	0.276465	2.39412
	AA386476	0.276086	4.01236
	AA413626	-0.293072	2.7193
	AA414768	-0.316895	3.58337
	AA415398	-0.31015	6.53014
	AA465934	-0.132815	1.12111
	AA467197	0.404484	6.05827
	AA474331	0.156334	3.35647
	AA474408	0.218636	2.96696
	AA543186	0.0176757	0.0988333
	AA543401	0.219193	1.82041
	AA645442	-0.185315	1.38365
	AA986860	-0.0114917	0.0570777
	AA987161	0.288006	7.46966
	Aaas	0.167075	3.74866
	Aacs	0.0605997	0.588644
	Aaed1	0.0177934	0.15298
	Aagab	0.0630651	1.08178
	Aak1	-0.455734	16.1998
	Aamdc	0.127534	1.82041
	Aamp	0.21505	5.18711
	Aanat	-0.310084	2.89881
	Aar2	0.267079	7.78059
	Aard	-0.796713	22.8689
	Aars	-0.0803505	1.13781
	Aars2	-0.0515151	0.552321
	Aarsd1	0.113792	1.83942
	Aasdh	0.262639	8.27078
	Aasdhppt	0.345824	11.257
	Aass	0.0530304	0.323583
	Aatf	0.168016	4.02227
	Aatk	-0.0472238	0.271176
	AB041806	0.201233	1.50665
	AB124611	-0.472181	11.9558
	Abat	-0.476207	13.9159
	Abca1	-0.650735	21.8336
	Abca12	0.117093	0.80046
	Abca13	0.036096	0.274952
	Abca15	0.506635	8.39857
	Abca16	0.193531	3.18405
	Abca17	0.674001	31.3683
	Abca2	-0.183208	2.26847
	Abca3	-0.112142	1.33245
	Abca4	0.252254	2.70615
	Abca5	-0.187892	4.52912
	Abca6	-0.562036	16.2885
	Abca7	-0.561565	13.6322
	Abca8a	-0.178849	2.05829
	Abca8b	-0.212326	4.0347
	Abca9	-0.70655	19.9909
	Abcb10	-0.28148	7.18099
	Abcb11	-0.224831	0
	Abcb1a	-0.188617	1.46555
	Abcb1b	2.01407	374.55
	Abcb4	0.0866177	0.725736
	Abcb5	-0.471118	10.6382
	Abcb6	0.181443	3.88627
	Abcb7	0.0276541	0.279123
	Abcb8	-0.00853481	0.0725062
	Abcb9	-0.00668049	0.036248
	Abcc1	-0.0910603	1.38654
	Abcc10	-0.0869952	0.795418
	Abcc12	0.134266	0.894633
	Abcc2	-0.375005	3.90497
	Abcc3	-0.285855	3.46773
	Abcc4	0.66954	36.4966
	Abcc5	-0.188173	4.44087
	Abcc6	0.312352	3.32503
	Abcc8	-0.0978639	1.32695
	Abcc9	-0.714147	47.3487
	Abcd1	-0.319048	4.57151
	Abcd2	0.551941	28.5985
	Abcd3	0.0996272	1.93506
	Abcd4	-0.132587	1.71938
	Abce1	0.14942	2.1889
	Abcf1	-0.0200942	0.20997
	Abcf2	0.10499	1.81123
	Abcf3	-0.054384	0.909328
	Abcg1	-0.172093	2.33265
	Abcg2	0.307544	7.6961
	Abcg3	-0.790579	25.3859
	Abcg4	-0.261299	2.44868
	Abcg8	0.207799	1.58446
	Abhd1	-0.166087	3.16892
	Abhd10	0.259589	6.52809
	Abhd11	0.0945381	1.53515
	Abhd11os	0.19974	2.48186
	Abhd12	-0.282606	5.99017
	Abhd12b	-0.245169	2.1464
	Abhd13	0.0510734	0.646014
	Abhd14a	0.54525	31.037
	Abhd14b	-0.195905	2.07604
	Abhd15	-0.207558	3.87247
	Abhd16a	0.0403906	0.570209
	Abhd16b	0.0907825	0.549617
	Abhd17a	-0.036545	0.432563
	Abhd17b	0.1014	1.28196
	Abhd17c	0.0126367	0.10214
	Abhd2	-0.20903	4.16812
	Abhd3	0.0220299	0.226611
	Abhd4	0.105761	1.31668
	Abhd5	0.40466	16.5791
	Abhd6	-0.121177	1.7805
	Abhd8	-0.245077	2.64993
	Abi1	0.00839158	0.0805619
	Abi2	0.000381406	0.00499706
	Abi3	0.142267	1.73077
	Abi3bp	-0.505556	18.3219
	Abl1	-0.258516	5.35719
	Abl2	0.192736	3.62677
	Ablim1	-0.330783	9.16368
	Ablim2	0.199148	2.33497
	Ablim3	0.360115	6.72637
	Abo	0.366362	4.05812
	Abr	-0.151248	1.62393
	Abra	0.260298	2.35245
	Abracl	-0.0215565	0.18136
	Abt1	0.290495	6.95674
	Abtb1	-0.01929	0.197773
	Abtb2	-0.186215	2.35325
	Acaa1a	-0.00172284	0.0106339
	Acaa1b	0.111454	1.43374
	Acaa2	-0.0160609	0.152928
	Acaca	0.0618281	0.876141
	Acacb	-0.0679353	0.551449
	Acad10	0.257355	5.9543
	Acad11	0.524981	38.3087
	Acad12	0.702122	32.3386
	Acad8	-0.119921	2.08998
	Acad9	0.0919784	1.52533
	Acadl	-0.284632	6.85876
	Acadm	0.358872	14.5671
	Acads	0.039791	0.410671
	Acadsb	-0.0650824	0.9458
	Acadvl	0.0639357	0.987576
	Acan	0.186934	2.42081
	Acap1	-0.195234	2.06679
	Acap2	-0.0764505	1.2092
	Acap3	-0.137415	1.42396
	Acat1	-0.241998	6.23131
	Acat2	0.102696	1.85151
	Acat3	0.137238	1.74536
	Acbd3	0.0506082	0.823583
	Acbd4	-0.465191	9.74045
	Acbd5	-0.0219737	0.245489
	Acbd6	0.195918	4.40632
	Acbd7	0.296777	2.94718
	Accs	-0.339283	8.2016
	Accsl	0.180544	1.32212
	Acd	-0.0512474	0.522484
	Ace	-0.257255	4.0431
	Ace2	-0.615429	22.9408
	Acer1	-0.105325	0.654792
	Acer2	0.57247	23.9424
	Acer3	-0.13433	2.27843
	Ache	0.141112	0.965619
	Acin1	-0.12143	1.99261
	Ackr2	-0.303841	2.86102
	Ackr3	-0.775196	34.7205
	Ackr4	0.203446	3.244
	Acly	-0.18307	2.98658
	Acmsd	0.190352	1.64279
	Acn9	0.195384	3.60739
	Aco1	-0.0250015	0.249417
	Aco2	0.0267564	0.338313
	Acot1	-0.124617	1.22618
	Acot10	0.595963	9.28322
	Acot11	-0.320224	6.24322
	Acot12	-0.0556321	0
	Acot13	0.475265	14.6069
	Acot2	-0.236752	3.34078
	Acot3	0.134867	0.924155
	Acot4	-0.106706	0.686835
	Acot6	-0.161098	1.64305
	Acot7	0.252769	8.30644
	Acot8	-0.0900428	1.09119
	Acot9	0.73751	55.3717
	Acox1	-0.176649	3.47839
	Acox2	0.185079	0
	Acox3	-0.400852	10.501
	Acoxl	0.175583	1.2723
	Acp1	0.0101911	0.0725062
	Acp2	-0.28485	9.52346
	Acp5	0.216648	3.94761
	Acp6	0.526651	31.4206
	Acpp	0.788237	47.7832
	Acpt	0.0669844	0.675321
	Acr	-0.00902213	0.036248
	Acrbp	-0.0217558	0.18337
	Acrv1	0.121534	0.856757
	Acsbg1	-0.363998	6.45193
	Acsf2	-0.548188	12.2653
	Acsf3	-0.241342	4.60432
	Acsl1	0.220458	7.47724
	Acsl3	0.211978	4.26664
	Acsl4	0.484822	25.537
	Acsl5	-0.523172	20.5266
	Acsl6	-0.0354878	0.18136
	Acsm3	0.309432	7.46361
	Acsm4	0.830644	16.9719
	Acss1	-0.369432	7.11938
	Acss2	-0.080008	1.36161
	Acss2os	0.0589197	0.481269
	Acss3	-0.29502	6.35254
	Acta2	-0.463821	10.0756
	Actb	-0.344195	9.72178
	Actg1	-0.183233	3.20551
	Actg2	-0.0814043	0.507237
	Actl10	-0.422239	5.02564
	Actl6a	0.0883809	1.28692
	Actl6b	0.304708	2.88988
	Actl7a	0.172965	1.42584
	Actl7b	0.0155971	0.0684219
	Actn1	0.0882485	0.878087
	Actn2	-0.184395	3.10667
	Actn3	1.07803	92.8313
	Actn4	-0.219709	3.93256
	Actr10	0.25933	6.12597
	Actr1a	-0.136059	2.86735
	Actr1b	0.0426127	0.568795
	Actr2	-0.218861	7.18099
	Actr3	0.0226903	0.304842
	Actr3b	0.366327	14.1828
	Actr5	-0.124583	1.7659
	Actr6	0.255864	4.70904
	Actr8	0.0422179	0.595211
	Acvr1	0.178845	3.06901
	Acvr1b	-0.465491	15.6088
	Acvr1c	-0.237286	1.97066
	Acvr2a	-0.0158991	0.147284
	Acvr2b	-0.178381	3.02334
	Acvrl1	-0.467646	8.01272
	Acy1	0.392936	17.2525
	Acy3	0.319192	7.31358
	Acyp1	0.209901	3.15427
	Acyp2	-0.28787	2.95674
	Ada	0.17683	2.19548
	Adad1	0.468116	19.985
	Adad2	0.513754	21.029
	Adal	0.334376	11.3009
	Adam10	-0.115644	2.18225
	Adam11	0.0954325	0.85029
	Adam12	-0.431444	8.50913
	Adam15	-0.319319	6.28088
	Adam17	0.132624	3.28459
	Adam19	-0.00987806	0.0556702
	Adam1a	-0.269031	3.69869
	Adam1b	-0.0630499	0.360874
	Adam21	-0.0030957	0.0119681
	Adam22	-0.134154	2.58514
	Adam23	-0.171762	2.89881
	Adam3	-0.235067	2.34876
	Adam30	0.145286	1.15371
	Adam32	0.0290899	0.143524
	Adam33	-0.565135	12.7956
	Adam4	-0.101505	0.838734
	Adam5	-0.340312	3.85214
	Adam8	-0.531203	9.72139
	Adam9	-0.195215	3.46539
	Adamts1	-0.455373	9.35067
	Adamts10	-0.628483	26.9748
	Adamts12	-0.65566	21.8597
	Adamts14	0.0315138	0.306628
	Adamts15	-0.231752	2.25552
	Adamts16	-0.148773	1.4604
	Adamts17	-0.64619	21.6357
	Adamts18	0.245001	2.29052
	Adamts19	0.498208	28.2014
	Adamts2	-0.294316	2.66357
	Adamts20	0.167714	2.62644
	Adamts3	-0.377307	9.39169
	Adamts4	-0.18377	2.48053
	Adamts5	-0.599532	14.1892
	Adamts6	-0.404423	15.646
	Adamts7	-0.163447	1.71231
	Adamts8	-0.343453	4.43397
	Adamts9	-0.572927	15.9926
	Adamtsl1	-0.534017	10.1241
	Adamtsl2	-0.63351	17.2618
	Adamtsl3	-0.301479	4.21527
	Adamtsl4	-0.0992319	0.950429
	Adamtsl5	-0.460151	8.00496
	Adap1	-0.656392	23.1266
	Adap2	-0.67125	22.4231
	Adap2os	-0.657942	12.7814
	Adar	-0.169025	3.21215
	Adarb1	-0.208103	5.23127
	Adarb2	-0.222777	1.7825
	Adat1	0.164529	3.42116
	Adat2	-0.042593	0.390456
	Adat3	-0.0513539	0.533255
	Adck1	0.131867	2.12427
	Adck2	0.0609574	0.690577
	Adck3	0.100133	1.74602
	Adck4	-0.0818947	1.008
	Adck5	0.187554	3.54238
	Adcy1	0.305109	6.83167
	Adcy10	-0.146866	1.91653
	Adcy2	-0.377498	11.7206
	Adcy3	-0.000615388	0.00500099
	Adcy4	-0.448936	6.73963
	Adcy5	-0.271001	3.72005
	Adcy6	-0.178641	1.84846
	Adcy7	-0.421488	9.7276
	Adcy9	-0.353938	6.62279
	Adcyap1	0.398355	4.32575
	Adcyap1r1	-0.725607	25.8003
	Add1	-0.235884	4.20726
	Add2	-0.0915172	0.759027
	Add3	-0.382865	14.7856
	Adgb	-0.503383	10.9937
	Adh1	-0.729011	27.8085
	Adh4	0.485154	6.05552
	Adh5	0.159001	3.25096
	Adh6b	1.15902	46.566
	Adhfe1	-0.225023	2.85119
	Adi1	-0.351106	10.0193
	Adig	0.083266	0
	Adipoq	0.381757	4.07917
	Adipor1	0.0489056	0.766707
	Adipor2	0.024188	0.329584
	Adk	0.49177	29.6372
	Adm	0.104477	0.651325
	Adm2	0.389811	0
	Adnp	-0.141626	2.59812
	Adnp2	-0.038542	0.474706
	Ado	-0.0248749	0.260678
	Adora1	-0.408578	5.38709
	Adora2a	-0.136129	0.992331
	Adora2b	0.0623177	0.636136
	Adora3	-0.84582	16.9837
	Adpgk	0.0844283	1.45467
	Adprh	0.0126449	0.103518
	Adprhl2	-0.174834	3.66769
	Adprm	0.166505	3.36338
	Adra2a	0.1999	1.84235
	Adra2b	-0.424118	6.02473
	Adra2c	0.887525	18.3024
	Adrb1	-0.609241	11.6284
	Adrb2	-0.551191	18.4109
	Adrb3	1.25524	44.0654
	Adrbk1	-0.358742	7.77479
	Adrbk2	-0.30892	8.19311
	Adrm1	-0.0794815	1.14552
	Adsl	0.0923599	1.47533
	Adss	0.295078	7.46994
	Adssl1	-0.199204	1.77314
	Adtrp	0.776208	22.4671
	Aebp1	-0.531095	11.6114
	Aebp2	-0.071045	0.975888
	Aen	0.122024	2.37004
	Aes	0.0148902	0.155099
	AF251705	-0.654801	22.37
	AF357341	-0.470266	0
	AF357355	-0.242765	1.97433
	AF357399	-0.0257421	0.133304
	AF357425	-0.142309	1.03696
	AF529169	0.682095	15.1157
	Afap1	-0.370444	7.21935
	Afap1l1	-0.209175	5.17302
	Afap1l2	-0.451433	9.56882
	Aff1	-0.334943	9.54704
	Aff2	-0.618246	23.3386
	Aff3	0.155225	2.61895
	Aff4	-0.0617631	0.933138
	Afg3l1	-0.0316638	0.335371
	Afg3l2	0.114284	2.23145
	Afmid	-0.332872	7.18636
	Afp	0.630515	26.2682
	Aftph	0.173736	4.38751
	Aga	0.147296	2.66101
	Agap1	-0.0781795	0.908383
	Agap2	-0.63942	18.2003
	Agap3	-0.0900877	0.969237
	Agbl1	0.769779	21.2348
	Agbl2	-0.417008	6.18794
	Agbl3	0.098517	1.16407
	Agbl4	-0.078575	0.669531
	Agbl5	0.108316	2.05602
	Ager	-0.319786	3.68255
	Agfg1	0.0338938	0.454508
	Agfg2	-0.021329	0.230255
	Aggf1	0.14539	3.5911
	Agk	-0.19243	3.42901
	Agl	0.114006	2.23766
	Agmat	0.0204749	0
	Agmo	-0.572083	11.389
	Ago1	-0.225701	5.39694
	Ago2	-0.321536	5.48674
	Ago3	-0.242928	6.88267
	Ago4	-0.196879	3.42239
	Agpat1	-0.125122	1.53633
	Agpat2	-0.200269	3.56126
	Agpat3	-0.475428	10.251
	Agpat4	-0.198052	3.59603
	Agpat5	0.238627	6.70447
	Agpat6	-0.0127664	0.15298
	Agpat9	0.183666	1.35813
	Agps	0.0583407	0.908176
	Agrn	-0.304677	5.36656
	Agrp	0.0764279	0.507595
	Agt	-0.289221	2.5743
	Agtpbp1	-0.0123882	0.133304
	Agtr1a	-0.684938	14.9058
	Agtr2	-0.441903	9.21107
	Agtrap	-0.371285	10.2702
	Ahctf1	0.0761244	1.33245
	Ahcy	0.429487	16.665
	Ahcyl1	-0.0406911	0.576546
	Ahcyl2	-0.0849195	1.49979
	Ahdc1	-0.283926	3.46807
	Ahi1	-0.00206087	0.0165593
	Ahnak	-0.606551	14.567
	Ahnak2	-0.542642	8.48423
	Ahr	-0.191346	3.73946
	Ahrr	0.226651	3.38278
	Ahsa1	0.276472	8.32028
	Ahsa2	0.102929	2.16155
	Ahsg	0.885612	37.74
	AI118078	0.40388	8.86207
	AI182371	0.201948	2.30705
	AI314180	0.215177	7.55766
	AI413582	-0.255462	5.34867
	AI427809	-0.767326	13.7866
	AI429214	-0.366563	4.04588
	AI464131	0.0426394	0.264538
	AI467606	-0.203515	2.23608
	AI480526	-0.361628	8.81714
	AI481877	0.377032	14.2369
	AI504432	0.170767	2.02201
	AI507597	-0.62644	9.50316
	AI593442	0.0798798	0.467111
	AI597479	0.167758	3.15245
	AI606181	0.00118006	0.00807067
	AI607873	-0.743397	46.8698
	AI661453	0.495838	9.95786
	AI662270	-0.445022	11.676
	AI837181	-0.038942	0.362118
	AI838599	-0.29841	4.01325
	AI846148	0.00226312	0.0187221
	AI854517	0.562265	10.4522
	AI854703	1.06754	47.9047
	AI987944	0.106358	1.26398
	Aida	-0.076962	1.25189
	Aif1	-0.390375	7.93607
	Aif1l	0.0362823	0.281564
	Aifm1	0.292736	10.0897
	Aifm2	0.0488685	0.653537
	Aifm3	-0.0738398	1.00904
	Aig1	-0.190259	4.15266
	Aim1	0.457147	11.8768
	Aim1l	-0.199596	3.7887
	Aim2	0.145858	2.19322
	Aimp1	0.281722	6.97805
	Aimp2	0.158896	2.95346
	Aip	0.0960316	1.64268
	Aipl1	0.859165	32.6377
	Airn	-0.492541	11.9907
	Ajap1	0.0281171	0.15018
	Ajuba	-0.183026	3.05864
	AK010878	0.151464	3.31925
	Ak1	-0.492146	9.43162
	AK129341	-0.176976	2.61098
	Ak2	0.272801	8.13906
	Ak3	-0.239977	4.97348
	Ak4	0.342185	14.4421
	Ak5	0.10203	0.889307
	Ak6	0.145874	2.01463
	Ak7	0.841444	35.5343
	Ak8	0.203685	2.80604
	Ak9	0.326343	5.27692
	Akap1	-0.142049	2.66812
	Akap10	0.0808353	1.49627
	Akap11	0.0728627	1.06013
	Akap12	-0.241121	4.1331
	Akap13	0.0281865	0.317272
	Akap14	-0.0361224	0.190174
	Akap17b	0.0880548	1.49895
	Akap2	-0.529619	20.3763
	Akap3	0.359611	4.61274
	Akap4	0.923665	28.9843
	Akap5	0.0827408	0.875414
	Akap6	0.483554	14.1044
	Akap7	-0.0726428	0.849128
	Akap8	0.0152875	0.154461
	Akap8l	0.0553989	0.776686
	Akap9	-0.456612	20.2471
	Akip1	0.221719	4.07081
	Akirin1	0.12055	2.0525
	Akirin1-ps	-0.388896	5.12274
	Akirin2	0.148201	2.10742
	Akna	-0.293547	5.81629
	Aknad1	0.332499	3.20909
	Aknaos	-0.168199	1.594
	Akr1a1	0.0822611	1.53541
	Akr1b10	-0.1584	2.73145
	Akr1b3	0.10181	1.6851
	Akr1b7	0.10005	0.79539
	Akr1b8	0.199978	4.60576
	Akr1c12	0.152007	1.0957
	Akr1c13	-0.168792	1.49084
	Akr1c14	-0.527758	12.1547
	Akr1c21	-0.308588	2.93256
	Akr1cl	-0.510931	18.6073
	Akr1e1	-0.0875083	1.27453
	Akr7a5	0.310119	7.47724
	Akt1	-0.289708	6.65341
	Akt1s1	0.0360478	0.411756
	Akt2	-0.0322453	0.308177
	Akt2-ps	0.116107	0.843578
	Akt3	0.158919	3.29006
	Aktip	0.113406	1.87597
	Alad	-0.034026	0.450658
	Alas1	-0.0102877	0.0782133
	Alas2	-0.215204	3.30864
	Alcam	-0.22319	5.12066
	Aldh16a1	-0.124323	1.82022
	Aldh18a1	-0.142468	1.93459
	Aldh1a1	-0.648741	26.9101
	Aldh1a2	0.710422	48.1938
	Aldh1a3	-0.658081	15.296
	Aldh1a7	-0.43275	5.66521
	Aldh1b1	-0.472153	9.15604
	Aldh1l1	-0.284712	3.93343
	Aldh1l2	-0.00340335	0.0246466
	Aldh2	0.0297681	0.208006
	Aldh3a1	-0.0103843	0.0479366
	Aldh3a2	0.265977	8.70942
	Aldh3b1	-0.315666	5.48674
	Aldh4a1	0.0168793	0.102997
	Aldh5a1	0.0555731	0.485802
	Aldh6a1	-0.261653	8.06502
	Aldh7a1	0.0819245	1.29582
	Aldh9a1	0.00545157	0.0485578
	Aldoa	0.188578	5.47208
	Aldob	0.0832103	0
	Aldoc	0.153612	3.20038
	Alg1	0.118317	2.37923
	Alg10b	-0.0788515	1.37028
	Alg11	0.0327662	0.393293
	Alg12	-0.110367	1.76196
	Alg13	0.434374	18.1775
	Alg14	0.219655	3.88863
	Alg2	-0.077613	1.0532
	Alg3	0.057694	0.552435
	Alg5	0.00365362	0.0279236
	Alg6	-0.199102	4.96141
	Alg8	0.0756926	1.00193
	Alg9	-0.32056	12.8122
	Alk	0.0883268	0.537013
	Alkbh1	0.0808848	1.34229
	Alkbh2	0.293044	8.14897
	Alkbh3	-0.00749324	0.0682821
	Alkbh4	-0.306082	8.84287
	Alkbh5	-0.00927424	0.0793618
	Alkbh6	0.16848	3.00338
	Alkbh7	0.115196	1.55497
	Alkbh8	-0.197708	4.31907
	Alms1	0.341413	13.5135
	Alms1-ps2	0.0890374	0.541408
	Alox12	0.615525	12.8369
	Alox12b	-0.20689	2.12998
	Alox12e	-0.0896033	0
	Alox15	0.79952	16.483
	Alox5	-0.471487	7.41432
	Alox5ap	-0.755623	47.0783
	Alox8	0.0105439	0.0510424
	Aloxe3	-0.791938	18.6818
	Alpk1	0.191228	2.74927
	Alpk2	0.160343	1.12175
	Alpk3	0.22341	1.83491
	Alpl	-0.336289	11.7514
	Als2	0.0862467	1.42396
	Als2cl	0.0926261	1.12632
	Alx3	0.137152	0.933053
	Alx4	-0.708665	17.3477
	Alyref	0.0505576	0.607786
	Alyref2	0.127089	1.50501
	Amacr	0.386622	15.0127
	Ambra1	-0.0677627	0.801348
	Amd1	0.174119	2.47699
	Amdhd2	-0.0240358	0.22497
	Amer1	-0.15983	3.31931
	Amer2	0.0226338	0.105544
	Amfr	-0.257084	5.72048
	Amh	-0.35724	4.29881
	Amhr2	-0.689431	15.5403
	Amica1	-0.146055	1.2117
	Amigo1	-0.196796	4.37361
	Amigo2	-0.356113	11.1273
	Amigo3	-0.265738	4.37311
	Ammecr1	-0.0779565	1.29113
	Ammecr1l	0.0057651	0.0492784
	Amn	0.525147	7.78168
	Amn1	0.258369	6.64564
	Amot	0.189108	3.12017
	Amotl1	-0.292394	5.01001
	Amotl2	-0.47187	14.4228
	Ampd1	0.780892	16.928
	Ampd2	-0.0958779	0.903258
	Ampd3	-0.352858	5.29347
	Amph	0.780997	20.9011
	Amt	0.00593075	0.0314823
	Amy1	-0.21397	2.70901
	Amz1	-0.0943583	1.08088
	Amz2	0.235892	7.67207
	Anapc1	0.228992	7.43338
	Anapc10	0.159447	2.07212
	Anapc11	0.249856	6.9399
	Anapc13	0.143209	1.62287
	Anapc15	0.240788	5.10332
	Anapc15-ps	0.237608	1.91006
	Anapc16	0.0932354	1.58009
	Anapc2	-0.157432	2.18225
	Anapc4	0.13901	2.72394
	Anapc5	0.129299	2.96391
	Anapc7	-0.0556374	0.865564
	Ang	-0.620976	15.5201
	Angel1	-0.023368	0.178243
	Angel2	0.0462605	0.632482
	Angpt1	-0.432731	6.20781
	Angpt2	-0.417264	16.1087
	Angpt4	-0.374229	3.87593
	Angptl1	-0.373552	11.1802
	Angptl2	-0.510434	10.6254
	Angptl3	0.02765	0.233772
	Angptl4	-0.106493	1.34494
	Angptl6	0.0467892	0.495967
	Angptl7	-0.536427	9.71424
	Ank	-0.385325	10.078
	Ank1	-0.746813	23.5515
	Ank2	-0.254176	6.05125
	Ank3	-0.110037	1.48708
	Ankar	0.348616	3.44489
	Ankdd1a	-0.172976	1.24487
	Ankdd1b	-0.242813	3.12562
	Ankef1	0.108087	1.43242
	Ankfn1	1.36578	47.7429
	Ankfy1	-0.180931	5.50606
	Ankhd1	0.0265278	0.382091
	Ankib1	0.0158674	0.199785
	Ankle1	-0.439629	9.51612
	Ankle2	0.26011	10.7477
	Ankmy1	0.0879083	0.529712
	Ankmy2	-0.336298	9.00279
	Ankra2	0.0136056	0.11551
	Ankrd10	-0.036469	0.535413
	Ankrd11	-0.332272	10.589
	Ankrd12	-0.177853	3.15245
	Ankrd13a	-0.349665	9.5024
	Ankrd13b	-0.265949	3.17429
	Ankrd13c	0.0578038	0.92689
	Ankrd13d	0.00596274	0.0347607
	Ankrd16	0.0944392	1.63519
	Ankrd17	0.0705944	1.19488
	Ankrd2	0.606132	9.07377
	Ankrd22	0.557486	0
	Ankrd23	-0.148149	1.66632
	Ankrd24	-0.213819	4.62379
	Ankrd26	0.298345	7.55401
	Ankrd27	-0.0847814	1.06262
	Ankrd28	0.00206877	0.0165593
	Ankrd29	0.183355	2.12959
	Ankrd32	0.0307545	0.362355
	Ankrd33b	-0.15939	0
	Ankrd34a	-0.472818	6.30431
	Ankrd34b	0.0653081	0.642665
	Ankrd35	-0.428121	7.43888
	Ankrd36	0.780381	16.2958
	Ankrd37	-0.0515666	0.426122
	Ankrd39	0.0221929	0.205693
	Ankrd40	-0.0306024	0.401076
	Ankrd42	0.0888853	1.16138
	Ankrd44	-0.480256	27.1606
	Ankrd45	0.391137	10.9937
	Ankrd46	0.0175029	0.195764
	Ankrd49	0.157866	2.45556
	Ankrd50	-0.245039	6.68975
	Ankrd52	-0.631842	16.1699
	Ankrd53	0.247746	2.07212
	Ankrd54	-0.424302	16.0685
	Ankrd55	0.0688232	0.499059
	Ankrd6	-0.059557	0.868388
	Ankrd61	-0.185231	2.85377
	Ankrd63	-0.564391	8.846
	Ankrd66	1.00574	30.0772
	Ankrd9	0.523666	13.2198
	Anks1	-0.202797	2.50609
	Anks1b	0.368214	12.06
	Anks3	-0.0616369	0.858906
	Anks6	-0.359421	6.37172
	Ankzf1	0.187991	4.60654
	Anln	0.0794073	1.09361
	Ano1	-0.250049	4.88306
	Ano10	0.0943473	1.57008
	Ano2	0.166623	0
	Ano3	0.22037	2.26453
	Ano4	0.039306	0.281564
	Ano5	0.02757	0.131709
	Ano6	-0.406938	10.1587
	Ano7	0.142998	0.985818
	Ano8	-0.313058	3.91671
	Ano9	0.552795	9.85637
	Anp32-ps	-0.0418397	0.248963
	Anp32a	-0.359043	9.54543
	Anp32b	-0.0976089	1.25954
	Anp32b-ps1	-0.170321	1.21558
	Anp32e	-0.0356372	0.407531
	Anpep	0.248021	2.8852
	Antxr1	-0.363088	6.38535
	Antxr2	-0.598534	17.249
	Antxrl	0.148526	1.16134
	Anxa1	-0.5005	19.6213
	Anxa11	0.326773	5.41382
	Anxa13	0.266737	2.27173
	Anxa2	-0.405098	15.6984
	Anxa3	-0.535013	18.1978
	Anxa4	-0.473139	19.078
	Anxa5	-0.649351	32.2793
	Anxa6	-0.380073	8.2942
	Anxa7	0.593901	45.1934
	Anxa8	0.00836096	0.0373247
	Anxa9	-0.11272	0.898676
	Aoah	-0.6946	22.7127
	Aoc2	-0.0183826	0.137757
	Aoc3	-0.298521	2.80117
	Aox1	-0.495849	17.1163
	Aox2	-0.136803	0.962999
	Aox3	-0.192361	1.42396
	Aox4	1.12687	127.523
	Ap1ar	0.228197	6.47986
	Ap1b1	-0.15622	2.00746
	Ap1g1	0.00901612	0.0988333
	Ap1g2	-0.0402674	0.329584
	Ap1m1	-0.0673429	0.999714
	Ap1m2	0.604852	32.9094
	Ap1s1	0.186664	4.67845
	Ap1s2	-0.355352	9.06082
	Ap1s3	0.288552	3.61603
	Ap2a1	-0.0308303	0.213214
	Ap2a2	-0.146794	2.06175
	Ap2b1	-0.114144	1.83581
	Ap2m1	-0.128924	2.40494
	Ap2s1	-0.149049	3.34024
	Ap3b1	0.0688135	1.15653
	Ap3b2	2.37479	409.069
	Ap3d1	-0.266156	6.65983
	Ap3m1	-0.0536914	0.691249
	Ap3m1-ps	-0.126332	0.958363
	Ap3m2	-0.285638	7.83553
	Ap3s1	0.194318	2.89193
	Ap3s2	0.271321	10.1452
	Ap4b1	0.275794	9.47407
	Ap4e1	-0.0885377	1.51341
	Ap4m1	-0.218937	6.45551
	Ap4s1	0.203739	4.03544
	Ap5b1	-0.132982	1.50258
	Ap5m1	0.34664	13.391
	Ap5s1	0.22506	3.63171
	Ap5z1	0.041113	0.378531
	Apaf1	-0.3019	7.21935
	Apba1	-0.229536	5.83798
	Apba2	0.644331	29.1111
	Apba3	0.168035	2.54889
	Apbb1	-0.192089	3.9891
	Apbb1ip	-0.574252	13.1881
	Apbb2	-0.121408	2.49658
	Apc	-0.167158	4.76802
	Apc-ps1	-0.0975896	0.750939
	Apc2	0.115338	1.13789
	Apcdd1	0.0110827	0.0889879
	Apeh	0.0583743	0.639135
	Apex1	0.31687	8.28302
	Apex2	-0.0874488	1.32746
	Aph1a	-0.0873799	0.692378
	Aph1b	-0.382223	9.13417
	Aph1c	-0.302484	4.87923
	Api5	0.066119	1.0569
	Apip	-0.00377728	0.0293116
	Apitd1	-0.031858	0.251469
	Aplf	0.360215	11.4886
	Apln	0.32489	6.90435
	Aplnr	-0.446933	5.39025
	Aplp1	-0.142982	1.66516
	Aplp2	-0.0905489	1.35946
	Apmap	-0.0254104	0.264068
	Apoa1	0.126794	0.840553
	Apoa1bp	0.33535	14.2267
	Apoa2	0.174968	1.39699
	Apob	0.34085	7.71765
	Apobec1	-0.628794	23.0357
	Apobec2	0.344325	4.31907
	Apobec3	-0.211011	3.30864
	Apobec4	0.0472159	0.281564
	Apobr	-0.199016	1.804
	Apoc1	-0.358125	4.67412
	Apoc2	0.771394	17.4484
	Apod	0.286199	2.71086
	Apoe	-0.674952	29.435
	Apof	0.183872	1.35254
	Apoh	-0.0615615	0.348537
	Apol6	-0.0888369	0.538955
	Apol7d	-0.352303	6.49909
	Apol7e	-0.0252681	0.125436
	Apol8	0.0388924	0
	Apol9b	-0.0998045	0
	Apold1	-0.490997	8.96382
	Apom	-0.131226	0.922987
	Apon	-0.086385	0
	Apoo	0.193156	2.19429
	Apoo-ps	0.277319	2.40916
	Apool	0.191457	3.4556
	Apopt1	0.0840891	0.935074
	App	-0.571401	14.1685
	Appbp2	0.0224041	0.245149
	Appbp2os	0.0718971	0.467111
	Appl1	-0.0342004	0.363139
	Appl2	-0.134699	2.89775
	Aprt	0.20086	3.50454
	Aptx	0.244912	6.50665
	Aqp1	-0.388917	5.23673
	Aqp11	0.381858	6.45193
	Aqp2	-0.602765	11.1301
	Aqp5	0.384381	6.23941
	Aqp6	-0.288005	0
	Aqp7	0.138033	0.930062
	Aqp9	0.0421602	0
	Aqr	0.0573427	0.961617
	Ar	-0.468763	11.0572
	Araf	-0.0683354	1.03455
	Arap1	-0.473556	9.82945
	Arap2	0.179266	3.53797
	Arap3	0.320925	6.1033
	Arc	0.0366715	0.37013
	Arcn1	-0.0732172	1.12175
	Areg	-0.284004	2.50952
	Arel1	-0.0249823	0.340732
	Arf1	0.004902	0.050778
	Arf2	-0.221255	6.59929
	Arf3	-0.000912782	0.00747347
	Arf4	0.0367088	0.448755
	Arf5	0.119302	2.25824
	Arf6	0.128862	2.83954
	Arfgap1	-0.183581	3.54997
	Arfgap2	-0.0947875	1.62287
	Arfgap3	-0.0539286	0.626429
	Arfgef1	-0.00991849	0.101912
	Arfgef2	-0.108791	1.21589
	Arfip1	-0.171558	3.39681
	Arfip2	0.00265309	0.0237814
	Arfrp1	-0.0383184	0.50188
	Arg1	-0.24883	2.77217
	Arg2	0.170896	2.16038
	Arglu1	-0.0868164	1.55737
	Arhgap1	-0.243678	5.90852
	Arhgap10	-0.187012	5.30329
	Arhgap11a	-0.0758056	1.05814
[truncated: 20,128 more rows]

## Sheet: Figure 1c
Figure 1c
	Zbtb16	20116	DRDS	1434		mm10	22630
	Unaffected genes	19161	total.affected
	Affected genes, downregulated	459	955			p-Value	1.212e-122
	Affected genes, upwnregulated	496
	1. Zbtb16-affectedGenes											2. Zbtb16-directTargetGenes (downregulated in Zbtb16 null)												2. Zbtb16-directTargetGenes (upregulated in Zbtb16 null)
	Ensemble.ID	Associated Gene Name	Log2(Null/WT)	AdjP -value	FPKM_Null_Rep1	FPKM_Null_Rep2	FPKM_Null_Rep3	FPKM_WT_Rep1	FPKM_WT_Rep2	FPKM_WT_Rep3		Ensemble.ID	Associated Gene Name	Log2(Null/WT)	AdjP -value	FPKM_Null_Rep1	FPKM_Null_Rep2	FPKM_Null_Rep3	FPKM_WT_Rep1	FPKM_WT_Rep2	FPKM_WT_Rep3			Ensemble.ID	Associated Gene Name	Log2(Null/WT)	AdjP -value	FPKM_Null_Rep1	FPKM_Null_Rep2	FPKM_Null_Rep3	FPKM_WT_Rep1	FPKM_WT_Rep2	FPKM_WT_Rep3
	ENSMUSG00000046352	Gjb2	-2.33252	270.49	0.398331	0.55848	0.381363	3.67111	2.89102	2.96999		ENSMUSG00000046352	Gjb2	-2.33252	270.49	0.398331	0.55848	0.381363	3.67111	2.89102	2.96999			ENSMUSG00000036743	Psma8	0.585496	27.4564	36.1456	35.2652	37.2606	21.4571	21.2701	28.0005
	ENSMUSG00000027577	Chrna4	-2.10595	259.919	1.4736	2.25046	1.26753	8.00216	11.2555	8.05598		ENSMUSG00000027577	Chrna4	-2.10595	259.919	1.4736	2.25046	1.26753	8.00216	11.2555	8.05598			ENSMUSG00000030209	Grin2b	0.587562	14.3246	0.186322	0.159835	0.179953	0.0831279	0.106163	0.136538
	ENSMUSG00000043668	Tox3	-1.70927	155.566	0.645184	0.454495	0.458936	2.31529	2.01314	2.0247		ENSMUSG00000043668	Tox3	-1.70927	155.566	0.645184	0.454495	0.458936	2.31529	2.01314	2.0247			ENSMUSG00000016995	Matn4	0.587618	14.3186	2.49032	3.1796	1.77974	1.95742	1.56308	1.08515
	ENSMUSG00000052125	F730043M19Rik	-1.54348	130.593	0.569779	0.559318	0.412291	1.51262	2.07918	1.81994		ENSMUSG00000052125	F730043M19Rik	-1.54348	130.593	0.569779	0.559318	0.412291	1.51262	2.07918	1.81994			ENSMUSG00000026090	2010300C02Rik	0.587698	17.0945	7.6237	11.2205	5.86954	5.82325	5.39714	4.33098
	ENSMUSG00000025127	Gcgr	-1.52474	87.5461	0.419827	0.387965	0.250057	1.48228	1.53645	1.1441		ENSMUSG00000025127	Gcgr	-1.52474	87.5461	0.419827	0.387965	0.250057	1.48228	1.53645	1.1441			ENSMUSG00000059991	Nptx2	0.587921	31.0653	8.43214	8.38506	7.34788	5.05048	5.92305	4.81453
	ENSMUSG00000066687	Zbtb16	-1.47357	220.608	17.4834	18.208	15.6268	55.7463	58.6991	41.9654		ENSMUSG00000066687	Zbtb16	-1.47357	220.608	17.4834	18.208	15.6268	55.7463	58.6991	41.9654			ENSMUSG00000079326	Gm15262	0.588106	22.3026	25.8745	23.2233	27.9407	16.0785	15.3269	18.2171
	ENSMUSG00000018845	Unc45b	-1.46727	55.5502	0.0474013	0.11316	0.0437614	0.332573	0.555552	0.291106		ENSMUSG00000018845	Unc45b	-1.46727	55.5502	0.0474013	0.11316	0.0437614	0.332573	0.555552	0.291106			ENSMUSG00000020799	Tekt1	0.588204	15.0297	2.51665	2.1942	2.54564	1.80154	1.49786	1.23906
	ENSMUSG00000058028	Zscan5b	-1.42222	77.912	0.645376	0.715321	0.397212	2.38141	1.76492	2.03006		ENSMUSG00000058028	Zscan5b	-1.42222	77.912	0.645376	0.715321	0.397212	2.38141	1.76492	2.03006			ENSMUSG00000028804	Csmd2	0.588481	14.6865	0.242514	0.252436	0.186901	0.120339	0.138408	0.162992
	ENSMUSG00000027849	Syt6	-1.40086	60.4079	0.10963	0.0623135	0.112457	0.381739	0.39403	0.361266		ENSMUSG00000027849	Syt6	-1.40086	60.4079	0.10963	0.0623135	0.112457	0.381739	0.39403	0.361266			ENSMUSG00000020059	Sycp3	0.588909	19.9138	126.594	88.2336	124.184	73.2152	59.9274	83.6642
	ENSMUSG00000032368	Zic1	-1.37771	57.3993	0.0748196	0.114824	0.103611	0.43162	0.309838	0.409058		ENSMUSG00000032368	Zic1	-1.37771	57.3993	0.0748196	0.114824	0.103611	0.43162	0.309838	0.409058			ENSMUSG00000060568	Fam78b	0.590197	16.3197	1.3811	1.07798	1.19618	0.825811	0.901118	0.575829
	ENSMUSG00000004031	Brinp2	-1.37009	84.0246	0.277107	0.389831	0.335775	1.11792	0.974324	1.11291		ENSMUSG00000004031	Brinp2	-1.37009	84.0246	0.277107	0.389831	0.335775	1.11792	0.974324	1.11291			ENSMUSG00000037280	Galnt6	0.591711	39.3871	17.5232	19.0728	15.331	11.7262	11.8991	10.3919
	ENSMUSG00000026227	2810459M11Rik	-1.34087	79.5139	0.36231	0.436101	0.403353	1.38564	1.29888	1.0822		ENSMUSG00000026227	2810459M11Rik	-1.34087	79.5139	0.36231	0.436101	0.403353	1.38564	1.29888	1.0822			ENSMUSG00000038578	Susd1	0.592267	42.1675	9.42133	10.1725	10.4099	6.29833	6.86435	6.54618
	ENSMUSG00000097084	Foxl1	-1.29983	55.886	0.2362	0.308789	0.278636	0.969775	1.07041	0.754772		ENSMUSG00000097084	Foxl1	-1.29983	55.886	0.2362	0.308789	0.278636	0.969775	1.07041	0.754772			ENSMUSG00000097908	4933404O12Rik	0.593	16.3	1.43679	1.2929	0.998842	0.817792	0.665463	0.840112
	ENSMUSG00000095139	Pou3f2	-1.28175	56.3105	0.135825	0.104224	0.13062	0.434129	0.397975	0.381468		ENSMUSG00000095139	Pou3f2	-1.28175	56.3105	0.135825	0.104224	0.13062	0.434129	0.397975	0.381468			ENSMUSG00000063646	Jakmip1	0.593196	30.9981	2.67656	3.22203	3.05987	2.01375	1.8368	1.97046
	ENSMUSG00000026185	Igfbp5	-1.28032	87.1849	0.744665	1.14887	1.00394	2.8086	3.37468	2.07149		ENSMUSG00000026185	Igfbp5	-1.28032	87.1849	0.744665	1.14887	1.00394	2.8086	3.37468	2.07149			ENSMUSG00000021983	Atp8a2	0.593647	29.2749	4.25793	3.60956	3.83908	2.64341	2.78943	2.17676
	ENSMUSG00000053930	Shisa6	-1.24662	58.827	0.162015	0.224265	0.131977	0.566131	0.580825	0.411127		ENSMUSG00000053930	Shisa6	-1.24662	58.827	0.162015	0.224265	0.131977	0.566131	0.580825	0.411127			ENSMUSG00000039099	Wdr93	0.593886	24.7221	3.75928	3.68725	3.41324	2.22339	2.31585	2.44318
	ENSMUSG00000032092	Mpzl2	-1.20898	102.508	1.15387	1.30912	1.36058	3.59095	3.3849	2.90568		ENSMUSG00000032092	Mpzl2	-1.20898	102.508	1.15387	1.30912	1.36058	3.59095	3.3849	2.90568			ENSMUSG00000021814	Anxa7	0.593901	45.1934	63.6169	68.7376	68.5462	46.4766	40.9141	44.4891
	ENSMUSG00000000690	Hoxb6	-1.17952	33.4251	0.307914	0.140015	0.0473783	0.800135	0.78592	0.58421		ENSMUSG00000000690	Hoxb6	-1.17952	33.4251	0.307914	0.140015	0.0473783	0.800135	0.78592	0.58421			ENSMUSG00000017007	Rbpjl	0.593909	16.13	0.928882	0.753949	0.817535	0.585095	0.418048	0.556541
	ENSMUSG00000074217	2210011C24Rik	-1.17061	32.3794	0.452896	0.289604	0.156794	1.42991	1.69857	1.32285		ENSMUSG00000074217	2210011C24Rik	-1.17061	32.3794	0.452896	0.289604	0.156794	1.42991	1.69857	1.32285			ENSMUSG00000032258	Lca5	0.594739	33.2666	6.69309	5.69891	6.05555	4.34115	3.91873	3.76288
	ENSMUSG00000034384	Barhl2	-1.16566	46.8895	0.478379	0.685213	0.31546	1.68777	1.26871	1.28979		ENSMUSG00000034384	Barhl2	-1.16566	46.8895	0.478379	0.685213	0.31546	1.68777	1.26871	1.28979			ENSMUSG00000019865	Nmbr	0.595098	14.4087	2.5474	2.29125	2.27426	1.49268	1.65357	1.23276
	ENSMUSG00000045232	Rln3	-1.10556	29.5442	0.391908	0.343687	0.568565	1.99024	1.36485	1.76109		ENSMUSG00000045232	Rln3	-1.10556	29.5442	0.391908	0.343687	0.568565	1.99024	1.36485	1.76109			ENSMUSG00000030411	Nova2	0.596223	14.3519	0.949717	0.967335	0.547993	0.511648	0.604247	0.392474
	ENSMUSG00000031734	Irx3	-1.08966	30.2424	0.140653	0.196234	0.106243	0.550237	0.551491	0.379226		ENSMUSG00000031734	Irx3	-1.08966	30.2424	0.140653	0.196234	0.106243	0.550237	0.551491	0.379226			ENSMUSG00000038011	Dnah10	0.597414	28.5962	0.882287	0.789204	0.805228	0.55889	0.534165	0.507479
	ENSMUSG00000044312	Neurog3	-1.08935	68.1789	3.06554	2.64118	2.55351	7.84859	6.78592	5.22015		ENSMUSG00000044312	Neurog3	-1.08935	68.1789	3.06554	2.64118	2.55351	7.84859	6.78592	5.22015			ENSMUSG00000025221	Kcnip2	0.597913	15.4057	1.37857	1.08656	0.989888	0.811989	0.660647	0.660779
	ENSMUSG00000022208	Jph4	-1.08668	54.24	0.320246	0.417489	0.333804	1.05821	0.929861	0.673113		ENSMUSG00000022208	Jph4	-1.08668	54.24	0.320246	0.417489	0.333804	1.05821	0.929861	0.673113			ENSMUSG00000037161	Mgarp	0.598308	19.5203	7.6357	7.81222	6.36665	5.98473	3.88604	3.89488
	ENSMUSG00000020108	Ddit4	-1.07161	44.9225	4.27633	5.21575	2.78107	14.4843	8.76967	7.76224		ENSMUSG00000020108	Ddit4	-1.07161	44.9225	4.27633	5.21575	2.78107	14.4843	8.76967	7.76224			ENSMUSG00000039543	Cfap70	0.598591	20.0583	1.74394	1.43919	1.79988	1.09274	0.94869	1.11635
	ENSMUSG00000032446	Eomes	-1.06875	52.2168	0.598002	0.725452	0.575743	1.95797	1.48184	1.2054		ENSMUSG00000032446	Eomes	-1.06875	52.2168	0.598002	0.725452	0.575743	1.95797	1.48184	1.2054			ENSMUSG00000097823	Gm16701	0.599142	14.1044	1.07139	1.19148	1.21848	0.726282	0.69882	0.697745
	ENSMUSG00000062327	T	-1.0674	48.1632	0.95064	1.52168	0.891797	3.37076	2.60212	2.34262		ENSMUSG00000062327	T	-1.0674	48.1632	0.95064	1.52168	0.891797	3.37076	2.60212	2.34262			ENSMUSG00000030074	Gxylt2	0.599829	26.754	6.97189	6.68556	7.6602	4.29019	4.18812	5.21755
	ENSMUSG00000084979	Gm16267	-1.06601	27.3369	0.387931	0.19845	0.671517	1.40625	1.54585	1.83038		ENSMUSG00000084979	Gm16267	-1.06601	27.3369	0.387931	0.19845	0.671517	1.40625	1.54585	1.83038			ENSMUSG00000079871	Gm4984	0.600407	13.5592	3.66675	2.66861	4.29256	2.0864	2.23293	2.14032
	ENSMUSG00000031245	Hmgn5	-1.06277	42.0943	2.55114	2.535	2.88051	5.23666	4.90443	10.1113		ENSMUSG00000031245	Hmgn5	-1.06277	42.0943	2.55114	2.535	2.88051	5.23666	4.90443	10.1113			ENSMUSG00000032174	Icam5	0.601506	13.0288	0.976072	0.962101	0.659356	0.47882	0.569197	0.502798
	ENSMUSG00000025934	Gsta3	-1.0553	69.134	6.14545	6.49623	7.6275	13.5971	14.0585	19.2047		ENSMUSG00000025934	Gsta3	-1.0553	69.134	6.14545	6.49623	7.6275	13.5971	14.0585	19.2047			ENSMUSG00000071506	Tmem139	0.601559	13.7212	3.18749	2.248	2.31419	1.5633	1.47981	1.64094
	ENSMUSG00000021647	Cartpt	-1.02704	24.5491	0.406129	0.249311	0.112483	1.63368	0.647348	1.1315		ENSMUSG00000021647	Cartpt	-1.02704	24.5491	0.406129	0.249311	0.112483	1.63368	0.647348	1.1315			ENSMUSG00000045942	BC049762	0.60314	15.3202	5.58061	4.0783	5.32732	3.0542	2.52724	3.61658
	ENSMUSG00000000632	Sez6	-1.01769	52.2735	1.01346	1.33853	0.867591	2.13748	3.20201	2.06453		ENSMUSG00000000632	Sez6	-1.01769	52.2735	1.01346	1.33853	0.867591	2.13748	3.20201	2.06453			ENSMUSG00000040219	Ttc12	0.603736	30.3952	2.81154	2.78065	2.94894	1.82649	1.76475	1.90914
	ENSMUSG00000070695	Cntnap5a	-1.00405	23.5515	0.0251252	0.0192796	0.0231959	0.111645	0.1119	0.112904		ENSMUSG00000070695	Cntnap5a	-1.00405	23.5515	0.0251252	0.0192796	0.0231959	0.111645	0.1119	0.112904			ENSMUSG00000044083	Efcab8	0.604108	15.447	1.05433	0.967407	1.05834	0.485325	0.619807	0.782107
	ENSMUSG00000025876	Unc5a	-1.00204	38.5963	0.987884	1.37667	0.589671	2.55734	2.62705	1.84456		ENSMUSG00000025876	Unc5a	-1.00204	38.5963	0.987884	1.37667	0.589671	2.55734	2.62705	1.84456			ENSMUSG00000007613	Tgfbr1	0.604271	42.1675	35.3381	29.8356	33.9235	21.451	21.4337	21.6188
	ENSMUSG00000021239	Vsx2	-0.994043	23.0158	0.106562	0.0545126	0.0196758	0.239248	0.28975	0.229848		ENSMUSG00000021239	Vsx2	-0.994043	23.0158	0.106562	0.0545126	0.0196758	0.239248	0.28975	0.229848			ENSMUSG00000028318	Polr1e	0.604714	35.3725	12.005	11.1176	12.3613	6.95298	7.67767	8.32518
	ENSMUSG00000001946	Esam	-0.992849	30.013	0.3219	0.405344	0.228601	0.92656	0.905455	0.623108		ENSMUSG00000001946	Esam	-0.992849	30.013	0.3219	0.405344	0.228601	0.92656	0.905455	0.623108			ENSMUSG00000003309	Ap1m2	0.604852	32.9094	10.8243	12.6208	10.4645	6.68697	7.71712	7.43376
	ENSMUSG00000021587	Pcsk1	-0.992375	23.1603	0.0657125	0.100847	0.0606665	0.348346	0.225914	0.255916		ENSMUSG00000021587	Pcsk1	-0.992375	23.1603	0.0657125	0.100847	0.0606665	0.348346	0.225914	0.255916			ENSMUSG00000032262	Elovl4	0.606985	30.4164	4.73901	4.45252	4.66751	2.79822	2.90359	3.19431
	ENSMUSG00000009545	Kcnq1	-0.973087	32.0535	0.539056	0.359686	0.3462	1.06337	1.16468	0.789887		ENSMUSG00000009545	Kcnq1	-0.973087	32.0535	0.539056	0.359686	0.3462	1.06337	1.16468	0.789887			ENSMUSG00000036800	Fam135b	0.609142	13.139	0.537464	0.447767	0.460751	0.29449	0.266365	0.296721
	ENSMUSG00000040258	Nxph4	-0.972097	22.7497	0.169532	0.238495	0.156513	0.614551	0.774908	0.457088		ENSMUSG00000040258	Nxph4	-0.972097	22.7497	0.169532	0.238495	0.156513	0.614551	0.774908	0.457088			ENSMUSG00000017004	Svs5	0.60918	13.5145	6.31889	5.45306	7.60913	3.08411	3.29722	5.18513
	ENSMUSG00000044499	Hs3st5	-0.964578	22.0036	0.0408936	0.0585746	0.0755069	0.229532	0.176375	0.205812		ENSMUSG00000044499	Hs3st5	-0.964578	22.0036	0.0408936	0.0585746	0.0755069	0.229532	0.176375	0.205812			ENSMUSG00000020386	Sar1b	0.609449	25.7473	56.4537	42.0459	53.4504	30.2422	29.6747	36.756
	ENSMUSG00000022783	Spag6	-0.963852	24.2023	0.0934302	0.119488	0.10782	0.349609	0.240904	0.307883		ENSMUSG00000022783	Spag6	-0.963852	24.2023	0.0934302	0.119488	0.10782	0.349609	0.240904	0.307883			ENSMUSG00000042708	Shcbp1l	0.611059	37.7438	20.9912	18.1484	17.1535	13.1659	11.5543	11.5566
	ENSMUSG00000063838	Cdc42ep5	-0.961228	44.028	1.79132	2.0301	1.52655	4.58897	3.69505	3.54179		ENSMUSG00000063838	Cdc42ep5	-0.961228	44.028	1.79132	2.0301	1.52655	4.58897	3.69505	3.54179			ENSMUSG00000020905	Usp43	0.613164	16.1345	2.46861	2.18893	1.61606	1.35062	1.6062	0.873998
	ENSMUSG00000031870	Pgr	-0.958218	35.4931	0.334584	0.403176	0.288299	0.918127	0.822621	0.614764		ENSMUSG00000031870	Pgr	-0.958218	35.4931	0.334584	0.403176	0.288299	0.918127	0.822621	0.614764			ENSMUSG00000040828	Catsperd	0.61363	16.3792	1.20395	1.48663	1.5331	0.80263	0.934212	0.845716
	ENSMUSG00000033006	Sox10	-0.957122	27.3015	0.431757	0.575599	0.350288	1.61561	1.01819	0.776064		ENSMUSG00000033006	Sox10	-0.957122	27.3015	0.431757	0.575599	0.350288	1.61561	1.01819	0.776064			ENSMUSG00000066175	2510046G10Rik	0.61369	21.0444	16.9318	15.5492	17.3267	10.496	9.56359	11.092
	ENSMUSG00000039349	C130074G19Rik	-0.956816	32.9622	0.467818	0.598291	0.334718	1.23632	1.06369	0.956502		ENSMUSG00000039349	C130074G19Rik	-0.956816	32.9622	0.467818	0.598291	0.334718	1.23632	1.06369	0.956502			ENSMUSG00000035179	Ppp1r32	0.61445	25.7535	5.91595	6.12744	6.11347	3.94003	3.424	4.11342
	ENSMUSG00000026678	Rgs5	-0.955773	69.6459	8.32576	8.11109	9.19923	22.2052	16.1249	15.5542		ENSMUSG00000026678	Rgs5	-0.955773	69.6459	8.32576	8.11109	9.19923	22.2052	16.1249	15.5542			ENSMUSG00000033409	Syce1l	0.614706	17.761	14.3795	10.4797	11.5295	8.77129	5.46685	8.14341
	ENSMUSG00000028871	Rspo1	-0.951996	35.8092	1.15388	1.36795	0.794732	3.04984	2.14663	2.3045		ENSMUSG00000028871	Rspo1	-0.951996	35.8092	1.15388	1.36795	0.794732	3.04984	2.14663	2.3045			ENSMUSG00000097706	E030037K01Rik	0.615418	26.7243	5.74076	5.54258	5.05733	3.23357	3.31676	3.7787
	ENSMUSG00000070473	Cldn3	-0.951752	25.7707	1.12417	0.603834	0.6746	2.28732	1.3966	2.47529		ENSMUSG00000070473	Cldn3	-0.951752	25.7707	1.12417	0.603834	0.6746	2.28732	1.3966	2.47529			ENSMUSG00000044229	Nxpe4	0.615551	22.8582	3.56859	2.90713	2.65424	1.84185	2.18169	1.70916
	ENSMUSG00000031665	Sall1	-0.950053	38.7466	3.12919	3.7962	2.07776	8.27611	7.24305	4.52517		ENSMUSG00000031665	Sall1	-0.950053	38.7466	3.12919	3.7962	2.07776	8.27611	7.24305	4.52517			ENSMUSG00000032065	Tex12	0.615696	25.2915	65.7562	50.5014	60.7599	36.8652	31.9867	42.9137
	ENSMUSG00000015619	Gata3	-0.950045	23.939	0.133845	0.146068	0.107092	0.383976	0.376485	0.288696		ENSMUSG00000015619	Gata3	-0.950045	23.939	0.133845	0.146068	0.107092	0.383976	0.376485	0.288696			ENSMUSG00000064023	Klk8	0.616859	31.5704	10.9816	11.2905	11.2538	6.78178	6.72171	7.84251
	ENSMUSG00000034037	Fgd5	-0.933495	32.6523	2.99558	3.5843	1.88016	8.80803	6.1728	4.10676		ENSMUSG00000034037	Fgd5	-0.933495	32.6523	2.99558	3.5843	1.88016	8.80803	6.1728	4.10676			ENSMUSG00000022652	Morc1	0.616967	32.8489	110.444	94.9224	111.826	68.545	59.2407	74.7214
	ENSMUSG00000087594	BC039771	-0.930659	62.946	1.68704	1.58734	1.38367	3.6989	3.18478	2.73456		ENSMUSG00000087594	BC039771	-0.930659	62.946	1.68704	1.58734	1.38367	3.6989	3.18478	2.73456			ENSMUSG00000065820	Gm26316	0.617423	13.7085	696.161	535.618	447.113	208.448	515.25	271.575
	ENSMUSG00000028736	Pax7	-0.929085	35.1573	0.29075	0.433812	0.290792	0.844306	0.789437	0.60971		ENSMUSG00000028736	Pax7	-0.929085	35.1573	0.29075	0.433812	0.290792	0.844306	0.789437	0.60971			ENSMUSG00000076432	Ywhaq	0.617757	42.1336	37.8497	32.8994	34.8362	22.5637	21.2996	24.0117
	ENSMUSG00000062432	Cyp26c1	-0.918006	20.8525	0.223499	0.166302	0.281368	0.551209	0.685819	0.693895		ENSMUSG00000062432	Cyp26c1	-0.918006	20.8525	0.223499	0.166302	0.281368	0.551209	0.685819	0.693895			ENSMUSG00000023755	Rhebl1	0.618227	37.0632	15.3876	14.5265	13.7499	8.45544	10.4133	9.09341
	ENSMUSG00000046714	Foxc2	-0.914637	28.2212	2.26901	4.0559	1.58914	7.59996	6.17452	4.26596		ENSMUSG00000046714	Foxc2	-0.914637	28.2212	2.26901	4.0559	1.58914	7.59996	6.17452	4.26596			ENSMUSG00000050511	Oprd1	0.618333	15.4966	0.715034	0.686406	0.733474	0.412902	0.430397	0.44428
	ENSMUSG00000020838	Slc6a4	-0.914089	29.4699	0.266355	0.272512	0.238669	0.542312	0.697798	0.521004		ENSMUSG00000020838	Slc6a4	-0.914089	29.4699	0.266355	0.272512	0.238669	0.542312	0.697798	0.521004			ENSMUSG00000057058	Skap1	0.619152	27.7425	1.23203	1.46978	1.47996	0.858842	0.932161	0.855023
	ENSMUSG00000018698	Lhx1	-0.906072	40.0814	1.26397	1.90857	1.31981	3.00905	3.98035	2.46778		ENSMUSG00000018698	Lhx1	-0.906072	40.0814	1.26397	1.90857	1.31981	3.00905	3.98035	2.46778			ENSMUSG00000038811	Gngt2	0.620711	24.0329	3.99019	3.69548	3.63141	2.14058	2.41143	2.53236
	ENSMUSG00000034394	Lif	-0.906008	24.4445	0.155039	0.183669	0.210933	0.496175	0.466703	0.359344		ENSMUSG00000034394	Lif	-0.906008	24.4445	0.155039	0.183669	0.210933	0.496175	0.466703	0.359344			ENSMUSG00000051124	Gimap9	0.621689	16.4995	2.68055	2.76464	3.11335	1.59759	1.39854	2.17595
	ENSMUSG00000031997	Trpc6	-0.902536	33.621	0.492182	0.659424	0.60585	1.44706	1.25258	1.09531		ENSMUSG00000031997	Trpc6	-0.902536	33.621	0.492182	0.659424	0.60585	1.44706	1.25258	1.09531			ENSMUSG00000035235	Trim13	0.622241	24.4667	15.9616	12.6754	16.4139	9.5962	7.95303	10.6837
	ENSMUSG00000084967	Gm12296	-0.896225	21.4767	0.176376	0.169175	0.193363	0.49499	0.547798	0.336842		ENSMUSG00000084967	Gm12296	-0.896225	21.4767	0.176376	0.169175	0.193363	0.49499	0.547798	0.336842			ENSMUSG00000038132	Rbm24	0.623003	14.615	0.993658	0.756824	0.876585	0.568058	0.559001	0.436591
	ENSMUSG00000000305	Cdh4	-0.887485	39.0817	0.678543	0.739506	0.46302	1.43512	1.41995	1.02963		ENSMUSG00000000305	Cdh4	-0.887485	39.0817	0.678543	0.739506	0.46302	1.43512	1.41995	1.02963			ENSMUSG00000029784	Ssmem1	0.625583	16.0648	2.47507	2.4318	3.04669	1.48846	1.27084	2.01257
	ENSMUSG00000052248	Zeb2os	-0.880294	46.7242	2.94092	3.82001	2.69148	6.17222	5.94651	6.84905		ENSMUSG00000052248	Zeb2os	-0.880294	46.7242	2.94092	3.82001	2.69148	6.17222	5.94651	6.84905			ENSMUSG00000000159	Igsf5	0.626901	21.0415	2.30991	2.06134	2.12069	1.28453	1.17916	1.53392
	ENSMUSG00000015568	Lpl	-0.879417	31.0653	8.24584	10.6656	5.20663	16.8125	22.4563	11.8703		ENSMUSG00000015568	Lpl	-0.879417	31.0653	8.24584	10.6656	5.20663	16.8125	22.4563	11.8703			ENSMUSG00000000253	Gmpr	0.626956	45.6563	16.0309	17.1585	16.5864	10.0983	11.3487	10.3836
	ENSMUSG00000030621	Me3	-0.877092	18.2416	0.0266994	0.0198667	0.0156859	0.0613068	0.068274	0.0545352		ENSMUSG00000030621	Me3	-0.877092	18.2416	0.0266994	0.0198667	0.0156859	0.0613068	0.068274	0.0545352			ENSMUSG00000010362	Rdm1	0.627911	32.7603	13.9729	16.7631	15.3759	8.45425	10.0583	10.5931
	ENSMUSG00000020120	Plek	-0.875609	100.526	8.7038	10.1598	8.25459	17.8093	17.5532	16.6545		ENSMUSG00000020120	Plek	-0.875609	100.526	8.7038	10.1598	8.25459	17.8093	17.5532	16.6545			ENSMUSG00000051769	Wfdc15a	0.628789	19.4613	26.84	19.8698	26.3234	12.7243	13.3671	18.5653
	ENSMUSG00000032060	Cryab	-0.873174	27.6642	1.28803	1.31781	1.24443	3.55874	2.30301	2.4767		ENSMUSG00000032060	Cryab	-0.873174	27.6642	1.28803	1.31781	1.24443	3.55874	2.30301	2.4767			ENSMUSG00000034435	Tmem30b	0.62887	28.7531	3.70963	3.67368	2.90557	2.20561	2.22078	2.02175
	ENSMUSG00000045136	Tubb2b	-0.86799	32.4985	0.849533	0.925857	0.954797	2.03864	1.78354	1.85895		ENSMUSG00000045136	Tubb2b	-0.86799	32.4985	0.849533	0.925857	0.954797	2.03864	1.78354	1.85895			ENSMUSG00000042364	Snx18	0.629466	30.8146	44.8526	53.7638	37.3472	31.8388	29.4337	24.1589
	ENSMUSG00000024647	Cbln2	-0.866619	67.9971	2.88234	3.1874	2.93277	6.33362	5.39355	5.70998		ENSMUSG00000024647	Cbln2	-0.866619	67.9971	2.88234	3.1874	2.93277	6.33362	5.39355	5.70998			ENSMUSG00000022752	Tomm70a	0.630429	52.7169	93.8503	89.5026	88.5952	59.9863	53.6835	60.2048
	ENSMUSG00000039476	Prrx2	-0.866348	36.6097	1.96897	2.42109	1.51759	4.78228	3.60759	3.60407		ENSMUSG00000039476	Prrx2	-0.866348	36.6097	1.96897	2.42109	1.51759	4.78228	3.60759	3.60407			ENSMUSG00000028378	Ptgr1	0.630673	42.1675	24.7202	28.9138	28.1171	15.7784	17.9742	18.2152
	ENSMUSG00000020081	Tacr2	-0.864985	17.4084	0.0943198	0.0643335	0.0725642	0.397055	0.221089	0.254303		ENSMUSG00000020081	Tacr2	-0.864985	17.4084	0.0943198	0.0643335	0.0725642	0.397055	0.221089	0.254303			ENSMUSG00000026980	Ly75	0.63209	38.7211	7.8034	7.72083	6.82926	4.42902	5.48021	4.25962
	ENSMUSG00000036972	Zic4	-0.85926	18.8082	0.0721248	0.0316252	0.0475617	0.118878	0.138471	0.129641		ENSMUSG00000036972	Zic4	-0.85926	18.8082	0.0721248	0.0316252	0.0475617	0.118878	0.138471	0.129641			ENSMUSG00000040187	Arntl2	0.63308	28.7247	3.20772	3.12617	2.90737	2.00416	1.75627	2.00959
	ENSMUSG00000026343	Gpr39	-0.857179	18.4613	0.141276	0.108407	0.249987	0.440539	0.430504	0.43381		ENSMUSG00000026343	Gpr39	-0.857179	18.4613	0.141276	0.108407	0.249987	0.440539	0.430504	0.43381			ENSMUSG00000097515	1700040D17Rik	0.633416	13.306	3.46839	2.07629	2.99767	1.7949	1.31465	1.7907
	ENSMUSG00000038239	Hrc	-0.855106	19.7276	0.250385	0.271242	0.21756	0.537352	0.538577	0.701556		ENSMUSG00000038239	Hrc	-0.855106	19.7276	0.250385	0.271242	0.21756	0.537352	0.538577	0.701556			ENSMUSG00000025163	Cd7	0.633889	23.0847	9.39868	7.82098	10.933	5.83223	5.34616	6.22251
	ENSMUSG00000023987	Pgc	-0.854999	17.5847	0.127866	0	0.118048	0.382773	0.359668	0.482651		ENSMUSG00000023987	Pgc	-0.854999	17.5847	0.127866	0	0.118048	0.382773	0.359668	0.482651			ENSMUSG00000026495	Efcab2	0.635161	18.6578	2.36545	2.64926	2.77821	1.36174	1.32548	2.01268
	ENSMUSG00000031775	Pllp	-0.853391	29.2624	0.789211	0.999707	0.745956	1.793	1.6209	1.84076		ENSMUSG00000031775	Pllp	-0.853391	29.2624	0.789211	0.999707	0.745956	1.793	1.6209	1.84076			ENSMUSG00000025813	Homer2	0.635341	36.6082	2.85901	2.3909	2.65711	1.79594	1.57018	1.62523
	ENSMUSG00000026826	Nr4a2	-0.852943	27.0277	0.65587	0.545773	0.629727	1.58706	0.860935	1.42253		ENSMUSG00000026826	Nr4a2	-0.852943	27.0277	0.65587	0.545773	0.629727	1.58706	0.860935	1.42253			ENSMUSG00000061356	Nuggc	0.637715	16.5038	1.42684	1.02444	1.28261	0.784476	0.668912	0.764902
	ENSMUSG00000080058	Gm11175	-0.851187	24.9084	32.1618	35.4468	17.8032	90.6274	44.9267	47.2345		ENSMUSG00000080058	Gm11175	-0.851187	24.9084	32.1618	35.4468	17.8032	90.6274	44.9267	47.2345			ENSMUSG00000020299	4930524B15Rik	0.639168	15.8974	1.33109	1.41633	1.29442	0.879948	0.78211	0.717771
	ENSMUSG00000026872	Zeb2	-0.846544	65.1958	3.98128	5.43848	3.87393	8.95043	8.58315	7.77604		ENSMUSG00000026872	Zeb2	-0.846544	65.1958	3.98128	5.43848	3.87393	8.95043	8.58315	7.77604			ENSMUSG00000027273	Snap25	0.63944	19.8903	0.825846	0.802156	1.04231	0.454737	0.602798	0.563704
	ENSMUSG00000024529	Lox	-0.836681	34.2148	1.97034	2.52175	1.65553	4.77719	4.57358	2.85848		ENSMUSG00000024529	Lox	-0.836681	34.2148	1.97034	2.52175	1.65553	4.77719	4.57358	2.85848			ENSMUSG00000004032	Gstm5	0.639671	23.3669	134.567	103.635	142.798	79.1946	61.9792	92.7323
	ENSMUSG00000022996	Wnt10b	-0.836238	16.2373	0.0912485	0.108918	0.0561611	0.298765	0.327965	0.232355		ENSMUSG00000022996	Wnt10b	-0.836238	16.2373	0.0912485	0.108918	0.0561611	0.298765	0.327965	0.232355			ENSMUSG00000083816	Gm13033	0.640147	18.3833	3.98943	3.58453	4.20249	1.91387	2.20596	2.94187
	ENSMUSG00000070348	Ccnd1	-0.835145	82.3364	12.7821	14.678	12.6893	24.3306	28.1177	22.6759		ENSMUSG00000070348	Ccnd1	-0.835145	82.3364	12.7821	14.678	12.6893	24.3306	28.1177	22.6759			ENSMUSG00000089809	A930011G23Rik	0.641207	27.3369	2.11026	1.91339	1.45804	1.27178	1.05907	1.05465
	ENSMUSG00000048347	Pcdhb18	-0.833495	26.3569	0.246547	0.295489	0.266634	0.593075	0.528379	0.55078		ENSMUSG00000048347	Pcdhb18	-0.833495	26.3569	0.246547	0.295489	0.266634	0.593075	0.528379	0.55078			ENSMUSG00000065944	Rnu2-10	0.642107	14.5671	28.8054	23.1968	35.8583	12.1696	15.3338	23.2159
	ENSMUSG00000056553	Ptprn2	-0.833267	43.1641	0.832877	1.162	0.936685	1.78494	2.08008	1.80327		ENSMUSG00000056553	Ptprn2	-0.833267	43.1641	0.832877	1.162	0.936685	1.78494	2.08008	1.80327			ENSMUSG00000032940	Rbm11	0.643114	15.1912	2.07509	1.19999	1.98714	1.08515	0.833845	1.14677
	ENSMUSG00000019876	Pkib	-0.832256	27.0632	0.192519	0.178504	0.119416	0.374266	0.284865	0.34334		ENSMUSG00000019876	Pkib	-0.832256	27.0632	0.192519	0.178504	0.119416	0.374266	0.284865	0.34334			ENSMUSG00000091345	Col6a5	0.643971	16.8477	0.441159	0.343032	0.448012	0.235237	0.248183	0.245819
	ENSMUSG00000079164	Tlr5	-0.82833	28.8425	0.532602	0.601676	0.522435	1.26636	1.01956	1.05705		ENSMUSG00000079164	Tlr5	-0.82833	28.8425	0.532602	0.601676	0.522435	1.26636	1.01956	1.05705			ENSMUSG00000032370	Lactb	0.644019	37.0283	8.79091	9.17295	8.16427	6.06562	5.11263	5.1676
	ENSMUSG00000009418	Nav1	-0.824236	27.3369	2.63106	4.60207	2.32899	6.17277	8.44797	4.70673		ENSMUSG00000009418	Nav1	-0.824236	27.3369	2.63106	4.60207	2.32899	6.17277	8.44797	4.70673			ENSMUSG00000030519	Apba2	0.644331	29.1111	8.11113	8.47315	6.87593	5.90361	4.5844	4.02807
	ENSMUSG00000032017	Grik4	-0.823854	33.389	0.381034	0.450756	0.461704	0.757457	0.94898	0.840061		ENSMUSG00000032017	Grik4	-0.823854	33.389	0.381034	0.450756	0.461704	0.757457	0.94898	0.840061			ENSMUSG00000079608	Stard6	0.645475	17.4691	1.76827	1.56158	1.9418	1.09699	1.01223	1.02043
	ENSMUSG00000030157	Clec2d	-0.8234	32.9622	4.97466	5.86809	3.67413	11.8259	8.86221	7.78456		ENSMUSG00000030157	Clec2d	-0.8234	32.9622	4.97466	5.86809	3.67413	11.8259	8.86221	7.78456			ENSMUSG00000097622	A330033J07Rik	0.646031	22.7127	1.40995	1.27955	1.18402	0.700477	0.784231	0.86625
	ENSMUSG00000021943	Gdf10	-0.822487	29.4699	0.651297	0.753269	0.797356	1.40399	1.50011	1.50152		ENSMUSG00000021943	Gdf10	-0.822487	29.4699	0.651297	0.753269	0.797356	1.40399	1.50011	1.50152			ENSMUSG00000028069	Gpatch4	0.646258	21.6357	11.0021	13.9473	14.3461	6.14153	7.47323	10.1224
	ENSMUSG00000056870	Gulp1	-0.822064	35.5485	0.974169	1.15152	1.08273	2.48622	1.70264	2.05703		ENSMUSG00000056870	Gulp1	-0.822064	35.5485	0.974169	1.15152	1.08273	2.48622	1.70264	2.05703			ENSMUSG00000029134	Plb1	0.647316	41.6801	2.56832	3.06633	2.54496	1.77666	1.6605	1.68165
	ENSMUSG00000030283	St8sia1	-0.820669	27.9222	0.189568	0.281031	0.200013	0.477726	0.493325	0.375509		ENSMUSG00000030283	St8sia1	-0.820669	27.9222	0.189568	0.281031	0.200013	0.477726	0.493325	0.375509			ENSMUSG00000097736	9530059O14Rik	0.647457	15.8678	0.635306	0.433329	0.506313	0.299699	0.366568	0.253763
	ENSMUSG00000090622	A930033H14Rik	-0.82004	25.2943	0.454307	0.5382	0.684318	1.25262	1.23306	0.96702		ENSMUSG00000090622	A930033H14Rik	-0.82004	25.2943	0.454307	0.5382	0.684318	1.25262	1.23306	0.96702			ENSMUSG00000029752	Asns	0.648384	39.5244	14.4968	12.9066	15.2288	8.52297	8.67626	9.4828
	ENSMUSG00000036356	Csgalnact1	-0.811732	22.7596	0.289973	0.281463	0.199064	0.591218	0.487995	0.514531		ENSMUSG00000036356	Csgalnact1	-0.811732	22.7596	0.289973	0.281463	0.199064	0.591218	0.487995	0.514531			ENSMUSG00000097290	1300002E11Rik	0.649284	29.3106	4.01178	3.81068	3.92743	2.04019	2.37303	2.82309
	ENSMUSG00000045954	Sdpr	-0.811674	32.7917	1.24363	1.09401	1.10521	2.73995	1.89618	2.05779		ENSMUSG00000045954	Sdpr	-0.811674	32.7917	1.24363	1.09401	1.10521	2.73995	1.89618	2.05779			ENSMUSG00000057060	Slc35f3	0.650246	15.3342	2.13681	1.32116	1.6605	1.13609	0.749514	1.06382
	ENSMUSG00000034059	Ypel4	-0.806935	28.9332	1.03201	0.861365	0.676963	1.57517	1.74428	1.72075		ENSMUSG00000034059	Ypel4	-0.806935	28.9332	1.03201	0.861365	0.676963	1.57517	1.74428	1.72075			ENSMUSG00000011751	Sptbn4	0.650761	13.6388	0.244144	0.186409	0.19512	0.139763	0.102499	0.108072
	ENSMUSG00000037625	Cldn11	-0.806682	16.3636	1.53994	1.24074	0.693075	5.06007	1.96728	1.43589		ENSMUSG00000037625	Cldn11	-0.806682	16.3636	1.53994	1.24074	0.693075	5.06007	1.96728	1.43589			ENSMUSG00000041358	Nutm1	0.652497	53.8314	14.8985	14.5713	15.2827	9.38941	9.06293	9.68741
	ENSMUSG00000001435	Col18a1	-0.806644	31.037	3.69568	4.57251	2.82379	8.40426	8.25751	4.8935		ENSMUSG00000001435	Col18a1	-0.806644	31.037	3.69568	4.57251	2.82379	8.40426	8.25751	4.8935			ENSMUSG00000042807	Hecw2	0.652766	38.6413	3.24483	2.72211	2.9045	2.05017	1.7128	1.76255
	ENSMUSG00000052135	Foxo6	-0.80306	22.3809	1.94106	2.34702	1.20303	4.92687	3.98357	2.35445		ENSMUSG00000052135	Foxo6	-0.80306	22.3809	1.94106	2.34702	1.20303	4.92687	3.98357	2.35445			ENSMUSG00000054855	Rnd1	0.654832	14.7746	0.789591	0.881285	0.673735	0.526007	0.381383	0.419325
	ENSMUSG00000061143	Maml3	-0.802501	45.249	1.52605	1.82804	1.29355	3.30735	2.84643	2.52826		ENSMUSG00000061143	Maml3	-0.802501	45.249	1.52605	1.82804	1.29355	3.30735	2.84643	2.52826			ENSMUSG00000042359	Osbpl6	0.656418	47.678	2.3986	2.57314	2.21441	1.4783	1.52466	1.48045
	ENSMUSG00000041624	Gucy1a2	-0.800087	44.751	1.06359	1.13639	0.981919	2.26073	1.87456	1.80891		ENSMUSG00000041624	Gucy1a2	-0.800087	44.751	1.06359	1.13639	0.981919	2.26073	1.87456	1.80891			ENSMUSG00000024155	Meiob	0.657476	17.2897	3.08477	1.96189	2.15516	1.38438	1.34845	1.46111
	ENSMUSG00000087397	Rapgef3os2	-0.797496	16.8129	0.694481	0.513165	0.712391	1.80465	1.44701	1.21362		ENSMUSG00000087397	Rapgef3os2	-0.797496	16.8129	0.694481	0.513165	0.712391	1.80465	1.44701	1.21362			ENSMUSG00000033307	Mif	0.659259	29.2739	101.425	83.3832	110.495	52.9851	57.6715	69.9056
	ENSMUSG00000037940	Inpp4b	-0.797413	66.7078	1.86966	2.15913	1.71321	3.67102	3.62706	3.18194		ENSMUSG00000037940	Inpp4b	-0.797413	66.7078	1.86966	2.15913	1.71321	3.67102	3.62706	3.18194			ENSMUSG00000076430	Hus1b	0.660983	22.1602	7.89458	7.49578	8.9172	4.02831	4.34591	6.12756
	ENSMUSG00000068522	Aard	-0.796713	22.8689	9.03191	9.91424	6.63666	26.5546	12.6163	12.519		ENSMUSG00000068522	Aard	-0.796713	22.8689	9.03191	9.91424	6.63666	26.5546	12.6163	12.519			ENSMUSG00000068079	Tcf15	0.661768	18.7394	8.04086	7.44854	5.08269	4.70977	3.12437	4.16665
	ENSMUSG00000028386	Slc46a2	-0.79548	15.5486	0.175411	0.153828	0.115672	0.293025	0.458161	0.360335		ENSMUSG00000028386	Slc46a2	-0.79548	15.5486	0.175411	0.153828	0.115672	0.293025	0.458161	0.360335			ENSMUSG00000020913	Krt24	0.662716	18.8283	3.07488	2.22184	2.75005	1.77983	1.26134	1.67536
	ENSMUSG00000071076	Jund	-0.79346	25.6717	15.3305	19.1424	9.74674	39.4129	23.5675	23.6763		ENSMUSG00000071076	Jund	-0.79346	25.6717	15.3305	19.1424	9.74674	39.4129	23.5675	23.6763			ENSMUSG00000020717	Pecam1	0.66339	41.0475	2.53622	2.54237	2.694	1.66348	1.62452	1.52129
	ENSMUSG00000020892	Aloxe3	-0.791938	18.6818	0.188659	0.147604	0.163927	0.399692	0.244524	0.423883		ENSMUSG00000020892	Aloxe3	-0.791938	18.6818	0.188659	0.147604	0.163927	0.399692	0.244524	0.423883			ENSMUSG00000037315	Jade3	0.664	44.257	48.4819	42.6238	50.7729	27.4514	28.8036	31.6876
	ENSMUSG00000053886	Sh2d4a	-0.790618	23.9341	1.24065	1.12236	0.699286	2.55334	1.77549	1.73706		ENSMUSG00000053886	Sh2d4a	-0.790618	23.9341	1.24065	1.12236	0.699286	2.55334	1.77549	1.73706			ENSMUSG00000028640	Tfap2c	0.664277	20.8392	2.29627	2.42832	1.73693	1.63365	1.11269	1.06654
	ENSMUSG00000003949	Hlf	-0.78895	39.5658	1.70545	1.97861	1.32924	2.7982	3.7112	2.82195		ENSMUSG00000003949	Hlf	-0.78895	39.5658	1.70545	1.97861	1.32924	2.7982	3.7112	2.82195			ENSMUSG00000027805	Pfn2	0.664656	61.8791	32.5073	31.4894	32.1292	21.1208	19.426	19.5191
	ENSMUSG00000025993	Slc40a1	-0.788078	30.3952	21.56	23.2725	14.3296	35.3669	49.2622	28.2861		ENSMUSG00000025993	Slc40a1	-0.788078	30.3952	21.56	23.2725	14.3296	35.3669	49.2622	28.2861			ENSMUSG00000044365	Cxxc4	0.667246	17.7411	0.722774	0.45389	0.520013	0.317088	0.336505	0.327028
	ENSMUSG00000034209	Rasl10a	-0.784893	26.4874	1.53237	1.5935	1.09001	2.70251	2.70867	2.73178		ENSMUSG00000034209	Rasl10a	-0.784893	26.4874	1.53237	1.5935	1.09001	2.70251	2.70867	2.73178			ENSMUSG00000050323	Ndufaf6	0.667498	29.5532	6.40934	7.02801	6.71321	4.43637	3.63804	4.13291
	ENSMUSG00000037014	Sstr4	-0.782971	16.347	0.27491	0.39708	0.194082	0.711008	0.636817	0.595871		ENSMUSG00000037014	Sstr4	-0.782971	16.347	0.27491	0.39708	0.194082	0.711008	0.636817	0.595871			ENSMUSG00000043319	Cox8c	0.66771	14.9612	7.30794	5.64581	9.01864	2.92991	4.26504	5.09342
	ENSMUSG00000038384	Setd1b	-0.782591	22.11	0.594097	0.784838	0.349579	1.15734	1.47216	0.815565		ENSMUSG00000038384	Setd1b	-0.782591	22.11	0.594097	0.784838	0.349579	1.15734	1.47216	0.815565			ENSMUSG00000004561	Mettl17	0.669084	50.958	5.83846	6.04661	6.00921	3.71367	3.69699	3.67222
	ENSMUSG00000015501	Hivep2	-0.781958	87.5461	7.7163	8.48223	8.0868	14.5865	15.5467	13.3209		ENSMUSG00000015501	Hivep2	-0.781958	87.5461	7.7163	8.48223	8.0868	14.5865	15.5467	13.3209			ENSMUSG00000035298	Klhl35	0.669383	14.6312	2.41514	1.80734	1.19766	1.32977	0.737571	0.917834
	ENSMUSG00000022150	Dab2	-0.781657	22.1538	15.2629	23.6288	9.17221	36.7559	36.06	22.6417		ENSMUSG00000022150	Dab2	-0.781657	22.1538	15.2629	23.6288	9.17221	36.7559	36.06	22.6417			ENSMUSG00000032849	Abcc4	0.66954	36.4966	17.1995	17.3436	13.8768	10.0098	11.4907	8.12975
	ENSMUSG00000000247	Lhx2	-0.780058	23.3386	0.824166	0.653081	0.544551	1.52687	1.56065	0.900459		ENSMUSG00000000247	Lhx2	-0.780058	23.3386	0.824166	0.653081	0.544551	1.52687	1.56065	0.900459			ENSMUSG00000097282	5031415H12Rik	0.670955	20.7575	1.57377	1.75653	1.75672	0.829805	1.05974	1.09294
	ENSMUSG00000052188	Gm14964	-0.776923	16.8477	1.30774	0.955692	0.862369	2.0535	1.88302	2.85429		ENSMUSG00000052188	Gm14964	-0.776923	16.8477	1.30774	0.955692	0.862369	2.0535	1.88302	2.85429			ENSMUSG00000090996	Gm20458	0.671468	40.6882	61.9943	53.6653	46.1509	36.0192	32.8437	30.363
	ENSMUSG00000059401	Mamld1	-0.776783	25.2562	0.969544	1.48415	0.772104	2.17401	2.42878	1.60968		ENSMUSG00000059401	Mamld1	-0.776783	25.2562	0.969544	1.48415	0.772104	2.17401	2.42878	1.60968			ENSMUSG00000024039	Cbs	0.672536	14.5566	0.573367	0.879934	0.558747	0.367516	0.418132	0.314906
	ENSMUSG00000027445	Cst9	-0.775654	18.7503	5.99345	6.5549	4.57921	18.947	7.99332	8.40476		ENSMUSG00000027445	Cst9	-0.775654	18.7503	5.99345	6.5549	4.57921	18.947	7.99332	8.40476			ENSMUSG00000086273	Rbm46os	0.672887	22.2992	1.56614	1.25447	1.3888	0.906045	0.763199	0.814886
	ENSMUSG00000044337	Ackr3	-0.775196	34.7205	1.5585	1.50775	1.35074	3.28287	2.66409	2.26775		ENSMUSG00000044337	Ackr3	-0.775196	34.7205	1.5585	1.50775	1.35074	3.28287	2.66409	2.26775			ENSMUSG00000086493	Gm12204	0.673149	16.1302	9.91321	9.26992	8.1679	6.58129	3.69792	5.07732
	ENSMUSG00000022382	Wnt7b	-0.774535	19.0078	0.289564	0.230423	0.193071	0.45147	0.573165	0.44096		ENSMUSG00000022382	Wnt7b	-0.774535	19.0078	0.289564	0.230423	0.193071	0.45147	0.573165	0.44096			ENSMUSG00000030554	Synm	0.673423	38.3671	5.94754	6.75448	4.84093	3.85837	3.66407	3.17549
	ENSMUSG00000016087	Fli1	-0.772923	40.2852	3.43145	4.53172	2.84834	7.02975	6.25337	6.46071		ENSMUSG00000016087	Fli1	-0.772923	40.2852	3.43145	4.53172	2.84834	7.02975	6.25337	6.46071			ENSMUSG00000035435	Abca17	0.674001	31.3683	3.29121	2.86869	2.39134	1.90478	1.70256	1.55995
	ENSMUSG00000021940	Ptpn20	-0.77268	46.9317	3.30834	2.66789	2.53464	5.36233	5.16991	4.93484		ENSMUSG00000021940	Ptpn20	-0.77268	46.9317	3.30834	2.66789	2.53464	5.36233	5.16991	4.93484			ENSMUSG00000032356	Rasgrf1	0.674348	26.9471	1.24678	1.32171	1.17878	0.695589	0.781681	0.76276
	ENSMUSG00000056679	Gpr173	-0.770933	18.2589	0.243169	0.433606	0.192425	0.56545	0.729596	0.493281		ENSMUSG00000056679	Gpr173	-0.770933	18.2589	0.243169	0.433606	0.192425	0.56545	0.729596	0.493281			ENSMUSG00000091890	A830073O21Rik	0.674451	13.9248	0.981609	0.932566	0.825319	0.623117	0.493056	0.362331
	ENSMUSG00000085095	Gm15635	-0.770241	18.0779	1.0084	2.26977	0.99303	3.11302	2.99406	2.68862		ENSMUSG00000085095	Gm15635	-0.770241	18.0779	1.0084	2.26977	0.99303	3.11302	2.99406	2.68862			ENSMUSG00000003355	Fkbp11	0.674957	28.1412	10.0029	8.94245	9.01063	5.81439	5.23577	5.71685
	ENSMUSG00000005465	Il27ra	-0.767658	19.0879	0.360701	0.820089	0.518005	1.07478	1.26511	1.09258		ENSMUSG00000005465	Il27ra	-0.767658	19.0879	0.360701	0.820089	0.518005	1.07478	1.26511	1.09258			ENSMUSG00000034731	Dgkh	0.67516	53.6926	23.3268	26.5849	22.0146	14.5227	16.2925	13.542
	ENSMUSG00000086712	AI427809	-0.767326	13.7866	0.189563	0.242432	0.306262	0.886665	0.799817	0.681462		ENSMUSG00000086712	AI427809	-0.767326	13.7866	0.189563	0.242432	0.306262	0.886665	0.799817	0.681462			ENSMUSG00000078938	Syce3	0.677077	20.0138	37.4819	25.1723	35.1952	20.9783	13.3365	22.4573
	ENSMUSG00000041390	Mdfic	-0.766225	35.824	1.19068	1.42858	1.02862	2.40218	2.54216	1.75341		ENSMUSG00000041390	Mdfic	-0.766225	35.824	1.19068	1.42858	1.02862	2.40218	2.54216	1.75341			ENSMUSG00000001942	Siae	0.677478	66.3087	23.9671	22.9238	22.4226	14.8472	14.3382	13.7435
	ENSMUSG00000047986	Palm3	-0.765545	35.3725	1.57234	1.92038	1.68749	2.75794	2.97615	3.7624		ENSMUSG00000047986	Palm3	-0.765545	35.3725	1.57234	1.92038	1.68749	2.75794	2.97615	3.7624			ENSMUSG00000065767	Gm23849	0.679328	17.9013	44.7877	30.2319	49.7555	20.8622	19.69	30.5648
	ENSMUSG00000074203	G430095P16Rik	-0.763868	15.6878	1.18155	1.8133	0.818114	2.99357	3.55431	1.81406		ENSMUSG00000074203	G430095P16Rik	-0.763868	15.6878	1.18155	1.8133	0.818114	2.99357	3.55431	1.81406			ENSMUSG00000071341	Egr4	0.679644	15.7911	20.62	27.6194	12.6145	14.941	12.0329	6.68457
	ENSMUSG00000032698	Lmo2	-0.759439	23.1158	2.3926	4.0072	1.80038	5.91752	5.05519	4.65406		ENSMUSG00000032698	Lmo2	-0.759439	23.1158	2.3926	4.0072	1.80038	5.91752	5.05519	4.65406			ENSMUSG00000039057	Myo16	0.680175	15.5619	0.327246	0.324011	0.277753	0.182692	0.153416	0.175514
	ENSMUSG00000043832	Clec4a3	-0.758617	23.9347	2.83538	3.83141	2.02497	6.58106	4.6649	5.21665		ENSMUSG00000043832	Clec4a3	-0.758617	23.9347	2.83538	3.83141	2.02497	6.58106	4.6649	5.21665			ENSMUSG00000024059	Clip4	0.680378	35.6662	8.39466	7.43342	7.1601	5.47012	4.57156	3.88633
	ENSMUSG00000026255	Efhd1	-0.758487	19.2147	1.68709	2.0508	1.20285	4.79723	2.7878	2.23682		ENSMUSG00000026255	Efhd1	-0.758487	19.2147	1.68709	2.0508	1.20285	4.79723	2.7878	2.23682			ENSMUSG00000041565	L3mbtl4	0.681782	20.8386	1.32288	1.1055	1.37979	0.859661	0.729064	0.62622
	ENSMUSG00000001986	Gria3	-0.757006	44.5622	0.806475	0.998246	0.85091	1.7918	1.49545	1.47872		ENSMUSG00000001986	Gria3	-0.757006	44.5622	0.806475	0.998246	0.85091	1.7918	1.49545	1.47872			ENSMUSG00000039313	AF529169	0.682095	15.1157	0.527288	0.522352	0.548614	0.203571	0.368833	0.300881
	ENSMUSG00000019278	Dpep1	-0.75481	22.8335	1.78983	2.02567	1.34531	4.46001	2.80686	2.57656		ENSMUSG00000019278	Dpep1	-0.75481	22.8335	1.78983	2.02567	1.34531	4.46001	2.80686	2.57656			ENSMUSG00000042751	Nmnat2	0.682818	17.7182	0.565168	0.578234	0.550756	0.323097	0.316474	0.317457
	ENSMUSG00000001911	Nfix	-0.7521	20.2971	1.50655	2.98395	1.33291	4.14223	4.4867	2.66456		ENSMUSG00000001911	Nfix	-0.7521	20.2971	1.50655	2.98395	1.33291	4.14223	4.4867	2.66456			ENSMUSG00000097292	A230107N01Rik	0.683366	13.3339	0.997749	0.665077	0.907176	0.466688	0.283486	0.584216
	ENSMUSG00000001493	Meox1	-0.751988	13.3551	0.111521	0.1304	0.161791	0.312979	0.283817	0.486818		ENSMUSG00000001493	Meox1	-0.751988	13.3551	0.111521	0.1304	0.161791	0.312979	0.283817	0.486818			ENSMUSG00000021087	Rtn1	0.684088	22.6837	2.05721	1.4062	1.40805	0.953945	0.939492	0.948341
	ENSMUSG00000020474	Polm	-0.750991	31.1763	1.25176	1.65796	1.03918	2.21492	2.5566	2.4244		ENSMUSG00000020474	Polm	-0.750991	31.1763	1.25176	1.65796	1.03918	2.21492	2.5566	2.4244			ENSMUSG00000029334	Prkg2	0.685619	22.4629	1.26936	0.960498	1.04371	0.748347	0.539294	0.617936
	ENSMUSG00000024395	Lims2	-0.747126	13.7541	0.672904	0.817547	0.291203	2.24256	1.22242	0.737047		ENSMUSG00000024395	Lims2	-0.747126	13.7541	0.672904	0.817547	0.291203	2.24256	1.22242	0.737047			ENSMUSG00000045835	Hdgfl1	0.686916	22.8659	2.61678	2.45873	2.49801	1.7985	1.30188	1.31187
	ENSMUSG00000031543	Ank1	-0.746813	23.5515	0.183684	0.306059	0.203495	0.461496	0.494532	0.346672		ENSMUSG00000031543	Ank1	-0.746813	23.5515	0.183684	0.306059	0.203495	0.461496	0.494532	0.346672			ENSMUSG00000042195	Slc35f2	0.687591	40.8773	33.7955	37.5608	39.2653	19.0596	22.6152	25.2176
	ENSMUSG00000007655	Cav1	-0.746501	30.063	5.63767	6.74867	6.34657	15.3494	9.36399	9.53137		ENSMUSG00000007655	Cav1	-0.746501	30.063	5.63767	6.74867	6.34657	15.3494	9.36399	9.53137			ENSMUSG00000020785	Camkk1	0.687679	23.7247	4.50361	5.05583	3.26997	2.68103	2.96389	1.83978
	ENSMUSG00000071757	Zhx2	-0.746088	19.012	0.65629	1.17096	0.509838	1.63969	1.7785	1.13649		ENSMUSG00000071757	Zhx2	-0.746088	19.012	0.65629	1.17096	0.509838	1.63969	1.7785	1.13649			ENSMUSG00000055134	9130017K11Rik	0.687979	19.3002	0.768439	0.635317	0.673602	0.428412	0.371167	0.383676
	ENSMUSG00000030598	Fbxo17	-0.745286	24.0329	0.938212	1.29441	0.879291	2.30059	1.83933	1.67362		ENSMUSG00000030598	Fbxo17	-0.745286	24.0329	0.938212	1.29441	0.879291	2.30059	1.83933	1.67362			ENSMUSG00000025330	Padi4	0.692113	21.134	0.998431	1.36702	0.853986	0.556288	0.702108	0.580617
	ENSMUSG00000020053	Igf1	-0.745284	57.9299	19.6545	25.5908	21.0603	42.2647	36.3157	37.7438		ENSMUSG00000020053	Igf1	-0.745284	57.9299	19.6545	25.5908	21.0603	42.2647	36.3157	37.7438			ENSMUSG00000027305	Ndufaf1	0.694241	39.0259	27.4554	28.9127	32.0932	16.636	16.0309	20.403
	ENSMUSG00000039358	Drd5	-0.74524	13.0496	0.0886759	0.0777651	0.0818665	0.17776	0.237554	0.296011		ENSMUSG00000039358	Drd5	-0.74524	13.0496	0.0886759	0.0777651	0.0818665	0.17776	0.237554	0.296011			ENSMUSG00000028020	Glrb	0.694868	22.4441	1.53173	1.28418	1.24717	0.786108	0.678192	0.869938
	ENSMUSG00000033214	Slitrk5	-0.742175	35.3725	0.805042	0.959669	0.825046	1.6513	1.53041	1.46694		ENSMUSG00000033214	Slitrk5	-0.742175	35.3725	0.805042	0.959669	0.825046	1.6513	1.53041	1.46694			ENSMUSG00000040283	Btnl9	0.695138	18.5757	0.422149	0.461902	0.449275	0.26876	0.247383	0.231853
	ENSMUSG00000084897	Gm14226	-0.740964	16.5038	1.2806	0.783885	0.757863	2.79529	1.87804	1.08205		ENSMUSG00000084897	Gm14226	-0.740964	16.5038	1.2806	0.783885	0.757863	2.79529	1.87804	1.08205			ENSMUSG00000070495	Ctcfl	0.695423	34.811	3.68528	3.56728	3.11707	2.05406	1.87253	2.2411
	ENSMUSG00000034201	Gas2l1	-0.740756	38.4107	4.4806	5.98921	3.90017	8.60079	9.57519	7.4052		ENSMUSG00000034201	Gas2l1	-0.740756	38.4107	4.4806	5.98921	3.90017	8.60079	9.57519	7.4052			ENSMUSG00000025050	Pcgf6	0.69553	59.5187	49.3184	48.4852	47.4993	28.4099	27.8878	32.053
	ENSMUSG00000030116	Mfap5	-0.739748	25.0082	1.92858	2.38803	1.54308	4.75555	3.02304	3.03099		ENSMUSG00000030116	Mfap5	-0.739748	25.0082	1.92858	2.38803	1.54308	4.75555	3.02304	3.03099			ENSMUSG00000087380	2210408F21Rik	0.695845	23.8436	2.78963	3.2478	2.90845	1.68728	1.62348	1.85873
	ENSMUSG00000043753	Dmrta1	-0.739634	16.1603	0.550124	0.502228	0.50788	1.71808	0.78561	0.692175		ENSMUSG00000043753	Dmrta1	-0.739634	16.1603	0.550124	0.502228	0.50788	1.71808	0.78561	0.692175			ENSMUSG00000068860	Gm128	0.696248	22.1948	2.17431	2.22458	1.7397	1.11872	1.13826	1.25389
	ENSMUSG00000045763	Basp1	-0.739472	18.3833	4.95825	5.74139	3.12264	13.5016	7.53199	5.90694		ENSMUSG00000045763	Basp1	-0.739472	18.3833	4.95825	5.74139	3.12264	13.5016	7.53199	5.90694			ENSMUSG00000033737	Fndc3c1	0.696267	18.9602	1.23097	0.695846	0.939251	0.552112	0.447967	0.611245
	ENSMUSG00000034463	Scara3	-0.73943	18.6285	0.698447	0.885243	0.490828	1.57983	1.56388	0.89004		ENSMUSG00000034463	Scara3	-0.73943	18.6285	0.698447	0.885243	0.490828	1.57983	1.56388	0.89004			ENSMUSG00000025762	Larp1b	0.696536	19.8193	1.20891	0.919502	1.29964	0.498493	0.686058	0.757674
	ENSMUSG00000030577	Cd22	-0.735511	16.0894	0.197381	0.227187	0.182224	0.392374	0.501224	0.340001		ENSMUSG00000030577	Cd22	-0.735511	16.0894	0.197381	0.227187	0.182224	0.392374	0.501224	0.340001			ENSMUSG00000044719	E230025N22Rik	0.697324	23.5043	3.32772	2.39587	3.1047	1.91064	1.58482	1.61403
	ENSMUSG00000019803	Nr2e1	-0.733714	14.2655	0.32521	0.30337	0.17661	0.88584	0.439446	0.412623		ENSMUSG00000019803	Nr2e1	-0.733714	14.2655	0.32521	0.30337	0.17661	0.88584	0.439446	0.412623			ENSMUSG00000039153	Runx2	0.697347	22.2884	0.795309	0.780819	0.641531	0.409574	0.549855	0.314064
	ENSMUSG00000047787	Flrt1	-0.733272	26.9471	0.745173	0.750003	0.693545	1.43386	1.58482	0.980059		ENSMUSG00000047787	Flrt1	-0.733272	26.9471	0.745173	0.750003	0.693545	1.43386	1.58482	0.980059			ENSMUSG00000052642	4930504O13Rik	0.697663	22.4411	11.7672	8.59948	9.66984	5.50402	5.0316	6.68234
	ENSMUSG00000036362	P2ry13	-0.732221	43.2	5.94876	7.39563	5.01158	11.0115	10.8916	10.2882		ENSMUSG00000036362	P2ry13	-0.732221	43.2	5.94876	7.39563	5.01158	11.0115	10.8916	10.2882			ENSMUSG00000024421	Lama3	0.698102	50.453	7.86238	7.72814	8.87448	4.4882	5.11946	5.19088
	ENSMUSG00000015085	Entpd2	-0.731859	19.4534	3.43614	6.77517	2.8489	9.47171	8.69567	6.59606		ENSMUSG00000015085	Entpd2	-0.731859	19.4534	3.43614	6.77517	2.8489	9.47171	8.69567	6.59606			ENSMUSG00000004473	Clec11a	0.69823	22.1602	2.81856	2.23256	2.98825	1.36088	1.46629	1.78135
	ENSMUSG00000017485	Top2b	-0.731574	51.9109	11.305	13.3207	10.6586	23.5078	18.9371	19.005		ENSMUSG00000017485	Top2b	-0.731574	51.9109	11.305	13.3207	10.6586	23.5078	18.9371	19.005			ENSMUSG00000046402	Rbp1	0.698435	31.208	9.8329	8.45722	9.78861	6.24184	4.35645	5.98446
	ENSMUSG00000040276	Pacsin1	-0.73079	27.3369	1.16236	1.62777	1.40175	3.20095	2.39086	2.01748		ENSMUSG00000040276	Pacsin1	-0.73079	27.3369	1.16236	1.62777	1.40175	3.20095	2.39086	2.01748			ENSMUSG00000098943	Rnu3b1	0.698843	22.4898	27.4434	20.6801	26.8532	11.9909	16.3325	14.7689
	ENSMUSG00000023915	Tnfrsf21	-0.730099	28.3764	2.28089	3.8059	2.36783	5.25648	5.59889	4.37252		ENSMUSG00000023915	Tnfrsf21	-0.730099	28.3764	2.28089	3.8059	2.36783	5.25648	5.59889	4.37252			ENSMUSG00000037386	Rims2	0.699607	24.1649	3.17956	2.41821	3.04581	1.29637	1.59613	2.09891
	ENSMUSG00000059003	Grin2a	-0.730084	15.4297	0.120642	0.198862	0.179443	0.288417	0.421043	0.313227		ENSMUSG00000059003	Grin2a	-0.730084	15.4297	0.120642	0.198862	0.179443	0.288417	0.421043	0.313227			ENSMUSG00000022061	Nkx3-1	0.700013	56.3449	12.6651	14.1741	13.6208	8.65736	7.61459	8.20737
	ENSMUSG00000000531	Grasp	-0.72983	24.5671	2.57445	2.83242	1.80699	5.49303	4.10023	3.59737		ENSMUSG00000000531	Grasp	-0.72983	24.5671	2.57445	2.83242	1.80699	5.49303	4.10023	3.59737			ENSMUSG00000020007	Il20ra	0.701717	16.172	1.73398	1.20011	1.49097	0.938281	0.525997	0.916693
	ENSMUSG00000074207	Adh1	-0.729011	27.8085	2.82948	5.15551	3.83026	6.6322	7.82475	6.85734		ENSMUSG00000074207	Adh1	-0.729011	27.8085	2.82948	5.15551	3.83026	6.6322	7.82475	6.85734			ENSMUSG00000042647	Acad12	0.702122	32.3386	3.14761	3.46698	2.62448	1.76407	2.16691	1.51636
	ENSMUSG00000074121	Ntf5	-0.728585	24.0619	1.13977	1.11059	1.00214	2.20017	1.86592	1.90235		ENSMUSG00000074121	Ntf5	-0.728585	24.0619	1.13977	1.11059	1.00214	2.20017	1.86592	1.90235			ENSMUSG00000020214	Glipr1l2	0.703461	18.4567	2.06934	1.4496	1.63506	0.837116	0.908943	1.10581
	ENSMUSG00000001507	Itga3	-0.727407	31.8476	1.61627	2.00344	1.71024	3.1461	3.91099	2.4638		ENSMUSG00000001507	Itga3	-0.727407	31.8476	1.61627	2.00344	1.71024	3.1461	3.91099	2.4638			ENSMUSG00000040675	Mthfd1l	0.704487	45.9986	7.73942	9.35134	7.73623	4.68697	5.6732	4.50281
	ENSMUSG00000026315	Serpinb8	-0.727039	22.4389	0.948021	1.17295	0.641152	1.85621	1.78809	1.44644		ENSMUSG00000026315	Serpinb8	-0.727039	22.4389	0.948021	1.17295	0.641152	1.85621	1.78809	1.44644			ENSMUSG00000020712	Tcam1	0.704779	54.8513	7.61568	7.995	7.14442	4.2215	4.73673	4.73582
	ENSMUSG00000068220	Lgals1	-0.726293	66.9595	121.972	136.776	127.967	235.511	203.349	226.457		ENSMUSG00000068220	Lgals1	-0.726293	66.9595	121.972	136.776	127.967	235.511	203.349	226.457			ENSMUSG00000071550	Cfap44	0.705532	25.6947	0.664525	0.560159	0.625073	0.3206	0.368355	0.37937
	ENSMUSG00000001985	Grik3	-0.726126	47.0436	1.523	1.76057	1.40239	2.87908	2.90418	2.37844		ENSMUSG00000001985	Grik3	-0.726126	47.0436	1.523	1.76057	1.40239	2.87908	2.90418	2.37844			ENSMUSG00000048481	Mypop	0.705699	21.3177	8.01305	11.9051	6.29787	6.16784	4.78944	3.78411
	ENSMUSG00000070509	Rgma	-0.725918	17.3353	0.919772	1.30593	0.649855	2.34423	2.10318	1.13028		ENSMUSG00000070509	Rgma	-0.725918	17.3353	0.919772	1.30593	0.649855	2.34423	2.10318	1.13028			ENSMUSG00000038721	Hoxb7	0.705879	17.7182	4.16109	3.45757	2.31343	1.48393	2.43574	1.50827
	ENSMUSG00000061601	Pclo	-0.725834	29.0532	0.262767	0.196898	0.292132	0.450081	0.466722	0.439049		ENSMUSG00000061601	Pclo	-0.725834	29.0532	0.262767	0.196898	0.292132	0.450081	0.466722	0.439049			ENSMUSG00000021997	Lrrc63	0.705894	13.1106	0.634607	0.418424	0.533798	0.250658	0.185116	0.329529
	ENSMUSG00000029778	Adcyap1r1	-0.725607	25.8003	1.8498	2.14014	1.47939	3.74764	3.91248	2.26656		ENSMUSG00000029778	Adcyap1r1	-0.725607	25.8003	1.8498	2.14014	1.47939	3.74764	3.91248	2.26656			ENSMUSG00000023852	Chd1	0.706253	71.2663	19.3576	21.8581	19.9228	13.1703	12.1967	11.6762
	ENSMUSG00000066800	Rnasel	-0.724107	27.4159	5.30217	7.70511	4.25847	11.6902	10.9802	8.31509		ENSMUSG00000066800	Rnasel	-0.724107	27.4159	5.30217	7.70511	4.25847	11.6902	10.9802	8.31509			ENSMUSG00000039981	Zc3h12d	0.70697	14.6537	0.424942	0.558985	0.360286	0.194707	0.300857	0.19485
	ENSMUSG00000003227	Edar	-0.723943	17.5325	0.302548	0.289572	0.351397	0.657356	0.649703	0.526273		ENSMUSG00000003227	Edar	-0.723943	17.5325	0.302548	0.289572	0.351397	0.657356	0.649703	0.526273			ENSMUSG00000079330	Lemd1	0.707256	13.582	1.84346	1.25739	1.9355	0.608656	0.745609	1.137
	ENSMUSG00000048960	Prex2	-0.723917	17.0065	0.183034	0.164268	0.136369	0.44158	0.225809	0.274162		ENSMUSG00000048960	Prex2	-0.723917	17.0065	0.183034	0.164268	0.136369	0.44158	0.225809	0.274162			ENSMUSG00000029656	C8b	0.71	29.8138	5.06284	4.79461	6.11621	2.71386	2.95543	3.63508
	ENSMUSG00000001661	Hoxc6	-0.723422	16.9423	0.766094	1.08862	0.484608	1.88457	1.46321	1.18577		ENSMUSG00000001661	Hoxc6	-0.723422	16.9423	0.766094	1.08862	0.484608	1.88457	1.46321	1.18577			ENSMUSG00000013584	Aldh1a2	0.710422	48.1938	12.3388	13.1053	12.9112	8.53607	7.80581	6.58027
	ENSMUSG00000019906	Lin7a	-0.722189	23.2173	0.31011	0.414904	0.440457	0.753151	0.72691	0.659243		ENSMUSG00000019906	Lin7a	-0.722189	23.2173	0.31011	0.414904	0.440457	0.753151	0.72691	0.659243			ENSMUSG00000064202	4430402I18Rik	0.71093	16.6194	0.729773	0.746644	0.61851	0.402899	0.31408	0.397821
	ENSMUSG00000056755	Grm7	-0.721037	19.2011	0.247252	0.222118	0.250535	0.485165	0.480617	0.395645		ENSMUSG00000056755	Grm7	-0.721037	19.2011	0.247252	0.222118	0.250535	0.485165	0.480617	0.395645			ENSMUSG00000069378	Prdm6	0.710988	13.3791	0.539485	0.376335	0.418822	0.27528	0.183938	0.187328
	ENSMUSG00000033491	Prss35	-0.718372	29.4699	35.2317	52.9608	36.964	92.8872	63.4067	65.6208		ENSMUSG00000033491	Prss35	-0.718372	29.4699	35.2317	52.9608	36.964	92.8872	63.4067	65.6208			ENSMUSG00000095772	Gm23017	0.711997	13.5953	18.2408	19.1669	14.1093	8.3014	9.2448	7.53216
	ENSMUSG00000022504	Ciita	-0.717316	13.5216	0.162142	0.2281	0.0748458	0.372883	0.361065	0.255013		ENSMUSG00000022504	Ciita	-0.717316	13.5216	0.162142	0.2281	0.0748458	0.372883	0.361065	0.255013			ENSMUSG00000021360	Gcnt2	0.712371	42.7212	3.02606	2.97218	2.84025	1.7787	1.51794	1.93545
	ENSMUSG00000021186	Fbln5	-0.716388	23.075	1.49802	2.47965	1.60786	4.39209	2.98041	2.75829		ENSMUSG00000021186	Fbln5	-0.716388	23.075	1.49802	2.47965	1.60786	4.39209	2.98041	2.75829			ENSMUSG00000034509	Mad2l1bp	0.71925	40.239	7.5243	7.86996	7.17893	4.52685	4.43226	4.29871
	ENSMUSG00000097610	A930012L18Rik	-0.716297	16.7117	0.480483	0.629851	0.360415	0.898967	0.971408	0.958107		ENSMUSG00000097610	A930012L18Rik	-0.716297	16.7117	0.480483	0.629851	0.360415	0.898967	0.971408	0.958107			ENSMUSG00000000154	Slc22a18	0.71983	15.4323	1.219	1.24718	0.9728	0.69581	0.697396	0.371373
	ENSMUSG00000054364	Rhob	-0.716146	22.5023	16.9096	24.0965	11.8373	38.822	32.8621	24.3813		ENSMUSG00000054364	Rhob	-0.716146	22.5023	16.9096	24.0965	11.8373	38.822	32.8621	24.3813			ENSMUSG00000008028	1700008O03Rik	0.721815	13.153	0.299419	0.296459	0.303178	0.198782	0.0996175	0.112847
	ENSMUSG00000030249	Abcc9	-0.714147	47.3487	1.75642	2.04755	1.79544	3.32585	3.51886	2.81429		ENSMUSG00000030249	Abcc9	-0.714147	47.3487	1.75642	2.04755	1.79544	3.32585	3.51886	2.81429			ENSMUSG00000021728	Emb	0.722063	39.49	21.3793	18.9883	22.9085	11.2307	11.4187	14.4142
	ENSMUSG00000040280	Ndufa4l2	-0.714125	13.779	0.961341	1.24837	0.682708	2.90549	1.69873	1.4289		ENSMUSG00000040280	Ndufa4l2	-0.714125	13.779	0.961341	1.24837	0.682708	2.90549	1.69873	1.4289			ENSMUSG00000051582	Otud6a	0.722527	13.6268	1.26044	1.45598	2.10209	0.836796	0.533721	0.913543
	ENSMUSG00000001123	Lgals9	-0.713819	24.8877	2.641	4.75833	3.20493	5.95121	7.382	5.68753		ENSMUSG00000001123	Lgals9	-0.713819	24.8877	2.641	4.75833	3.20493	5.95121	7.382	5.68753			ENSMUSG00000021448	Shc3	0.722565	14.2995	1.01614	1.01601	0.767547	0.540104	0.324801	0.498128
	ENSMUSG00000028525	Pde4b	-0.71335	28.5677	0.524368	0.708443	0.577199	1.10685	0.873003	1.22045		ENSMUSG00000028525	Pde4b	-0.71335	28.5677	0.524368	0.708443	0.577199	1.10685	0.873003	1.22045			ENSMUSG00000020396	Nefh	0.723492	72.9678	14.3351	14.3028	13.4641	8.36375	8.21616	8.58625
	ENSMUSG00000055874	Foxi3	-0.713005	17.5697	1.41318	1.33245	0.869774	2.72177	1.94855	2.16657		ENSMUSG00000055874	Foxi3	-0.713005	17.5697	1.41318	1.33245	0.869774	2.72177	1.94855	2.16657			ENSMUSG00000035557	Krt17	0.724369	16.8103	1.48757	1.12391	1.69026	0.706502	0.858318	0.699311
	ENSMUSG00000026029	Casp8	-0.712968	38.4225	3.78348	4.79945	3.36314	7.40161	6.93909	6.37559		ENSMUSG00000026029	Casp8	-0.712968	38.4225	3.78348	4.79945	3.36314	7.40161	6.93909	6.37559			ENSMUSG00000073077	Gm7173	0.72443	33.4906	5.5274	3.9753	5.18396	2.81403	2.97322	2.73726
	ENSMUSG00000048924	Ccdc125	-0.712626	32.0825	1.96834	1.83931	2.05948	3.60904	3.00208	3.7031		ENSMUSG00000048924	Ccdc125	-0.712626	32.0825	1.96834	1.83931	2.05948	3.60904	3.00208	3.7031			ENSMUSG00000032238	Rora	0.725613	75.4846	4.994	5.51232	5.23227	3.06118	3.19293	3.14836
	ENSMUSG00000001768	Rin2	-0.712177	21.6703	8.58629	10.0426	4.87999	17.1286	14.8931	10.7597		ENSMUSG00000001768	Rin2	-0.712177	21.6703	8.58629	10.0426	4.87999	17.1286	14.8931	10.7597			ENSMUSG00000096932	5033403F01Rik	0.728644	22.5956	3.15632	2.35579	3.05726	1.50054	1.57674	1.6741
	ENSMUSG00000082292	Gm12250	-0.711699	20.4254	0.696251	0.76611	0.618531	1.41327	1.39185	1.02716		ENSMUSG00000082292	Gm12250	-0.711699	20.4254	0.696251	0.76611	0.618531	1.41327	1.39185	1.02716			ENSMUSG00000028264	Spaca1	0.729336	32.9592	4.49256	4.80121	3.98332	2.76713	2.39809	2.45853
	ENSMUSG00000086220	Gm16599	-0.710824	14.8365	0.930936	0.952457	0.748553	1.68556	2.36517	1.2145		ENSMUSG00000086220	Gm16599	-0.710824	14.8365	0.930936	0.952457	0.748553	1.68556	2.36517	1.2145			ENSMUSG00000085633	Bloc1s6os	0.730536	16.2182	2.54998	2.55675	3.24875	1.5744	1.09981	1.60421
	ENSMUSG00000097915	A330009N23Rik	-0.708826	13.074	0.382497	0.443518	0.306042	0.763347	0.788996	0.870859		ENSMUSG00000097915	A330009N23Rik	-0.708826	13.074	0.382497	0.443518	0.306042	0.763347	0.788996	0.870859			ENSMUSG00000074892	B3galt5	0.73223	15.9392	0.299688	0.347891	0.228789	0.140176	0.129688	0.170926
	ENSMUSG00000040310	Alx4	-0.708665	17.3477	0.281552	0.257197	0.176382	0.569104	0.410124	0.370521		ENSMUSG00000040310	Alx4	-0.708665	17.3477	0.281552	0.257197	0.176382	0.569104	0.410124	0.370521			ENSMUSG00000074704	Rad21l	0.732487	45.0269	22.6368	19.3731	21.4714	13.6505	10.7126	12.7104
	ENSMUSG00000032968	Inha	-0.707085	26.3315	3.65786	5.36742	3.7991	8.93737	7.62649	6.16391		ENSMUSG00000032968	Inha	-0.707085	26.3315	3.65786	5.36742	3.7991	8.93737	7.62649	6.16391			ENSMUSG00000071470	Ccnb1ip1	0.73309	49.7154	15.088	13.2453	15.5158	8.47755	8.60723	8.65217
	ENSMUSG00000005087	Cd44	-0.70664	28.3764	2.14776	3.16213	2.19079	4.32222	5.36351	3.52624		ENSMUSG00000005087	Cd44	-0.70664	28.3764	2.14776	3.16213	2.19079	4.32222	5.36351	3.52624			ENSMUSG00000033581	Igf2bp2	0.73336	64.243	6.87415	6.74787	5.89134	4.0372	3.92972	3.56542
	ENSMUSG00000031613	Hpgd	-0.706392	23.8858	18.0679	20.4926	11.9718	38.4018	28.654	23.2159		ENSMUSG00000031613	Hpgd	-0.706392	23.8858	18.0679	20.4926	11.9718	38.4018	28.654	23.2159			ENSMUSG00000013523	Bcas1	0.733652	35.8092	2.9995	3.10733	2.54347	1.49535	1.57811	1.89293
	ENSMUSG00000030551	Nr2f2	-0.704974	23.3669	4.98531	6.96753	4.42055	12.721	9.54022	7.03224		ENSMUSG00000030551	Nr2f2	-0.704974	23.3669	4.98531	6.96753	4.42055	12.721	9.54022	7.03224			ENSMUSG00000019796	Lrp11	0.734917	37.1311	3.81127	4.0375	2.91459	2.17614	1.98636	2.02531
	ENSMUSG00000042436	Mfap4	-0.70452	27.7332	15.7902	27.9836	17.6978	39.0278	33.7315	35.0877		ENSMUSG00000042436	Mfap4	-0.70452	27.7332	15.7902	27.9836	17.6978	39.0278	33.7315	35.0877			ENSMUSG00000007379	Dennd2c	0.736391	73.6502	17.37	17.2685	16.5714	9.3303	11.021	9.97776
	ENSMUSG00000040253	Gbp7	-0.703522	29.8765	3.9255	5.05628	3.01021	7.97843	6.44405	6.47557		ENSMUSG00000040253	Gbp7	-0.703522	29.8765	3.9255	5.05628	3.01021	7.97843	6.44405	6.47557			ENSMUSG00000020890	Gucy2e	0.736445	19.9367	0.409105	0.438307	0.320681	0.234681	0.249691	0.142214
	ENSMUSG00000046618	Olfml2a	-0.702309	19.2011	0.419917	0.546795	0.352429	0.993966	0.805337	0.617548		ENSMUSG00000046618	Olfml2a	-0.702309	19.2011	0.419917	0.546795	0.352429	0.993966	0.805337	0.617548			ENSMUSG00000025915	Sgk3	0.736848	56.875	62.1421	52.936	60.3116	34.4681	31.675	36.8854
	ENSMUSG00000034006	Pqlc1	-0.701832	27.508	1.97263	2.61953	1.64387	4.32217	3.63912	2.97568		ENSMUSG00000034006	Pqlc1	-0.701832	27.508	1.97263	2.61953	1.64387	4.32217	3.63912	2.97568			ENSMUSG00000021696	Elovl7	0.737051	21.4558	0.927394	0.601374	0.711474	0.354356	0.465387	0.399128
	ENSMUSG00000035352	Ccl12	-0.700648	18.4345	5.4863	7.50672	3.35633	10.6975	10.35	8.91087		ENSMUSG00000035352	Ccl12	-0.700648	18.4345	5.4863	7.50672	3.35633	10.6975	10.35	8.91087			ENSMUSG00000025287	Acot9	0.73751	55.3717	58.4515	53.348	59.4993	32.7381	30.5872	37.0938
	ENSMUSG00000028047	Thbs3	-0.700126	23.2441	6.53539	10.1125	5.65984	15.4634	14.3393	9.8752		ENSMUSG00000028047	Thbs3	-0.700126	23.2441	6.53539	10.1125	5.65984	15.4634	14.3393	9.8752			ENSMUSG00000022483	Col2a1	0.738028	26.0621	1.01737	0.980376	0.704438	0.453734	0.537958	0.51033
	ENSMUSG00000055435	Maf	-0.700021	17.7069	6.71493	9.1	3.99634	15.5129	13.2422	7.93168		ENSMUSG00000055435	Maf	-0.700021	17.7069	6.71493	9.1	3.99634	15.5129	13.2422	7.93168			ENSMUSG00000076438	Oxct2b	0.7397	15.8246	1.17442	1.03583	0.91599	0.511438	0.360721	0.673322
	ENSMUSG00000036867	Smad6	-0.699926	19.5203	1.11858	1.54103	0.838421	2.64194	2.04568	1.67219		ENSMUSG00000036867	Smad6	-0.699926	19.5203	1.11858	1.54103	0.838421	2.64194	2.04568	1.67219			ENSMUSG00000044770	Scml4	0.739906	20.0676	0.381378	0.352585	0.301187	0.210624	0.180947	0.161053
	ENSMUSG00000022040	Ephx2	-0.697474	29.8009	2.91291	3.26579	2.91468	4.94412	4.61195	6.22342		ENSMUSG00000022040	Ephx2	-0.697474	29.8009	2.91291	3.26579	2.91468	4.94412	4.61195	6.22342			ENSMUSG00000048814	Lonrf2	0.740608	22.8335	5.44263	6.26163	3.7998	3.6232	3.04386	1.79116
	ENSMUSG00000007805	Twist2	-0.696549	13.139	0.694423	0.519194	0.443838	1.49912	1.02674	0.888137		ENSMUSG00000007805	Twist2	-0.696549	13.139	0.694423	0.519194	0.443838	1.49912	1.02674	0.888137			ENSMUSG00000006057	Atp5g1	0.740704	36.7695	2.90498	3.14219	2.53514	1.43314	1.54482	1.92237
	ENSMUSG00000018774	Cd68	-0.695829	36.5721	19.5127	26.84	17.7015	35.1868	38.8944	35.4793		ENSMUSG00000018774	Cd68	-0.695829	36.5721	19.5127	26.84	17.7015	35.1868	38.8944	35.4793			ENSMUSG00000087565	Gm14662	0.741259	16.7004	2.90155	2.77072	2.27694	0.995263	1.36027	1.65155
	ENSMUSG00000041272	Tox	-0.69505	22.1087	0.345207	0.319778	0.35746	0.71133	0.621099	0.49891		ENSMUSG00000041272	Tox	-0.69505	22.1087	0.345207	0.319778	0.35746	0.71133	0.621099	0.49891			ENSMUSG00000032114	Slc37a4	0.744673	54.1972	8.02615	9.27521	8.35376	4.98961	5.25662	4.68636
	ENSMUSG00000040212	Emp3	-0.692637	34.2481	23.5542	29.6658	22.7569	52.0631	38.1434	39.9418		ENSMUSG00000040212	Emp3	-0.692637	34.2481	23.5542	29.6658	22.7569	52.0631	38.1434	39.9418			ENSMUSG00000028031	Dkk2	0.745007	17.4759	0.768721	0.550545	0.674207	0.38653	0.234248	0.39725
	ENSMUSG00000046546	Fam43a	-0.691637	17.6002	1.40828	1.96049	0.916494	3.18558	2.72744	1.92962		ENSMUSG00000046546	Fam43a	-0.691637	17.6002	1.40828	1.96049	0.916494	3.18558	2.72744	1.92962			ENSMUSG00000044231	Nhlrc1	0.745848	31.066	6.03721	7.42797	4.73043	3.83754	3.58503	2.79637
	ENSMUSG00000097997	Gm27017	-0.691233	21.3683	3.35478	3.32161	4.0463	6.47914	5.7329	6.95401		ENSMUSG00000097997	Gm27017	-0.691233	21.3683	3.35478	3.32161	4.0463	6.47914	5.7329	6.95401			ENSMUSG00000097702	Gm26739	0.747224	13.1223	1.33005	1.95615	1.38141	0.699884	0.545595	0.448257
	ENSMUSG00000005583	Mef2c	-0.690916	40.3238	4.41596	5.75366	4.03323	8.49788	8.27109	7.32872		ENSMUSG00000005583	Mef2c	-0.690916	40.3238	4.41596	5.75366	4.03323	8.49788	8.27109	7.32872			ENSMUSG00000060961	Slc4a4	0.748102	66.2848	3.66608	3.71726	3.45729	1.96194	2.32338	2.05299
	ENSMUSG00000023047	Amhr2	-0.689431	15.5403	2.37584	2.30378	1.34223	5.25783	3.8069	2.27864		ENSMUSG00000023047	Amhr2	-0.689431	15.5403	2.37584	2.30378	1.34223	5.25783	3.8069	2.27864			ENSMUSG00000011349	Dmrtc2	0.748106	21.5112	2.98173	3.00579	1.92288	1.74334	1.2334	1.24136
	ENSMUSG00000045092	S1pr1	-0.688573	21.1479	2.15623	4.0045	2.06638	5.03181	4.93341	4.59188		ENSMUSG00000045092	S1pr1	-0.688573	21.1479	2.15623	4.0045	2.06638	5.03181	4.93341	4.59188			ENSMUSG00000097548	Gm26748	0.748847	13.1577	0.167207	0.219951	0.242577	0.055864	0.0895862	0.0751368
	ENSMUSG00000043673	Kcns3	-0.688018	29.0836	1.27641	1.48399	1.44621	2.42068	2.69819	2.15871		ENSMUSG00000043673	Kcns3	-0.688018	29.0836	1.27641	1.48399	1.44621	2.42068	2.69819	2.15871			ENSMUSG00000044156	Hepacam2	0.749048	31.3113	1.24773	1.08163	1.11787	0.724486	0.55901	0.651828
	ENSMUSG00000036452	Arhgap26	-0.687627	58.2097	2.75675	3.12013	2.62637	4.88954	5.04087	4.30536		ENSMUSG00000036452	Arhgap26	-0.687627	58.2097	2.75675	3.12013	2.62637	4.88954	5.04087	4.30536			ENSMUSG00000086788	1700029M20Rik	0.750169	24.8296	2.71148	1.95752	1.69052	1.35062	1.07856	1.04438
	ENSMUSG00000019817	Plagl1	-0.68737	32.027	9.29637	13.2381	9.46819	19.5161	20.5468	14.7622		ENSMUSG00000019817	Plagl1	-0.68737	32.027	9.29637	13.2381	9.46819	19.5161	20.5468	14.7622			ENSMUSG00000030672	Mylpf	0.752691	20.5263	4.05092	2.7904	3.48066	2.13867	1.65466	1.65813
	ENSMUSG00000032766	Gng11	-0.687158	22.7517	3.30755	4.41573	3.23976	7.43352	5.59731	6.23518		ENSMUSG00000032766	Gng11	-0.687158	22.7517	3.30755	4.41573	3.23976	7.43352	5.59731	6.23518			ENSMUSG00000044005	Gls2	0.75275	33.0624	2.59525	2.49844	2.07525	1.47198	1.46576	1.09275
	ENSMUSG00000034271	Jdp2	-0.686418	22.8672	2.03803	3.16633	2.10801	4.96054	4.24642	3.62934		ENSMUSG00000034271	Jdp2	-0.686418	22.8672	2.03803	3.16633	2.10801	4.96054	4.24642	3.62934			ENSMUSG00000091002	Tcerg1l	0.753146	18.942	0.524703	0.668687	0.60339	0.370291	0.310717	0.248192
	ENSMUSG00000033730	Egr3	-0.683771	13.8233	0.601622	0.692471	0.601709	1.38357	0.940149	1.35173		ENSMUSG00000033730	Egr3	-0.683771	13.8233	0.601622	0.692471	0.601709	1.38357	0.940149	1.35173			ENSMUSG00000074355	Gm10676	0.75439	28.0687	4.58435	4.48739	3.3065	2.91747	1.76687	2.12937
	ENSMUSG00000022037	Clu	-0.681632	22.4387	8.78616	11.4083	7.6349	22.0501	14.1334	12.5358		ENSMUSG00000022037	Clu	-0.681632	22.4387	8.78616	11.4083	7.6349	22.0501	14.1334	12.5358			ENSMUSG00000050439	Enthd1	0.756587	42.0988	4.27294	4.54384	4.65924	2.47075	2.50793	2.69117
	ENSMUSG00000054423	Cadps	-0.681417	19.4186	0.382153	0.5539	0.388089	0.917578	0.788288	0.652558		ENSMUSG00000054423	Cadps	-0.681417	19.4186	0.382153	0.5539	0.388089	0.917578	0.788288	0.652558			ENSMUSG00000062478	Ctrc	0.757641	44.257	8.99821	8.6213	8.07776	4.90643	4.40488	5.31682
	ENSMUSG00000078439	Smim24	-0.680501	21.398	2.95238	2.67738	3.00443	4.51948	4.52978	6.15103		ENSMUSG00000078439	Smim24	-0.680501	21.398	2.95238	2.67738	3.00443	4.51948	4.52978	6.15103			ENSMUSG00000034416	Pkd1l2	0.759574	16.7651	0.213804	0.253746	0.165804	0.0800038	0.11627	0.111448
	ENSMUSG00000054412	Gm4793	-0.678769	14.0686	0.650799	0.790691	0.388033	1.29372	1.4238	0.767669		ENSMUSG00000054412	Gm4793	-0.678769	14.0686	0.650799	0.790691	0.388033	1.29372	1.4238	0.767669			ENSMUSG00000095738	Gm25313	0.760231	15.4466	14.0759	9.70521	16.1025	6.58387	4.59052	7.42521
	ENSMUSG00000058715	Fcer1g	-0.678094	41.5434	33.2328	41.8545	31.2954	54.7062	60.6551	62.8049		ENSMUSG00000058715	Fcer1g	-0.678094	41.5434	33.2328	41.8545	31.2954	54.7062	60.6551	62.8049			ENSMUSG00000024827	Gldc	0.761337	49.0708	7.46979	8.44542	6.85255	3.8389	5.07996	4.07897
	ENSMUSG00000062960	Kdr	-0.677922	21.7912	0.848619	1.07282	0.850994	2.01661	1.7194	1.12648		ENSMUSG00000062960	Kdr	-0.677922	21.7912	0.848619	1.07282	0.850994	2.01661	1.7194	1.12648			ENSMUSG00000001166	Oas1c	0.764759	30.2578	2.21387	2.11405	1.92124	1.28404	1.07939	1.07442
	ENSMUSG00000023046	Igfbp6	-0.677403	21.3929	29.7819	42.2928	24.4007	73.1299	52.3761	43.2326		ENSMUSG00000023046	Igfbp6	-0.677403	21.3929	29.7819	42.2928	24.4007	73.1299	52.3761	43.2326			ENSMUSG00000017734	Dbndd2	0.765091	65.7646	16.0859	15.2497	13.3424	9.18469	8.84165	7.71902
	ENSMUSG00000022661	Cd200	-0.676859	26.4813	8.32615	11.1103	7.53878	19.4174	13.7194	13.1215		ENSMUSG00000022661	Cd200	-0.676859	26.4813	8.32615	11.1103	7.53878	19.4174	13.7194	13.1215			ENSMUSG00000060240	Cend1	0.765207	40.6815	6.23924	5.48325	6.05553	3.44216	3	3.5765
	ENSMUSG00000066026	Dhrs3	-0.676294	23.7352	3.49257	6.16645	3.66102	7.99793	7.98205	7.01886		ENSMUSG00000066026	Dhrs3	-0.676294	23.7352	3.49257	6.16645	3.66102	7.99793	7.98205	7.01886			ENSMUSG00000042529	Kcnj12	0.768356	15.447	0.490486	0.633884	0.357491	0.265645	0.229943	0.174005
	ENSMUSG00000090958	Lrrc32	-0.674969	14.4999	0.511465	0.941921	0.437849	1.24401	1.47355	0.819044		ENSMUSG00000090958	Lrrc32	-0.674969	14.4999	0.511465	0.941921	0.437849	1.24401	1.47355	0.819044			ENSMUSG00000025754	Agbl1	0.769779	21.2348	0.78021	0.513723	0.805878	0.383002	0.362147	0.347126
	ENSMUSG00000002985	Apoe	-0.674952	29.435	194.276	289.393	169.494	380.187	375.188	352.602		ENSMUSG00000002985	Apoe	-0.674952	29.435	194.276	289.393	169.494	380.187	375.188	352.602			ENSMUSG00000088059	Mir1949	0.769997	19.9654	68.2222	38.6343	41.6016	18.8401	35.8777	21.2673
	ENSMUSG00000031565	Fgfr1	-0.67392	19.5786	3.19549	5.07176	2.67971	6.61658	7.98833	4.67514		ENSMUSG00000031565	Fgfr1	-0.67392	19.5786	3.19549	5.07176	2.67971	6.61658	7.98833	4.67514			ENSMUSG00000018727	Cpsf4l	0.770745	28.7858	3.14499	2.27987	2.36364	1.52279	1.4818	1.2357
	ENSMUSG00000023224	Serping1	-0.673723	32.101	12.87	16.6821	13.2067	28.8639	20.5127	22.8452		ENSMUSG00000023224	Serping1	-0.673723	32.101	12.87	16.6821	13.2067	28.8639	20.5127	22.8452			ENSMUSG00000072419	Dppa2	0.770848	16.5947	0.91108	1.06264	1.73271	0.392058	0.649224	0.720555
	ENSMUSG00000029373	Pf4	-0.672916	21.3621	80.259	92.402	46.6385	142.115	136.646	102.834		ENSMUSG00000029373	Pf4	-0.672916	21.3621	80.259	92.402	46.6385	142.115	136.646	102.834			ENSMUSG00000073130	Gm1141	0.771245	32.4226	14.3985	13.912	17.9986	7.05889	7.63809	10.7951
	ENSMUSG00000027217	Tspan18	-0.672371	16.612	0.686033	1.11947	0.521113	1.60037	1.60809	0.983368		ENSMUSG00000027217	Tspan18	-0.672371	16.612	0.686033	1.11947	0.521113	1.60037	1.60809	0.983368			ENSMUSG00000059772	Slx1b	0.771953	59.4328	7.53061	8.71549	7.1571	4.47016	4.85844	4.02272
	ENSMUSG00000091243	Vgll3	-0.672351	23.1465	1.17535	0.940157	1.03578	2.10908	1.77327	1.58448		ENSMUSG00000091243	Vgll3	-0.672351	23.1465	1.17535	0.940157	1.03578	2.10908	1.77327	1.58448			ENSMUSG00000027225	Duoxa2	0.774622	14.0572	0.535111	0.342176	0.473436	0.146004	0.229959	0.100191
	ENSMUSG00000074403	Hist2h3b	-0.672311	24.2985	13.0199	10.493	13.6989	24.564	17.5954	22.0953		ENSMUSG00000074403	Hist2h3b	-0.672311	24.2985	13.0199	10.493	13.6989	24.564	17.5954	22.0953			ENSMUSG00000046755	Kif2b	0.774977	14.9718	0.417596	0.553843	0.371251	0.188093	0.188521	0.194603
	ENSMUSG00000020709	Adap2	-0.67125	22.4231	3.12203	5.45253	3.37797	7.32941	7.2529	6.07637		ENSMUSG00000020709	Adap2	-0.67125	22.4231	3.12203	5.45253	3.37797	7.32941	7.2529	6.07637			ENSMUSG00000030109	Slc6a12	0.77508	15.4243	0.3838	0.440269	0.343591	0.119679	0.185381	0.209049
	ENSMUSG00000071856	Mcc	-0.67012	31.9948	1.37753	1.60333	1.19008	2.59308	2.48444	1.95358		ENSMUSG00000071856	Mcc	-0.67012	31.9948	1.37753	1.60333	1.19008	2.59308	2.48444	1.95358			ENSMUSG00000058022	Adtrp	0.776208	22.4671	0.972125	0.927396	1.01876	0.516149	0.468057	0.531288
	ENSMUSG00000029298	Gbp9	-0.670108	22.4549	1.33601	1.80942	1.05595	2.73341	2.37015	2.14228		ENSMUSG00000029298	Gbp9	-0.670108	22.4549	1.33601	1.80942	1.05595	2.73341	2.37015	2.14228			ENSMUSG00000023011	Faim2	0.776643	17.0809	0.369092	0.425832	0.34075	0.249777	0.139899	0.148212
	ENSMUSG00000038608	Dock10	-0.669761	49.8957	3.60644	4.45065	3.65258	6.50198	6.75834	6.12858		ENSMUSG00000038608	Dock10	-0.669761	49.8957	3.60644	4.45065	3.65258	6.50198	6.75834	6.12858			ENSMUSG00000070498	Tmem132b	0.779346	32.3221	0.706639	0.837593	0.672266	0.46354	0.403997	0.340772
	ENSMUSG00000039741	Bahcc1	-0.669735	22.4549	3.23733	4.39663	2.93568	5.83293	8.01649	4.44742		ENSMUSG00000039741	Bahcc1	-0.669735	22.4549	3.23733	4.39663	2.93568	5.83293	8.01649	4.44742			ENSMUSG00000020481	Ankrd36	0.780381	16.2958	0.435446	0.201873	0.389446	0.171852	0.146726	0.15287
	ENSMUSG00000027907	S100a11	-0.669443	14.5491	2.22282	2.34528	3.65536	4.35377	5.08012	5.9307		ENSMUSG00000027907	S100a11	-0.669443	14.5491	2.22282	2.34528	3.65536	4.35377	5.08012	5.9307			ENSMUSG00000021314	Amph	0.780997	20.9011	1.04497	0.784787	0.821046	0.41598	0.364812	0.55949
	ENSMUSG00000015396	Cd83	-0.668923	16.8794	2.89862	3.50792	4.31225	7.20513	3.99127	8.02361		ENSMUSG00000015396	Cd83	-0.668923	16.8794	2.89862	3.50792	4.31225	7.20513	3.99127	8.02361			ENSMUSG00000021718	4933425L06Rik	0.781308	52.0521	9.14956	8.35089	9.61679	4.86461	4.8757	5.53127
	ENSMUSG00000068566	Myadm	-0.668303	26.0014	8.05724	12.6288	8.36961	17.013	18.9944	13.4973		ENSMUSG00000068566	Myadm	-0.668303	26.0014	8.05724	12.6288	8.36961	17.013	18.9944	13.4973			ENSMUSG00000035246	Pcyt1b	0.785032	33.6105	0.980654	1.13213	1.21121	0.63845	0.571566	0.601455
	ENSMUSG00000021876	Rnase4	-0.667985	29.3909	25.4836	34.0602	21.0641	51.3888	44.0193	40.5474		ENSMUSG00000021876	Rnase4	-0.667985	29.3909	25.4836	34.0602	21.0641	51.3888	44.0193	40.5474			ENSMUSG00000028360	Slc44a5	0.785268	14.7877	0.13914	0.111852	0.110105	0.0371895	0.0512522	0.0535925
	ENSMUSG00000021464	Ror2	-0.667776	14.377	0.727988	1.60093	0.594835	1.94913	1.95357	1.48901		ENSMUSG00000021464	Ror2	-0.667776	14.377	0.727988	1.60093	0.594835	1.94913	1.95357	1.48901			ENSMUSG00000038496	Slc19a3	0.785324	19.3354	0.775925	0.604284	0.705651	0.400851	0.260604	0.364285
	ENSMUSG00000043614	Vps37d	-0.666807	17.7341	1.17246	1.90519	1.31589	2.7528	2.24174	2.7686		ENSMUSG00000043614	Vps37d	-0.666807	17.7341	1.17246	1.90519	1.31589	2.7528	2.24174	2.7686			ENSMUSG00000020774	Aspa	0.787441	43.4843	2.2237	1.99453	2.10248	1.37195	1.05087	1.0823
	ENSMUSG00000026586	Prrx1	-0.666381	27.9296	0.683041	0.646337	0.606907	1.32894	1.00725	0.94818		ENSMUSG00000026586	Prrx1	-0.666381	27.9296	0.683041	0.646337	0.606907	1.32894	1.00725	0.94818			ENSMUSG00000036598	Ccdc113	0.788593	27.2531	8.46199	7.71471	10.5194	4.85935	3.3517	5.89828
	ENSMUSG00000061048	Cdh3	-0.666362	30.236	3.42181	4.5064	3.30752	6.68625	7.07845	5.17095		ENSMUSG00000061048	Cdh3	-0.666362	30.236	3.42181	4.5064	3.30752	6.68625	7.07845	5.17095			ENSMUSG00000060962	Dmkn	0.788697	14.5807	0.275412	0.232053	0.329046	0.0757772	0.04557	0.13104
	ENSMUSG00000004151	Etv1	-0.664725	19.9604	0.458087	0.659848	0.65106	1.16155	0.842063	1.07799		ENSMUSG00000004151	Etv1	-0.664725	19.9604	0.458087	0.659848	0.65106	1.16155	0.842063	1.07799			ENSMUSG00000044375	BC027072	0.792191	15.1282	0.290832	0.290298	0.150622	0.0929013	0.0532075	0.140252
	ENSMUSG00000036103	Colec12	-0.663765	33.4401	12.3946	16.1904	10.9792	23.8497	23.0424	19.177		ENSMUSG00000036103	Colec12	-0.663765	33.4401	12.3946	16.1904	10.9792	23.8497	23.0424	19.177			ENSMUSG00000029054	Gabrd	0.792535	15.2003	0.345697	0.341057	0.284957	0.0923982	0.127337	0.16644
	ENSMUSG00000029413	Naaa	-0.662856	22.9504	1.83154	2.80107	1.83181	4.14066	3.95333	2.96633		ENSMUSG00000029413	Naaa	-0.662856	22.9504	1.83154	2.80107	1.83181	4.14066	3.95333	2.96633			ENSMUSG00000070345	Hsf5	0.793844	44.7222	2.27077	2.10491	2.18309	1.26178	1.28867	1.07411
	ENSMUSG00000005803	Sqrdl	-0.662775	20.1519	1.28633	1.80514	1.11534	3.0246	2.31437	1.94499		ENSMUSG00000005803	Sqrdl	-0.662775	20.1519	1.28633	1.80514	1.11534	3.0246	2.31437	1.94499			ENSMUSG00000046844	Vat1l	0.794714	54.1203	2.88541	3.39094	2.81383	1.85421	1.68783	1.51854
	ENSMUSG00000027435	Cd93	-0.66203	29.7094	3.02487	4.81353	3.53859	6.20149	6.92342	5.96739		ENSMUSG00000027435	Cd93	-0.66203	29.7094	3.02487	4.81353	3.53859	6.20149	6.92342	5.96739			ENSMUSG00000058579	Cela2a	0.795053	53.8054	10.692	10.1804	10.2133	5.99358	5.06076	6.23947
	ENSMUSG00000056515	Rab31	-0.661861	26.8299	11.6413	16.7999	10.2666	24.4266	22.3375	18.5385		ENSMUSG00000056515	Rab31	-0.661861	26.8299	11.6413	16.7999	10.2666	24.4266	22.3375	18.5385			ENSMUSG00000075707	Dio3	0.79608	20.9932	1.4513	1.07339	1.03314	0.621582	0.655789	0.487157
	ENSMUSG00000021892	Sh3bp5	-0.661846	29.626	4.52309	5.35534	3.77563	8.05709	8.61729	6.26233		ENSMUSG00000021892	Sh3bp5	-0.661846	29.626	4.52309	5.35534	3.77563	8.05709	8.61729	6.26233			ENSMUSG00000006179	Prss16	0.79619	16.4691	0.450232	0.4755	0.630192	0.203799	0.204263	0.274108
	ENSMUSG00000007817	Zmiz1	-0.661617	17.0392	1.49092	2.30547	1.1854	2.86369	3.93858	2.01753		ENSMUSG00000007817	Zmiz1	-0.661617	17.0392	1.49092	2.30547	1.1854	2.86369	3.93858	2.01753			ENSMUSG00000097627	4930519A11Rik	0.796719	16.146	1.19506	1.50884	1.12676	0.309221	0.405288	0.914067
	ENSMUSG00000039497	Dse	-0.66037	30.4497	10.563	13.567	9.10795	21.1466	18.8153	15.6408		ENSMUSG00000039497	Dse	-0.66037	30.4497	10.563	13.567	9.10795	21.1466	18.8153	15.6408			ENSMUSG00000050534	Htr5b	0.80008	16.2143	0.550321	0.619347	0.508062	0.257408	0.257994	0.197835
	ENSMUSG00000026321	Tnfrsf11a	-0.660308	14.1886	2.51622	3.74588	1.31158	4.78711	5.89149	3.20153		ENSMUSG00000026321	Tnfrsf11a	-0.660308	14.1886	2.51622	3.74588	1.31158	4.78711	5.89149	3.20153			ENSMUSG00000039720	Got1l1	0.803954	50.1311	11.1857	9.88982	9.81891	5.39131	5.30536	6.28601
	ENSMUSG00000041930	Fam222a	-0.660019	15.2398	0.666745	0.728407	0.49035	1.42717	1.18673	0.792191		ENSMUSG00000041930	Fam222a	-0.660019	15.2398	0.666745	0.728407	0.49035	1.42717	1.18673	0.792191			ENSMUSG00000049511	Htr1b	0.804232	20.7193	0.518459	0.576571	0.506395	0.281165	0.338167	0.162071
	ENSMUSG00000046410	Kcnk6	-0.659531	18.553	2.10075	3.19732	1.65092	4.86431	4.11031	3.11286		ENSMUSG00000046410	Kcnk6	-0.659531	18.553	2.10075	3.19732	1.65092	4.86431	4.11031	3.11286			ENSMUSG00000085702	Mecomos	0.804667	19.0533	0.34499	0.384341	0.353888	0.15778	0.150952	0.199811
	ENSMUSG00000031079	Zfp300	-0.659497	14.2914	0.265985	0.292544	0.239421	0.640722	0.367852	0.454191		ENSMUSG00000031079	Zfp300	-0.659497	14.2914	0.265985	0.292544	0.239421	0.640722	0.367852	0.454191			ENSMUSG00000040140	Tdrd6	0.804959	27.4136	0.774049	0.915364	0.552199	0.432585	0.410007	0.316209
	ENSMUSG00000059498	Fcgr3	-0.659211	25.6947	19.9357	26.5259	14.705	35.6731	32.3227	34.9881		ENSMUSG00000059498	Fcgr3	-0.659211	25.6947	19.9357	26.5259	14.705	35.6731	32.3227	34.9881			ENSMUSG00000050315	Synpo2	0.80549	40.2356	0.973932	0.768578	0.906115	0.476737	0.506139	0.454613
	ENSMUSG00000052504	Epha3	-0.658934	18.7455	0.633516	0.988285	1.14078	1.80727	1.35266	1.66297		ENSMUSG00000052504	Epha3	-0.658934	18.7455	0.633516	0.988285	1.14078	1.80727	1.35266	1.66297			ENSMUSG00000086867	Gm4577	0.80606	15.974	1.53682	1.52163	1.23574	0.510142	0.790198	0.445544
	ENSMUSG00000015134	Aldh1a3	-0.658081	15.296	1.53058	2.8093	1.34204	4.58331	3.11539	2.48157		ENSMUSG00000015134	Aldh1a3	-0.658081	15.296	1.53058	2.8093	1.34204	4.58331	3.11539	2.48157			ENSMUSG00000043036	Ccdc63	0.807296	17.3353	0.740758	0.410002	0.448443	0.261282	0.216334	0.229189
	ENSMUSG00000048120	Entpd1	-0.6571	24.9084	3.5114	5.05694	2.87178	7.05768	6.28647	5.93426		ENSMUSG00000048120	Entpd1	-0.6571	24.9084	3.5114	5.05694	2.87178	7.05768	6.28647	5.93426			ENSMUSG00000092536	Gm20501	0.807892	20.0954	3.98615	3.75462	3.97212	1.24299	1.95772	2.3883
	ENSMUSG00000090394	4930523C07Rik	-0.656857	22.4387	0.588218	0.588443	0.657693	1.05774	0.919203	1.15715		ENSMUSG00000090394	4930523C07Rik	-0.656857	22.4387	0.588218	0.588443	0.657693	1.05774	0.919203	1.15715			ENSMUSG00000086607	4930511M06Rik	0.808294	28.0221	0.972485	0.7855	0.913559	0.42295	0.479903	0.482999
	ENSMUSG00000090386	Mir99ahg	-0.656645	39.3403	3.58281	3.90548	3.66624	6.9357	5.2489	6.22296		ENSMUSG00000090386	Mir99ahg	-0.656645	39.3403	3.58281	3.90548	3.66624	6.9357	5.2489	6.22296			ENSMUSG00000034391	Fbxo15	0.811936	60.8541	12.1283	11.2462	12.6565	6.56255	6.62383	6.7265
	ENSMUSG00000026483	Fam129a	-0.65651	19.6051	3.05898	4.86678	2.82408	7.76147	6.16019	4.61223		ENSMUSG00000026483	Fam129a	-0.65651	19.6051	3.05898	4.86678	2.82408	7.76147	6.16019	4.61223			ENSMUSG00000028330	Ncbp1	0.812258	78.6366	93.7501	92.9036	101.339	51.2892	50.9048	58.3845
	ENSMUSG00000056413	Adap1	-0.656392	23.1266	2.29536	2.94396	1.78451	4.50002	4.08808	3.3263		ENSMUSG00000056413	Adap1	-0.656392	23.1266	2.29536	2.94396	1.78451	4.50002	4.08808	3.3263			ENSMUSG00000086410	Gm16158	0.814193	15.7056	0.882977	0.993729	1.30428	0.330404	0.496736	0.3571
	ENSMUSG00000023034	Nr4a1	-0.655851	26.4086	9.26848	10.6571	11.4973	19.7569	13.5197	19.5996		ENSMUSG00000023034	Nr4a1	-0.655851	26.4086	9.26848	10.6571	11.4973	19.7569	13.5197	19.5996			ENSMUSG00000026073	Il1r2	0.815341	32.2232	9.61065	8.36605	9.90208	3.77506	4.43087	6.3945
	ENSMUSG00000047497	Adamts12	-0.65566	21.8597	2.93235	4.7711	2.90168	7.06831	6.20354	4.79998		ENSMUSG00000047497	Adamts12	-0.65566	21.8597	2.93235	4.7711	2.90168	7.06831	6.20354	4.79998			ENSMUSG00000036292	Gramd1c	0.815695	57.379	7.51604	6.60842	7.77915	3.90008	3.73462	4.38891
	ENSMUSG00000009394	Syn2	-0.655405	17.0923	1.77919	1.9168	1.03894	3.51111	2.84712	1.94931		ENSMUSG00000009394	Syn2	-0.655405	17.0923	1.77919	1.9168	1.03894	3.51111	2.84712	1.94931			ENSMUSG00000095701	Gm24830	0.816046	18.2988	16.0372	12.0325	14.8057	3.60061	5.8142	9.80089
	ENSMUSG00000032440	Tgfbr2	-0.65502	17.834	5.76388	10.0107	4.71176	13.421	12.9926	9.20027		ENSMUSG00000032440	Tgfbr2	-0.65502	17.834	5.76388	10.0107	4.71176	13.421	12.9926	9.20027			ENSMUSG00000085051	Gm11542	0.816632	17.3168	1.05712	0.865246	1.34463	0.329639	0.374442	0.696711
	ENSMUSG00000037921	Ddx60	-0.654858	21.6357	3.5593	4.74716	2.63824	7.48335	6.16551	4.99387		ENSMUSG00000037921	Ddx60	-0.654858	21.6357	3.5593	4.74716	2.63824	7.48335	6.16551	4.99387			ENSMUSG00000031628	Casp3	0.822755	49.8957	15.3937	16.8228	16.8692	7.80503	8.07443	10.6117
	ENSMUSG00000070407	Hs3st3b1	-0.65407	18.5678	1.35882	2.19628	1.26783	2.93448	3.33423	2.07866		ENSMUSG00000070407	Hs3st3b1	-0.65407	18.5678	1.35882	2.19628	1.26783	2.93448	3.33423	2.07866			ENSMUSG00000003657	Calb2	0.824657	29.4361	2.82973	2.79356	2.7041	1.13781	1.46624	1.65082
	ENSMUSG00000060791	Gmfg	-0.651735	18.3276	0.995442	1.17316	0.674711	1.68562	1.67765	1.54012		ENSMUSG00000060791	Gmfg	-0.651735	18.3276	0.995442	1.17316	0.674711	1.68562	1.67765	1.54012			ENSMUSG00000063434	Sorcs3	0.825528	35.8092	1.53726	1.3343	1.36687	0.87228	0.803382	0.554897
	ENSMUSG00000007041	Clic1	-0.651626	32.1439	18.1721	24.5271	16.4305	35.6051	31.5608	30.5887		ENSMUSG00000007041	Clic1	-0.651626	32.1439	18.1721	24.5271	16.4305	35.6051	31.5608	30.5887			ENSMUSG00000005045	Chd5	0.827224	37.5965	3.11509	3.55849	2.2159	1.8538	1.59061	1.22504
	ENSMUSG00000079592	C1qtnf5	-0.651562	15.2003	0.964833	1.24691	0.820422	1.90018	1.73786	1.75706		ENSMUSG00000079592	C1qtnf5	-0.651562	15.2003	0.964833	1.24691	0.820422	1.90018	1.73786	1.75706			ENSMUSG00000043410	Hfm1	0.828744	62.163	13.5725	10.8763	12.1754	6.85789	5.94738	7.14028
	ENSMUSG00000024308	Tapbp	-0.651335	23.627	10.317	14.7204	8.88847	20.8341	21.3259	15.031		ENSMUSG00000024308	Tapbp	-0.651335	23.627	10.317	14.7204	8.88847	20.8341	21.3259	15.031			ENSMUSG00000073598	1700066B19Rik	0.83034	23.8436	0.963401	0.81926	0.831667	0.44477	0.351935	0.472273
	ENSMUSG00000015243	Abca1	-0.650735	21.8336	49.2446	68.4167	37.8612	98.5658	97.5348	67.5944		ENSMUSG00000015243	Abca1	-0.650735	21.8336	49.2446	68.4167	37.8612	98.5658	97.5348	67.5944			ENSMUSG00000079584	Gm364	0.8304	57.1655	56.8655	46.6418	59.369	26.7986	28.6194	32.8627
	ENSMUSG00000041696	Rasl12	-0.650574	18.7733	1.96842	1.89216	1.32703	3.82845	2.94441	2.17226		ENSMUSG00000041696	Rasl12	-0.650574	18.7733	1.96842	1.89216	1.32703	3.82845	2.94441	2.17226			ENSMUSG00000032062	2310030G06Rik	0.831383	30.0772	3.91539	3.15794	4.48543	2.0319	1.76857	2.10618
	ENSMUSG00000020363	Gfpt2	-0.650444	38.8351	4.52029	5.98884	4.60105	8.4276	8.74445	7.62861		ENSMUSG00000020363	Gfpt2	-0.650444	38.8351	4.52029	5.98884	4.60105	8.4276	8.74445	7.62861			ENSMUSG00000039676	Capsl	0.831399	35.0235	14.9337	10.2883	13.1288	7.16061	5.31234	7.48626
	ENSMUSG00000027712	Anxa5	-0.649351	32.2793	31.4342	43.1553	33.7855	69.518	54.6622	54.8095		ENSMUSG00000027712	Anxa5	-0.649351	32.2793	31.4342	43.1553	33.7855	69.518	54.6622	54.8095			ENSMUSG00000041957	Pkp2	0.831951	85.5609	8.76796	8.17116	8.96896	4.68967	4.78729	4.79109
	ENSMUSG00000023206	Il15ra	-0.649176	20.0826	0.767148	1.17292	1.14592	1.91912	1.91541	1.45638		ENSMUSG00000023206	Il15ra	-0.649176	20.0826	0.767148	1.17292	1.14592	1.91912	1.91541	1.45638			ENSMUSG00000025586	Cpeb1	0.834301	101.016	19.3228	19.6829	17.667	10.757	10.8053	9.71791
	ENSMUSG00000053279	Aldh1a1	-0.648741	26.9101	24.9317	32.9553	25.0923	57.8389	39.9927	40.5094		ENSMUSG00000053279	Aldh1a1	-0.648741	26.9101	24.9317	32.9553	25.0923	57.8389	39.9927	40.5094			ENSMUSG00000002881	Nab1	0.838751	85.746	31.8096	28.1511	30.7394	17.6885	15.6421	16.3372
	ENSMUSG00000032118	Fez1	-0.64686	24.8717	0.951485	0.991509	1.07363	1.85437	1.57774	1.63107		ENSMUSG00000032118	Fez1	-0.64686	24.8717	0.951485	0.991509	1.07363	1.85437	1.57774	1.63107			ENSMUSG00000040985	Sun3	0.840238	20.9834	1.69417	1.1742	1.43794	0.715748	0.563655	0.687626
	ENSMUSG00000058145	Adamts17	-0.64619	21.6357	1.10647	1.33331	0.821747	1.97357	2.09334	1.44522		ENSMUSG00000058145	Adamts17	-0.64619	21.6357	1.10647	1.33331	0.821747	1.97357	2.09334	1.44522			ENSMUSG00000026322	Htr4	0.841283	16.557	0.144818	0.0857803	0.182955	0.0499118	0.0214395	0.0411006
	ENSMUSG00000061535	C1qtnf7	-0.645752	32.8584	5.29517	6.73467	5.91857	10.8063	8.39274	10.32		ENSMUSG00000061535	C1qtnf7	-0.645752	32.8584	5.29517	6.73467	5.91857	10.8063	8.39274	10.32			ENSMUSG00000041323	Ak7	0.841444	35.5343	2.29523	1.94908	2.62753	1.34197	1.01146	1.19641
	ENSMUSG00000015950	Ncf1	-0.645035	17.7341	3.9052	6.36502	3.1938	8.36712	8.9586	5.835		ENSMUSG00000015950	Ncf1	-0.645035	17.7341	3.9052	6.36502	3.1938	8.36712	8.9586	5.835			ENSMUSG00000032101	Ddx25	0.84497	76.0486	92.0554	76.2558	81.0746	48.1232	41.4001	45.6437
	ENSMUSG00000056220	Pla2g4a	-0.644456	33.6252	1.65032	2.06368	1.63645	3.21764	2.77691	2.78659		ENSMUSG00000056220	Pla2g4a	-0.644456	33.6252	1.65032	2.06368	1.63645	3.21764	2.77691	2.78659			ENSMUSG00000069581	Tspear	0.848829	17.5278	0.456968	0.302521	0.446695	0.20117	0.113416	0.144949
	ENSMUSG00000027249	F2	-0.64423	19.1135	0.618123	0.806326	0.592057	1.04084	1.04321	1.34714		ENSMUSG00000027249	F2	-0.64423	19.1135	0.618123	0.806326	0.592057	1.04084	1.04321	1.34714			ENSMUSG00000049382	Krt8	0.850141	16.8679	0.53096	0.362157	0.381258	0.183964	0.11063	0.123715
	ENSMUSG00000099227	Mir8114	-0.642808	13.0191	29.4198	21.9206	28.9321	64.6163	26.3852	56.0422		ENSMUSG00000099227	Mir8114	-0.642808	13.0191	29.4198	21.9206	28.9321	64.6163	26.3852	56.0422			ENSMUSG00000031809	1700018B08Rik	0.852009	24.5836	2.3042	2.21715	2.15259	0.821158	0.900189	1.42987
	ENSMUSG00000073421	H2-Ab1	-0.642537	14.7625	1.36605	2.24065	1.16106	3.28608	3.00894	2.12413		ENSMUSG00000073421	H2-Ab1	-0.642537	14.7625	1.36605	2.24065	1.16106	3.28608	3.00894	2.12413			ENSMUSG00000040797	Iqsec3	0.853901	23.4216	0.292253	0.213578	0.158996	0.0854367	0.127224	0.0961507
	ENSMUSG00000060802	B2m	-0.642309	37.6371	145.161	169.124	148.989	278.039	213	264.518		ENSMUSG00000060802	B2m	-0.642309	37.6371	145.161	169.124	148.989	278.039	213	264.518			ENSMUSG00000027796	Smad9	0.857508	34.2481	0.88607	0.778013	0.726459	0.40208	0.371997	0.427881
	ENSMUSG00000030208	Emp1	-0.642002	34.5893	9.4391	13.4368	10.2742	18.8376	18.5637	16.8302		ENSMUSG00000030208	Emp1	-0.642002	34.5893	9.4391	13.4368	10.2742	18.8376	18.5637	16.8302			ENSMUSG00000015112	Slc25a13	0.85908	89.6806	11.2494	11.3318	12.0844	6.1171	6.51085	6.07438
	ENSMUSG00000030223	Ptpro	-0.641566	27.1966	1.30003	1.52933	1.03014	2.27476	2.2306	1.87792		ENSMUSG00000030223	Ptpro	-0.641566	27.1966	1.30003	1.52933	1.03014	2.27476	2.2306	1.87792			ENSMUSG00000048752	Prss50	0.861569	22.0026	1.56132	1.47262	1.12612	0.775938	0.663338	0.416576
	ENSMUSG00000091405	Hist2h4	-0.64103	39.8782	10.088	10.0276	9.3745	16.1485	14.6537	17.1805		ENSMUSG00000091405	Hist2h4	-0.64103	39.8782	10.088	10.0276	9.3745	16.1485	14.6537	17.1805			ENSMUSG00000049604	Hoxb13	0.861794	19.5593	1.12634	0.59265	0.579343	0.3161	0.316821	0.318142
	ENSMUSG00000052516	Robo2	-0.64095	29.9117	1.13906	1.65354	1.33532	2.55134	2.1098	2.13046		ENSMUSG00000052516	Robo2	-0.64095	29.9117	1.13906	1.65354	1.33532	2.55134	2.1098	2.13046			ENSMUSG00000079606	Gm595	0.862139	37.9004	24.4221	21.2558	28.7394	12.1743	9.48877	16.1008
	ENSMUSG00000029108	Pcdh7	-0.640732	19.3511	1.61916	2.3005	1.35749	3.69308	2.95047	2.30361		ENSMUSG00000029108	Pcdh7	-0.640732	19.3511	1.61916	2.3005	1.35749	3.69308	2.95047	2.30361			ENSMUSG00000037390	Muc3	0.863977	29.8651	2.70931	1.87294	2.19706	1.28438	0.892536	1.13521
	ENSMUSG00000014846	Tppp3	-0.64024	29.4699	7.37573	8.2537	7.14627	14.7341	12.7326	10.0985		ENSMUSG00000014846	Tppp3	-0.64024	29.4699	7.37573	8.2537	7.14627	14.7341	12.7326	10.0985			ENSMUSG00000051910	Sox6	0.865924	48.7748	1.38342	1.16104	1.08468	0.693971	0.654196	0.533364
	ENSMUSG00000000078	Klf6	-0.639729	33.0335	16.5484	24.518	17.8343	32.2371	32.0738	31.9236		ENSMUSG00000000078	Klf6	-0.639729	33.0335	16.5484	24.518	17.8343	32.2371	32.0738	31.9236			ENSMUSG00000069733	Ube2u	0.867028	17.9218	0.831389	0.425305	0.767547	0.237646	0.194881	0.290574
	ENSMUSG00000025422	Agap2	-0.63942	18.2003	0.737262	1.15402	0.802816	1.54445	1.89065	1.16662		ENSMUSG00000025422	Agap2	-0.63942	18.2003	0.737262	1.15402	0.802816	1.54445	1.89065	1.16662			ENSMUSG00000023959	Clic5	0.868229	24.0299	0.320489	0.327898	0.351705	0.152734	0.158752	0.146733
	ENSMUSG00000003545	Fosb	-0.63835	22.4549	12.1126	18.1243	12.5629	21.0335	20.6644	29.5536		ENSMUSG00000003545	Fosb	-0.63835	22.4549	12.1126	18.1243	12.5629	21.0335	20.6644	29.5536			ENSMUSG00000097779	4833407H14Rik	0.868316	22.8158	1.41027	1.1494	1.19164	0.581377	0.649938	0.451124
	ENSMUSG00000041417	Pik3r1	-0.637644	28.9359	5.28588	6.92863	4.53807	10.3621	8.82991	8.29943		ENSMUSG00000041417	Pik3r1	-0.637644	28.9359	5.28588	6.92863	4.53807	10.3621	8.82991	8.29943			ENSMUSG00000028109	Hormad1	0.868654	62.6596	29.6858	23.7138	28.5814	13.7893	13.3202	16.015
	ENSMUSG00000032470	Mras	-0.637572	23.1266	1.01643	1.51927	1.107	2.21371	2.00283	1.8484		ENSMUSG00000032470	Mras	-0.637572	23.1266	1.01643	1.51927	1.107	2.21371	2.00283	1.8484			ENSMUSG00000071749	4933412E24Rik	0.871117	31.6988	1.80212	2.71388	2.33671	1.15547	1.13912	1.05548
	ENSMUSG00000040345	Arhgap9	-0.637137	16.6158	2.86161	4.33148	2.20759	5.15228	6.67096	4.33331		ENSMUSG00000040345	Arhgap9	-0.637137	16.6158	2.86161	4.33148	2.20759	5.15228	6.67096	4.33331			ENSMUSG00000069825	Spata22	0.877526	42.0497	4.27101	2.93773	3.13543	1.75222	1.52463	1.94236
	ENSMUSG00000038560	Sp6	-0.636857	15.1415	0.998056	1.71134	0.93848	2.29094	2.59942	1.47836		ENSMUSG00000038560	Sp6	-0.636857	15.1415	0.998056	1.71134	0.93848	2.29094	2.59942	1.47836			ENSMUSG00000025359	Pmel	0.878204	55.2391	5.04939	6.73471	6.44631	3.02436	3.17188	3.22005
	ENSMUSG00000022512	Cldn1	-0.636567	32.9622	3.93546	3.86986	3.73419	7.06654	5.47342	6.30748		ENSMUSG00000022512	Cldn1	-0.636567	32.9622	3.93546	3.86986	3.73419	7.06654	5.47342	6.30748			ENSMUSG00000070424	Art5	0.883358	48.5504	4.54015	5.48967	4.02821	2.31667	2.26667	2.5436
	ENSMUSG00000028005	Gucy1b3	-0.635771	25.4217	2.16184	2.10011	2.0664	4.22858	3.1326	3.12042		ENSMUSG00000028005	Gucy1b3	-0.635771	25.4217	2.16184	2.10011	2.0664	4.22858	3.1326	3.12042			ENSMUSG00000022868	Ahsg	0.885612	37.74	4.06972	3.35076	3.64605	2.05001	1.49021	1.92618
	ENSMUSG00000029759	Pon3	-0.634609	20.4357	2.19161	3.00401	1.64576	4.26719	3.66733	3.5058		ENSMUSG00000029759	Pon3	-0.634609	20.4357	2.19161	3.00401	1.64576	4.26719	3.66733	3.5058			ENSMUSG00000045318	Adra2c	0.887525	18.3024	0.399826	0.443159	0.215322	0.187015	0.104134	0.0399261
	ENSMUSG00000030745	Il21r	-0.634386	14.3774	0.76247	1.39303	0.85476	1.33739	2.18301	1.76208		ENSMUSG00000030745	Il21r	-0.634386	14.3774	0.76247	1.39303	0.85476	1.33739	2.18301	1.76208			ENSMUSG00000046961	Gpr156	0.890315	35.3372	0.976306	1.27634	0.95141	0.616126	0.523085	0.417825
	ENSMUSG00000039542	Ncam1	-0.633711	32.2147	1.83897	2.24474	1.88266	3.25328	3.42288	3.05182		ENSMUSG00000039542	Ncam1	-0.633711	32.2147	1.83897	2.24474	1.88266	3.25328	3.42288	3.05182			ENSMUSG00000043583	4930470P17Rik	0.893094	31.2477	2.41727	2.34299	2.41958	0.904525	1.14516	1.34921
	ENSMUSG00000000058	Cav2	-0.632749	15.4146	2.43733	2.13433	1.34617	4.56017	3.22335	2.4679		ENSMUSG00000000058	Cav2	-0.632749	15.4146	2.43733	2.13433	1.34617	4.56017	3.22335	2.4679			ENSMUSG00000067872	Ccdc87	0.893482	18.5572	0.359109	0.264077	0.24865	0.157472	0.0526103	0.0605139
	ENSMUSG00000066894	Vsig10	-0.632629	29.0607	5.3985	7.16825	4.78562	10.0615	10.0715	8.22747		ENSMUSG00000066894	Vsig10	-0.632629	29.0607	5.3985	7.16825	4.78562	10.0615	10.0715	8.22747			ENSMUSG00000050538	B230217C12Rik	0.894552	36.9752	3.25915	2.52563	3.44085	1.28294	1.40689	1.81255
	ENSMUSG00000054580	Pla2r1	-0.632573	24.1204	0.704895	0.702311	0.528109	1.22562	0.968888	1.00167		ENSMUSG00000054580	Pla2r1	-0.632573	24.1204	0.704895	0.702311	0.528109	1.22562	0.968888	1.00167			ENSMUSG00000030742	Lat	0.895087	67.2809	11.8032	11.4313	12.6954	5.73527	6.17812	6.61706
	ENSMUSG00000014498	Ankrd52	-0.631842	16.1699	2.383	3.1773	1.66171	4.20159	5.37587	2.82138		ENSMUSG00000014498	Ankrd52	-0.631842	16.1699	2.383	3.1773	1.66171	4.20159	5.37587	2.82138			ENSMUSG00000097773	Gm10614	0.895128	33.0784	1.42654	1.48814	1.5365	0.706502	0.576981	0.842144
	ENSMUSG00000028207	Asph	-0.631685	43.5575	2.20002	2.63204	2.11452	3.94293	3.8155	3.42744		ENSMUSG00000028207	Asph	-0.631685	43.5575	2.20002	2.63204	2.11452	3.94293	3.8155	3.42744			ENSMUSG00000028115	Bnipl	0.895229	20.5095	0.540857	0.442689	0.59919	0.231297	0.217335	0.166657
	ENSMUSG00000074405	Zfp865	-0.631559	18.0654	0.724028	1.31275	0.973031	1.65471	1.87331	1.56498		ENSMUSG00000074405	Zfp865	-0.631559	18.0654	0.724028	1.31275	0.973031	1.65471	1.87331	1.56498			ENSMUSG00000047721	Bola2	0.897825	52.9844	57.5467	46.0415	60.8953	25.7954	24.0075	33.3824
	ENSMUSG00000032289	Thsd4	-0.631279	31.0323	1.10654	1.04384	0.873961	1.80677	1.72998	1.39592		ENSMUSG00000032289	Thsd4	-0.631279	31.0323	1.10654	1.04384	0.873961	1.80677	1.72998	1.39592			ENSMUSG00000027528	Fabp9	0.900443	23.939	4.99253	3.86211	6.23923	1.65174	1.71259	3.11896
	ENSMUSG00000025969	Nrp2	-0.631204	14.0973	2.23225	3.45633	1.38882	4.60597	4.99797	2.80127		ENSMUSG00000025969	Nrp2	-0.631204	14.0973	2.23225	3.45633	1.38882	4.60597	4.99797	2.80127			ENSMUSG00000020639	Pfn4	0.900873	34.8317	3.17994	3.08661	3.81397	1.57638	1.3761	1.88084
	ENSMUSG00000054640	Slc8a1	-0.6309	28.9332	13.695	19.6682	13.347	27.3771	26.2598	22.5829		ENSMUSG00000054640	Slc8a1	-0.6309	28.9332	13.695	19.6682	13.347	27.3771	26.2598	22.5829			ENSMUSG00000050035	Fhl4	0.901224	41.2208	2.28661	1.83622	1.92693	1.05711	0.897473	1.01557
	ENSMUSG00000071042	Rasgrp3	-0.630762	28.8233	1.02426	1.09222	1.03218	1.76116	1.74488	1.64658		ENSMUSG00000071042	Rasgrp3	-0.630762	28.8233	1.02426	1.09222	1.03218	1.76116	1.74488	1.64658			ENSMUSG00000068601	Gm10244	0.901604	27.8896	6.50184	4.96524	3.73366	2.6192	1.45843	2.79587
	ENSMUSG00000036617	Etl4	-0.630628	32.8584	1.59285	1.94612	1.49298	2.89751	2.98075	2.29722		ENSMUSG00000036617	Etl4	-0.630628	32.8584	1.59285	1.94612	1.49298	2.89751	2.98075	2.29722			ENSMUSG00000041798	Gck	0.901866	23.0508	0.573455	0.502896	0.475397	0.22991	0.241407	0.178805
	ENSMUSG00000029650	Slc46a3	-0.630477	21.5112	2.64268	3.88575	2.43975	5.01191	5.63263	4.25692		ENSMUSG00000029650	Slc46a3	-0.630477	21.5112	2.64268	3.88575	2.43975	5.01191	5.63263	4.25692			ENSMUSG00000025401	Myo1a	0.903267	43.094	1.93937	1.99493	1.47107	0.970866	0.884618	0.800821
	ENSMUSG00000028680	Plk3	-0.630245	29.4186	2.65061	2.92711	2.82254	4.828	4.95735	3.95768		ENSMUSG00000028680	Plk3	-0.630245	29.4186	2.65061	2.92711	2.82254	4.828	4.95735	3.95768			ENSMUSG00000060985	Tdrd5	0.904476	108.501	36.9438	34.662	30.1104	17.8737	18.6293	16.6518
	ENSMUSG00000026672	Optn	-0.629716	42.0988	6.77189	8.48638	7.39574	11.7763	12.0958	12.5717		ENSMUSG00000026672	Optn	-0.629716	42.0988	6.77189	8.48638	7.39574	11.7763	12.0958	12.5717			ENSMUSG00000033419	Snap91	0.904888	43.6424	1.95705	1.54022	1.59829	0.965688	0.937643	0.613665
	ENSMUSG00000085996	A830012C17Rik	-0.629635	15.1498	1.10857	1.83217	1.00377	2.29348	2.19876	2.29917		ENSMUSG00000085996	A830012C17Rik	-0.629635	15.1498	1.10857	1.83217	1.00377	2.29348	2.19876	2.29917			ENSMUSG00000086978	4933435F18Rik	0.905425	41.9256	3.32729	2.94381	3.57537	1.37772	1.432	2.00989
	ENSMUSG00000040613	Apobec1	-0.628794	23.0357	2.56828	3.46303	2.31624	4.84682	5.01098	3.92257		ENSMUSG00000040613	Apobec1	-0.628794	23.0357	2.56828	3.46303	2.31624	4.84682	5.01098	3.92257			ENSMUSG00000009356	Lpo	0.905601	20.9718	0.611409	0.370692	0.386759	0.233022	0.159241	0.132285
	ENSMUSG00000024299	Adamts10	-0.628483	26.9748	7.31655	10.5359	6.85087	13.6098	14.8982	11.8583		ENSMUSG00000024299	Adamts10	-0.628483	26.9748	7.31655	10.5359	6.85087	13.6098	14.8982	11.8583			ENSMUSG00000020651	Slc26a4	0.906948	19.5776	0.288583	0.389736	0.341021	0.172777	0.0541159	0.114117
	ENSMUSG00000070942	Il1rl2	-0.628166	14.3107	0.782725	1.19192	0.789841	1.94125	1.39952	1.47235		ENSMUSG00000070942	Il1rl2	-0.628166	14.3107	0.782725	1.19192	0.789841	1.94125	1.39952	1.47235			ENSMUSG00000038567	Cyp24a1	0.909252	19.8876	0.348974	0.326438	0.211716	0.111929	0.0654407	0.125453
	ENSMUSG00000024899	Papss2	-0.627592	19.7889	1.47451	2.31785	1.46045	3.37994	2.79252	2.58016		ENSMUSG00000024899	Papss2	-0.627592	19.7889	1.47451	2.31785	1.46045	3.37994	2.79252	2.58016			ENSMUSG00000070111	Gm10286	0.910908	20.5314	0.230718	0.164521	0.277548	0.0850251	0.0786637	0.0816845
	ENSMUSG00000040624	Plekhg1	-0.627517	27.7324	3.17223	3.98943	2.87989	6.3303	5.57164	4.48635		ENSMUSG00000040624	Plekhg1	-0.627517	27.7324	3.17223	3.98943	2.87989	6.3303	5.57164	4.48635			ENSMUSG00000021680	Crhbp	0.91395	19.4001	0.821075	0.301559	0.56366	0.216644	0.098699	0.17029
	ENSMUSG00000021719	Rgs7bp	-0.627158	15.4416	0.682141	1.0531	0.517303	1.48707	1.35912	1.01264		ENSMUSG00000021719	Rgs7bp	-0.627158	15.4416	0.682141	1.0531	0.517303	1.48707	1.35912	1.01264			ENSMUSG00000020014	Cfap54	0.914954	50.1662	0.473767	0.439512	0.439653	0.243416	0.202542	0.222821
	ENSMUSG00000008540	Mgst1	-0.626854	23.5215	5.06074	6.49471	4.39538	10.4087	7.80366	8.00296		ENSMUSG00000008540	Mgst1	-0.626854	23.5215	5.06074	6.49471	4.39538	10.4087	7.80366	8.00296			ENSMUSG00000028179	Cth	0.915734	58.1242	4.04679	3.65891	4.1415	1.93687	1.92658	2.07222
	ENSMUSG00000023048	Prr13	-0.626571	15.9038	1.36347	2.44124	1.82522	3.14624	3.79262	2.69585		ENSMUSG00000023048	Prr13	-0.626571	15.9038	1.36347	2.44124	1.82522	3.14624	3.79262	2.69585			ENSMUSG00000017588	Krt27	0.91663	22.3723	1.55723	0.820045	1.73364	0.36419	0.622682	0.638018
	ENSMUSG00000020689	Itgb3	-0.62646	19.7907	3.53092	5.06495	2.85995	6.95511	7.18528	4.9411		ENSMUSG00000020689	Itgb3	-0.62646	19.7907	3.53092	5.06495	2.85995	6.95511	7.18528	4.9411			ENSMUSG00000035849	Krt222	0.918013	50.5889	4.11888	3.37569	3.713	1.8257	1.51646	2.18035
	ENSMUSG00000030630	Fah	-0.626229	15.1612	0.995837	1.72688	1.19985	2.79476	1.9782	1.972		ENSMUSG00000030630	Fah	-0.626229	15.1612	0.995837	1.72688	1.19985	2.79476	1.9782	1.972			ENSMUSG00000022097	Sftpc	0.922688	19.7763	0.750531	0.813051	0.93745	0.247803	0.124184	0.277744
	ENSMUSG00000021268	Meg3	-0.62604	22.6561	4.34449	7.55878	4.90581	8.2991	9.91134	9.44912		ENSMUSG00000021268	Meg3	-0.62604	22.6561	4.34449	7.55878	4.90581	8.2991	9.91134	9.44912			ENSMUSG00000001948	Spa17	0.92431	45.4732	53.0632	38.4246	51.4618	24.7717	17.3894	27.132
	ENSMUSG00000040710	St8sia4	-0.62573	24.2632	1.52846	1.81212	1.24152	2.77378	2.63864	2.10472		ENSMUSG00000040710	St8sia4	-0.62573	24.2632	1.52846	1.81212	1.24152	2.77378	2.63864	2.10472			ENSMUSG00000039942	Ptger4	0.924588	93.9437	3.05408	3.0646	2.87871	1.58336	1.52189	1.49236
	ENSMUSG00000038679	Trps1	-0.625189	31.8999	3.30285	4.71189	3.48518	6.57907	5.86029	6.13699		ENSMUSG00000038679	Trps1	-0.625189	31.8999	3.30285	4.71189	3.48518	6.57907	5.86029	6.13699			ENSMUSG00000087658	Hotairm1	0.929832	20.8578	1.31594	0.921193	1.08701	0.550727	0.389635	0.186737
	ENSMUSG00000042228	Lyn	-0.625034	22.974	6.11784	7.84639	4.56189	10.7696	11.0556	8.62335		ENSMUSG00000042228	Lyn	-0.625034	22.974	6.11784	7.84639	4.56189	10.7696	11.0556	8.62335			ENSMUSG00000029491	Pde6b	0.932269	51.37	1.50429	1.3223	1.58438	0.680497	0.682048	0.78705
	ENSMUSG00000029178	Klf3	-0.624316	19.3337	2.62029	3.20826	2.07539	5.33111	4.39007	3.44875		ENSMUSG00000029178	Klf3	-0.624316	19.3337	2.62029	3.20826	2.07539	5.33111	4.39007	3.44875			ENSMUSG00000041794	Myrip	0.935142	49.0489	4.11071	6.88941	4.28299	2.48432	2.71634	2.158
	ENSMUSG00000029185	Fam114a1	-0.624041	22.9696	4.39505	6.78786	5.35111	10.6876	7.8375	8.64252		ENSMUSG00000029185	Fam114a1	-0.624041	22.9696	4.39505	6.78786	5.35111	10.6876	7.8375	8.64252			ENSMUSG00000035200	Chrnb4	0.940123	21.799	0.325835	0.354204	0.347817	0.0571525	0.143207	0.15557
	ENSMUSG00000032020	Ubash3b	-0.623708	18.6818	2.51949	3.64353	1.88765	4.70481	5.08351	3.63599		ENSMUSG00000032020	Ubash3b	-0.623708	18.6818	2.51949	3.64353	1.88765	4.70481	5.08351	3.63599			ENSMUSG00000031880	Rrad	0.941628	55.886	14.1757	14.3651	10.8401	7.69526	6.44495	5.00287
	ENSMUSG00000045658	Pid1	-0.622899	21.5112	2.22353	3.36587	2.05279	4.85036	4.18859	3.55161		ENSMUSG00000045658	Pid1	-0.622899	21.5112	2.22353	3.36587	2.05279	4.85036	4.18859	3.55161			ENSMUSG00000049804	Armcx4	0.941854	66.9859	13.2731	13.4437	10.6064	6.30807	7.32555	4.80349
	ENSMUSG00000028645	Slc2a1	-0.621825	38.7557	7.22853	8.01937	7.24777	12.4186	13.2052	10.4883		ENSMUSG00000028645	Slc2a1	-0.621825	38.7557	7.22853	8.01937	7.24777	12.4186	13.2052	10.4883			ENSMUSG00000029420	Rimbp2	0.948436	50.0285	1.28197	1.46492	1.19122	0.591844	0.671245	0.613479
	ENSMUSG00000050368	Hoxd10	-0.621393	14.8792	1.08455	1.21922	1.76768	2.15442	1.9208	2.93618		ENSMUSG00000050368	Hoxd10	-0.621393	14.8792	1.08455	1.21922	1.76768	2.15442	1.9208	2.93618			ENSMUSG00000087151	Gm14022	0.953819	24.5873	2.26022	2.20736	2.08666	0.76887	0.626131	1.10799
	ENSMUSG00000072115	Ang	-0.620976	15.5201	2.89988	4.99242	2.34255	5.86902	5.72553	5.73866		ENSMUSG00000072115	Ang	-0.620976	15.5201	2.89988	4.99242	2.34255	5.86902	5.72553	5.73866			ENSMUSG00000033590	Myo5c	0.957101	50.5519	1.23362	1.28372	1.38225	0.478381	0.632705	0.734389
	ENSMUSG00000045968	Teddm2	-0.620497	14.7731	2.27172	1.96108	2.0809	4.68199	2.29641	3.86001		ENSMUSG00000045968	Teddm2	-0.620497	14.7731	2.27172	1.96108	2.0809	4.68199	2.29641	3.86001			ENSMUSG00000035395	Pet2	0.960204	70.8808	22.9878	21.1664	23.3064	9.32741	10.1761	13.3461
	ENSMUSG00000041420	Meis3	-0.620434	13.3966	0.446627	0.685428	0.402023	0.783397	1.05738	0.832896		ENSMUSG00000041420	Meis3	-0.620434	13.3966	0.446627	0.685428	0.402023	0.783397	1.05738	0.832896			ENSMUSG00000024589	Nedd4l	0.960741	92.6576	5.06141	6.09622	5.11723	2.9487	2.80109	2.30769
	ENSMUSG00000070044	Fam149a	-0.620214	22.11	0.631935	0.908822	0.709998	1.24925	1.308	1.14123		ENSMUSG00000070044	Fam149a	-0.620214	22.11	0.631935	0.908822	0.709998	1.24925	1.308	1.14123			ENSMUSG00000092626	9130230N09Rik	0.963055	22.9806	2.03444	2.13625	1.77937	0.951593	0.301188	0.769856
	ENSMUSG00000062866	Phactr2	-0.62014	28.8109	3.0339	4.02996	2.80653	6.00871	5.25359	4.69179		ENSMUSG00000062866	Phactr2	-0.62014	28.8109	3.0339	4.02996	2.80653	6.00871	5.25359	4.69179			ENSMUSG00000043286	Pnpla1	0.966037	26.014	0.379887	0.558712	0.350716	0.148074	0.230038	0.120918
	ENSMUSG00000034438	Gbp8	-0.619957	15.4297	0.981581	1.35872	0.759614	1.97154	1.78655	1.50488		ENSMUSG00000034438	Gbp8	-0.619957	15.4297	0.981581	1.35872	0.759614	1.97154	1.78655	1.50488			ENSMUSG00000026072	Il1r1	0.968724	77.2139	5.13199	4.18758	4.43328	2.52194	2.034	2.13893
	ENSMUSG00000055653	Gpc3	-0.619171	34.2444	19.7008	27.541	24.6445	40.0566	37.6734	37.6882		ENSMUSG00000055653	Gpc3	-0.619171	34.2444	19.7008	27.541	24.6445	40.0566	37.6734	37.6882			ENSMUSG00000028558	Calr4	0.968727	38.9055	1.82967	1.84317	2.29988	0.658319	0.963336	1.06252
	ENSMUSG00000056014	A430033K04Rik	-0.61855	29.8009	1.83849	2.11379	1.70572	3.13325	2.90145	3.08376		ENSMUSG00000056014	A430033K04Rik	-0.61855	29.8009	1.83849	2.11379	1.70572	3.13325	2.90145	3.08376			ENSMUSG00000064856	Gm23444	0.971312	36.3754	36.4249	35.3656	30.1964	9.73567	14.2883	20.7105
	ENSMUSG00000052534	Pbx1	-0.618497	28.7531	2.59053	3.11562	2.26457	4.92235	4.3586	3.59712		ENSMUSG00000052534	Pbx1	-0.618497	28.7531	2.59053	3.11562	2.26457	4.92235	4.3586	3.59712			ENSMUSG00000062732	Lypd4	0.976019	22.2489	0.615088	0.419538	0.520534	0.143851	0.168209	0.0690995
	ENSMUSG00000031189	Aff2	-0.618246	23.3386	0.79129	1.03946	0.735037	1.53531	1.2686	1.37841		ENSMUSG00000031189	Aff2	-0.618246	23.3386	0.79129	1.03946	0.735037	1.53531	1.2686	1.37841			ENSMUSG00000006345	Ggt1	0.977914	22.9331	0.426656	0.287464	0.220965	0.116818	0.0975705	0.0748189
	ENSMUSG00000000440	Pparg	-0.61794	14.8287	1.1987	1.02506	0.891926	2.12556	1.82846	1.3828		ENSMUSG00000000440	Pparg	-0.61794	14.8287	1.1987	1.02506	0.891926	2.12556	1.82846	1.3828			ENSMUSG00000037798	Mat1a	0.978523	47.6565	1.59332	1.38111	1.38925	0.621052	0.715838	0.66626
	ENSMUSG00000022665	Ccdc80	-0.617636	19.6755	4.69846	7.92116	4.79677	11.2129	9.32519	8.18328		ENSMUSG00000022665	Ccdc80	-0.617636	19.6755	4.69846	7.92116	4.79677	11.2129	9.32519	8.18328			ENSMUSG00000042246	Tmc7	0.994867	156.999	17.5661	17.1023	17.5084	8.55357	8.79259	8.35593
	ENSMUSG00000018593	Sparc	-0.61753	15.4297	40.2924	74.0994	37.7921	109.074	85.1653	63.3471		ENSMUSG00000018593	Sparc	-0.61753	15.4297	40.2924	74.0994	37.7921	109.074	85.1653	63.3471			ENSMUSG00000024565	Sall3	0.996755	45.1138	1.99489	2.90594	1.43244	0.853527	1.06813	0.88485
	ENSMUSG00000020143	Dock2	-0.617516	19.3354	2.5445	4.06869	2.28028	4.88275	5.75031	4.05986		ENSMUSG00000020143	Dock2	-0.617516	19.3354	2.5445	4.06869	2.28028	4.88275	5.75031	4.05986			ENSMUSG00000034460	Six4	0.998274	81.9763	12.4727	10.4432	9.22777	5.70655	5.31744	4.27159
	ENSMUSG00000026656	Fcgr2b	-0.617014	17.372	3.37527	4.99125	2.54566	7.31575	5.40421	5.44529		ENSMUSG00000026656	Fcgr2b	-0.617014	17.372	3.37527	4.99125	2.54566	7.31575	5.40421	5.44529			ENSMUSG00000025068	Gsto1	0.999993	113.138	33.2051	32.2934	34.8348	16.0966	14.8481	17.5877
	ENSMUSG00000022206	Npr3	-0.616732	17.4424	3.7612	6.20213	3.63796	9.7311	6.69277	6.23558		ENSMUSG00000022206	Npr3	-0.616732	17.4424	3.7612	6.20213	3.63796	9.7311	6.69277	6.23558			ENSMUSG00000045795	Whamm	1.00001	78.7513	5.11212	7.21829	5.85141	2.81312	2.98219	2.79614
	ENSMUSG00000024501	Dpysl3	-0.616592	18.942	5.29177	9.76163	6.08324	12.5561	12.8079	9.59319		ENSMUSG00000024501	Dpysl3	-0.616592	18.942	5.29177	9.76163	6.08324	12.5561	12.8079	9.59319			ENSMUSG00000021453	Gadd45g	1.00151	59.3521	8.77557	8.39021	6.62105	4.07639	3.06426	3.78025
	ENSMUSG00000000555	Itga5	-0.616282	14.6876	0.988918	1.63378	1.00278	1.88056	2.78927	1.52256		ENSMUSG00000000555	Itga5	-0.616282	14.6876	0.988918	1.63378	1.00278	1.88056	2.78927	1.52256			ENSMUSG00000052981	Ube2ql1	1.00186	32.55	1.08647	1.30137	0.795092	0.52058	0.459652	0.309602
	ENSMUSG00000032122	Slc37a2	-0.616189	17.8287	2.7885	3.96126	2.16789	4.74646	6.13335	3.95071		ENSMUSG00000032122	Slc37a2	-0.616189	17.8287	2.7885	3.96126	2.16789	4.74646	6.13335	3.95071			ENSMUSG00000097055	Gm4419	1.00212	69.3577	6.48735	6.32227	7.35382	3.34168	2.73334	3.35799
	ENSMUSG00000031129	Slc9a9	-0.615652	20.7015	6.3691	8.63942	4.7548	11.9514	11.3809	9.0664		ENSMUSG00000031129	Slc9a9	-0.615652	20.7015	6.3691	8.63942	4.7548	11.9514	11.3809	9.0664			ENSMUSG00000020183	Cpm	1.00338	80.9659	2.56516	2.27129	2.59347	1.23046	1.06585	1.21955
	ENSMUSG00000031451	Gas6	-0.615416	14.2374	19.5069	35.63	14.8621	44.4363	45.6414	29.5019		ENSMUSG00000031451	Gas6	-0.615416	14.2374	19.5069	35.63	14.8621	44.4363	45.6414	29.5019			ENSMUSG00000052584	Serp2	1.00727	82.6556	19.1667	17.5632	20.0142	9.53083	8.20037	9.07274
	ENSMUSG00000021596	Mctp1	-0.615179	17.0679	1.17842	1.23226	0.671959	1.94946	1.81985	1.37447		ENSMUSG00000021596	Mctp1	-0.615179	17.0679	1.17842	1.23226	0.671959	1.94946	1.81985	1.37447			ENSMUSG00000044220	Nkx2-3	1.00841	25.7598	0.504439	0.688134	0.527797	0.173028	0.173422	0.226676
	ENSMUSG00000031838	Ifi30	-0.615143	27.3586	21.7321	24.7173	27.6539	35.1708	38.5791	46.061		ENSMUSG00000031838	Ifi30	-0.615143	27.3586	21.7321	24.7173	27.6539	35.1708	38.5791	46.061			ENSMUSG00000022613	Miox	1.01488	27.3586	0.924479	0.747882	0.813792	0.341911	0.282216	0.251188
	ENSMUSG00000021822	Plau	-0.614718	17.9884	3.78742	5.39397	3.00706	7.42626	7.50001	5.28278		ENSMUSG00000021822	Plau	-0.614718	17.9884	3.78742	5.39397	3.00706	7.42626	7.50001	5.28278			ENSMUSG00000085146	Eif2c5	1.01716	67.7106	15.5419	11.0795	12.7516	6.00327	5.38236	6.71361
	ENSMUSG00000033910	Gucy1a3	-0.61467	25.2944	6.44613	9.60005	7.09911	14.5011	11.9092	11.0587		ENSMUSG00000033910	Gucy1a3	-0.61467	25.2944	6.44613	9.60005	7.09911	14.5011	11.9092	11.0587			ENSMUSG00000029423	Piwil1	1.01722	112.149	8.52292	9.54868	7.61088	4.3696	3.99983	3.85011
	ENSMUSG00000046447	Camk2n1	-0.614264	26.6384	2.13262	2.7131	1.8435	3.82567	3.55729	3.40257		ENSMUSG00000046447	Camk2n1	-0.614264	26.6384	2.13262	2.7131	1.8435	3.82567	3.55729	3.40257			ENSMUSG00000020182	Ddc	1.01749	46.5522	1.28902	1.156	1.31491	0.409394	0.552077	0.679352
	ENSMUSG00000002266	Zim1	-0.613979	33.0127	14.2919	18.4025	13.5994	27.3141	23.3271	23.3321		ENSMUSG00000002266	Zim1	-0.613979	33.0127	14.2919	18.4025	13.5994	27.3141	23.3271	23.3321			ENSMUSG00000019970	Sgk1	1.02261	150.404	12.9227	12.7251	12.9128	6.15621	6.03448	6.34375
	ENSMUSG00000059203	Il1rapl2	-0.613912	13.4064	0.272345	0.363782	0.405085	0.495395	0.70932	0.605111		ENSMUSG00000059203	Il1rapl2	-0.613912	13.4064	0.272345	0.363782	0.405085	0.495395	0.70932	0.605111			ENSMUSG00000030268	Bcat1	1.02372	31.037	0.182771	0.186997	0.221466	0.0676793	0.0714037	0.0855528
	ENSMUSG00000032667	Pon2	-0.613354	20.4781	2.15033	3.37028	2.03449	4.64379	3.81787	3.89253		ENSMUSG00000032667	Pon2	-0.613354	20.4781	2.15033	3.37028	2.03449	4.64379	3.81787	3.89253			ENSMUSG00000099094	Gm19569	1.0257	49.0736	7.9977	8.59172	10.0112	3.60882	2.82306	5.15827
	ENSMUSG00000038677	Scube3	-0.613287	28.573	2.19286	2.18485	1.80122	3.70783	3.54334	2.70384		ENSMUSG00000038677	Scube3	-0.613287	28.573	2.19286	2.18485	1.80122	3.70783	3.54334	2.70384			ENSMUSG00000032348	Gsta4	1.03195	96.2406	126.739	128.151	140.462	56.9734	55.121	72.1354
	ENSMUSG00000044629	Cnrip1	-0.613198	18.1978	1.04634	1.88703	1.33438	2.5798	2.22818	2.24733		ENSMUSG00000044629	Cnrip1	-0.613198	18.1978	1.04634	1.88703	1.33438	2.5798	2.22818	2.24733			ENSMUSG00000056812	St8sia3	1.0322	36.3892	0.383449	0.430456	0.398255	0.164409	0.119843	0.201026
	ENSMUSG00000039126	Prune2	-0.612496	18.1048	1.93479	2.35104	1.25978	3.28818	3.50049	2.38135		ENSMUSG00000039126	Prune2	-0.612496	18.1048	1.93479	2.35104	1.25978	3.28818	3.50049	2.38135			ENSMUSG00000054667	Irs4	1.03252	38.4196	1.92875	2.01372	1.05172	0.838845	0.766728	0.435888
	ENSMUSG00000021613	Hapln1	-0.612307	24.3842	1.32714	1.38656	1.43916	2.5947	1.92248	2.22139		ENSMUSG00000021613	Hapln1	-0.612307	24.3842	1.32714	1.38656	1.43916	2.5947	1.92248	2.22139			ENSMUSG00000018634	Crhr1	1.03436	29.9117	0.692599	0.930051	0.599451	0.202473	0.351753	0.246389
	ENSMUSG00000038872	Zfhx3	-0.611883	25.537	2.24561	2.83876	1.91369	3.60355	4.46409	3.23298		ENSMUSG00000038872	Zfhx3	-0.611883	25.537	2.24561	2.83876	1.91369	3.60355	4.46409	3.23298			ENSMUSG00000029922	Mkrn1	1.03463	106.155	24.6527	29.2886	21.8147	12.3427	12.8582	10.2192
	ENSMUSG00000021460	Auh	-0.61178	33.4906	1.06709	1.26614	1.07751	1.90638	1.86903	1.67163		ENSMUSG00000021460	Auh	-0.61178	33.4906	1.06709	1.26614	1.07751	1.90638	1.86903	1.67163			ENSMUSG00000031432	Prps1	1.04301	96.7923	23.7766	20.4814	25.2558	10.3299	9.98606	11.8288
	ENSMUSG00000098557	Kctd12	-0.611657	16.7569	14.5335	19.1984	9.94949	28.9021	26.303	17.5384		ENSMUSG00000098557	Kctd12	-0.611657	16.7569	14.5335	19.1984	9.94949	28.9021	26.303	17.5384			ENSMUSG00000097735	D930032P07Rik	1.0443	27.4018	0.715536	0.862806	1.32118	0.286873	0.335449	0.298569
	ENSMUSG00000048096	Lmod1	-0.61145	14.1836	0.530457	1.04865	0.60593	1.40459	1.14647	1.16356		ENSMUSG00000048096	Lmod1	-0.61145	14.1836	0.530457	1.04865	0.60593	1.40459	1.14647	1.16356			ENSMUSG00000033318	Gstt2	1.04592	92.6576	8.00596	9.03931	8.39582	3.85379	3.86257	3.95851
	ENSMUSG00000024713	Pcsk5	-0.611156	25.6611	1.57615	2.07499	1.64797	3.18342	3.08384	2.29375		ENSMUSG00000024713	Pcsk5	-0.611156	25.6611	1.57615	2.07499	1.64797	3.18342	3.08384	2.29375			ENSMUSG00000019945	1700040L02Rik	1.04593	45.0763	3.03767	2.64746	2.70054	1.36822	1.0285	1.11224
	ENSMUSG00000074364	Ehd2	-0.611121	13.8621	3.25725	4.69263	2.24892	7.12944	6.6171	3.6905		ENSMUSG00000074364	Ehd2	-0.611121	13.8621	3.25725	4.69263	2.24892	7.12944	6.6171	3.6905			ENSMUSG00000023913	Pla2g7	1.04729	129.706	50.5248	48.505	48.5515	22.5409	20.9197	25.5427
	ENSMUSG00000079277	Hoxd3	-0.610635	20.7699	1.15694	1.62757	0.98404	2.21972	2.1394	1.78591		ENSMUSG00000079277	Hoxd3	-0.610635	20.7699	1.15694	1.62757	0.98404	2.21972	2.1394	1.78591			ENSMUSG00000001930	Vwf	1.04848	45.0763	0.428671	0.434059	0.301915	0.190171	0.188533	0.107237
	ENSMUSG00000027875	Hmgcs2	-0.610408	15.8305	8.82537	14.7142	7.7891	22.7191	15.4975	14.1179		ENSMUSG00000027875	Hmgcs2	-0.610408	15.8305	8.82537	14.7142	7.7891	22.7191	15.4975	14.1179			ENSMUSG00000007908	Hmgcll1	1.05164	35.725	0.521133	0.353232	0.433004	0.170629	0.16491	0.169779
	ENSMUSG00000046768	Rhoj	-0.609056	20.6424	1.76822	2.47	1.63244	3.87672	2.76146	2.92245		ENSMUSG00000046768	Rhoj	-0.609056	20.6424	1.76822	2.47	1.63244	3.87672	2.76146	2.92245			ENSMUSG00000057173	Rfx8	1.05868	95.966	5.67199	5.85417	5.85069	2.61412	2.51091	2.78049
	ENSMUSG00000022330	Osr2	-0.608923	17.0949	3.8112	7.1663	4.10814	8.3833	7.76499	8.75748		ENSMUSG00000022330	Osr2	-0.608923	17.0949	3.8112	7.1663	4.10814	8.3833	7.76499	8.75748			ENSMUSG00000048652	Samd13	1.05982	53.4494	2.12344	1.79409	1.68213	0.909918	0.706473	0.763357
	ENSMUSG00000040466	Blvrb	-0.608535	31.0323	12.3005	14.5625	11.1705	22.7789	19.2768	18.6126		ENSMUSG00000040466	Blvrb	-0.608535	31.0323	12.3005	14.5625	11.1705	22.7789	19.2768	18.6126			ENSMUSG00000058550	Dppa4	1.06158	100.526	28.6233	29.7112	29.6511	11.9272	12.3015	15.7841
	ENSMUSG00000030257	Srgap3	-0.608336	35.8092	2.23379	2.6135	2.18201	3.81534	4.08415	3.27363		ENSMUSG00000030257	Srgap3	-0.608336	35.8092	2.23379	2.6135	2.18201	3.81534	4.08415	3.27363			ENSMUSG00000022131	Gpr180	1.06439	151.125	20.8878	19.9317	19.5458	10.0759	9.01151	8.9704
	ENSMUSG00000028780	Sema3c	-0.60824	37.6503	6.20429	7.67016	7.03591	11.8777	10.1755	11.1028		ENSMUSG00000028780	Sema3c	-0.60824	37.6503	6.20429	7.67016	7.03591	11.8777	10.1755	11.1028			ENSMUSG00000053297	AI854703	1.06754	47.9047	2.26332	1.89621	1.38776	0.926816	0.824825	0.537311
	ENSMUSG00000027009	Itga4	-0.608064	33.408	3.4358	4.59085	3.74869	5.84863	6.98817	5.90411		ENSMUSG00000027009	Itga4	-0.608064	33.408	3.4358	4.59085	3.74869	5.84863	6.98817	5.90411			ENSMUSG00000047751	Utf1	1.06779	44.3366	3.03753	2.95976	2.35025	1.05543	1.38333	0.935968
	ENSMUSG00000027792	Bche	-0.607936	21.3996	0.795112	0.985889	0.991705	1.62555	1.2491	1.6374		ENSMUSG00000027792	Bche	-0.607936	21.3996	0.795112	0.985889	0.991705	1.62555	1.2491	1.6374			ENSMUSG00000043639	Rbm20	1.06839	86.2141	1.43237	1.32643	1.33204	0.611296	0.627394	0.591976
	ENSMUSG00000024401	Tnf	-0.607274	13.7755	1.90581	1.72829	2.87912	4.47739	2.7819	3.91219		ENSMUSG00000024401	Tnf	-0.607274	13.7755	1.90581	1.72829	2.87912	4.47739	2.7819	3.91219			ENSMUSG00000030688	Stard10	1.06972	54.7354	1.86192	2.01164	1.77395	0.822127	0.907798	0.655957
	ENSMUSG00000069833	Ahnak	-0.606551	14.567	36.0719	56.3242	28.2441	84.9507	74.0218	44.3496		ENSMUSG00000069833	Ahnak	-0.606551	14.567	36.0719	56.3242	28.2441	84.9507	74.0218	44.3496			ENSMUSG00000026994	Galnt3	1.0742	71.6031	10.2494	6.99923	9.39497	3.59082	3.5077	4.55102
	ENSMUSG00000020810	Cygb	-0.606459	14.2105	2.72575	5.23478	2.65703	7.10836	6.32502	4.50253		ENSMUSG00000020810	Cygb	-0.606459	14.2105	2.72575	5.23478	2.65703	7.10836	6.32502	4.50253			ENSMUSG00000040680	Kremen2	1.07577	31.3199	0.972944	0.858135	0.712391	0.408008	0.173012	0.271369
	ENSMUSG00000003518	Dusp3	-0.605916	18.3521	2.23649	3.65335	2.26072	5.01417	4.79814	3.54985		ENSMUSG00000003518	Dusp3	-0.605916	18.3521	2.23649	3.65335	2.26072	5.01417	4.79814	3.54985			ENSMUSG00000026398	Nr5a2	1.07798	152.358	13.408	12.7713	13.7282	5.89494	6.32483	6.14567
	ENSMUSG00000085995	Gm2788	-0.605082	14.614	1.13193	1.2018	1.16332	1.93799	2.38296	1.59313		ENSMUSG00000085995	Gm2788	-0.605082	14.614	1.13193	1.2018	1.16332	1.93799	2.38296	1.59313			ENSMUSG00000006457	Actn3	1.07803	92.8313	8.02149	7.16538	6.70347	3.8323	2.89802	3.03136
	ENSMUSG00000025810	Nrp1	-0.605003	16.1735	17.6247	28.2194	13.8081	37.3486	36.2674	25.2151		ENSMUSG00000025810	Nrp1	-0.605003	16.1735	17.6247	28.2194	13.8081	37.3486	36.2674	25.2151			ENSMUSG00000043165	Lor	1.07882	29.0607	0.399951	0.286438	0.443087	0	0.1125	0
	ENSMUSG00000030770	Parva	-0.604746	19.7541	1.82423	2.71022	1.8487	4.13231	3.62401	2.64768		ENSMUSG00000030770	Parva	-0.604746	19.7541	1.82423	2.71022	1.8487	4.13231	3.62401	2.64768			ENSMUSG00000047757	Fancb	1.08903	112.738	9.94784	9.86128	10.2605	4.20775	4.13924	5.11185
	ENSMUSG00000004508	Gab2	-0.604648	25.7268	4.81799	7.06705	4.8961	9.51262	9.52321	7.85155		ENSMUSG00000004508	Gab2	-0.604648	25.7268	4.81799	7.06705	4.8961	9.51262	9.52321	7.85155			ENSMUSG00000068417	Pnp2	1.09866	28.496	0.69853	0.502922	0.764315	0.217821	0.145545	0.0930056
	ENSMUSG00000025492	Ifitm3	-0.604431	16.6241	6.33478	5.89202	5.75167	12.3909	7.4122	9.97492		ENSMUSG00000025492	Ifitm3	-0.604431	16.6241	6.33478	5.89202	5.75167	12.3909	7.4122	9.97492			ENSMUSG00000057000	Nxf3	1.10319	97.0911	9.74734	7.43483	9.22463	4.19428	3.60329	3.77829
	ENSMUSG00000015944	Gatsl2	-0.604039	27.3638	2.28187	2.64206	1.93326	3.9794	3.91363	3.06772		ENSMUSG00000015944	Gatsl2	-0.604039	27.3638	2.28187	2.64206	1.93326	3.9794	3.91363	3.06772			ENSMUSG00000055555	4930502E18Rik	1.1034	61.7337	12.9098	9.67077	12.9518	3.83947	4.61787	6.28182
	ENSMUSG00000063632	Sox11	-0.603569	20.0676	2.29232	2.9587	2.45816	4.93218	4.19943	3.42305		ENSMUSG00000063632	Sox11	-0.603569	20.0676	2.29232	2.9587	2.45816	4.93218	4.19943	3.42305			ENSMUSG00000031786	Drc7	1.108	32.3477	0.576554	0.423177	0.474425	0.152427	0.152774	0.157702
	ENSMUSG00000027574	Nkain4	-0.603122	13.702	1.03135	1.55348	1.40178	2.33163	2.12205	2.31726		ENSMUSG00000027574	Nkain4	-0.603122	13.702	1.03135	1.55348	1.40178	2.33163	2.12205	2.31726			ENSMUSG00000087075	A230065H16Rik	1.1083	57.0749	9.0225	6.90949	7.03283	3.38626	2.68479	3.25321
	ENSMUSG00000019832	Rab32	-0.603095	16.9893	4.4959	7.01173	3.93302	8.3329	10.2623	6.8251		ENSMUSG00000019832	Rab32	-0.603095	16.9893	4.4959	7.01173	3.93302	8.3329	10.2623	6.8251			ENSMUSG00000031202	Rab39b	1.10924	54.3305	1.75339	1.29205	1.99453	0.67368	0.626287	0.73163
	ENSMUSG00000039031	Arhgap18	-0.602096	33.163	4.75225	6.0683	4.88513	8.88275	7.86617	8.09843		ENSMUSG00000039031	Arhgap18	-0.602096	33.163	4.75225	6.0683	4.88513	8.88275	7.86617	8.09843			ENSMUSG00000053909	Rhox10	1.10975	56.6906	47.9168	33.9364	47.8451	18.7135	11.9516	21.9084
	ENSMUSG00000053475	Tnfaip6	-0.601545	14.4255	1.05864	1.10435	1.43728	2.34964	1.84896	1.88421		ENSMUSG00000053475	Tnfaip6	-0.601545	14.4255	1.05864	1.10435	1.43728	2.34964	1.84896	1.88421			ENSMUSG00000090202	4930503B20Rik	1.1151	55.3001	1.83089	1.6013	1.51309	0.718257	0.595298	0.663497
	ENSMUSG00000026888	Grb14	-0.600532	17.4383	0.805261	1.40514	1.04901	2.1259	1.5749	1.63834		ENSMUSG00000026888	Grb14	-0.600532	17.4383	0.805261	1.40514	1.04901	2.1259	1.5749	1.63834			ENSMUSG00000025176	Hoga1	1.11654	42.0988	1.28847	0.9485	1.21854	0.367481	0.441983	0.466016
	ENSMUSG00000031799	Tpm4	-0.600422	33.6039	22.1385	27.0188	28.1885	43.5155	38.3573	40.5459		ENSMUSG00000031799	Tpm4	-0.600422	33.6039	22.1385	27.0188	28.1885	43.5155	38.3573	40.5459			ENSMUSG00000079580	Tmem217	1.11808	35.6085	2.31664	2.16934	1.8125	0.844832	0.441787	0.811639
	ENSMUSG00000047996	Prrg1	-0.600043	27.4018	0.935223	0.803624	0.79569	1.52104	1.28093	1.24154		ENSMUSG00000047996	Prrg1	-0.600043	27.4018	0.935223	0.803624	0.79569	1.52104	1.28093	1.24154			ENSMUSG00000028784	Spocd1	1.12185	85.3651	11.2432	13.6678	9.62114	5.90503	4.31181	4.40013
	ENSMUSG00000031246	Sh3bgrl	-0.599892	43.5628	16.5424	15.6255	14.7455	26.6712	24.2394	22.7795		ENSMUSG00000031246	Sh3bgrl	-0.599892	43.5628	16.5424	15.6255	14.7455	26.6712	24.2394	22.7795			ENSMUSG00000030650	Tmc5	1.12526	60.8885	0.952904	1.14555	1.17298	0.378856	0.476511	0.463884
	ENSMUSG00000022894	Adamts5	-0.599532	14.1892	25.1817	35.836	17.6345	58.7572	42.812	30.2016		ENSMUSG00000022894	Adamts5	-0.599532	14.1892	25.1817	35.836	17.6345	58.7572	42.812	30.2016			ENSMUSG00000051111	Sv2c	1.12959	78.7513	3.5942	2.63362	3.48742	1.47614	1.46456	1.13164
	ENSMUSG00000041959	S100a10	-0.59909	31.6988	41.6166	52.0773	44.5045	81.6715	63.8715	72.9089		ENSMUSG00000041959	S100a10	-0.59909	31.6988	41.6166	52.0773	44.5045	81.6715	63.8715	72.9089			ENSMUSG00000017195	Zpbp2	1.13386	58.2893	2.7207	2.35203	3.07645	1.06542	1.00852	1.15624
	ENSMUSG00000027215	Cd82	-0.598931	29.2071	4.05159	5.01539	3.77319	7.17152	7.08819	6.10417		ENSMUSG00000027215	Cd82	-0.598931	29.2071	4.05159	5.01539	3.77319	7.17152	7.08819	6.10417			ENSMUSG00000027748	Trpc4	1.13442	50.612	1.20636	0.899539	1.19867	0.363425	0.508038	0.395086
	ENSMUSG00000031639	Tlr3	-0.59886	30.3432	1.90559	2.33792	2.15435	3.32358	3.36901	3.44698		ENSMUSG00000031639	Tlr3	-0.59886	30.3432	1.90559	2.33792	2.15435	3.32358	3.36901	3.44698			ENSMUSG00000038045	Sult6b1	1.13458	66.5594	5.02786	4.01615	3.28471	1.95327	1.47221	1.56127
	ENSMUSG00000018604	Tbx3	-0.598723	14.3246	0.575606	0.663373	0.500865	1.04599	1.21587	0.660019		ENSMUSG00000018604	Tbx3	-0.598723	14.3246	0.575606	0.663373	0.500865	1.04599	1.21587	0.660019			ENSMUSG00000047407	Tgif1	1.13481	151.578	10.3533	11.1624	9.14005	4.7323	4.34488	4.3428
	ENSMUSG00000029338	Antxr2	-0.598534	17.249	3.6758	5.48057	3.01313	8.11325	6.32265	5.4432		ENSMUSG00000029338	Antxr2	-0.598534	17.249	3.6758	5.48057	3.01313	8.11325	6.32265	5.4432			ENSMUSG00000072944	Nup62cl	1.13749	114.579	66.7014	62.0335	72.0529	25.6548	26.8455	33.7573
	ENSMUSG00000039384	Dusp10	-0.598529	21.9122	2.53207	2.11308	2.38073	3.91874	3.17277	4.22619		ENSMUSG00000039384	Dusp10	-0.598529	21.9122	2.53207	2.11308	2.38073	3.91874	3.17277	4.22619			ENSMUSG00000071984	Fndc1	1.14403	80.2607	1.11114	1.16984	0.870293	0.482844	0.467141	0.347905
	ENSMUSG00000026126	Ptpn18	-0.598409	20.7408	3.86855	5.18473	3.36263	7.40724	6.32111	6.26226		ENSMUSG00000026126	Ptpn18	-0.598409	20.7408	3.86855	5.18473	3.36263	7.40724	6.32111	6.26226			ENSMUSG00000000094	Tbx4	1.1453	48.9581	0.897568	0.854249	0.741926	0.283141	0.342501	0.300156
	ENSMUSG00000030259	Rassf8	-0.59838	24.4707	2.97553	4.10265	2.86494	5.51336	5.87317	4.49907		ENSMUSG00000030259	Rassf8	-0.59838	24.4707	2.97553	4.10265	2.86494	5.51336	5.87317	4.49907			ENSMUSG00000040413	Timd2	1.16887	32.1439	0.316835	0.177765	0.292505	0.0764885	0.0479143	0.0275562
	ENSMUSG00000030255	Sspn	-0.597523	17.2185	2.03908	3.431	2.14487	5.04464	3.95698	3.43529		ENSMUSG00000030255	Sspn	-0.597523	17.2185	2.03908	3.431	2.14487	5.04464	3.95698	3.43529			ENSMUSG00000047298	Kcnv2	1.18284	68.1108	2.17505	1.45038	1.34724	0.656571	0.671099	0.587057
	ENSMUSG00000030711	Sult1a1	-0.597026	19.6755	6.6893	8.38624	6.06691	14.3884	9.71716	10.055		ENSMUSG00000030711	Sult1a1	-0.597026	19.6755	6.6893	8.38624	6.06691	14.3884	9.71716	10.055			ENSMUSG00000026638	Irf6	1.18693	116.624	5.45379	5.0669	4.43042	2.2973	1.69812	2.14267
	ENSMUSG00000019558	Slc6a8	-0.596671	13.1539	0.919754	1.62413	0.842837	2.07137	2.34438	1.31033		ENSMUSG00000019558	Slc6a8	-0.596671	13.1539	0.919754	1.62413	0.842837	2.07137	2.34438	1.31033			ENSMUSG00000027777	Schip1	1.18996	103.597	8.93306	6.14288	7.70114	3.42339	2.92891	2.90747
	ENSMUSG00000020122	Egfr	-0.596269	17.0776	3.60097	5.9159	3.3447	8.54913	6.78202	5.65012		ENSMUSG00000020122	Egfr	-0.596269	17.0776	3.60097	5.9159	3.3447	8.54913	6.78202	5.65012			ENSMUSG00000069372	Ctxn3	1.19743	58.827	2.6043	2.31911	2.22622	1.01512	0.768725	0.823529
	ENSMUSG00000024644	Cndp2	-0.595879	13.9159	9.19638	14.1563	6.43338	17.6135	20.2923	11.8932		ENSMUSG00000024644	Cndp2	-0.595879	13.9159	9.19638	14.1563	6.43338	17.6135	20.2923	11.8932			ENSMUSG00000020000	Moxd1	1.19774	69.4175	1.6538	1.48763	1.42434	0.508779	0.551566	0.668343
	ENSMUSG00000058571	Gpc6	-0.595747	30.0891	1.12571	1.24033	1.06012	1.91598	1.92388	1.58016		ENSMUSG00000058571	Gpc6	-0.595747	30.0891	1.12571	1.24033	1.06012	1.91598	1.92388	1.58016			ENSMUSG00000026479	Lamc2	1.20159	81.1775	2.33705	2.2223	1.94818	0.649451	1.09563	0.78455
	ENSMUSG00000040713	Creg1	-0.595124	23.1008	10.7148	13.2688	7.90809	16.0686	17.4861	17.2605		ENSMUSG00000040713	Creg1	-0.595124	23.1008	10.7148	13.2688	7.90809	16.0686	17.4861	17.2605			ENSMUSG00000029370	Rassf6	1.21121	51.2418	1.43215	1.1685	1.47281	0.457891	0.42494	0.505071
	ENSMUSG00000021939	Ctsb	-0.594309	23.79	54.0712	78.6176	50.1542	93.71	110.034	87.396		ENSMUSG00000021939	Ctsb	-0.594309	23.79	54.0712	78.6176	50.1542	93.71	110.034	87.396			ENSMUSG00000035580	Kcnh8	1.2234	35.7969	0.280414	0.143448	0.280454	0.0510071	0.04382	0.049003
	ENSMUSG00000020044	Timp3	-0.594152	28.3764	2.74586	3.70119	2.91325	5.51252	4.92844	4.36366		ENSMUSG00000020044	Timp3	-0.594152	28.3764	2.74586	3.70119	2.91325	5.51252	4.92844	4.36366			ENSMUSG00000032268	Tmprss5	1.24743	44.3811	0.591982	0.546288	0.503659	0.173738	0.1306	0.166911
	ENSMUSG00000022949	Clic6	-0.593833	29.105	5.4232	7.08882	5.19096	9.66305	9.96568	8.32163		ENSMUSG00000022949	Clic6	-0.593833	29.105	5.4232	7.08882	5.19096	9.66305	9.96568	8.32163			ENSMUSG00000044707	Ccnjl	1.25191	136.161	10.0322	11.0868	9.13224	4.52532	4.11678	3.2463
	ENSMUSG00000031875	Cmtm3	-0.592765	17.7182	7.73173	14.158	8.27362	17.0754	16.5171	15.2201		ENSMUSG00000031875	Cmtm3	-0.592765	17.7182	7.73173	14.158	8.27362	17.0754	16.5171	15.2201			ENSMUSG00000020848	Doc2b	1.25228	131.924	4.15921	4.88825	3.8248	1.75888	1.83921	1.44106
	ENSMUSG00000021676	Iqgap2	-0.592752	24.9644	4.96361	7.1676	5.17869	10.1901	9.34252	7.94345		ENSMUSG00000021676	Iqgap2	-0.592752	24.9644	4.96361	7.1676	5.17869	10.1901	9.34252	7.94345			ENSMUSG00000031489	Adrb3	1.25524	44.0654	0.772979	0.627658	0.815569	0.103301	0.299106	0.220539
	ENSMUSG00000031355	Arhgap6	-0.592727	23.6421	0.436087	0.476112	0.486362	0.706385	0.71074	0.812779		ENSMUSG00000031355	Arhgap6	-0.592727	23.6421	0.436087	0.476112	0.486362	0.706385	0.71074	0.812779			ENSMUSG00000000706	Btn1a1	1.26325	45.6563	0.47833	0.397051	0.558248	0.151971	0.101545	0.154111
	ENSMUSG00000037224	Zfyve28	-0.5925	31.5114	3.46659	3.80456	3.22877	5.1979	6.3854	4.955		ENSMUSG00000037224	Zfyve28	-0.5925	31.5114	3.46659	3.80456	3.22877	5.1979	6.3854	4.955			ENSMUSG00000070336	Fbxo47	1.26996	145.008	14.7657	13.6722	16.2659	5.27791	5.65268	6.46131
	ENSMUSG00000042644	Itpr3	-0.592137	16.7117	10.2578	13.8317	7.90271	17.7663	21.7939	12.6149		ENSMUSG00000042644	Itpr3	-0.592137	16.7117	10.2578	13.8317	7.90271	17.7663	21.7939	12.6149			ENSMUSG00000026450	Chit1	1.28139	61.7541	1.95569	1.50067	1.6069	0.530558	0.568441	0.562441
	ENSMUSG00000085178	Kdm6bos	-0.591895	15.2398	4.18342	5.05834	3.86218	7.51079	8.95425	5.16491		ENSMUSG00000085178	Kdm6bos	-0.591895	15.2398	4.18342	5.05834	3.86218	7.51079	8.95425	5.16491			ENSMUSG00000068748	Ptprz1	1.2828	69.2933	0.637937	0.436624	0.568642	0.197554	0.173254	0.189792
	ENSMUSG00000043943	Naalad2	-0.591398	23.4817	5.09003	6.87478	5.29951	11.0126	7.97517	8.4572		ENSMUSG00000043943	Naalad2	-0.591398	23.4817	5.09003	6.87478	5.29951	11.0126	7.97517	8.4572			ENSMUSG00000074071	Fam169b	1.28632	118.308	4.57264	3.74504	3.70981	1.37186	1.69979	1.44249
	ENSMUSG00000061353	Cxcl12	-0.591383	24.1002	5.52666	7.20018	5.03013	10.9616	9.42753	7.81136		ENSMUSG00000061353	Cxcl12	-0.591383	24.1002	5.52666	7.20018	5.03013	10.9616	9.42753	7.81136			ENSMUSG00000020062	Slc5a8	1.29184	67.5406	0.880554	0.600608	0.732876	0.25586	0.250188	0.233816
	ENSMUSG00000018476	Kdm6b	-0.590858	16.6083	3.19533	3.88021	2.44573	5.45309	6.48971	3.59195		ENSMUSG00000018476	Kdm6b	-0.590858	16.6083	3.19533	3.88021	2.44573	5.45309	6.48971	3.59195			ENSMUSG00000070880	Gad1	1.2942	47.2533	0.269505	0.194917	0.205912	0.0652028	0.0609946	0.0542888
	ENSMUSG00000009281	Rarres2	-0.590647	18.4345	15.3414	23.9544	15.5519	35.3161	28.0165	25.0521		ENSMUSG00000009281	Rarres2	-0.590647	18.4345	15.3414	23.9544	15.5519	35.3161	28.0165	25.0521			ENSMUSG00000053216	Btn2a2	1.3174	54.6692	0.853694	0.858106	1.06468	0.294227	0.224684	0.282666
	ENSMUSG00000028226	Mmp16	-0.59061	27.0074	1.32694	1.75149	1.25908	2.30642	2.40384	2.13483		ENSMUSG00000028226	Mmp16	-0.59061	27.0074	1.32694	1.75149	1.25908	2.30642	2.40384	2.13483			ENSMUSG00000010760	Phlda2	1.33707	74.1268	10.0344	6.76433	10.2163	3.81623	2.46202	2.48633
	ENSMUSG00000030782	Tgfb1i1	-0.589972	20.2471	1.16412	1.71589	1.2751	2.17802	2.25699	2.21657		ENSMUSG00000030782	Tgfb1i1	-0.589972	20.2471	1.16412	1.71589	1.2751	2.17802	2.25699	2.21657			ENSMUSG00000028976	Slc2a5	1.34169	76.5839	1.23118	1.29167	1.03069	0.468509	0.361966	0.318822
	ENSMUSG00000072235	Tuba1a	-0.589792	25.0109	12.5647	15.4791	14.7833	26.6733	19.1362	22.0614		ENSMUSG00000072235	Tuba1a	-0.589792	25.0109	12.5647	15.4791	14.7833	26.6733	19.1362	22.0614			ENSMUSG00000039419	Cntnap2	1.35703	55.5502	0.24214	0.262905	0.314789	0.0739648	0.0787668	0.0666175
	ENSMUSG00000038530	Rgs4	-0.589542	15.6761	1.63844	1.05502	1.25876	2.54026	1.83702	2.11094		ENSMUSG00000038530	Rgs4	-0.589542	15.6761	1.63844	1.05502	1.25876	2.54026	1.83702	2.11094			ENSMUSG00000000948	Snrpn	1.36378	114.238	19.3344	16.8209	21.0675	6.19817	5.1949	8.34832
	ENSMUSG00000037060	Prkcdbp	-0.589315	15.5537	6.27605	9.64925	6.07907	15.4639	10.1934	10.2946		ENSMUSG00000037060	Prkcdbp	-0.589315	15.5537	6.27605	9.64925	6.07907	15.4639	10.1934	10.2946			ENSMUSG00000001504	Irx2	1.36945	59.4442	1.83972	1.49472	0.859214	0.496059	0.416016	0.243147
	ENSMUSG00000020564	Atxn7l1	-0.589291	27.2975	0.765299	0.83229	0.669897	1.18525	1.33146	1.06226		ENSMUSG00000020564	Atxn7l1	-0.589291	27.2975	0.765299	0.83229	0.669897	1.18525	1.33146	1.06226			ENSMUSG00000020904	Cfap52	1.37877	105.003	2.99877	3.09941	3.43238	0.858765	1.0759	1.25129
	ENSMUSG00000030064	Frmd4b	-0.588084	25.6611	2.7667	4.02218	2.82731	5.36662	5.25464	4.55213		ENSMUSG00000030064	Frmd4b	-0.588084	25.6611	2.7667	4.02218	2.82731	5.36662	5.25464	4.55213			ENSMUSG00000097279	Gm5106	1.38923	47.7431	0.798254	1.00727	0.687826	0.124459	0.199588	0.0956549
	ENSMUSG00000028845	Tekt2	-0.588016	14.7767	1.47587	1.18506	1.22456	2.55159	1.83923	2.0148		ENSMUSG00000028845	Tekt2	-0.588016	14.7767	1.47587	1.18506	1.22456	2.55159	1.83923	2.0148			ENSMUSG00000054196	Cthrc1	1.4083	99.826	8.70604	6.9688	7.08541	2.51286	1.70904	3.03921
	ENSMUSG00000028101	Pias3	-0.587962	14.8117	1.5492	2.55827	1.49715	2.97477	3.86498	2.36936		ENSMUSG00000028101	Pias3	-0.587962	14.8117	1.5492	2.55827	1.49715	2.97477	3.86498	2.36936			ENSMUSG00000022871	Fetub	1.40896	96.2406	4.73152	5.16363	5.37887	1.07619	1.67015	2.08448
	ENSMUSG00000053559	Smagp	-0.587808	31.8186	17.0951	17.3313	15.1798	28.6115	23.227	25.8392		ENSMUSG00000053559	Smagp	-0.587808	31.8186	17.0951	17.3313	15.1798	28.6115	23.227	25.8392			ENSMUSG00000030707	Coro1a	1.41322	156.327	39.6409	51.8711	39.2581	14.0912	18.4165	12.3913
	ENSMUSG00000021614	Vcan	-0.58758	25.3716	3.54908	5.04239	4.5704	6.22691	8.03381	6.56018		ENSMUSG00000021614	Vcan	-0.58758	25.3716	3.54908	5.04239	4.5704	6.22691	8.03381	6.56018			ENSMUSG00000020061	Mybpc1	1.41485	88.2485	1.2467	1.17123	1.14373	0.26406	0.345531	0.479183
	ENSMUSG00000037892	Pcdh18	-0.587183	23.8309	5.7969	8.81204	6.87993	12.8569	10.6516	10.4999		ENSMUSG00000037892	Pcdh18	-0.587183	23.8309	5.7969	8.81204	6.87993	12.8569	10.6516	10.4999			ENSMUSG00000051367	Six1	1.41501	118.178	2.78588	1.972	2.63925	0.840936	0.873226	0.727833
	ENSMUSG00000031778	Cx3cl1	-0.586499	18.1658	1.23488	1.42993	1.14006	1.93431	2.51315	1.68624		ENSMUSG00000031778	Cx3cl1	-0.586499	18.1658	1.23488	1.42993	1.14006	1.93431	2.51315	1.68624			ENSMUSG00000059854	Hydin	1.4167	137.208	2.11179	1.73033	1.38073	0.673243	0.541931	0.539666
	ENSMUSG00000036743	Psma8	0.585496	27.4564	36.1456	35.2652	37.2606	21.4571	21.2701	28.0005														ENSMUSG00000021678	F2rl1	1.42633	175.845	5.77417	6.64612	6.38979	1.90504	2.42903	2.13136
	ENSMUSG00000030209	Grin2b	0.587562	14.3246	0.186322	0.159835	0.179953	0.0831279	0.106163	0.136538														ENSMUSG00000027456	Sdcbp2	1.43008	179.755	14.9188	14.3552	14.0543	4.41475	4.75787	5.67786
	ENSMUSG00000016995	Matn4	0.587618	14.3186	2.49032	3.1796	1.77974	1.95742	1.56308	1.08515														ENSMUSG00000043388	Tmem130	1.43783	167.618	4.03676	4.33724	3.73847	1.34953	1.35261	1.38749
	ENSMUSG00000026090	2010300C02Rik	0.587698	17.0945	7.6237	11.2205	5.86954	5.82325	5.39714	4.33098														ENSMUSG00000021469	Msx2	1.44194	74.8071	1.92066	2.03968	1.68339	0.545845	0.455908	0.546249
	ENSMUSG00000059991	Nptx2	0.587921	31.0653	8.43214	8.38506	7.34788	5.05048	5.92305	4.81453														ENSMUSG00000030851	Ldhc	1.46013	138.59	6.26791	5.88416	6.24289	2.03857	1.643	2.24114
	ENSMUSG00000079326	Gm15262	0.588106	22.3026	25.8745	23.2233	27.9407	16.0785	15.3269	18.2171														ENSMUSG00000051456	Hspb3	1.4674	91.3453	6.04472	6.18446	6.50365	1.87074	1.2358	2.28739
	ENSMUSG00000020799	Tekt1	0.588204	15.0297	2.51665	2.1942	2.54564	1.80154	1.49786	1.23906														ENSMUSG00000021662	Arhgef28	1.47365	219.031	2.94332	2.87792	2.80631	0.923114	1.03688	0.94291
	ENSMUSG00000028804	Csmd2	0.588481	14.6865	0.242514	0.252436	0.186901	0.120339	0.138408	0.162992														ENSMUSG00000046323	Dppa3	1.48728	55.886	2.74574	1.13997	1.54298	0.37226	0.186554	0.286107
	ENSMUSG00000020059	Sycp3	0.588909	19.9138	126.594	88.2336	124.184	73.2152	59.9274	83.6642														ENSMUSG00000030523	Trpm1	1.49757	88.2853	0.400837	0.277609	0.313125	0.0951863	0.0838392	0.0914464
	ENSMUSG00000060568	Fam78b	0.590197	16.3197	1.3811	1.07798	1.19618	0.825811	0.901118	0.575829														ENSMUSG00000045587	BC049730	1.51449	81.8826	4.00464	2.70044	2.52077	0.851425	0.654248	0.845238
	ENSMUSG00000037280	Galnt6	0.591711	39.3871	17.5232	19.0728	15.331	11.7262	11.8991	10.3919														ENSMUSG00000051747	Ttn	1.52425	249.192	14.6724	12.9391	14.3519	4.0984	4.37838	5.18584
	ENSMUSG00000038578	Susd1	0.592267	42.1675	9.42133	10.1725	10.4099	6.29833	6.86435	6.54618														ENSMUSG00000022696	Sidt1	1.5337	129.716	1.33827	1.54359	1.11895	0.425183	0.432071	0.317704
	ENSMUSG00000097908	4933404O12Rik	0.593	16.3	1.43679	1.2929	0.998842	0.817792	0.665463	0.840112														ENSMUSG00000069072	Slc7a14	1.54341	194.734	1.98227	1.95009	1.50829	0.573974	0.537838	0.580788
	ENSMUSG00000063646	Jakmip1	0.593196	30.9981	2.67656	3.22203	3.05987	2.01375	1.8368	1.97046														ENSMUSG00000092021	Gbp11	1.58236	71.4449	0.96255	0.661032	0.681694	0.160354	0.0865412	0.189604
	ENSMUSG00000021983	Atp8a2	0.593647	29.2749	4.25793	3.60956	3.83908	2.64341	2.78943	2.17676														ENSMUSG00000027296	Itpka	1.65246	159.396	12.6715	12.2053	7.78693	3.15983	3.22195	2.43907
	ENSMUSG00000039099	Wdr93	0.593886	24.7221	3.75928	3.68725	3.41324	2.22339	2.31585	2.44318														ENSMUSG00000023966	Rsph9	1.66276	257.671	16.0196	13.9643	13.2144	4.35279	3.84334	4.28133
	ENSMUSG00000021814	Anxa7	0.593901	45.1934	63.6169	68.7376	68.5462	46.4766	40.9141	44.4891														ENSMUSG00000025357	Dgka	1.66875	423.978	32.5883	31.4922	33.0268	10.0397	9.86112	9.28171
	ENSMUSG00000017007	Rbpjl	0.593909	16.13	0.928882	0.753949	0.817535	0.585095	0.418048	0.556541														ENSMUSG00000028036	Ptgfr	1.6731	76.8322	0.398736	0.308047	0.383143	0.0532873	0.0610386	0.0511936
	ENSMUSG00000032258	Lca5	0.594739	33.2666	6.69309	5.69891	6.05555	4.34115	3.91873	3.76288														ENSMUSG00000028996	Rbp7	1.69852	95.6216	4.1527	4.14754	3.42305	0.739957	0.50988	1.06633
	ENSMUSG00000019865	Nmbr	0.595098	14.4087	2.5474	2.29125	2.27426	1.49268	1.65357	1.23276														ENSMUSG00000045094	Arhgef37	1.70991	111.601	1.50368	1.04435	1.06396	0.236156	0.308732	0.246606
	ENSMUSG00000030411	Nova2	0.596223	14.3519	0.949717	0.967335	0.547993	0.511648	0.604247	0.392474														ENSMUSG00000026303	Mlph	1.79925	129.203	1.04691	0.989766	0.72795	0.241743	0.205018	0.125055
	ENSMUSG00000038011	Dnah10	0.597414	28.5962	0.882287	0.789204	0.805228	0.55889	0.534165	0.507479														ENSMUSG00000020340	Cyfip2	1.82421	197.316	13.1928	16.7189	9.71612	3.32851	3.67814	2.32644
	ENSMUSG00000025221	Kcnip2	0.597913	15.4057	1.37857	1.08656	0.989888	0.811989	0.660647	0.660779														ENSMUSG00000022129	Dct	1.88619	104.213	1.17743	0.819164	0.869615	0.11749	0.0883183	0.169311
	ENSMUSG00000037161	Mgarp	0.598308	19.5203	7.6357	7.81222	6.36665	5.98473	3.88604	3.89488														ENSMUSG00000021095	Gsc	1.9123	127.908	2.4771	2.47676	2.70268	0.605653	0.395892	0.278279
	ENSMUSG00000039543	Cfap70	0.598591	20.0583	1.74394	1.43919	1.79988	1.09274	0.94869	1.11635														ENSMUSG00000030862	Cpxm2	1.92792	143.909	1.52352	1.1507	1.10461	0.328325	0.149579	0.200725
	ENSMUSG00000097823	Gm16701	0.599142	14.1044	1.07139	1.19148	1.21848	0.726282	0.69882	0.697745														ENSMUSG00000022683	Pla2g10	1.95311	128.269	1.58126	1.93172	2.20065	0.309095	0.309799	0.254529
	ENSMUSG00000030074	Gxylt2	0.599829	26.754	6.97189	6.68556	7.6602	4.29019	4.18812	5.21755														ENSMUSG00000028970	Abcb1b	2.01407	374.55	9.03735	7.22313	8.11706	1.81927	1.98431	1.59358
	ENSMUSG00000079871	Gm4984	0.600407	13.5592	3.66675	2.66861	4.29256	2.0864	2.23293	2.14032														ENSMUSG00000024935	Slc1a1	2.01444	222.071	1.59932	1.55978	1.57211	0.231417	0.420736	0.279198
	ENSMUSG00000032174	Icam5	0.601506	13.0288	0.976072	0.962101	0.659356	0.47882	0.569197	0.502798														ENSMUSG00000063531	Sema3e	2.08609	146.009	0.707011	0.435929	0.393361	0.0657016	0.0614613	0.0757442
	ENSMUSG00000071506	Tmem139	0.601559	13.7212	3.18749	2.248	2.31419	1.5633	1.47981	1.64094														ENSMUSG00000020297	Nsg2	2.314	244.545	1.64798	1.27548	1.71851	0.215673	0.192146	0.237895
	ENSMUSG00000045942	BC049762	0.60314	15.3202	5.58061	4.0783	5.32732	3.0542	2.52724	3.61658														ENSMUSG00000062444	Ap3b2	2.37479	409.069	3.35046	4.87641	3.55664	0.559319	0.671655	0.638728
	ENSMUSG00000040219	Ttc12	0.603736	30.3952	2.81154	2.78065	2.94894	1.82649	1.76475	1.90914														ENSMUSG00000087132	A930001C03Rik	2.43685	326.589	4.29554	5.84171	4.27577	0.727613	0.580102	0.66725
	ENSMUSG00000044083	Efcab8	0.604108	15.447	1.05433	0.967407	1.05834	0.485325	0.619807	0.782107														ENSMUSG00000049303	Syt12	2.75982	635.786	4.18463	5.12716	3.96388	0.497574	0.570811	0.547136
	ENSMUSG00000007613	Tgfbr1	0.604271	42.1675	35.3381	29.8356	33.9235	21.451	21.4337	21.6188														ENSMUSG00000015843	Rxrg	2.87362	445.84	6.56755	7.88934	6.1203	0.390314	0.753429	0.791621
	ENSMUSG00000028318	Polr1e	0.604714	35.3725	12.005	11.1176	12.3613	6.95298	7.67767	8.32518														ENSMUSG00000026870	Cutal	3.15815	490.842	4.4206	4.06159	4.2691	0.176843	0.28632	0.405133
	ENSMUSG00000003309	Ap1m2	0.604852	32.9094	10.8243	12.6208	10.4645	6.68697	7.71712	7.43376														ENSMUSG00000023043	Krt18	3.18119	685.197	13.894	14.5006	17.0872	1.01989	1.3788	1.32161
	ENSMUSG00000032262	Elovl4	0.606985	30.4164	4.73901	4.45252	4.66751	2.79822	2.90359	3.19431														ENSMUSG00000078925	D030018L15Rik	3.18306	410.616	1.97015	1.83859	1.39269	0.107961	0.123665	0.0444509
	ENSMUSG00000036800	Fam135b	0.609142	13.139	0.537464	0.447767	0.460751	0.29449	0.266365	0.296721
	ENSMUSG00000017004	Svs5	0.60918	13.5145	6.31889	5.45306	7.60913	3.08411	3.29722	5.18513
	ENSMUSG00000020386	Sar1b	0.609449	25.7473	56.4537	42.0459	53.4504	30.2422	29.6747	36.756
	ENSMUSG00000042708	Shcbp1l	0.611059	37.7438	20.9912	18.1484	17.1535	13.1659	11.5543	11.5566
	ENSMUSG00000020905	Usp43	0.613164	16.1345	2.46861	2.18893	1.61606	1.35062	1.6062	0.873998
	ENSMUSG00000040828	Catsperd	0.61363	16.3792	1.20395	1.48663	1.5331	0.80263	0.934212	0.845716
	ENSMUSG00000066175	2510046G10Rik	0.61369	21.0444	16.9318	15.5492	17.3267	10.496	9.56359	11.092
	ENSMUSG00000035179	Ppp1r32	0.61445	25.7535	5.91595	6.12744	6.11347	3.94003	3.424	4.11342
	ENSMUSG00000033409	Syce1l	0.614706	17.761	14.3795	10.4797	11.5295	8.77129	5.46685	8.14341
	ENSMUSG00000097706	E030037K01Rik	0.615418	26.7243	5.74076	5.54258	5.05733	3.23357	3.31676	3.7787
	ENSMUSG00000044229	Nxpe4	0.615551	22.8582	3.56859	2.90713	2.65424	1.84185	2.18169	1.70916
	ENSMUSG00000032065	Tex12	0.615696	25.2915	65.7562	50.5014	60.7599	36.8652	31.9867	42.9137
	ENSMUSG00000064023	Klk8	0.616859	31.5704	10.9816	11.2905	11.2538	6.78178	6.72171	7.84251
	ENSMUSG00000022652	Morc1	0.616967	32.8489	110.444	94.9224	111.826	68.545	59.2407	74.7214
	ENSMUSG00000065820	Gm26316	0.617423	13.7085	696.161	535.618	447.113	208.448	515.25	271.575
	ENSMUSG00000076432	Ywhaq	0.617757	42.1336	37.8497	32.8994	34.8362	22.5637	21.2996	24.0117
	ENSMUSG00000023755	Rhebl1	0.618227	37.0632	15.3876	14.5265	13.7499	8.45544	10.4133	9.09341
	ENSMUSG00000050511	Oprd1	0.618333	15.4966	0.715034	0.686406	0.733474	0.412902	0.430397	0.44428
	ENSMUSG00000057058	Skap1	0.619152	27.7425	1.23203	1.46978	1.47996	0.858842	0.932161	0.855023
	ENSMUSG00000038811	Gngt2	0.620711	24.0329	3.99019	3.69548	3.63141	2.14058	2.41143	2.53236
	ENSMUSG00000051124	Gimap9	0.621689	16.4995	2.68055	2.76464	3.11335	1.59759	1.39854	2.17595
	ENSMUSG00000035235	Trim13	0.622241	24.4667	15.9616	12.6754	16.4139	9.5962	7.95303	10.6837
	ENSMUSG00000038132	Rbm24	0.623003	14.615	0.993658	0.756824	0.876585	0.568058	0.559001	0.436591
	ENSMUSG00000029784	Ssmem1	0.625583	16.0648	2.47507	2.4318	3.04669	1.48846	1.27084	2.01257
	ENSMUSG00000000159	Igsf5	0.626901	21.0415	2.30991	2.06134	2.12069	1.28453	1.17916	1.53392
	ENSMUSG00000000253	Gmpr	0.626956	45.6563	16.0309	17.1585	16.5864	10.0983	11.3487	10.3836
	ENSMUSG00000010362	Rdm1	0.627911	32.7603	13.9729	16.7631	15.3759	8.45425	10.0583	10.5931
	ENSMUSG00000051769	Wfdc15a	0.628789	19.4613	26.84	19.8698	26.3234	12.7243	13.3671	18.5653
	ENSMUSG00000034435	Tmem30b	0.62887	28.7531	3.70963	3.67368	2.90557	2.20561	2.22078	2.02175
	ENSMUSG00000042364	Snx18	0.629466	30.8146	44.8526	53.7638	37.3472	31.8388	29.4337	24.1589
	ENSMUSG00000022752	Tomm70a	0.630429	52.7169	93.8503	89.5026	88.5952	59.9863	53.6835	60.2048
	ENSMUSG00000028378	Ptgr1	0.630673	42.1675	24.7202	28.9138	28.1171	15.7784	17.9742	18.2152
	ENSMUSG00000026980	Ly75	0.63209	38.7211	7.8034	7.72083	6.82926	4.42902	5.48021	4.25962
	ENSMUSG00000040187	Arntl2	0.63308	28.7247	3.20772	3.12617	2.90737	2.00416	1.75627	2.00959
	ENSMUSG00000097515	1700040D17Rik	0.633416	13.306	3.46839	2.07629	2.99767	1.7949	1.31465	1.7907
	ENSMUSG00000025163	Cd7	0.633889	23.0847	9.39868	7.82098	10.933	5.83223	5.34616	6.22251
	ENSMUSG00000026495	Efcab2	0.635161	18.6578	2.36545	2.64926	2.77821	1.36174	1.32548	2.01268
	ENSMUSG00000025813	Homer2	0.635341	36.6082	2.85901	2.3909	2.65711	1.79594	1.57018	1.62523
	ENSMUSG00000061356	Nuggc	0.637715	16.5038	1.42684	1.02444	1.28261	0.784476	0.668912	0.764902
	ENSMUSG00000020299	4930524B15Rik	0.639168	15.8974	1.33109	1.41633	1.29442	0.879948	0.78211	0.717771
	ENSMUSG00000027273	Snap25	0.63944	19.8903	0.825846	0.802156	1.04231	0.454737	0.602798	0.563704
	ENSMUSG00000004032	Gstm5	0.639671	23.3669	134.567	103.635	142.798	79.1946	61.9792	92.7323
	ENSMUSG00000083816	Gm13033	0.640147	18.3833	3.98943	3.58453	4.20249	1.91387	2.20596	2.94187
	ENSMUSG00000089809	A930011G23Rik	0.641207	27.3369	2.11026	1.91339	1.45804	1.27178	1.05907	1.05465
	ENSMUSG00000065944	Rnu2-10	0.642107	14.5671	28.8054	23.1968	35.8583	12.1696	15.3338	23.2159
	ENSMUSG00000032940	Rbm11	0.643114	15.1912	2.07509	1.19999	1.98714	1.08515	0.833845	1.14677
	ENSMUSG00000091345	Col6a5	0.643971	16.8477	0.441159	0.343032	0.448012	0.235237	0.248183	0.245819
	ENSMUSG00000032370	Lactb	0.644019	37.0283	8.79091	9.17295	8.16427	6.06562	5.11263	5.1676
	ENSMUSG00000030519	Apba2	0.644331	29.1111	8.11113	8.47315	6.87593	5.90361	4.5844	4.02807
	ENSMUSG00000079608	Stard6	0.645475	17.4691	1.76827	1.56158	1.9418	1.09699	1.01223	1.02043
	ENSMUSG00000097622	A330033J07Rik	0.646031	22.7127	1.40995	1.27955	1.18402	0.700477	0.784231	0.86625
	ENSMUSG00000028069	Gpatch4	0.646258	21.6357	11.0021	13.9473	14.3461	6.14153	7.47323	10.1224
	ENSMUSG00000029134	Plb1	0.647316	41.6801	2.56832	3.06633	2.54496	1.77666	1.6605	1.68165
	ENSMUSG00000097736	9530059O14Rik	0.647457	15.8678	0.635306	0.433329	0.506313	0.299699	0.366568	0.253763
	ENSMUSG00000029752	Asns	0.648384	39.5244	14.4968	12.9066	15.2288	8.52297	8.67626	9.4828
	ENSMUSG00000097290	1300002E11Rik	0.649284	29.3106	4.01178	3.81068	3.92743	2.04019	2.37303	2.82309
	ENSMUSG00000057060	Slc35f3	0.650246	15.3342	2.13681	1.32116	1.6605	1.13609	0.749514	1.06382
	ENSMUSG00000011751	Sptbn4	0.650761	13.6388	0.244144	0.186409	0.19512	0.139763	0.102499	0.108072
	ENSMUSG00000041358	Nutm1	0.652497	53.8314	14.8985	14.5713	15.2827	9.38941	9.06293	9.68741
	ENSMUSG00000042807	Hecw2	0.652766	38.6413	3.24483	2.72211	2.9045	2.05017	1.7128	1.76255
	ENSMUSG00000054855	Rnd1	0.654832	14.7746	0.789591	0.881285	0.673735	0.526007	0.381383	0.419325
	ENSMUSG00000042359	Osbpl6	0.656418	47.678	2.3986	2.57314	2.21441	1.4783	1.52466	1.48045
	ENSMUSG00000024155	Meiob	0.657476	17.2897	3.08477	1.96189	2.15516	1.38438	1.34845	1.46111
	ENSMUSG00000033307	Mif	0.659259	29.2739	101.425	83.3832	110.495	52.9851	57.6715	69.9056
	ENSMUSG00000076430	Hus1b	0.660983	22.1602	7.89458	7.49578	8.9172	4.02831	4.34591	6.12756
	ENSMUSG00000068079	Tcf15	0.661768	18.7394	8.04086	7.44854	5.08269	4.70977	3.12437	4.16665
	ENSMUSG00000020913	Krt24	0.662716	18.8283	3.07488	2.22184	2.75005	1.77983	1.26134	1.67536
	ENSMUSG00000020717	Pecam1	0.66339	41.0475	2.53622	2.54237	2.694	1.66348	1.62452	1.52129
	ENSMUSG00000037315	Jade3	0.664	44.257	48.4819	42.6238	50.7729	27.4514	28.8036	31.6876
	ENSMUSG00000028640	Tfap2c	0.664277	20.8392	2.29627	2.42832	1.73693	1.63365	1.11269	1.06654
	ENSMUSG00000027805	Pfn2	0.664656	61.8791	32.5073	31.4894	32.1292	21.1208	19.426	19.5191
	ENSMUSG00000044365	Cxxc4	0.667246	17.7411	0.722774	0.45389	0.520013	0.317088	0.336505	0.327028
	ENSMUSG00000050323	Ndufaf6	0.667498	29.5532	6.40934	7.02801	6.71321	4.43637	3.63804	4.13291
	ENSMUSG00000043319	Cox8c	0.66771	14.9612	7.30794	5.64581	9.01864	2.92991	4.26504	5.09342
	ENSMUSG00000004561	Mettl17	0.669084	50.958	5.83846	6.04661	6.00921	3.71367	3.69699	3.67222
	ENSMUSG00000035298	Klhl35	0.669383	14.6312	2.41514	1.80734	1.19766	1.32977	0.737571	0.917834
	ENSMUSG00000032849	Abcc4	0.66954	36.4966	17.1995	17.3436	13.8768	10.0098	11.4907	8.12975
	ENSMUSG00000097282	5031415H12Rik	0.670955	20.7575	1.57377	1.75653	1.75672	0.829805	1.05974	1.09294
	ENSMUSG00000090996	Gm20458	0.671468	40.6882	61.9943	53.6653	46.1509	36.0192	32.8437	30.363
	ENSMUSG00000024039	Cbs	0.672536	14.5566	0.573367	0.879934	0.558747	0.367516	0.418132	0.314906
	ENSMUSG00000086273	Rbm46os	0.672887	22.2992	1.56614	1.25447	1.3888	0.906045	0.763199	0.814886
	ENSMUSG00000086493	Gm12204	0.673149	16.1302	9.91321	9.26992	8.1679	6.58129	3.69792	5.07732
	ENSMUSG00000030554	Synm	0.673423	38.3671	5.94754	6.75448	4.84093	3.85837	3.66407	3.17549
	ENSMUSG00000035435	Abca17	0.674001	31.3683	3.29121	2.86869	2.39134	1.90478	1.70256	1.55995
	ENSMUSG00000032356	Rasgrf1	0.674348	26.9471	1.24678	1.32171	1.17878	0.695589	0.781681	0.76276
	ENSMUSG00000091890	A830073O21Rik	0.674451	13.9248	0.981609	0.932566	0.825319	0.623117	0.493056	0.362331
	ENSMUSG00000003355	Fkbp11	0.674957	28.1412	10.0029	8.94245	9.01063	5.81439	5.23577	5.71685
	ENSMUSG00000034731	Dgkh	0.67516	53.6926	23.3268	26.5849	22.0146	14.5227	16.2925	13.542
	ENSMUSG00000078938	Syce3	0.677077	20.0138	37.4819	25.1723	35.1952	20.9783	13.3365	22.4573
	ENSMUSG00000001942	Siae	0.677478	66.3087	23.9671	22.9238	22.4226	14.8472	14.3382	13.7435
	ENSMUSG00000065767	Gm23849	0.679328	17.9013	44.7877	30.2319	49.7555	20.8622	19.69	30.5648
	ENSMUSG00000071341	Egr4	0.679644	15.7911	20.62	27.6194	12.6145	14.941	12.0329	6.68457
	ENSMUSG00000039057	Myo16	0.680175	15.5619	0.327246	0.324011	0.277753	0.182692	0.153416	0.175514
	ENSMUSG00000024059	Clip4	0.680378	35.6662	8.39466	7.43342	7.1601	5.47012	4.57156	3.88633
	ENSMUSG00000041565	L3mbtl4	0.681782	20.8386	1.32288	1.1055	1.37979	0.859661	0.729064	0.62622
	ENSMUSG00000039313	AF529169	0.682095	15.1157	0.527288	0.522352	0.548614	0.203571	0.368833	0.300881
	ENSMUSG00000042751	Nmnat2	0.682818	17.7182	0.565168	0.578234	0.550756	0.323097	0.316474	0.317457
	ENSMUSG00000097292	A230107N01Rik	0.683366	13.3339	0.997749	0.665077	0.907176	0.466688	0.283486	0.584216
	ENSMUSG00000021087	Rtn1	0.684088	22.6837	2.05721	1.4062	1.40805	0.953945	0.939492	0.948341
	ENSMUSG00000029334	Prkg2	0.685619	22.4629	1.26936	0.960498	1.04371	0.748347	0.539294	0.617936
	ENSMUSG00000045835	Hdgfl1	0.686916	22.8659	2.61678	2.45873	2.49801	1.7985	1.30188	1.31187
	ENSMUSG00000042195	Slc35f2	0.687591	40.8773	33.7955	37.5608	39.2653	19.0596	22.6152	25.2176
	ENSMUSG00000020785	Camkk1	0.687679	23.7247	4.50361	5.05583	3.26997	2.68103	2.96389	1.83978
	ENSMUSG00000055134	9130017K11Rik	0.687979	19.3002	0.768439	0.635317	0.673602	0.428412	0.371167	0.383676
	ENSMUSG00000025330	Padi4	0.692113	21.134	0.998431	1.36702	0.853986	0.556288	0.702108	0.580617
	ENSMUSG00000027305	Ndufaf1	0.694241	39.0259	27.4554	28.9127	32.0932	16.636	16.0309	20.403
	ENSMUSG00000028020	Glrb	0.694868	22.4441	1.53173	1.28418	1.24717	0.786108	0.678192	0.869938
	ENSMUSG00000040283	Btnl9	0.695138	18.5757	0.422149	0.461902	0.449275	0.26876	0.247383	0.231853
	ENSMUSG00000070495	Ctcfl	0.695423	34.811	3.68528	3.56728	3.11707	2.05406	1.87253	2.2411
	ENSMUSG00000025050	Pcgf6	0.69553	59.5187	49.3184	48.4852	47.4993	28.4099	27.8878	32.053
	ENSMUSG00000087380	2210408F21Rik	0.695845	23.8436	2.78963	3.2478	2.90845	1.68728	1.62348	1.85873
	ENSMUSG00000068860	Gm128	0.696248	22.1948	2.17431	2.22458	1.7397	1.11872	1.13826	1.25389
	ENSMUSG00000033737	Fndc3c1	0.696267	18.9602	1.23097	0.695846	0.939251	0.552112	0.447967	0.611245
	ENSMUSG00000025762	Larp1b	0.696536	19.8193	1.20891	0.919502	1.29964	0.498493	0.686058	0.757674
	ENSMUSG00000044719	E230025N22Rik	0.697324	23.5043	3.32772	2.39587	3.1047	1.91064	1.58482	1.61403
	ENSMUSG00000039153	Runx2	0.697347	22.2884	0.795309	0.780819	0.641531	0.409574	0.549855	0.314064
	ENSMUSG00000052642	4930504O13Rik	0.697663	22.4411	11.7672	8.59948	9.66984	5.50402	5.0316	6.68234
	ENSMUSG00000024421	Lama3	0.698102	50.453	7.86238	7.72814	8.87448	4.4882	5.11946	5.19088
	ENSMUSG00000004473	Clec11a	0.69823	22.1602	2.81856	2.23256	2.98825	1.36088	1.46629	1.78135
	ENSMUSG00000046402	Rbp1	0.698435	31.208	9.8329	8.45722	9.78861	6.24184	4.35645	5.98446
	ENSMUSG00000098943	Rnu3b1	0.698843	22.4898	27.4434	20.6801	26.8532	11.9909	16.3325	14.7689
	ENSMUSG00000037386	Rims2	0.699607	24.1649	3.17956	2.41821	3.04581	1.29637	1.59613	2.09891
	ENSMUSG00000022061	Nkx3-1	0.700013	56.3449	12.6651	14.1741	13.6208	8.65736	7.61459	8.20737
	ENSMUSG00000020007	Il20ra	0.701717	16.172	1.73398	1.20011	1.49097	0.938281	0.525997	0.916693
	ENSMUSG00000042647	Acad12	0.702122	32.3386	3.14761	3.46698	2.62448	1.76407	2.16691	1.51636
	ENSMUSG00000020214	Glipr1l2	0.703461	18.4567	2.06934	1.4496	1.63506	0.837116	0.908943	1.10581
	ENSMUSG00000040675	Mthfd1l	0.704487	45.9986	7.73942	9.35134	7.73623	4.68697	5.6732	4.50281
	ENSMUSG00000020712	Tcam1	0.704779	54.8513	7.61568	7.995	7.14442	4.2215	4.73673	4.73582
	ENSMUSG00000071550	Cfap44	0.705532	25.6947	0.664525	0.560159	0.625073	0.3206	0.368355	0.37937
	ENSMUSG00000048481	Mypop	0.705699	21.3177	8.01305	11.9051	6.29787	6.16784	4.78944	3.78411
	ENSMUSG00000038721	Hoxb7	0.705879	17.7182	4.16109	3.45757	2.31343	1.48393	2.43574	1.50827
	ENSMUSG00000021997	Lrrc63	0.705894	13.1106	0.634607	0.418424	0.533798	0.250658	0.185116	0.329529
	ENSMUSG00000023852	Chd1	0.706253	71.2663	19.3576	21.8581	19.9228	13.1703	12.1967	11.6762
	ENSMUSG00000039981	Zc3h12d	0.70697	14.6537	0.424942	0.558985	0.360286	0.194707	0.300857	0.19485
	ENSMUSG00000079330	Lemd1	0.707256	13.582	1.84346	1.25739	1.9355	0.608656	0.745609	1.137
	ENSMUSG00000029656	C8b	0.71	29.8138	5.06284	4.79461	6.11621	2.71386	2.95543	3.63508
	ENSMUSG00000013584	Aldh1a2	0.710422	48.1938	12.3388	13.1053	12.9112	8.53607	7.80581	6.58027
	ENSMUSG00000064202	4430402I18Rik	0.71093	16.6194	0.729773	0.746644	0.61851	0.402899	0.31408	0.397821
	ENSMUSG00000069378	Prdm6	0.710988	13.3791	0.539485	0.376335	0.418822	0.27528	0.183938	0.187328
	ENSMUSG00000095772	Gm23017	0.711997	13.5953	18.2408	19.1669	14.1093	8.3014	9.2448	7.53216
	ENSMUSG00000021360	Gcnt2	0.712371	42.7212	3.02606	2.97218	2.84025	1.7787	1.51794	1.93545
	ENSMUSG00000034509	Mad2l1bp	0.71925	40.239	7.5243	7.86996	7.17893	4.52685	4.43226	4.29871
	ENSMUSG00000000154	Slc22a18	0.71983	15.4323	1.219	1.24718	0.9728	0.69581	0.697396	0.371373
	ENSMUSG00000008028	1700008O03Rik	0.721815	13.153	0.299419	0.296459	0.303178	0.198782	0.0996175	0.112847
	ENSMUSG00000021728	Emb	0.722063	39.49	21.3793	18.9883	22.9085	11.2307	11.4187	14.4142
	ENSMUSG00000051582	Otud6a	0.722527	13.6268	1.26044	1.45598	2.10209	0.836796	0.533721	0.913543
	ENSMUSG00000021448	Shc3	0.722565	14.2995	1.01614	1.01601	0.767547	0.540104	0.324801	0.498128
	ENSMUSG00000020396	Nefh	0.723492	72.9678	14.3351	14.3028	13.4641	8.36375	8.21616	8.58625
	ENSMUSG00000035557	Krt17	0.724369	16.8103	1.48757	1.12391	1.69026	0.706502	0.858318	0.699311
	ENSMUSG00000073077	Gm7173	0.72443	33.4906	5.5274	3.9753	5.18396	2.81403	2.97322	2.73726
	ENSMUSG00000032238	Rora	0.725613	75.4846	4.994	5.51232	5.23227	3.06118	3.19293	3.14836
	ENSMUSG00000096932	5033403F01Rik	0.728644	22.5956	3.15632	2.35579	3.05726	1.50054	1.57674	1.6741
	ENSMUSG00000028264	Spaca1	0.729336	32.9592	4.49256	4.80121	3.98332	2.76713	2.39809	2.45853
	ENSMUSG00000085633	Bloc1s6os	0.730536	16.2182	2.54998	2.55675	3.24875	1.5744	1.09981	1.60421
	ENSMUSG00000074892	B3galt5	0.73223	15.9392	0.299688	0.347891	0.228789	0.140176	0.129688	0.170926
	ENSMUSG00000074704	Rad21l	0.732487	45.0269	22.6368	19.3731	21.4714	13.6505	10.7126	12.7104
	ENSMUSG00000071470	Ccnb1ip1	0.73309	49.7154	15.088	13.2453	15.5158	8.47755	8.60723	8.65217
	ENSMUSG00000033581	Igf2bp2	0.73336	64.243	6.87415	6.74787	5.89134	4.0372	3.92972	3.56542
	ENSMUSG00000013523	Bcas1	0.733652	35.8092	2.9995	3.10733	2.54347	1.49535	1.57811	1.89293
	ENSMUSG00000019796	Lrp11	0.734917	37.1311	3.81127	4.0375	2.91459	2.17614	1.98636	2.02531
	ENSMUSG00000007379	Dennd2c	0.736391	73.6502	17.37	17.2685	16.5714	9.3303	11.021	9.97776
	ENSMUSG00000020890	Gucy2e	0.736445	19.9367	0.409105	0.438307	0.320681	0.234681	0.249691	0.142214
	ENSMUSG00000025915	Sgk3	0.736848	56.875	62.1421	52.936	60.3116	34.4681	31.675	36.8854
	ENSMUSG00000021696	Elovl7	0.737051	21.4558	0.927394	0.601374	0.711474	0.354356	0.465387	0.399128
	ENSMUSG00000025287	Acot9	0.73751	55.3717	58.4515	53.348	59.4993	32.7381	30.5872	37.0938
	ENSMUSG00000022483	Col2a1	0.738028	26.0621	1.01737	0.980376	0.704438	0.453734	0.537958	0.51033
	ENSMUSG00000076438	Oxct2b	0.7397	15.8246	1.17442	1.03583	0.91599	0.511438	0.360721	0.673322
	ENSMUSG00000044770	Scml4	0.739906	20.0676	0.381378	0.352585	0.301187	0.210624	0.180947	0.161053
	ENSMUSG00000048814	Lonrf2	0.740608	22.8335	5.44263	6.26163	3.7998	3.6232	3.04386	1.79116
	ENSMUSG00000006057	Atp5g1	0.740704	36.7695	2.90498	3.14219	2.53514	1.43314	1.54482	1.92237
	ENSMUSG00000087565	Gm14662	0.741259	16.7004	2.90155	2.77072	2.27694	0.995263	1.36027	1.65155
	ENSMUSG00000032114	Slc37a4	0.744673	54.1972	8.02615	9.27521	8.35376	4.98961	5.25662	4.68636
	ENSMUSG00000028031	Dkk2	0.745007	17.4759	0.768721	0.550545	0.674207	0.38653	0.234248	0.39725
	ENSMUSG00000044231	Nhlrc1	0.745848	31.066	6.03721	7.42797	4.73043	3.83754	3.58503	2.79637
	ENSMUSG00000097702	Gm26739	0.747224	13.1223	1.33005	1.95615	1.38141	0.699884	0.545595	0.448257
	ENSMUSG00000060961	Slc4a4	0.748102	66.2848	3.66608	3.71726	3.45729	1.96194	2.32338	2.05299
	ENSMUSG00000011349	Dmrtc2	0.748106	21.5112	2.98173	3.00579	1.92288	1.74334	1.2334	1.24136
	ENSMUSG00000097548	Gm26748	0.748847	13.1577	0.167207	0.219951	0.242577	0.055864	0.0895862	0.0751368
	ENSMUSG00000044156	Hepacam2	0.749048	31.3113	1.24773	1.08163	1.11787	0.724486	0.55901	0.651828
	ENSMUSG00000086788	1700029M20Rik	0.750169	24.8296	2.71148	1.95752	1.69052	1.35062	1.07856	1.04438
	ENSMUSG00000030672	Mylpf	0.752691	20.5263	4.05092	2.7904	3.48066	2.13867	1.65466	1.65813
	ENSMUSG00000044005	Gls2	0.75275	33.0624	2.59525	2.49844	2.07525	1.47198	1.46576	1.09275
	ENSMUSG00000091002	Tcerg1l	0.753146	18.942	0.524703	0.668687	0.60339	0.370291	0.310717	0.248192
	ENSMUSG00000074355	Gm10676	0.75439	28.0687	4.58435	4.48739	3.3065	2.91747	1.76687	2.12937
	ENSMUSG00000050439	Enthd1	0.756587	42.0988	4.27294	4.54384	4.65924	2.47075	2.50793	2.69117
	ENSMUSG00000062478	Ctrc	0.757641	44.257	8.99821	8.6213	8.07776	4.90643	4.40488	5.31682
	ENSMUSG00000034416	Pkd1l2	0.759574	16.7651	0.213804	0.253746	0.165804	0.0800038	0.11627	0.111448
	ENSMUSG00000095738	Gm25313	0.760231	15.4466	14.0759	9.70521	16.1025	6.58387	4.59052	7.42521
	ENSMUSG00000024827	Gldc	0.761337	49.0708	7.46979	8.44542	6.85255	3.8389	5.07996	4.07897
	ENSMUSG00000001166	Oas1c	0.764759	30.2578	2.21387	2.11405	1.92124	1.28404	1.07939	1.07442
	ENSMUSG00000017734	Dbndd2	0.765091	65.7646	16.0859	15.2497	13.3424	9.18469	8.84165	7.71902
	ENSMUSG00000060240	Cend1	0.765207	40.6815	6.23924	5.48325	6.05553	3.44216	3	3.5765
	ENSMUSG00000042529	Kcnj12	0.768356	15.447	0.490486	0.633884	0.357491	0.265645	0.229943	0.174005
	ENSMUSG00000025754	Agbl1	0.769779	21.2348	0.78021	0.513723	0.805878	0.383002	0.362147	0.347126
	ENSMUSG00000088059	Mir1949	0.769997	19.9654	68.2222	38.6343	41.6016	18.8401	35.8777	21.2673
	ENSMUSG00000018727	Cpsf4l	0.770745	28.7858	3.14499	2.27987	2.36364	1.52279	1.4818	1.2357
	ENSMUSG00000072419	Dppa2	0.770848	16.5947	0.91108	1.06264	1.73271	0.392058	0.649224	0.720555
	ENSMUSG00000073130	Gm1141	0.771245	32.4226	14.3985	13.912	17.9986	7.05889	7.63809	10.7951
	ENSMUSG00000059772	Slx1b	0.771953	59.4328	7.53061	8.71549	7.1571	4.47016	4.85844	4.02272
	ENSMUSG00000027225	Duoxa2	0.774622	14.0572	0.535111	0.342176	0.473436	0.146004	0.229959	0.100191
	ENSMUSG00000046755	Kif2b	0.774977	14.9718	0.417596	0.553843	0.371251	0.188093	0.188521	0.194603
	ENSMUSG00000030109	Slc6a12	0.77508	15.4243	0.3838	0.440269	0.343591	0.119679	0.185381	0.209049
	ENSMUSG00000058022	Adtrp	0.776208	22.4671	0.972125	0.927396	1.01876	0.516149	0.468057	0.531288
	ENSMUSG00000023011	Faim2	0.776643	17.0809	0.369092	0.425832	0.34075	0.249777	0.139899	0.148212
	ENSMUSG00000070498	Tmem132b	0.779346	32.3221	0.706639	0.837593	0.672266	0.46354	0.403997	0.340772
	ENSMUSG00000020481	Ankrd36	0.780381	16.2958	0.435446	0.201873	0.389446	0.171852	0.146726	0.15287
	ENSMUSG00000021314	Amph	0.780997	20.9011	1.04497	0.784787	0.821046	0.41598	0.364812	0.55949
	ENSMUSG00000021718	4933425L06Rik	0.781308	52.0521	9.14956	8.35089	9.61679	4.86461	4.8757	5.53127
	ENSMUSG00000035246	Pcyt1b	0.785032	33.6105	0.980654	1.13213	1.21121	0.63845	0.571566	0.601455
	ENSMUSG00000028360	Slc44a5	0.785268	14.7877	0.13914	0.111852	0.110105	0.0371895	0.0512522	0.0535925
	ENSMUSG00000038496	Slc19a3	0.785324	19.3354	0.775925	0.604284	0.705651	0.400851	0.260604	0.364285
	ENSMUSG00000020774	Aspa	0.787441	43.4843	2.2237	1.99453	2.10248	1.37195	1.05087	1.0823
	ENSMUSG00000036598	Ccdc113	0.788593	27.2531	8.46199	7.71471	10.5194	4.85935	3.3517	5.89828
	ENSMUSG00000060962	Dmkn	0.788697	14.5807	0.275412	0.232053	0.329046	0.0757772	0.04557	0.13104
	ENSMUSG00000044375	BC027072	0.792191	15.1282	0.290832	0.290298	0.150622	0.0929013	0.0532075	0.140252
	ENSMUSG00000029054	Gabrd	0.792535	15.2003	0.345697	0.341057	0.284957	0.0923982	0.127337	0.16644
	ENSMUSG00000070345	Hsf5	0.793844	44.7222	2.27077	2.10491	2.18309	1.26178	1.28867	1.07411
	ENSMUSG00000046844	Vat1l	0.794714	54.1203	2.88541	3.39094	2.81383	1.85421	1.68783	1.51854
	ENSMUSG00000058579	Cela2a	0.795053	53.8054	10.692	10.1804	10.2133	5.99358	5.06076	6.23947
	ENSMUSG00000075707	Dio3	0.79608	20.9932	1.4513	1.07339	1.03314	0.621582	0.655789	0.487157
	ENSMUSG00000006179	Prss16	0.79619	16.4691	0.450232	0.4755	0.630192	0.203799	0.204263	0.274108
	ENSMUSG00000097627	4930519A11Rik	0.796719	16.146	1.19506	1.50884	1.12676	0.309221	0.405288	0.914067
	ENSMUSG00000050534	Htr5b	0.80008	16.2143	0.550321	0.619347	0.508062	0.257408	0.257994	0.197835
	ENSMUSG00000039720	Got1l1	0.803954	50.1311	11.1857	9.88982	9.81891	5.39131	5.30536	6.28601
	ENSMUSG00000049511	Htr1b	0.804232	20.7193	0.518459	0.576571	0.506395	0.281165	0.338167	0.162071
	ENSMUSG00000085702	Mecomos	0.804667	19.0533	0.34499	0.384341	0.353888	0.15778	0.150952	0.199811
	ENSMUSG00000040140	Tdrd6	0.804959	27.4136	0.774049	0.915364	0.552199	0.432585	0.410007	0.316209
	ENSMUSG00000050315	Synpo2	0.80549	40.2356	0.973932	0.768578	0.906115	0.476737	0.506139	0.454613
	ENSMUSG00000086867	Gm4577	0.80606	15.974	1.53682	1.52163	1.23574	0.510142	0.790198	0.445544
	ENSMUSG00000043036	Ccdc63	0.807296	17.3353	0.740758	0.410002	0.448443	0.261282	0.216334	0.229189
	ENSMUSG00000092536	Gm20501	0.807892	20.0954	3.98615	3.75462	3.97212	1.24299	1.95772	2.3883
	ENSMUSG00000086607	4930511M06Rik	0.808294	28.0221	0.972485	0.7855	0.913559	0.42295	0.479903	0.482999
	ENSMUSG00000034391	Fbxo15	0.811936	60.8541	12.1283	11.2462	12.6565	6.56255	6.62383	6.7265
	ENSMUSG00000028330	Ncbp1	0.812258	78.6366	93.7501	92.9036	101.339	51.2892	50.9048	58.3845
	ENSMUSG00000086410	Gm16158	0.814193	15.7056	0.882977	0.993729	1.30428	0.330404	0.496736	0.3571
	ENSMUSG00000026073	Il1r2	0.815341	32.2232	9.61065	8.36605	9.90208	3.77506	4.43087	6.3945
	ENSMUSG00000036292	Gramd1c	0.815695	57.379	7.51604	6.60842	7.77915	3.90008	3.73462	4.38891
	ENSMUSG00000095701	Gm24830	0.816046	18.2988	16.0372	12.0325	14.8057	3.60061	5.8142	9.80089
	ENSMUSG00000085051	Gm11542	0.816632	17.3168	1.05712	0.865246	1.34463	0.329639	0.374442	0.696711
	ENSMUSG00000031628	Casp3	0.822755	49.8957	15.3937	16.8228	16.8692	7.80503	8.07443	10.6117
	ENSMUSG00000003657	Calb2	0.824657	29.4361	2.82973	2.79356	2.7041	1.13781	1.46624	1.65082
	ENSMUSG00000063434	Sorcs3	0.825528	35.8092	1.53726	1.3343	1.36687	0.87228	0.803382	0.554897
	ENSMUSG00000005045	Chd5	0.827224	37.5965	3.11509	3.55849	2.2159	1.8538	1.59061	1.22504
	ENSMUSG00000043410	Hfm1	0.828744	62.163	13.5725	10.8763	12.1754	6.85789	5.94738	7.14028
	ENSMUSG00000073598	1700066B19Rik	0.83034	23.8436	0.963401	0.81926	0.831667	0.44477	0.351935	0.472273
	ENSMUSG00000079584	Gm364	0.8304	57.1655	56.8655	46.6418	59.369	26.7986	28.6194	32.8627
	ENSMUSG00000032062	2310030G06Rik	0.831383	30.0772	3.91539	3.15794	4.48543	2.0319	1.76857	2.10618
	ENSMUSG00000039676	Capsl	0.831399	35.0235	14.9337	10.2883	13.1288	7.16061	5.31234	7.48626
	ENSMUSG00000041957	Pkp2	0.831951	85.5609	8.76796	8.17116	8.96896	4.68967	4.78729	4.79109
	ENSMUSG00000025586	Cpeb1	0.834301	101.016	19.3228	19.6829	17.667	10.757	10.8053	9.71791
	ENSMUSG00000002881	Nab1	0.838751	85.746	31.8096	28.1511	30.7394	17.6885	15.6421	16.3372
	ENSMUSG00000040985	Sun3	0.840238	20.9834	1.69417	1.1742	1.43794	0.715748	0.563655	0.687626
	ENSMUSG00000026322	Htr4	0.841283	16.557	0.144818	0.0857803	0.182955	0.0499118	0.0214395	0.0411006
	ENSMUSG00000041323	Ak7	0.841444	35.5343	2.29523	1.94908	2.62753	1.34197	1.01146	1.19641
	ENSMUSG00000032101	Ddx25	0.84497	76.0486	92.0554	76.2558	81.0746	48.1232	41.4001	45.6437
	ENSMUSG00000069581	Tspear	0.848829	17.5278	0.456968	0.302521	0.446695	0.20117	0.113416	0.144949
	ENSMUSG00000049382	Krt8	0.850141	16.8679	0.53096	0.362157	0.381258	0.183964	0.11063	0.123715
	ENSMUSG00000031809	1700018B08Rik	0.852009	24.5836	2.3042	2.21715	2.15259	0.821158	0.900189	1.42987
	ENSMUSG00000040797	Iqsec3	0.853901	23.4216	0.292253	0.213578	0.158996	0.0854367	0.127224	0.0961507
	ENSMUSG00000027796	Smad9	0.857508	34.2481	0.88607	0.778013	0.726459	0.40208	0.371997	0.427881
	ENSMUSG00000015112	Slc25a13	0.85908	89.6806	11.2494	11.3318	12.0844	6.1171	6.51085	6.07438
	ENSMUSG00000048752	Prss50	0.861569	22.0026	1.56132	1.47262	1.12612	0.775938	0.663338	0.416576
	ENSMUSG00000049604	Hoxb13	0.861794	19.5593	1.12634	0.59265	0.579343	0.3161	0.316821	0.318142
	ENSMUSG00000079606	Gm595	0.862139	37.9004	24.4221	21.2558	28.7394	12.1743	9.48877	16.1008
	ENSMUSG00000037390	Muc3	0.863977	29.8651	2.70931	1.87294	2.19706	1.28438	0.892536	1.13521
	ENSMUSG00000051910	Sox6	0.865924	48.7748	1.38342	1.16104	1.08468	0.693971	0.654196	0.533364
	ENSMUSG00000069733	Ube2u	0.867028	17.9218	0.831389	0.425305	0.767547	0.237646	0.194881	0.290574
	ENSMUSG00000023959	Clic5	0.868229	24.0299	0.320489	0.327898	0.351705	0.152734	0.158752	0.146733
	ENSMUSG00000097779	4833407H14Rik	0.868316	22.8158	1.41027	1.1494	1.19164	0.581377	0.649938	0.451124
	ENSMUSG00000028109	Hormad1	0.868654	62.6596	29.6858	23.7138	28.5814	13.7893	13.3202	16.015
	ENSMUSG00000071749	4933412E24Rik	0.871117	31.6988	1.80212	2.71388	2.33671	1.15547	1.13912	1.05548
	ENSMUSG00000069825	Spata22	0.877526	42.0497	4.27101	2.93773	3.13543	1.75222	1.52463	1.94236
	ENSMUSG00000025359	Pmel	0.878204	55.2391	5.04939	6.73471	6.44631	3.02436	3.17188	3.22005
	ENSMUSG00000070424	Art5	0.883358	48.5504	4.54015	5.48967	4.02821	2.31667	2.26667	2.5436
	ENSMUSG00000022868	Ahsg	0.885612	37.74	4.06972	3.35076	3.64605	2.05001	1.49021	1.92618
	ENSMUSG00000045318	Adra2c	0.887525	18.3024	0.399826	0.443159	0.215322	0.187015	0.104134	0.0399261
	ENSMUSG00000046961	Gpr156	0.890315	35.3372	0.976306	1.27634	0.95141	0.616126	0.523085	0.417825
	ENSMUSG00000043583	4930470P17Rik	0.893094	31.2477	2.41727	2.34299	2.41958	0.904525	1.14516	1.34921
	ENSMUSG00000067872	Ccdc87	0.893482	18.5572	0.359109	0.264077	0.24865	0.157472	0.0526103	0.0605139
	ENSMUSG00000050538	B230217C12Rik	0.894552	36.9752	3.25915	2.52563	3.44085	1.28294	1.40689	1.81255
	ENSMUSG00000030742	Lat	0.895087	67.2809	11.8032	11.4313	12.6954	5.73527	6.17812	6.61706
	ENSMUSG00000097773	Gm10614	0.895128	33.0784	1.42654	1.48814	1.5365	0.706502	0.576981	0.842144
	ENSMUSG00000028115	Bnipl	0.895229	20.5095	0.540857	0.442689	0.59919	0.231297	0.217335	0.166657
	ENSMUSG00000047721	Bola2	0.897825	52.9844	57.5467	46.0415	60.8953	25.7954	24.0075	33.3824
	ENSMUSG00000027528	Fabp9	0.900443	23.939	4.99253	3.86211	6.23923	1.65174	1.71259	3.11896
	ENSMUSG00000020639	Pfn4	0.900873	34.8317	3.17994	3.08661	3.81397	1.57638	1.3761	1.88084
	ENSMUSG00000050035	Fhl4	0.901224	41.2208	2.28661	1.83622	1.92693	1.05711	0.897473	1.01557
	ENSMUSG00000068601	Gm10244	0.901604	27.8896	6.50184	4.96524	3.73366	2.6192	1.45843	2.79587
	ENSMUSG00000041798	Gck	0.901866	23.0508	0.573455	0.502896	0.475397	0.22991	0.241407	0.178805
	ENSMUSG00000025401	Myo1a	0.903267	43.094	1.93937	1.99493	1.47107	0.970866	0.884618	0.800821
	ENSMUSG00000060985	Tdrd5	0.904476	108.501	36.9438	34.662	30.1104	17.8737	18.6293	16.6518
	ENSMUSG00000033419	Snap91	0.904888	43.6424	1.95705	1.54022	1.59829	0.965688	0.937643	0.613665
	ENSMUSG00000086978	4933435F18Rik	0.905425	41.9256	3.32729	2.94381	3.57537	1.37772	1.432	2.00989
	ENSMUSG00000009356	Lpo	0.905601	20.9718	0.611409	0.370692	0.386759	0.233022	0.159241	0.132285
	ENSMUSG00000020651	Slc26a4	0.906948	19.5776	0.288583	0.389736	0.341021	0.172777	0.0541159	0.114117
	ENSMUSG00000038567	Cyp24a1	0.909252	19.8876	0.348974	0.326438	0.211716	0.111929	0.0654407	0.125453
	ENSMUSG00000070111	Gm10286	0.910908	20.5314	0.230718	0.164521	0.277548	0.0850251	0.0786637	0.0816845
	ENSMUSG00000021680	Crhbp	0.91395	19.4001	0.821075	0.301559	0.56366	0.216644	0.098699	0.17029
	ENSMUSG00000020014	Cfap54	0.914954	50.1662	0.473767	0.439512	0.439653	0.243416	0.202542	0.222821
	ENSMUSG00000028179	Cth	0.915734	58.1242	4.04679	3.65891	4.1415	1.93687	1.92658	2.07222
	ENSMUSG00000017588	Krt27	0.91663	22.3723	1.55723	0.820045	1.73364	0.36419	0.622682	0.638018
	ENSMUSG00000035849	Krt222	0.918013	50.5889	4.11888	3.37569	3.713	1.8257	1.51646	2.18035
	ENSMUSG00000022097	Sftpc	0.922688	19.7763	0.750531	0.813051	0.93745	0.247803	0.124184	0.277744
	ENSMUSG00000001948	Spa17	0.92431	45.4732	53.0632	38.4246	51.4618	24.7717	17.3894	27.132
	ENSMUSG00000039942	Ptger4	0.924588	93.9437	3.05408	3.0646	2.87871	1.58336	1.52189	1.49236
	ENSMUSG00000087658	Hotairm1	0.929832	20.8578	1.31594	0.921193	1.08701	0.550727	0.389635	0.186737
	ENSMUSG00000029491	Pde6b	0.932269	51.37	1.50429	1.3223	1.58438	0.680497	0.682048	0.78705
	ENSMUSG00000041794	Myrip	0.935142	49.0489	4.11071	6.88941	4.28299	2.48432	2.71634	2.158
	ENSMUSG00000035200	Chrnb4	0.940123	21.799	0.325835	0.354204	0.347817	0.0571525	0.143207	0.15557
	ENSMUSG00000031880	Rrad	0.941628	55.886	14.1757	14.3651	10.8401	7.69526	6.44495	5.00287
	ENSMUSG00000049804	Armcx4	0.941854	66.9859	13.2731	13.4437	10.6064	6.30807	7.32555	4.80349
	ENSMUSG00000029420	Rimbp2	0.948436	50.0285	1.28197	1.46492	1.19122	0.591844	0.671245	0.613479
	ENSMUSG00000087151	Gm14022	0.953819	24.5873	2.26022	2.20736	2.08666	0.76887	0.626131	1.10799
	ENSMUSG00000033590	Myo5c	0.957101	50.5519	1.23362	1.28372	1.38225	0.478381	0.632705	0.734389
	ENSMUSG00000035395	Pet2	0.960204	70.8808	22.9878	21.1664	23.3064	9.32741	10.1761	13.3461
	ENSMUSG00000024589	Nedd4l	0.960741	92.6576	5.06141	6.09622	5.11723	2.9487	2.80109	2.30769
	ENSMUSG00000092626	9130230N09Rik	0.963055	22.9806	2.03444	2.13625	1.77937	0.951593	0.301188	0.769856
	ENSMUSG00000043286	Pnpla1	0.966037	26.014	0.379887	0.558712	0.350716	0.148074	0.230038	0.120918
	ENSMUSG00000026072	Il1r1	0.968724	77.2139	5.13199	4.18758	4.43328	2.52194	2.034	2.13893
	ENSMUSG00000028558	Calr4	0.968727	38.9055	1.82967	1.84317	2.29988	0.658319	0.963336	1.06252
	ENSMUSG00000064856	Gm23444	0.971312	36.3754	36.4249	35.3656	30.1964	9.73567	14.2883	20.7105
	ENSMUSG00000062732	Lypd4	0.976019	22.2489	0.615088	0.419538	0.520534	0.143851	0.168209	0.0690995
	ENSMUSG00000006345	Ggt1	0.977914	22.9331	0.426656	0.287464	0.220965	0.116818	0.0975705	0.0748189
	ENSMUSG00000037798	Mat1a	0.978523	47.6565	1.59332	1.38111	1.38925	0.621052	0.715838	0.66626
	ENSMUSG00000042246	Tmc7	0.994867	156.999	17.5661	17.1023	17.5084	8.55357	8.79259	8.35593
	ENSMUSG00000024565	Sall3	0.996755	45.1138	1.99489	2.90594	1.43244	0.853527	1.06813	0.88485
	ENSMUSG00000034460	Six4	0.998274	81.9763	12.4727	10.4432	9.22777	5.70655	5.31744	4.27159
	ENSMUSG00000025068	Gsto1	0.999993	113.138	33.2051	32.2934	34.8348	16.0966	14.8481	17.5877
	ENSMUSG00000045795	Whamm	1.00001	78.7513	5.11212	7.21829	5.85141	2.81312	2.98219	2.79614
	ENSMUSG00000021453	Gadd45g	1.00151	59.3521	8.77557	8.39021	6.62105	4.07639	3.06426	3.78025
	ENSMUSG00000052981	Ube2ql1	1.00186	32.55	1.08647	1.30137	0.795092	0.52058	0.459652	0.309602
	ENSMUSG00000097055	Gm4419	1.00212	69.3577	6.48735	6.32227	7.35382	3.34168	2.73334	3.35799
	ENSMUSG00000020183	Cpm	1.00338	80.9659	2.56516	2.27129	2.59347	1.23046	1.06585	1.21955
	ENSMUSG00000052584	Serp2	1.00727	82.6556	19.1667	17.5632	20.0142	9.53083	8.20037	9.07274
	ENSMUSG00000044220	Nkx2-3	1.00841	25.7598	0.504439	0.688134	0.527797	0.173028	0.173422	0.226676
	ENSMUSG00000022613	Miox	1.01488	27.3586	0.924479	0.747882	0.813792	0.341911	0.282216	0.251188
	ENSMUSG00000085146	Eif2c5	1.01716	67.7106	15.5419	11.0795	12.7516	6.00327	5.38236	6.71361
	ENSMUSG00000029423	Piwil1	1.01722	112.149	8.52292	9.54868	7.61088	4.3696	3.99983	3.85011
	ENSMUSG00000020182	Ddc	1.01749	46.5522	1.28902	1.156	1.31491	0.409394	0.552077	0.679352
	ENSMUSG00000019970	Sgk1	1.02261	150.404	12.9227	12.7251	12.9128	6.15621	6.03448	6.34375
	ENSMUSG00000030268	Bcat1	1.02372	31.037	0.182771	0.186997	0.221466	0.0676793	0.0714037	0.0855528
	ENSMUSG00000099094	Gm19569	1.0257	49.0736	7.9977	8.59172	10.0112	3.60882	2.82306	5.15827
	ENSMUSG00000032348	Gsta4	1.03195	96.2406	126.739	128.151	140.462	56.9734	55.121	72.1354
	ENSMUSG00000056812	St8sia3	1.0322	36.3892	0.383449	0.430456	0.398255	0.164409	0.119843	0.201026
	ENSMUSG00000054667	Irs4	1.03252	38.4196	1.92875	2.01372	1.05172	0.838845	0.766728	0.435888
	ENSMUSG00000018634	Crhr1	1.03436	29.9117	0.692599	0.930051	0.599451	0.202473	0.351753	0.246389
	ENSMUSG00000029922	Mkrn1	1.03463	106.155	24.6527	29.2886	21.8147	12.3427	12.8582	10.2192
	ENSMUSG00000031432	Prps1	1.04301	96.7923	23.7766	20.4814	25.2558	10.3299	9.98606	11.8288
	ENSMUSG00000097735	D930032P07Rik	1.0443	27.4018	0.715536	0.862806	1.32118	0.286873	0.335449	0.298569
	ENSMUSG00000033318	Gstt2	1.04592	92.6576	8.00596	9.03931	8.39582	3.85379	3.86257	3.95851
	ENSMUSG00000019945	1700040L02Rik	1.04593	45.0763	3.03767	2.64746	2.70054	1.36822	1.0285	1.11224
	ENSMUSG00000023913	Pla2g7	1.04729	129.706	50.5248	48.505	48.5515	22.5409	20.9197	25.5427
	ENSMUSG00000001930	Vwf	1.04848	45.0763	0.428671	0.434059	0.301915	0.190171	0.188533	0.107237
	ENSMUSG00000007908	Hmgcll1	1.05164	35.725	0.521133	0.353232	0.433004	0.170629	0.16491	0.169779
	ENSMUSG00000057173	Rfx8	1.05868	95.966	5.67199	5.85417	5.85069	2.61412	2.51091	2.78049
	ENSMUSG00000048652	Samd13	1.05982	53.4494	2.12344	1.79409	1.68213	0.909918	0.706473	0.763357
	ENSMUSG00000058550	Dppa4	1.06158	100.526	28.6233	29.7112	29.6511	11.9272	12.3015	15.7841
	ENSMUSG00000022131	Gpr180	1.06439	151.125	20.8878	19.9317	19.5458	10.0759	9.01151	8.9704
	ENSMUSG00000053297	AI854703	1.06754	47.9047	2.26332	1.89621	1.38776	0.926816	0.824825	0.537311
	ENSMUSG00000047751	Utf1	1.06779	44.3366	3.03753	2.95976	2.35025	1.05543	1.38333	0.935968
	ENSMUSG00000043639	Rbm20	1.06839	86.2141	1.43237	1.32643	1.33204	0.611296	0.627394	0.591976
	ENSMUSG00000030688	Stard10	1.06972	54.7354	1.86192	2.01164	1.77395	0.822127	0.907798	0.655957
	ENSMUSG00000026994	Galnt3	1.0742	71.6031	10.2494	6.99923	9.39497	3.59082	3.5077	4.55102
	ENSMUSG00000040680	Kremen2	1.07577	31.3199	0.972944	0.858135	0.712391	0.408008	0.173012	0.271369
	ENSMUSG00000026398	Nr5a2	1.07798	152.358	13.408	12.7713	13.7282	5.89494	6.32483	6.14567
	ENSMUSG00000006457	Actn3	1.07803	92.8313	8.02149	7.16538	6.70347	3.8323	2.89802	3.03136
	ENSMUSG00000043165	Lor	1.07882	29.0607	0.399951	0.286438	0.443087	0	0.1125	0
	ENSMUSG00000047757	Fancb	1.08903	112.738	9.94784	9.86128	10.2605	4.20775	4.13924	5.11185
	ENSMUSG00000068417	Pnp2	1.09866	28.496	0.69853	0.502922	0.764315	0.217821	0.145545	0.0930056
	ENSMUSG00000057000	Nxf3	1.10319	97.0911	9.74734	7.43483	9.22463	4.19428	3.60329	3.77829
	ENSMUSG00000055555	4930502E18Rik	1.1034	61.7337	12.9098	9.67077	12.9518	3.83947	4.61787	6.28182
	ENSMUSG00000031786	Drc7	1.108	32.3477	0.576554	0.423177	0.474425	0.152427	0.152774	0.157702
	ENSMUSG00000087075	A230065H16Rik	1.1083	57.0749	9.0225	6.90949	7.03283	3.38626	2.68479	3.25321
	ENSMUSG00000031202	Rab39b	1.10924	54.3305	1.75339	1.29205	1.99453	0.67368	0.626287	0.73163
	ENSMUSG00000053909	Rhox10	1.10975	56.6906	47.9168	33.9364	47.8451	18.7135	11.9516	21.9084
	ENSMUSG00000090202	4930503B20Rik	1.1151	55.3001	1.83089	1.6013	1.51309	0.718257	0.595298	0.663497
	ENSMUSG00000025176	Hoga1	1.11654	42.0988	1.28847	0.9485	1.21854	0.367481	0.441983	0.466016
	ENSMUSG00000079580	Tmem217	1.11808	35.6085	2.31664	2.16934	1.8125	0.844832	0.441787	0.811639
	ENSMUSG00000028784	Spocd1	1.12185	85.3651	11.2432	13.6678	9.62114	5.90503	4.31181	4.40013
	ENSMUSG00000030650	Tmc5	1.12526	60.8885	0.952904	1.14555	1.17298	0.378856	0.476511	0.463884
	ENSMUSG00000051111	Sv2c	1.12959	78.7513	3.5942	2.63362	3.48742	1.47614	1.46456	1.13164
	ENSMUSG00000017195	Zpbp2	1.13386	58.2893	2.7207	2.35203	3.07645	1.06542	1.00852	1.15624
	ENSMUSG00000027748	Trpc4	1.13442	50.612	1.20636	0.899539	1.19867	0.363425	0.508038	0.395086
	ENSMUSG00000038045	Sult6b1	1.13458	66.5594	5.02786	4.01615	3.28471	1.95327	1.47221	1.56127
	ENSMUSG00000047407	Tgif1	1.13481	151.578	10.3533	11.1624	9.14005	4.7323	4.34488	4.3428
	ENSMUSG00000072944	Nup62cl	1.13749	114.579	66.7014	62.0335	72.0529	25.6548	26.8455	33.7573
	ENSMUSG00000071984	Fndc1	1.14403	80.2607	1.11114	1.16984	0.870293	0.482844	0.467141	0.347905
	ENSMUSG00000000094	Tbx4	1.1453	48.9581	0.897568	0.854249	0.741926	0.283141	0.342501	0.300156
	ENSMUSG00000040413	Timd2	1.16887	32.1439	0.316835	0.177765	0.292505	0.0764885	0.0479143	0.0275562
	ENSMUSG00000047298	Kcnv2	1.18284	68.1108	2.17505	1.45038	1.34724	0.656571	0.671099	0.587057
	ENSMUSG00000026638	Irf6	1.18693	116.624	5.45379	5.0669	4.43042	2.2973	1.69812	2.14267
	ENSMUSG00000027777	Schip1	1.18996	103.597	8.93306	6.14288	7.70114	3.42339	2.92891	2.90747
	ENSMUSG00000069372	Ctxn3	1.19743	58.827	2.6043	2.31911	2.22622	1.01512	0.768725	0.823529
	ENSMUSG00000020000	Moxd1	1.19774	69.4175	1.6538	1.48763	1.42434	0.508779	0.551566	0.668343
	ENSMUSG00000026479	Lamc2	1.20159	81.1775	2.33705	2.2223	1.94818	0.649451	1.09563	0.78455
	ENSMUSG00000029370	Rassf6	1.21121	51.2418	1.43215	1.1685	1.47281	0.457891	0.42494	0.505071
	ENSMUSG00000035580	Kcnh8	1.2234	35.7969	0.280414	0.143448	0.280454	0.0510071	0.04382	0.049003
	ENSMUSG00000032268	Tmprss5	1.24743	44.3811	0.591982	0.546288	0.503659	0.173738	0.1306	0.166911
	ENSMUSG00000044707	Ccnjl	1.25191	136.161	10.0322	11.0868	9.13224	4.52532	4.11678	3.2463
	ENSMUSG00000020848	Doc2b	1.25228	131.924	4.15921	4.88825	3.8248	1.75888	1.83921	1.44106
	ENSMUSG00000031489	Adrb3	1.25524	44.0654	0.772979	0.627658	0.815569	0.103301	0.299106	0.220539
	ENSMUSG00000000706	Btn1a1	1.26325	45.6563	0.47833	0.397051	0.558248	0.151971	0.101545	0.154111
	ENSMUSG00000070336	Fbxo47	1.26996	145.008	14.7657	13.6722	16.2659	5.27791	5.65268	6.46131
	ENSMUSG00000026450	Chit1	1.28139	61.7541	1.95569	1.50067	1.6069	0.530558	0.568441	0.562441
	ENSMUSG00000068748	Ptprz1	1.2828	69.2933	0.637937	0.436624	0.568642	0.197554	0.173254	0.189792
	ENSMUSG00000074071	Fam169b	1.28632	118.308	4.57264	3.74504	3.70981	1.37186	1.69979	1.44249
	ENSMUSG00000020062	Slc5a8	1.29184	67.5406	0.880554	0.600608	0.732876	0.25586	0.250188	0.233816
	ENSMUSG00000070880	Gad1	1.2942	47.2533	0.269505	0.194917	0.205912	0.0652028	0.0609946	0.0542888
	ENSMUSG00000053216	Btn2a2	1.3174	54.6692	0.853694	0.858106	1.06468	0.294227	0.224684	0.282666
	ENSMUSG00000010760	Phlda2	1.33707	74.1268	10.0344	6.76433	10.2163	3.81623	2.46202	2.48633
	ENSMUSG00000028976	Slc2a5	1.34169	76.5839	1.23118	1.29167	1.03069	0.468509	0.361966	0.318822
	ENSMUSG00000039419	Cntnap2	1.35703	55.5502	0.24214	0.262905	0.314789	0.0739648	0.0787668	0.0666175
	ENSMUSG00000000948	Snrpn	1.36378	114.238	19.3344	16.8209	21.0675	6.19817	5.1949	8.34832
	ENSMUSG00000001504	Irx2	1.36945	59.4442	1.83972	1.49472	0.859214	0.496059	0.416016	0.243147
	ENSMUSG00000020904	Cfap52	1.37877	105.003	2.99877	3.09941	3.43238	0.858765	1.0759	1.25129
	ENSMUSG00000097279	Gm5106	1.38923	47.7431	0.798254	1.00727	0.687826	0.124459	0.199588	0.0956549
	ENSMUSG00000054196	Cthrc1	1.4083	99.826	8.70604	6.9688	7.08541	2.51286	1.70904	3.03921
	ENSMUSG00000022871	Fetub	1.40896	96.2406	4.73152	5.16363	5.37887	1.07619	1.67015	2.08448
	ENSMUSG00000030707	Coro1a	1.41322	156.327	39.6409	51.8711	39.2581	14.0912	18.4165	12.3913
	ENSMUSG00000020061	Mybpc1	1.41485	88.2485	1.2467	1.17123	1.14373	0.26406	0.345531	0.479183
	ENSMUSG00000051367	Six1	1.41501	118.178	2.78588	1.972	2.63925	0.840936	0.873226	0.727833
	ENSMUSG00000059854	Hydin	1.4167	137.208	2.11179	1.73033	1.38073	0.673243	0.541931	0.539666
	ENSMUSG00000021678	F2rl1	1.42633	175.845	5.77417	6.64612	6.38979	1.90504	2.42903	2.13136
	ENSMUSG00000027456	Sdcbp2	1.43008	179.755	14.9188	14.3552	14.0543	4.41475	4.75787	5.67786
	ENSMUSG00000043388	Tmem130	1.43783	167.618	4.03676	4.33724	3.73847	1.34953	1.35261	1.38749
	ENSMUSG00000021469	Msx2	1.44194	74.8071	1.92066	2.03968	1.68339	0.545845	0.455908	0.546249
	ENSMUSG00000030851	Ldhc	1.46013	138.59	6.26791	5.88416	6.24289	2.03857	1.643	2.24114
	ENSMUSG00000051456	Hspb3	1.4674	91.3453	6.04472	6.18446	6.50365	1.87074	1.2358	2.28739
	ENSMUSG00000021662	Arhgef28	1.47365	219.031	2.94332	2.87792	2.80631	0.923114	1.03688	0.94291
	ENSMUSG00000046323	Dppa3	1.48728	55.886	2.74574	1.13997	1.54298	0.37226	0.186554	0.286107
	ENSMUSG00000030523	Trpm1	1.49757	88.2853	0.400837	0.277609	0.313125	0.0951863	0.0838392	0.0914464
	ENSMUSG00000045587	BC049730	1.51449	81.8826	4.00464	2.70044	2.52077	0.851425	0.654248	0.845238
	ENSMUSG00000051747	Ttn	1.52425	249.192	14.6724	12.9391	14.3519	4.0984	4.37838	5.18584
	ENSMUSG00000022696	Sidt1	1.5337	129.716	1.33827	1.54359	1.11895	0.425183	0.432071	0.317704
	ENSMUSG00000069072	Slc7a14	1.54341	194.734	1.98227	1.95009	1.50829	0.573974	0.537838	0.580788
	ENSMUSG00000092021	Gbp11	1.58236	71.4449	0.96255	0.661032	0.681694	0.160354	0.0865412	0.189604
	ENSMUSG00000027296	Itpka	1.65246	159.396	12.6715	12.2053	7.78693	3.15983	3.22195	2.43907
	ENSMUSG00000023966	Rsph9	1.66276	257.671	16.0196	13.9643	13.2144	4.35279	3.84334	4.28133
	ENSMUSG00000025357	Dgka	1.66875	423.978	32.5883	31.4922	33.0268	10.0397	9.86112	9.28171
	ENSMUSG00000028036	Ptgfr	1.6731	76.8322	0.398736	0.308047	0.383143	0.0532873	0.0610386	0.0511936
	ENSMUSG00000028996	Rbp7	1.69852	95.6216	4.1527	4.14754	3.42305	0.739957	0.50988	1.06633
	ENSMUSG00000045094	Arhgef37	1.70991	111.601	1.50368	1.04435	1.06396	0.236156	0.308732	0.246606
	ENSMUSG00000026303	Mlph	1.79925	129.203	1.04691	0.989766	0.72795	0.241743	0.205018	0.125055
	ENSMUSG00000020340	Cyfip2	1.82421	197.316	13.1928	16.7189	9.71612	3.32851	3.67814	2.32644
	ENSMUSG00000022129	Dct	1.88619	104.213	1.17743	0.819164	0.869615	0.11749	0.0883183	0.169311
	ENSMUSG00000021095	Gsc	1.9123	127.908	2.4771	2.47676	2.70268	0.605653	0.395892	0.278279
	ENSMUSG00000030862	Cpxm2	1.92792	143.909	1.52352	1.1507	1.10461	0.328325	0.149579	0.200725
	ENSMUSG00000022683	Pla2g10	1.95311	128.269	1.58126	1.93172	2.20065	0.309095	0.309799	0.254529
	ENSMUSG00000028970	Abcb1b	2.01407	374.55	9.03735	7.22313	8.11706	1.81927	1.98431	1.59358
	ENSMUSG00000024935	Slc1a1	2.01444	222.071	1.59932	1.55978	1.57211	0.231417	0.420736	0.279198
	ENSMUSG00000063531	Sema3e	2.08609	146.009	0.707011	0.435929	0.393361	0.0657016	0.0614613	0.0757442
	ENSMUSG00000020297	Nsg2	2.314	244.545	1.64798	1.27548	1.71851	0.215673	0.192146	0.237895
	ENSMUSG00000062444	Ap3b2	2.37479	409.069	3.35046	4.87641	3.55664	0.559319	0.671655	0.638728
	ENSMUSG00000087132	A930001C03Rik	2.43685	326.589	4.29554	5.84171	4.27577	0.727613	0.580102	0.66725
	ENSMUSG00000049303	Syt12	2.75982	635.786	4.18463	5.12716	3.96388	0.497574	0.570811	0.547136
	ENSMUSG00000015843	Rxrg	2.87362	445.84	6.56755	7.88934	6.1203	0.390314	0.753429	0.791621
	ENSMUSG00000026870	Cutal	3.15815	490.842	4.4206	4.06159	4.2691	0.176843	0.28632	0.405133
	ENSMUSG00000023043	Krt18	3.18119	685.197	13.894	14.5006	17.0872	1.01989	1.3788	1.32161
	ENSMUSG00000078925	D030018L15Rik	3.18306	410.616	1.97015	1.83859	1.39269	0.107961	0.123665	0.0444509
	ENSMUSG00000021749	Oit1	-1.4972	79.8332	0.539103	0.580596	0.654876	2.68087	2.39434	1.98903
	ENSMUSG00000026069	Il1rl1	-1.46073	175.117	0.607556	0.705886	0.674984	1.89774	2.26413	1.97125
	ENSMUSG00000025461	Cd163l1	-1.34654	50.3433	0.133597	0.189257	0.0759004	0.509524	0.664855	0.471033
	ENSMUSG00000003882	Il7r	-1.32609	66.3087	0.276618	0.362257	0.316668	0.931578	0.964825	1.21319
	ENSMUSG00000004814	Ccl24	-1.22855	54.8513	2.56098	2.25392	1.14403	7.62518	4.75078	5.44469
	ENSMUSG00000045761	Fam179a	-1.16143	32.7311	0.0883605	0.0387443	0.064095	0.389682	0.171614	0.232564
	ENSMUSG00000034845	Plvap	-1.15883	42.6254	1.09217	1.78427	0.634258	3.98797	4.03009	2.37476
	ENSMUSG00000076617	Ighm	-1.1489	73.4963	3.9652	6.18305	3.81508	13.7202	10.2576	11.1846
	ENSMUSG00000026009	Icos	-1.1352	52.2735	0.486384	0.412926	0.601898	1.33597	1.11584	1.56249
	ENSMUSG00000075602	Ly6a	-1.13133	32.1439	0.303382	0.576449	0.400122	1.58122	1.341	1.71385
	ENSMUSG00000001865	Cpa3	-1.1056	45.5706	4.37585	2.60117	4.69433	6.81492	13.1108	11.2268
	ENSMUSG00000033825	Tpsb2	-1.09043	38.8286	2.36419	2.41885	3.84995	4.63834	10.714	8.46953
	ENSMUSG00000061068	Mcpt4	-1.07046	40.4573	4.48178	2.31104	5.16376	7.78151	11.867	11.7937
	ENSMUSG00000022225	Cma1	-1.0379	36.5287	3.7677	2.4008	5.52269	7.14198	11.3417	11.7624
	ENSMUSG00000097300	Gm26835	-0.999607	58.117	1.66962	1.60839	1.26115	3.40778	4.00514	2.69901
	ENSMUSG00000026536	Mnda	-0.999506	24.1377	0.085998	0.241962	0.337426	0.764272	0.745856	0.714921
	ENSMUSG00000022122	Ednrb	-0.976381	45.4732	4.92385	4.21006	2.69498	10.3063	9.58785	6.61409
	ENSMUSG00000026182	Tnp1	-0.964243	24.9532	2.46262	1.3901	1.25435	4.13084	3.74215	5.9528
	ENSMUSG00000040434	Gyltl1b	-0.956833	70.536	5.83791	8.06337	5.19874	14.2732	12.4869	13.144
	ENSMUSG00000037362	Nov	-0.943995	22.4549	0.309304	0.227847	0.102799	0.775453	0.638017	0.41141
	ENSMUSG00000035385	Ccl2	-0.932869	59.5456	14.3168	12.2224	13.6206	30.8421	21.9926	30.5834
	ENSMUSG00000035373	Ccl7	-0.919365	60.0488	14.8453	16.2766	12.5189	33.786	24.5143	30.8654
	ENSMUSG00000000392	Fap	-0.917586	39.5892	0.388685	0.3656	0.35305	0.856237	0.699483	0.811327
	ENSMUSG00000055546	Timd4	-0.917565	36.9524	1.12711	1.82166	1.1612	3.19373	3.2929	2.37826
	ENSMUSG00000069892	9930111J21Rik2	-0.915579	30.013	0.187166	0.263949	0.163453	0.544199	0.445837	0.390976
	ENSMUSG00000036446	Lum	-0.896467	41.4971	3.18178	3.27284	2.98483	8.38541	4.89195	6.28794
	ENSMUSG00000022876	Samsn1	-0.888106	30.5223	0.493213	0.424518	0.404746	0.864195	0.77808	1.20314
	ENSMUSG00000000244	Tspan32	-0.886775	22.1948	0.174487	0.318788	0.230126	0.571304	0.560921	0.616064
	ENSMUSG00000040552	C3ar1	-0.886393	57.6473	6.66214	9.65903	6.20385	14.069	16.0802	14.5833
	ENSMUSG00000039997	Ifi203	-0.885714	45.7816	0.841607	0.871894	0.767207	2.07968	1.59309	1.36528
	ENSMUSG00000086291	Gm15513	-0.883378	37.6952	2.1492	2.17574	1.83796	3.42849	5.30295	4.02574
	ENSMUSG00000078122	F630028O10Rik	-0.87817	29.8345	2.51144	2.43659	1.37916	5.51907	4.98357	3.01595
	ENSMUSG00000062082	Cd200r4	-0.877266	20.5535	0.312431	0.284137	0.240367	0.633261	0.862547	0.59278
	ENSMUSG00000089672	Gp49a	-0.876788	40.7899	2.24059	2.22345	2.81508	3.90839	5.46527	5.48084
	ENSMUSG00000000223	Drp2	-0.874045	39.5067	0.47311	0.399127	0.406129	1.06376	0.778237	0.764608
	ENSMUSG00000026770	Il2ra	-0.865748	17.9811	0.0836669	0.0570674	0.0836791	0.273941	0.228805	0.137855
	ENSMUSG00000042262	Ccr8	-0.8609	21.6357	0.460584	0.973879	0.737042	1.7522	1.58345	1.68335
	ENSMUSG00000054404	Slfn5	-0.853975	29.6429	1.90027	2.32155	1.45825	5.55052	3.23265	2.96887
	ENSMUSG00000062593	Lilrb4	-0.849221	74.4401	8.33232	9.20694	9.16505	15.6117	18.0357	17.1379
	ENSMUSG00000030669	Calca	-0.846441	16.6415	0.143901	0.0981521	0.177135	0.560905	0.33731	0.538867
	ENSMUSG00000040055	Gjb6	-0.846387	16.6659	0.062575	0.0480162	0.11554	0.307324	0.278689	0.25307
	ENSMUSG00000000562	Adora3	-0.84582	16.9837	0.112506	0.100719	0.1558	0.434146	0.329648	0.303337
	ENSMUSG00000021624	Cd180	-0.845369	58.2097	2.15698	2.92367	2.18031	4.52904	4.98223	4.38647
	ENSMUSG00000064373	Sepp1	-0.837843	56.8772	118.477	149.031	97.9529	255.42	214.381	224.775
	ENSMUSG00000024173	Tpsab1	-0.835287	17.9027	0.542436	0.260145	0.657278	0.681872	1.55758	1.38633
	ENSMUSG00000049037	Clec4a1	-0.827386	36.2895	3.0529	3.56636	2.18747	6.13813	6.08804	4.93461
	ENSMUSG00000026012	Cd28	-0.826755	24.2439	0.313095	0.492364	0.289053	0.775629	0.956796	0.547141
	ENSMUSG00000032725	Folr2	-0.820247	29.6988	9.14532	13.6649	6.68156	22.9577	19.5246	15.8765
	ENSMUSG00000004707	Ly9	-0.815015	27.8434	0.82648	1.24093	0.673831	1.6166	2.12348	1.70743
	ENSMUSG00000020467	Efemp1	-0.807747	36.9213	8.1377	10.3048	7.67368	21.5828	14.0837	14.1573
	ENSMUSG00000052688	5430435G22Rik	-0.806798	37.2457	2.72042	3.79543	2.30724	6.17354	5.76046	4.84304
	ENSMUSG00000039109	F13a1	-0.804385	25.9304	48.8642	64.0598	28.3139	115.843	94.369	70.0975
	ENSMUSG00000052821	Cysltr1	-0.801601	30.3609	0.697212	0.875772	0.535333	1.56277	1.17798	1.32765
	ENSMUSG00000002944	Cd36	-0.800246	42.3505	11.7596	13.8348	8.53672	19.9724	24.7385	19.1714
	ENSMUSG00000045392	Olfr1033	-0.800123	14.9377	0.0581261	0.0495582	0.0447189	0.226567	0.145333	0.139305
	ENSMUSG00000079333	Gm11096	-0.797024	15.1415	8.67672	8.87731	5.09756	25.8266	18.4896	16.3049
	ENSMUSG00000029530	Ccr9	-0.793505	26.5797	0.331243	0.408221	0.354458	0.690169	0.748211	0.703647
	ENSMUSG00000031241	Tbx22	-0.792306	15.5486	0.051165	0.0327174	0.00590451	0.269235	0.119933	0.0459833
	ENSMUSG00000020399	Havcr2	-0.792234	33.6344	1.26537	1.90857	1.28864	2.68476	2.98443	2.76686
	ENSMUSG00000029299	Abcg3	-0.790579	25.3859	2.52969	3.20197	1.40311	5.10711	5.00626	3.8371
	ENSMUSG00000040569	Slc26a7	-0.788038	34.6399	1.08494	0.989654	0.941285	2.35392	1.76487	1.56832
	ENSMUSG00000025150	Cbr2	-0.784515	20.4001	13.5082	18.035	7.01332	34.8071	26.3592	17.3568
	ENSMUSG00000058755	Osm	-0.775642	30.0453	1.32796	1.56646	1.09618	2.44073	2.29981	2.75202
	ENSMUSG00000023274	Cd4	-0.775293	23.2552	1.16206	2.21573	1.02406	3.03067	3.15314	2.38149
	ENSMUSG00000038147	Cd84	-0.772644	51.9373	3.1353	3.86787	2.66465	5.67545	6.05452	5.69659
	ENSMUSG00000020928	Higd1b	-0.771699	17.9344	1.29913	0.900404	0.928548	1.99939	2.23971	2.29747
	ENSMUSG00000027443	Cst12	-0.771074	22.18	6.88237	7.04148	5.05308	17.8448	9.19681	10.1791
	ENSMUSG00000076867	Trdv4	-0.770782	14.377	0.51443	0.421058	0.189971	2.02121	0.868207	1.6644
	ENSMUSG00000020573	Pik3cg	-0.769258	29.4699	3.04951	4.65593	2.45316	6.86523	6.93973	5.18989
	ENSMUSG00000041476	Smpx	-0.769151	16.5162	0.577292	0.39908	0.417728	1.47418	0.833861	0.715142
	ENSMUSG00000062393	Dgkk	-0.76758	26.4014	1.73065	1.81632	1.3368	3.49313	3.83121	1.9654
	ENSMUSG00000070423	Olfr558	-0.767338	16.928	0.340953	0.386211	0.236079	0.88852	0.536611	0.612848
	ENSMUSG00000020383	Il13	-0.762923	14.1558	0.088371	0.120552	0.10878	0.330678	0.276193	0.688319
	ENSMUSG00000022899	Slc15a2	-0.761332	17.2897	0.231494	0.444085	0.227075	0.550419	0.899861	0.420433
	ENSMUSG00000036169	Sostdc1	-0.761117	15.0592	0.222988	0.352585	0.3743	0.70166	0.836309	0.619435
	ENSMUSG00000060063	Alox5ap	-0.755623	47.0783	10.8737	11.5087	9.07714	20.1494	19.1016	16.9614
	ENSMUSG00000084987	Gm13134	-0.755438	13.5854	0.34395	0.492663	0.285785	0.611343	1.41897	0.865529
	ENSMUSG00000098202	B830012L14Rik	-0.755355	22.8758	0.835193	0.935114	0.552835	1.14248	1.88385	1.40208
	ENSMUSG00000085445	Gm16348	-0.755017	21.7926	0.625081	0.54817	0.618302	1.14166	1.17217	1.15031
	ENSMUSG00000003555	Cyp17a1	-0.75231	23.3669	8.66908	13.9497	7.54951	19.0863	24.6613	13.3731
	ENSMUSG00000027188	Pamr1	-0.7505	18.3024	0.25245	0.34238	0.238485	0.659059	0.649552	0.353517
	ENSMUSG00000053063	Clec12a	-0.744902	30.3432	0.842669	1.28616	0.950132	2.11291	1.69029	1.794
	ENSMUSG00000073490	AI607873	-0.743397	46.8698	3.26303	3.14025	3.38903	6.3435	5.14373	5.85599
	ENSMUSG00000076749	Tcrg-C1	-0.741854	14.3107	1.02787	1.12174	0.822413	2.17952	2.31299	2.09388
	ENSMUSG00000097472	Gm26586	-0.741611	32.8256	3.17325	3.80853	3.53052	7.45936	5.26397	6.23393
	ENSMUSG00000030247	Kcnj8	-0.741267	21.9852	1.24916	1.02907	1.2431	2.91384	1.87093	1.89539
	ENSMUSG00000066363	Serpina3f	-0.7393	14.5807	0.201504	0.555052	0.372061	1.01502	0.653999	0.766179
	ENSMUSG00000026712	Mrc1	-0.738536	26.0621	67.4579	98.5187	47.0583	146.229	132.868	110.792
	ENSMUSG00000044734	Serpinb1a	-0.737473	37.5555	6.54012	7.19597	6.49328	14.7998	10.3972	10.8197
	ENSMUSG00000033777	Tlr13	-0.735285	36.9995	4.5955	6.20381	3.93785	8.57364	9.6765	7.89325
	ENSMUSG00000090272	Mndal	-0.734795	24.0723	2.81062	4.18961	2.801	7.8182	4.8517	5.38652
	ENSMUSG00000030158	Clec12b	-0.733965	14.0405	0.919691	1.12018	0.626694	3.27754	1.49879	1.06271
	ENSMUSG00000054293	A630033H20Rik	-0.733618	16.9097	0.317566	0.272503	0.491787	0.747485	0.816424	0.607637
	ENSMUSG00000092679	Mir5129	-0.732192	16.9323	12.287	18.1581	10.9233	25.5428	30.7212	25.3571
	ENSMUSG00000022901	Cd86	-0.731573	31.0653	4.40181	5.069	3.11499	8.84334	6.77262	6.88384
	ENSMUSG00000063286	Gm8995	-0.731064	44.5143	2.16485	2.65887	2.04813	4.46542	4.09616	3.48369
	ENSMUSG00000072663	Spef2	-0.729606	18.1978	0.159845	0.163541	0.161406	0.341121	0.304431	0.291804
	ENSMUSG00000022372	Sla	-0.729234	32.4921	1.04717	1.32836	0.898981	2.12189	2.1376	1.57317
	ENSMUSG00000036353	P2ry12	-0.727658	37.695	6.75895	7.77007	5.34458	13.2041	10.4922	11.2505
	ENSMUSG00000079293	Clec7a	-0.727011	20.0583	0.682908	0.587539	0.759427	1.2051	1.2515	1.38093
	ENSMUSG00000097524	Gm26846	-0.726498	17.9145	0.262445	0.208843	0.249022	0.443287	0.512651	0.438973
	ENSMUSG00000025044	Msr1	-0.724316	29.6188	5.0873	5.85893	3.31962	8.75405	9.33175	7.34886
	ENSMUSG00000048521	Cxcr6	-0.723752	40.9664	3.46894	3.35729	3.86039	6.43764	6.29408	6.01618
	ENSMUSG00000024672	Ms4a7	-0.722	31.4034	4.96605	6.20631	3.54708	9.44044	8.69215	7.9018
	ENSMUSG00000097340	Gm26617	-0.720857	14.8792	0.216388	0.221391	0.177575	0.524812	0.450864	0.280907
	ENSMUSG00000026357	Rgs18	-0.718855	19.4399	1.15348	1.07286	0.774476	2.28891	1.86808	1.46075
	ENSMUSG00000018672	Copz2	-0.718771	35.6402	2.81329	4.06255	3.2206	6.06062	6.08951	5.54799
	ENSMUSG00000042717	Ppp1r3a	-0.718114	13.2234	0.0498535	0.0816096	0.105858	0.144575	0.191648	0.18818
	ENSMUSG00000045330	4933402E13Rik	-0.717079	13.4904	0.806322	0.86083	0.566395	2.75483	1.05185	0.97672
	ENSMUSG00000044017	Gpr133	-0.714858	13.935	0.273011	0.274958	0.181159	0.730276	0.571953	0.218526
	ENSMUSG00000098606	Mir6903	-0.714258	13.8402	6.45376	13.2059	11.9164	24.9042	27.2301	14.1379
	ENSMUSG00000096768	Erdr1	-0.713513	21.027	1.45267	1.77704	2.01168	3.36783	2.93136	3.34903
	ENSMUSG00000058163	Gm5431	-0.713017	16.665	0.336275	0.37272	0.284582	0.742757	0.700659	0.470119
	ENSMUSG00000021886	Gpr65	-0.708137	24.5095	3.60327	5.264	2.68685	7.16294	6.72448	6.66354
	ENSMUSG00000030717	Nupr1	-0.707454	18.1452	1.07124	1.09601	0.855335	2.58657	1.4116	1.63928
	ENSMUSG00000023349	Clec4n	-0.706643	30.9247	15.0482	16.6748	9.85408	23.6648	26.0157	22.8698
	ENSMUSG00000041797	Abca9	-0.70655	19.9909	6.3423	9.32274	3.94152	14.2551	11.9636	9.54491
	ENSMUSG00000074415	2610203C20Rik	-0.706491	26.0703	0.893564	1.26995	0.74791	1.81169	1.94948	1.39365
	ENSMUSG00000030560	Ctsc	-0.702848	33.8062	18.938	25.1791	15.3484	37.6704	33.637	31.45
	ENSMUSG00000026365	Cfh	-0.700755	23.0145	4.5587	6.19052	3.12779	10.0412	7.5286	7.10927
	ENSMUSG00000015437	Gzmb	-0.700736	17.3353	1.25161	1.33177	1.43282	3.25499	1.80723	2.45219
	ENSMUSG00000026768	Itga8	-0.69932	19.9654	0.273307	0.239678	0.288365	0.552437	0.420992	0.48687
	ENSMUSG00000097423	Gm26522	-0.697714	23.1058	2.19137	3.9002	3.0768	4.78331	5.84295	5.66216
	ENSMUSG00000086946	Gm15527	-0.696974	18.3816	0.609542	0.717179	0.450189	1.11192	1.29544	0.849109
	ENSMUSG00000070354	Gm21975	-0.696854	46.0541	3.61849	3.2011	3.1983	5.25996	6.02873	5.75423
	ENSMUSG00000021322	Aoah	-0.6946	22.7127	2.76416	4.11128	2.09098	5.69564	5.64012	4.5307
	ENSMUSG00000010142	Tnfrsf13b	-0.693753	24.0619	1.17651	1.58788	1.16706	2.69298	2.28838	1.946
	ENSMUSG00000078771	Evi2a	-0.693645	52.686	7.09296	7.35179	6.5055	12.4178	12.1273	10.8188
	ENSMUSG00000093938	Evi2b	-0.693461	45.6563	3.60231	3.21003	3.1854	5.2179	6.04276	5.70377
	ENSMUSG00000040229	Gpr34	-0.693332	36.733	8.74654	9.97394	7.04006	16.2215	15.0164	12.7756
	ENSMUSG00000040522	Tlr8	-0.692216	20.3213	3.16749	4.6484	2.09267	6.78742	5.8284	5.08849
	ENSMUSG00000031375	Bgn	-0.692046	22.2992	5.8723	11.1527	6.34016	14.406	15.7375	11.2247
	ENSMUSG00000024677	Ms4a6b	-0.692034	27.2765	5.04933	5.90291	3.36103	9.26203	8.34073	7.24795
	ENSMUSG00000079019	Insl3	-0.6915	24.3651	5.24174	7.92779	5.31263	11.0863	11.4321	9.88263
	ENSMUSG00000029761	Cald1	-0.690267	39.1842	4.33595	5.70232	4.78313	9.72798	7.69795	7.76462
	ENSMUSG00000054072	Iigp1	-0.687943	24.3847	2.76368	3.71192	2.90846	6.95817	5.36382	4.10899
	ENSMUSG00000025888	Casp1	-0.68727	24.4707	4.31544	4.94891	2.78009	7.23114	7.1587	6.58476
	ENSMUSG00000051998	Lax1	-0.686471	18.0424	0.628772	0.811794	0.677238	1.10639	1.4879	1.25128
	ENSMUSG00000093479	Gm20629	-0.686373	16.7494	2.83689	3.68118	2.36353	6.14918	4.67106	5.47228
	ENSMUSG00000019122	Ccl9	-0.685938	16.2075	0.477939	0.381649	0.387429	0.774252	0.874385	0.670496
	ENSMUSG00000040181	Fmo1	-0.685379	20.4825	2.45879	3.19941	1.72915	5.61917	3.58188	3.88565
	ENSMUSG00000034833	Tespa1	-0.684938	14.3284	0.50289	0.493078	0.696411	1.0585	1.23773	0.979249
	ENSMUSG00000049115	Agtr1a	-0.684938	14.9058	0.374093	0.515229	0.4782	1.06333	0.755473	0.775864
	ENSMUSG00000099039	Gm27928	-0.684488	14.0973	3.46638	5.3907	2.94418	6.61518	7.6703	8.34907
	ENSMUSG00000048621	Gm6377	-0.682272	17.2182	4.3814	2.79356	4.40842	8.28061	4.40575	8.44604
	ENSMUSG00000026222	Sp100	-0.681108	20.7887	0.380512	0.692105	0.550793	1.00636	1.0483	0.814833
	ENSMUSG00000023992	Trem2	-0.680962	24.4445	2.89219	4.38351	2.48458	5.19635	6.60781	5.09538
	ENSMUSG00000044583	Tlr7	-0.680054	27.9222	3.67826	5.08891	3.00245	7.27237	6.85683	6.01757
	ENSMUSG00000067700	Gm5862	-0.679726	15.1109	0.557995	0.699807	0.481912	1.24605	0.995738	1.00297
	ENSMUSG00000056529	Ptafr	-0.679608	18.9602	1.14187	1.81731	0.919038	2.34639	2.66287	1.88581
	ENSMUSG00000039851	4932438H23Rik	-0.675495	13.6131	0.322125	0.253517	0.343141	0.521554	0.673757	0.579005
	ENSMUSG00000004837	Grap	-0.671866	15.7235	1.28679	1.74189	0.822449	2.48162	2.71002	1.81478
	ENSMUSG00000024678	Ms4a4d	-0.671258	16.9123	1.54839	1.44017	1.23456	3.33592	2.22169	2.0452
	ENSMUSG00000074874	Ctla2b	-0.670862	26.9241	4.5182	5.66749	3.79984	7.96124	8.61774	7.23125
	ENSMUSG00000073489	Ifi204	-0.670059	29.7845	2.99342	3.09486	3.06901	6.07222	4.50546	4.9416
	ENSMUSG00000026938	Fcna	-0.669387	15.9926	1.18836	1.40085	1.0017	2.58588	2.27689	1.64845
	ENSMUSG00000040138	Ndp	-0.668825	15.3427	0.549185	0.674258	0.845023	1.18163	1.27015	1.34908
	ENSMUSG00000040747	Cd53	-0.668764	37.0429	10.6158	12.6627	8.49073	18.0249	18.2085	16.7816
	ENSMUSG00000085289	Gm15337	-0.666728	18.1308	0.429089	0.719227	0.699565	1.05903	1.07856	1.13229
	ENSMUSG00000079419	Ms4a6c	-0.666178	29.4978	9.04716	11.0485	6.93075	16.7469	14.6734	14.0648
	ENSMUSG00000019929	Dcn	-0.664456	26.8806	128.697	168.913	123.123	298.07	190.888	222.648
	ENSMUSG00000024107	Lhcgr	-0.664107	15.1871	0.792501	1.62164	0.847168	2.2111	2.19007	1.51195
	ENSMUSG00000029919	Hpgds	-0.664092	27.7811	7.95832	11.5856	6.86288	15.5101	15.3784	13.6197
	ENSMUSG00000033880	Lgals3bp	-0.662706	15.3658	1.75795	3.49514	1.56541	4.14049	5.09682	3.05899
	ENSMUSG00000097390	Gm26785	-0.661742	19.5786	0.913581	0.747761	0.922148	1.37882	1.41622	1.70781
	ENSMUSG00000090255	4921534H16Rik	-0.661036	18.1279	0.835298	0.634065	0.688236	1.26874	1.5748	0.960579
	ENSMUSG00000090942	F830016B08Rik	-0.66021	13.4908	0.366046	0.605822	0.288241	0.946717	0.666231	0.725681
	ENSMUSG00000092283	Gm20412	-0.658573	16.3634	2.91592	4.58974	2.74378	6.97685	6.20409	4.98924
	ENSMUSG00000043008	Klhl6	-0.658056	22.5073	1.92053	2.99616	1.8485	3.4913	4.17612	3.84378
	ENSMUSG00000066361	Serpina3c	-0.657551	14.4586	0.561387	1.13232	0.784822	1.80057	1.21816	1.48477
	ENSMUSG00000029915	Clec5a	-0.65586	25.5816	1.68235	2.13736	1.37395	3.1995	2.73877	2.79133
	ENSMUSG00000040540	Gm9770	-0.655278	13.139	0.96408	1.47955	1.05188	2.33669	2.0544	2.12673
	ENSMUSG00000044811	AF251705	-0.654801	22.37	7.57241	9.94069	5.2689	13.5687	13.2081	11.8596
	ENSMUSG00000016756	Cmah	-0.654736	13.2146	0.452061	0.61911	0.230034	1.08887	0.777631	0.543838
	ENSMUSG00000024903	Lao1	-0.65197	15.6761	0.573413	0.786996	0.529381	0.981253	1.1933	1.16895
	ENSMUSG00000000204	Slfn4	-0.651517	17.7341	0.429275	0.521549	0.495389	0.752961	0.880457	0.884127
	ENSMUSG00000085842	Pard3bos1	-0.651262	23.3386	1.62808	1.48267	1.66823	2.79503	2.71752	2.58873
	ENSMUSG00000032087	Dscaml1	-0.651227	15.7273	0.263304	0.269392	0.227569	0.5398	0.430724	0.377615
	ENSMUSG00000022439	Parvg	-0.650605	14.5807	0.367593	0.681665	0.498443	0.838199	1.08783	0.856886
	ENSMUSG00000073902	Gm1966	-0.649813	24.4667	2.10258	3.66001	2.52077	4.94009	4.70036	4.25608
	ENSMUSG00000024610	Cd74	-0.649691	16.0949	3.49922	6.25876	3.25376	8.68997	8.68618	5.47519
	ENSMUSG00000031133	Arhgef6	-0.648852	25.2562	2.10434	3.35051	2.10369	4.57781	4.22243	3.83095
	ENSMUSG00000032028	Nxpe2	-0.648741	16.135	0.389397	0.610878	0.487316	0.914732	0.722095	0.972115
	ENSMUSG00000093510	Vmn2r-ps21	-0.647914	14.9241	0.843128	0.961205	0.622708	1.85915	1.47942	0.985064
	ENSMUSG00000070034	Sp110	-0.647393	15.2162	0.286941	0.418616	0.240379	0.61142	0.637725	0.425027
	ENSMUSG00000070645	Ren1	-0.646208	13.8402	1.43525	3.09028	2.68963	3.06606	5.8649	4.13923
	ENSMUSG00000030148	Clec4a2	-0.645869	17.7341	1.96095	2.27294	1.18018	3.57599	3.2234	2.52084
	ENSMUSG00000032323	Cyp11a1	-0.645273	15.9457	8.43897	16.4497	8.10481	17.5849	24.975	15.0968
	ENSMUSG00000047735	Samd9l	-0.642126	28.5727	2.8004	3.99646	3.12901	6.29835	5.31887	4.78073
	ENSMUSG00000002699	Lcp2	-0.639372	28.5985	2.97721	4.38988	3.04256	5.50324	6.14274	5.48018
	ENSMUSG00000042333	Tnfrsf14	-0.637127	13.1296	1.28741	1.75623	0.792366	2.49472	2.41419	1.98348
	ENSMUSG00000085581	Gm12786	-0.636579	13.6919	2.59052	3.04515	2.44248	4.22804	6.66659	3.56656
	ENSMUSG00000085069	Gm13111	-0.635649	13.1852	0.370791	0.358857	0.2498	0.553114	0.676525	0.531382
	ENSMUSG00000022667	Cd200r1	-0.635229	18.1602	2.35591	2.33895	1.53056	4.21192	3.55066	2.80741
	ENSMUSG00000089635	Gm16559	-0.634868	13.5248	0.703559	1.41643	0.963824	1.6348	2.12796	1.73375
	ENSMUSG00000030220	Arhgdib	-0.634568	30.362	8.41551	12.4609	9.65815	15.9799	17.7174	16.202
	ENSMUSG00000036040	Adamtsl2	-0.63351	17.2618	0.239806	0.331676	0.25829	0.432051	0.532967	0.450995
	ENSMUSG00000025804	Ccr1	-0.632058	25.9628	3.84923	5.29799	3.31057	7.03757	6.79498	6.6033
	ENSMUSG00000031616	Ednra	-0.62944	30.4804	6.26166	9.17855	7.53423	13.3829	12.9758	11.0453
	ENSMUSG00000073207	Ccdc160	-0.629142	14.6827	1.13235	1.15853	1.02406	2.39962	1.64673	1.72381
	ENSMUSG00000024349	Tmem173	-0.628162	23.7215	1.51111	1.67225	1.62284	2.74069	2.5879	2.60529
	ENSMUSG00000098158	Gm4804	-0.627264	14.8634	4.37034	5.88913	2.85384	9.63926	6.59629	6.35464
	ENSMUSG00000015355	Cd48	-0.626716	24.8612	4.74669	5.95599	4.10659	8.54576	8.0894	7.61973
	ENSMUSG00000055541	Lair1	-0.625159	17.9784	1.6615	3.06177	1.71694	3.63848	3.89462	3.25797
	ENSMUSG00000026358	Rgs1	-0.624638	18.2562	2.68766	3.86868	4.71443	5.97354	5.43102	7.52962
	ENSMUSG00000004730	Emr1	-0.624343	18.1848	24.4477	36.3946	17.0768	46.058	46.9015	37.2587
	ENSMUSG00000086761	Cep112os1	-0.624174	17.594	0.897728	0.700947	0.905128	1.55807	1.39549	1.28453
	ENSMUSG00000092482	Gm20531	-0.621941	14.3701	1.55116	2.64503	1.33658	3.4826	3.32086	2.71843
	ENSMUSG00000027442	Cst8	-0.62103	15.2333	1.99741	2.89508	1.95929	3.46459	4.25283	3.96424
	ENSMUSG00000038642	Ctss	-0.620526	32.6523	48.4864	67.2306	47.2728	87.3664	86.2667	88.2091
	ENSMUSG00000097774	Gm26565	-0.620395	19.5147	1.42488	1.53163	1.28216	2.42968	2.50286	2.10728
	ENSMUSG00000030579	Tyrobp	-0.620279	29.8778	71.1172	92.4005	60.0202	120.988	125.513	113.916
	ENSMUSG00000086312	Gm15336	-0.620263	17.9106	1.49123	1.5257	1.87734	2.81117	2.9235	2.49765
	ENSMUSG00000036905	C1qb	-0.618607	21.7361	65.4452	96.899	52.0766	116.952	124.468	109.571
	ENSMUSG00000021423	Ly86	-0.615917	28.7984	13.9206	18.1035	12.6873	23.4138	22.9998	25.4695
	ENSMUSG00000015405	Ace2	-0.615429	22.9408	1.96255	1.88242	2.11672	3.97196	2.99018	2.79833
	ENSMUSG00000036896	C1qc	-0.614172	20.5486	41.5066	62.7965	33.6355	76.7288	82.4535	66.5938
	ENSMUSG00000062319	Gm10115	-0.613164	17.9213	2.25461	2.80948	2.02811	3.54229	4.47183	3.74082
	ENSMUSG00000069516	Lyz2	-0.610523	23.8312	179.974	230.577	130.899	280.91	301.345	291.72
	ENSMUSG00000049744	Arhgap15	-0.610411	24.4707	0.680287	0.864869	0.6169	1.23137	1.18511	1.07446
	ENSMUSG00000057182	Scn3a	-0.610281	16.8764	0.213675	0.288571	0.270913	0.341144	0.491513	0.455764
	ENSMUSG00000081044	AU015836	-0.609296	25.5519	1.75616	2.01455	1.82765	3.30562	2.68446	3.03226
	ENSMUSG00000095306	Gm21807	-0.609267	13.9015	1.84337	3.02636	1.89971	3.5291	4.26065	3.73719
	ENSMUSG00000053702	Nebl	-0.603965	15.9213	0.146782	0.126338	0.131209	0.235392	0.214084	0.22405
	ENSMUSG00000086773	Gm16192	-0.603173	13.7392	1.78047	2.55803	1.50385	3.40207	3.48086	2.99603
	ENSMUSG00000031304	Il2rg	-0.601022	16.0558	1.04093	1.62792	1.2493	1.80843	2.34238	2.32541
	ENSMUSG00000002111	Spi1	-0.598891	13.1852	2.17321	3.74617	1.7753	4.7683	5.23609	3.03029
	ENSMUSG00000023186	Vwa5a	-0.598281	30.4347	12.2304	16.2567	11.405	22.2862	21.3587	19.418
	ENSMUSG00000024679	Ms4a6d	-0.597129	19.9591	9.96334	12.8729	7.0073	16.4018	16.8996	14.7829
	ENSMUSG00000099112	Gm27406	-0.596326	21.6357	28.8646	28.9333	28.0886	44.1525	54.8593	39.438
	ENSMUSG00000034266	Batf	-0.595255	15.1564	2.26726	2.09151	2.53925	3.99858	3.34555	4.10871
	ENSMUSG00000015340	Cybb	-0.592669	18.4833	3.41023	5.7901	3.40226	6.70058	7.64988	5.98692
	ENSMUSG00000055172	C1ra	-0.592029	14.3105	3.50957	5.55767	3.12095	8.96829	6.23041	4.99793
	ENSMUSG00000027082	Tfpi	-0.592017	32.0161	3.54112	4.18804	3.82707	6.69825	5.44636	6.02047
	ENSMUSG00000068874	Selenbp1	-0.590866	14.632	3.01393	4.72926	2.52299	7.02679	5.53468	4.3648
	ENSMUSG00000030921	Trim30a	-0.586952	16.2608	1.84748	2.42437	1.24584	3.37391	2.90712	2.65661
	ENSMUSG00000066007	Zfp600	0.588404	16.3011	1.54579	1.37556	1.58639	0.679312	1.04489	1.1114
	ENSMUSG00000093516	Gm19553	0.589658	21.669	17.676	20.5106	14.9256	10.2843	12.2615	11.4301
	ENSMUSG00000024406	Pou5f1	0.591494	34.4584	14.9628	17.4637	14.6205	9.25378	10.65	10.7832
	ENSMUSG00000026580	Selp	0.600271	15.3866	0.892821	0.855856	1.01733	0.481568	0.535457	0.686741
	ENSMUSG00000051457	Spn	0.600521	27.508	2.05716	2.45945	2.30464	1.44153	1.50983	1.43336
	ENSMUSG00000022323	Hrsp12	0.602104	29.4699	8.92952	7.88446	9.21913	5.62789	5.01513	6.12634
	ENSMUSG00000026532	Spta1	0.602211	15.2877	1.62992	1.54394	1.96126	0.661302	1.19512	1.30026
	ENSMUSG00000065663	Gm22579	0.604109	19.669	64.3192	56.7954	64.0617	30.2096	42.54	43.6539
	ENSMUSG00000037686	Aspg	0.60591	13.2198	2.4426	2.12687	1.21148	1.38559	1.14511	0.910788
	ENSMUSG00000071773	Rhox1	0.612393	22.3511	8.56238	7.8555	7.75643	5.82884	4.52294	4.84114
	ENSMUSG00000041293	Gpr110	0.619718	15.4466	1.07786	0.838866	1.29277	0.568795	0.682383	0.687199
	ENSMUSG00000064158	Izumo1	0.621133	21.7912	3.07265	2.67031	2.42051	1.74241	1.4238	1.89785
	ENSMUSG00000074731	Zfp345	0.625364	24.1384	6.85506	5.55238	7.34748	3.89868	3.70063	4.7373
	ENSMUSG00000054932	Afp	0.630515	26.2682	34.5087	32.5384	36.4146	17.1599	21.0441	26.2884
	ENSMUSG00000040078	Gm9769	0.632998	14.2298	1.84087	1.42464	1.96097	0.993518	0.907269	1.14538
	ENSMUSG00000055027	Smyd1	0.633446	14.4547	0.523144	0.479317	0.576683	0.299478	0.344087	0.280694
	ENSMUSG00000067649	Mageb18	0.636138	20.6928	2.45289	1.97529	2.3668	1.33237	1.42443	1.3938
	ENSMUSG00000079108	Srp54b	0.638353	15.966	1.18823	1.27096	0.967343	0.60631	0.881154	0.533947
	ENSMUSG00000097775	4931440J10Rik	0.638357	30.9088	10.5172	11.494	10.1878	6.37279	6.94761	6.76686
	ENSMUSG00000020908	Myh3	0.639768	29.1919	2.6547	2.91394	3.32732	1.77075	1.69786	2.06458
	ENSMUSG00000024376	Epb4.1l4a	0.642577	24.0618	10.0416	7.54979	8.24991	6.54115	4.31024	5.00082
	ENSMUSG00000086454	4930500J02Rik	0.646361	26.4677	12.0717	10.0738	11.1032	5.95135	6.26	8.20252
	ENSMUSG00000034764	1700006J14Rik	0.649476	13.0649	1.10732	0.843394	1.07908	0.575487	0.334543	0.762968
	ENSMUSG00000089743	Gm16226	0.660725	14.4651	2.7011	2.21084	1.67224	1.24855	1.43017	0.999581
	ENSMUSG00000067878	Mtap7d3	0.661621	28.5677	4.93575	5.15035	6.01898	2.96335	3.02766	3.80692
	ENSMUSG00000046748	Tmem45a2	0.663231	15.6761	1.18049	0.959119	0.92957	0.59547	0.423205	0.717693
	ENSMUSG00000043029	Trpv3	0.665999	15.7142	0.535325	0.373432	0.488602	0.30161	0.239557	0.25149
	ENSMUSG00000047150	1700001C19Rik	0.666448	20.0792	3.0703	2.06865	2.558	1.54119	1.52715	1.46381
	ENSMUSG00000072919	Noxred1	0.668629	15.579	4.67473	4.25504	5.47655	2.77467	1.66255	3.65079
	ENSMUSG00000020599	Rgs9	0.668901	25.832	1.28873	1.26169	1.23593	0.613186	0.906251	0.75384
	ENSMUSG00000007122	Casq1	0.670001	13.391	1.03703	1.07962	1.52848	0.476554	0.579992	0.899308
	ENSMUSG00000060560	Ces4a	0.67186	13.5145	0.962892	0.671694	1.06405	0.382144	0.437732	0.629365
	ENSMUSG00000031125	3830403N18Rik	0.672297	28.9112	15.2819	12.9701	13.3389	8.02523	7.16427	9.83248
	ENSMUSG00000043740	B430306N03Rik	0.672658	28.8985	1.33038	1.18838	1.22823	0.646209	0.834791	0.777174
	ENSMUSG00000078926	Cdc20b	0.678244	15.3461	1.45633	1.82773	1.09353	0.653939	0.983145	0.767856
	ENSMUSG00000037818	3110057O12Rik	0.682276	30.0313	2.14947	2.01869	2.61774	1.28348	1.32929	1.45618
	ENSMUSG00000037578	Pkd2l1	0.684569	53.6042	13.0218	13.5903	11.5484	7.1773	8.2119	7.9436
	ENSMUSG00000051455	Gm1564	0.685996	31.6105	14.2183	10.3851	12.594	8.22946	6.26548	7.77481
	ENSMUSG00000008601	Rab25	0.686029	19.8915	2.41871	1.99707	2.07628	1.17103	1.13391	1.41104
	ENSMUSG00000097922	4930448N21Rik	0.687289	18.2988	1.75174	1.30487	1.63141	1.0781	0.749189	0.828595
	ENSMUSG00000063535	Zfp773	0.688752	20.4595	2.4759	2.19698	2.4916	1.8661	1.0342	1.21276
	ENSMUSG00000028755	Cda	0.690347	16.9407	3.15517	3.01758	3.29283	1.25123	1.6721	2.31166
	ENSMUSG00000047844	Bex4	0.691725	19.5005	10.39	8.85128	10.7667	5.35574	3.97626	7.66079
	ENSMUSG00000038663	Fsd2	0.694923	17.5529	0.596791	0.783739	0.583857	0.366636	0.334066	0.384252
	ENSMUSG00000067919	Rex2	0.69716	17.9746	0.832504	0.617936	0.768577	0.320679	0.474463	0.440114
	ENSMUSG00000060559	Gm10083	0.697617	14.9344	1.30464	0.976682	1.02819	0.803721	0.387859	0.557658
	ENSMUSG00000002500	Rpl3l	0.700563	20.9942	2.70052	2.25457	2.39343	1.43493	1.13436	1.59213
	ENSMUSG00000050141	BC049635	0.703191	30.2886	4.75405	4.22953	4.61452	2.93559	2.27278	2.76959
	ENSMUSG00000079349	Magea5	0.703622	28.3764	10.4933	8.7919	12.2788	5.33228	5.95176	7.16024
	ENSMUSG00000020447	Npc1l1	0.704558	17.9784	0.548288	0.544704	0.53553	0.282474	0.283118	0.328507
	ENSMUSG00000097599	Gm26678	0.706033	55.7411	16.8384	16.1953	17.8312	9.49515	10.441	10.7145
	ENSMUSG00000079532	Gm6890	0.706071	21.029	5.53477	5.19473	6.4611	2.69581	3.04507	3.94651
	ENSMUSG00000091110	Gm2832	0.706713	13.2532	1.69411	0.598393	1.28473	0.603738	0.605114	0.543766
	ENSMUSG00000097038	Gm26821	0.707548	13.356	0.963684	1.05443	0.383058	0.375629	0.451782	0.336812
	ENSMUSG00000070777	Ceacam20	0.715097	24.0288	1.47031	1.3664	1.33478	0.733572	0.884591	0.748796
	ENSMUSG00000019989	Enpp3	0.715659	17.0353	0.756569	0.78696	0.686831	0.401062	0.342862	0.441967
	ENSMUSG00000027703	Lrriq4	0.716027	23.9237	4.45945	3.1688	4.23566	1.95963	1.92795	2.82973
	ENSMUSG00000022938	Fam3b	0.71758	30.0977	11.5128	8.97319	11.0587	5.85696	5.21536	7.16143
	ENSMUSG00000054046	Klk13	0.718644	14.9245	1.51192	1.47656	1.6496	0.996489	0.644362	0.710282
	ENSMUSG00000035638	Muc20	0.718735	14.6827	0.334948	0.360728	0.390603	0.214389	0.165291	0.166357
	ENSMUSG00000078503	Gm13225	0.722345	16.8559	0.679877	0.757887	0.88998	0.341738	0.323489	0.556305
	ENSMUSG00000009108	Gnat2	0.726124	35.4931	16.0827	12.4773	16.2482	7.98265	7.95639	10.0656
	ENSMUSG00000058147	Xlr3c	0.726154	40.3363	12.2128	10.1108	11.6681	6.3099	6.26125	7.29049
	ENSMUSG00000021086	Ccdc175	0.726234	27.801	4.08943	2.73408	3.23962	1.74235	1.98675	2.00139
	ENSMUSG00000047237	Fbxw21	0.72887	13.1742	0.479868	0.342185	0.38932	0.163239	0.149977	0.222169
	ENSMUSG00000096316	Gm6432	0.729246	20.9011	3.57218	3.74728	4.42499	1.94581	2.24702	2.2351
	ENSMUSG00000096982	Redrum	0.729886	13.0458	0.500221	0.491314	0.46181	0.224615	0.206366	0.197807
	ENSMUSG00000053856	Dnajc5g	0.730709	30.4339	5.33684	5.52993	5.9334	2.74058	3.00234	3.83709
	ENSMUSG00000027831	Veph1	0.731796	14.5671	0.225417	0.153752	0.203483	0.0937217	0.0845418	0.103545
	ENSMUSG00000030207	8430419L09Rik	0.733484	37.5449	4.72579	6.16798	5.04939	2.71923	3.76258	2.72837
	ENSMUSG00000064348	mt-Tn	0.734237	13.1266	15.9981	32.7358	13.3849	5.61221	13.5938	7.18894
	ENSMUSG00000022456	Sept3	0.736021	36.1423	3.28465	2.74692	2.39957	1.80356	1.493	1.54659
	ENSMUSG00000035916	Ptprq	0.738609	28.3568	1.20196	0.895301	1.06788	0.526924	0.570563	0.682494
	ENSMUSG00000056492	Gpr116	0.739466	35.397	0.835927	0.868017	0.879242	0.509658	0.456229	0.512059
	ENSMUSG00000079350	Magea8	0.740502	32.9622	18.8261	16.4372	22.278	8.99738	11.0196	12.772
	ENSMUSG00000042793	Lgr6	0.745033	17.2096	0.550538	0.553718	0.542721	0.349165	0.306216	0.184495
	ENSMUSG00000090223	Pcp4	0.748541	13.812	1.71664	1.41639	1.38033	0.828845	0.519209	0.597209
	ENSMUSG00000019834	Slc22a16	0.755233	19.669	1.54265	1.23259	1.07154	0.865874	0.523464	0.607385
	ENSMUSG00000094841	Gm10610	0.75531	13.3627	0.290314	0.297025	0.410965	0.0905278	0.145175	0.104365
	ENSMUSG00000037535	1700021A07Rik	0.757014	18.1845	7.92622	5.64136	6.89337	3.00892	3.87743	3.51013
	ENSMUSG00000026726	Cubn	0.761994	38.8286	1.43053	1.05773	1.22912	0.685985	0.65937	0.750864
	ENSMUSG00000051228	Nyx	0.763155	22.5023	0.657454	0.672653	0.518453	0.390805	0.30822	0.276971
	ENSMUSG00000030359	Pzp	0.765609	34.2481	1.36667	1.29011	1.436	0.741669	0.722121	0.814318
	ENSMUSG00000043301	Kcnj6	0.769056	13.8402	0.0978011	0.11257	0.0959342	0.028591	0.0401187	0.0329612
	ENSMUSG00000046971	Pla2g4f	0.771291	14.5807	0.288132	0.31747	0.255776	0.124404	0.103907	0.129476
	ENSMUSG00000002992	Apoc2	0.771394	17.4484	2.39939	1.5976	2.56675	0.926336	0.964157	1.30068
	ENSMUSG00000030510	Cers3	0.772837	29.5816	2.33582	1.96546	1.67276	1.14361	0.910835	1.18697
	ENSMUSG00000083646	Gm6088	0.776701	37.47	4.7253	3.97634	4.34954	1.97481	2.59539	2.66365
	ENSMUSG00000006056	Calcoco2	0.777917	14.9911	0.810204	0.560091	0.54583	0.245816	0.30797	0.255837
	ENSMUSG00000070385	Ampd1	0.780892	16.928	0.595443	0.460015	0.504844	0.238726	0.193695	0.294873
	ENSMUSG00000079620	Muc4	0.782638	18.3833	0.178128	0.132823	0.186748	0.0706081	0.0764306	0.0949674
	ENSMUSG00000006143	Upk3bl	0.787082	15.5903	1.17138	0.808267	1.23233	0.25484	0.485299	0.636549
	ENSMUSG00000031258	Xkrx	0.78752	28.5677	1.78417	1.35706	1.39793	0.812571	0.880457	0.727898
	ENSMUSG00000032561	Acpp	0.788237	47.7832	1.90346	2.00708	1.99937	1.10382	0.956097	1.22629
	ENSMUSG00000090307	1700071M16Rik	0.789105	51.3382	6.45152	6.39912	6.18345	3.48987	3.11687	4.0056
	ENSMUSG00000032473	Cldn18	0.78963	15.1335	0.111521	0.0977997	0.132374	0.00745188	0.0522821	0.0214773
	ENSMUSG00000023232	Serinc2	0.792351	19.8292	1.02553	1.25283	1.10223	0.415249	0.803688	0.440202
	ENSMUSG00000087547	2410019O14Rik	0.793337	21.752	5.07887	6.06234	6.46022	2.21723	2.48684	4.10807
	ENSMUSG00000025991	Cps1	0.794067	25.0052	0.728444	0.895649	0.902576	0.29888	0.515246	0.493876
	ENSMUSG00000041138	Nme8	0.794991	14.9604	0.276674	0.316373	0.240404	0.0761247	0.0152596	0.131641
	ENSMUSG00000001155	Ftcd	0.796556	14.7969	0.200164	0.204791	0.205326	0.083222	0.0625588	0.0599641
	ENSMUSG00000018924	Alox15	0.79952	16.483	0.448397	0.458763	0.480734	0.230031	0.189869	0.181994
	ENSMUSG00000078952	Lincenc1	0.800215	43.957	4.55928	4.42264	4.22903	1.92132	2.61129	2.69626
	ENSMUSG00000093394	Gm20621	0.801472	16.8794	1.21727	0.697432	0.988944	0.455495	0.365227	0.459478
	ENSMUSG00000089627	Gm16228	0.802359	16.8129	1.44791	1.79561	1.49875	0.86195	0.740498	0.47319
	ENSMUSG00000028280	Gabrr1	0.803175	15.3405	0.279494	0.206523	0.186356	0.0435769	0.0436762	0.0837295
	ENSMUSG00000050071	Bex1	0.804609	33.163	18.7056	15.1267	21.3585	7.97942	9.20427	12.2385
	ENSMUSG00000071735	Gm16462	0.805595	16.4491	3.64257	1.82374	3.29131	1.37752	1.16267	1.1841
	ENSMUSG00000079428	Tceal7	0.806655	20.7337	1.92499	1.4622	1.93873	1.00954	0.82041	0.76017
	ENSMUSG00000093639	Lim2	0.80785	16.0285	0.53732	0.449789	0.390835	0.152319	0.1832	0.219502
	ENSMUSG00000031374	Zfp92	0.808696	51.9109	1.63689	1.68011	1.50633	0.960126	0.868551	0.818336
	ENSMUSG00000052334	1700024B05Rik	0.809058	22.749	2.72524	2.21216	3.16056	1.13775	1.03476	1.84199
	ENSMUSG00000084334	Gm13494	0.812183	15.3522	0.777278	0.762112	0.388695	0.242377	0.121465	0.232853
	ENSMUSG00000027702	Lrrc34	0.81264	22.8689	1.59552	1.17149	1.40369	0.772631	0.580795	0.708535
	ENSMUSG00000091698	Gm6526	0.814209	19.6297	1.56568	0.969558	1.08409	0.520343	0.695372	0.481384
	ENSMUSG00000085800	1700066O22Rik	0.816288	17.7074	0.545833	0.592297	0.641351	0.263045	0.294662	0.222979
	ENSMUSG00000094628	Gm3252	0.816594	15.4984	0.489971	0.222799	0.435593	0.13581	0.0850749	0.146783
	ENSMUSG00000063728	Magea6	0.819577	24.9991	3.10441	3.62564	4.16385	1.31507	1.75743	2.36888
	ENSMUSG00000086813	Gm13657	0.820431	15.6661	0.38443	0.355858	0.338009	0.102751	0.0858208	0.164523
	ENSMUSG00000047696	Ccdc144b	0.821982	20.3883	0.278089	0.252308	0.247047	0.103077	0.12791	0.132036
	ENSMUSG00000036912	Piwil4	0.82311	65.1958	15.8198	14.1016	12.6029	8.81783	7.34846	7.14438
	ENSMUSG00000082450	Mageb7-ps	0.823165	61.1629	20.3222	20.5478	21.406	11.2918	10.2306	12.503
	ENSMUSG00000082031	Gm8097	0.823419	16.0685	0.813532	0.65711	0.592943	0.280385	0.0401463	0.192406
	ENSMUSG00000014164	Klhl3	0.830293	39.2752	2.19649	2.25818	1.84079	1.28673	1.04973	0.977439
	ENSMUSG00000047026	Acsm4	0.830644	16.9719	0.560285	0.488938	0.562902	0.10791	0.247215	0.281392
	ENSMUSG00000097045	Gm26641	0.834983	32.4402	8.55766	6.85213	7.07612	4.00277	2.89554	4.6146
	ENSMUSG00000032999	Nlrp4f	0.836562	70.0865	32.9596	31.5798	31.2277	15.1012	17.1927	19.7357
	ENSMUSG00000034918	Cdhr2	0.842075	16.5913	0.111757	0.175908	0.126985	0.0402102	0.0403019	0.0309043
	ENSMUSG00000039742	Fam71f1	0.842508	16.7064	0.327652	0.379924	0.26216	0.0817368	0.0819232	0.0785253
	ENSMUSG00000087615	Pnpla1os	0.84373	16.6659	0.224884	0.257693	0.157788	0.075735	0.0421709	0.0970124
	ENSMUSG00000020332	4930404A10Rik	0.845129	17.2717	0.838481	1.0485	0.90311	0.152519	0.283895	0.607039
	ENSMUSG00000086321	Gm11413	0.845729	23.0847	1.74927	1.31743	1.70467	0.886392	0.615055	0.74239
	ENSMUSG00000020690	Efcab3	0.847803	38.7211	2.64068	2.07342	2.71005	1.36729	1.17463	1.30253
	ENSMUSG00000079267	Gm5930	0.850004	23.8433	1.82967	1.37278	1.80179	0.646615	0.667151	1.04144
	ENSMUSG00000090440	Gm9732	0.850375	49.4855	16.0772	12.3614	14.1273	6.88574	6.87874	8.63893
	ENSMUSG00000067750	Khdc1a	0.851681	17.2166	0.518055	0.456924	0.329844	0.150403	0.167495	0.144493
	ENSMUSG00000032310	Cyp1a2	0.856418	22.3809	1.1069	0.844565	1.05654	0.421213	0.439763	0.505829
	ENSMUSG00000094151	Gm7233	0.856863	18.5678	0.665166	0.742411	0.59548	0.301698	0.188991	0.307959
	ENSMUSG00000083847	Xlr3d-ps	0.857728	26.5755	3.93797	3.75305	4.034	1.66533	1.87144	2.08471
	ENSMUSG00000040554	Aipl1	0.859165	32.6377	1.2143	1.36891	1.06915	0.662639	0.600897	0.555765
	ENSMUSG00000079025	Gsdmc	0.865496	17.5115	0.206886	0.241907	0.24557	0.0691207	0.0554226	0.0531239
	ENSMUSG00000092039	Gm5501	0.865675	18.0417	0.783296	0.50615	0.418664	0.115699	0.115963	0.111153
	ENSMUSG00000020067	Mypn	0.87212	59.4279	1.81335	2.03526	1.79279	0.974773	0.976995	0.991203
	ENSMUSG00000094900	Chdc2	0.872338	32.5278	3.3401	2.72227	3.13589	1.32399	1.56587	1.62812
	ENSMUSG00000062275	Fbxw24	0.877045	17.9308	0.595965	0.463405	0.528194	0.245307	0.134109	0.128546
	ENSMUSG00000038246	Fam50b	0.879563	18.1326	0.873561	0.655421	0.752715	0.29964	0.354928	0.104679
	ENSMUSG00000081195	Gm6310	0.881044	31.5704	9.33846	8.23819	6.02616	4.27884	4.42261	2.69766
	ENSMUSG00000073102	Drc1	0.882657	27.0831	1.1146	0.891825	0.949855	0.441137	0.442143	0.488017
	ENSMUSG00000090634	Gm8126	0.884583	24.9991	1.79088	1.21466	1.39328	0.508249	0.660343	0.813799
	ENSMUSG00000060212	Pcnxl2	0.889098	21.8579	0.347057	0.261638	0.19393	0.153789	0.107041	0.0738732
	ENSMUSG00000086955	1700021L23Rik	0.893112	27.3586	4.00915	3.3515	3.38533	1.28066	2.01705	1.6258
	ENSMUSG00000087681	Gm13565	0.894659	23.7177	2.94107	2.43838	3.46426	0.948731	1.61652	1.27604
	ENSMUSG00000055748	Gsdmc4	0.896938	19.1784	0.428519	0.548032	0.37913	0.150327	0.167411	0.144421
	ENSMUSG00000087683	Gm11712	0.899556	27.496	7.64076	6.92681	9.73278	3.98105	2.81123	4.25925
	ENSMUSG00000068407	Rnase12	0.91324	19.5196	0.976945	0.86626	1.50321	0.182783	0.305333	0.292669
	ENSMUSG00000027376	Prom2	0.917026	20.2527	0.205296	0.161032	0.189532	0.0512136	0.0577466	0.0799522
	ENSMUSG00000045877	4933415A04Rik	0.918095	49.658	3.35698	4.06728	3.01765	1.81813	1.68974	1.61966
	ENSMUSG00000053490	Trim60	0.922724	22.8659	0.528909	0.410863	0.415955	0.183254	0.110203	0.237672
	ENSMUSG00000050089	Akap4	0.923665	28.9843	1.26645	0.935801	0.757813	0.504611	0.406808	0.400474
	ENSMUSG00000097344	Gm26732	0.925086	20.3155	0.281813	0.419387	0.295651	0.143799	0.0960846	0.080587
	ENSMUSG00000028327	Stra6l	0.925499	40.4248	0.641868	0.455519	0.596005	0.281139	0.271343	0.256755
	ENSMUSG00000051860	Samd7	0.926154	40.0174	2.03141	1.73566	2.13479	0.707577	0.992866	1.10706
	ENSMUSG00000086937	Gm15063	0.928751	24.4707	2.22096	1.7448	3.07562	0.890429	0.818088	1.17624
	ENSMUSG00000044117	2900011O08Rik	0.929732	22.8689	0.99299	0.606535	0.602038	0.221833	0.402988	0.226437
	ENSMUSG00000097939	Gm8601	0.931328	20.1495	0.702885	0.998798	0.648911	0.109589	0.256292	0.245662
	ENSMUSG00000079517	Gm8787	0.9336	34.9611	2.7324	2.1424	2.45186	1.17056	1.02956	1.17047
	ENSMUSG00000067341	H2-Eb2	0.939939	23.627	0.948051	0.706926	0.726904	0.165352	0.361589	0.389916
	ENSMUSG00000075267	Dfnb59	0.940199	20.7214	0.416372	0.638996	0.360374	0.0730328	0.170798	0.0701633
	ENSMUSG00000022155	Mroh2b	0.943762	20.8578	0.0881965	0.124941	0.125268	0.0253865	0.0254444	0.0243891
	ENSMUSG00000023120	Gm853	0.94771	21.0444	0.260772	0.204024	0.311556	0.0717493	0.0431477	0.0551442
	ENSMUSG00000032021	Crtam	0.950548	63.4179	4.94092	4.26528	5.10002	2.35922	2.30025	2.3282
	ENSMUSG00000048982	Gphb5	0.954564	21.2414	0.395863	0.540019	0.487286	0.123441	0.185583	0.0790605
	ENSMUSG00000032023	4931429I11Rik	0.960845	26.2229	0.552132	0.608349	0.578352	0.13906	0.228977	0.314906
	ENSMUSG00000031131	Vgll1	0.966223	21.7912	0.289171	0.26627	0.547279	0.0405771	0.0677827	0.155931
	ENSMUSG00000053318	Slamf8	0.969881	28.7531	1.07879	1.31736	0.81925	0.439486	0.522059	0.34403
	ENSMUSG00000085957	Syna	0.985935	23.1645	0.255452	0.261358	0.134764	0.0682774	0.0114055	0.0327974
	ENSMUSG00000089822	Gm15759	0.986113	32.1439	0.667391	0.536502	0.660153	0.285409	0.250302	0.239921
	ENSMUSG00000085152	Gm11496	0.988692	23.939	1.89392	1.9377	1.91769	0.571525	0.400979	0.878511
	ENSMUSG00000042808	Gpx2	0.990405	23.4817	0.864937	0.816861	1.13635	0.217844	0.249532	0.388671
	ENSMUSG00000055827	Gsdmc3	0.990421	22.9713	0.541168	0.402675	0.363354	0.115057	0.0691919	0.0884294
	ENSMUSG00000020213	Glipr1l1	0.993265	23.1158	0.990393	0.851163	0.804621	0.0741196	0.0742886	0.391641
	ENSMUSG00000032226	Gcnt3	0.994525	25.2562	0.363127	0.244867	0.297147	0.0926452	0.131547	0.0890051
	ENSMUSG00000074680	Defb26	0.995964	23.342	1.01235	0.841554	1.46034	0.17757	0.177975	0.284322
	ENSMUSG00000079103	Tgm7	1.00004	24.9084	0.445553	0.253252	0.198052	0.0154373	0.0928348	0
	ENSMUSG00000040213	Ccbl2	1.00119	70.7043	4.59452	4.18767	3.9289	1.68627	2.18571	2.08288
	ENSMUSG00000036699	Zcchc12	1.0044	79.8332	10.1661	7.9641	9.87412	4.58761	4.13097	4.5193
	ENSMUSG00000096140	Ankrd66	1.00574	30.0772	1.69283	1.18213	1.83572	0.553008	0.62985	0.652025
	ENSMUSG00000064246	Chil1	1.01718	37.5965	1.03803	0.880709	1.02845	0.42632	0.367946	0.432323
	ENSMUSG00000042433	E230019M04Rik	1.02531	29.3904	1.41136	1.08299	1.60701	0.726166	0.374938	0.401668
	ENSMUSG00000031845	Bco1	1.02604	27.6964	0.558328	0.585516	0.438136	0.208922	0.170136	0.16308
	ENSMUSG00000039138	4930591A17Rik	1.03894	42.2507	4.23829	4.04062	4.22408	1.75715	1.53536	1.90453
	ENSMUSG00000031766	Slc12a3	1.0405	41.0791	1.08408	0.911476	0.822471	0.351435	0.442811	0.366566
	ENSMUSG00000026065	Slc9a4	1.04262	40.8007	1.01231	0.921685	0.908849	0.356209	0.296066	0.509146
	ENSMUSG00000097881	Celrr	1.05923	26.2382	0.299377	0.226394	0.348489	0.0974128	0.0366131	0.0584909
	ENSMUSG00000087470	A630031M04Rik	1.05977	26.2573	0.208915	0.18321	0.293901	0.018613	0.0746217	0.053645
	ENSMUSG00000004359	Spic	1.06951	54.6648	1.58026	1.39933	1.42478	0.587863	0.502555	0.764094
	ENSMUSG00000072595	4930503E14Rik	1.07506	37.2457	1.68239	1.72128	1.47681	0.593418	0.62063	0.619676
	ENSMUSG00000032818	Loxhd1	1.07964	38.0223	0.293745	0.282858	0.31107	0.109109	0.0850562	0.139763
	ENSMUSG00000073027	Dmrtc1b	1.09131	27.931	0.667309	0.446404	1.13735	0.0960393	0.168452	0.230665
	ENSMUSG00000006777	Krt23	1.09152	37.8723	1.70107	1.36911	1.42387	0.615311	0.404054	0.631903
	ENSMUSG00000086771	1700080G11Rik	1.09245	29.9117	4.23343	2.74871	2.40514	0.837756	0.763332	1.17068
	ENSMUSG00000028972	Car6	1.10734	92.9651	7.64252	8.97908	8.49927	3.52901	3.18885	4.16328
	ENSMUSG00000073173	Gm10477	1.10935	28.9359	4.30251	7.04316	4.36933	0.804984	1.61364	0.966695
	ENSMUSG00000038242	Aox4	1.12687	127.523	3.36505	3.37399	3.11183	1.57922	1.32515	1.3962
	ENSMUSG00000068600	Hemt1	1.1273	64.2714	14.9802	14.6074	17.0339	5.42468	5.06633	8.40953
	ENSMUSG00000098220	Gm27031	1.13335	66.7815	4.46106	3.07097	2.99989	1.51988	1.52335	1.23743
	ENSMUSG00000085239	Gm12150	1.13858	32.3943	2.57875	2.56076	2.45075	0.709521	0.92448	0.477151
	ENSMUSG00000079042	Trim61	1.13935	57.1119	3.47384	2.59402	2.41671	1.33993	0.864449	1.10973
	ENSMUSG00000089375	Snord107	1.14386	32.2793	14.7054	16.6017	17.7894	2.84619	4.75447	5.46873
	ENSMUSG00000031411	Prame	1.14647	68.024	3.27099	2.48193	3.26544	1.2884	1.07122	1.26591
	ENSMUSG00000059481	Plg	1.15114	32.3069	0.450943	0.342731	0.416316	0.0964228	0.0724819	0.138951
	ENSMUSG00000074206	Adh6b	1.15902	46.566	1.45157	1.44552	1.35797	0.452639	0.435524	0.62619
	ENSMUSG00000040405	Havcr1	1.17244	48.5334	1.96601	1.27288	1.2762	0.632214	0.475241	0.496942
	ENSMUSG00000085531	Slc36a3os	1.17844	34.2148	1.09217	1.04758	1.00831	0.127714	0.0640025	0.0613479
	ENSMUSG00000021056	Tex21	1.18312	36.8469	0.864937	0.799843	0.706383	0.202283	0.124766	0.343824
	ENSMUSG00000084762	Gm14074	1.18479	54.7683	10.5109	8.10946	10.8173	2.90146	3.39275	4.41348
	ENSMUSG00000086138	4930471C06Rik	1.2269	38.3525	2.34859	1.52911	2.31608	0.549265	0.400376	0.623627
	ENSMUSG00000048721	Fndc9	1.23296	53.0359	1.11602	1.12596	1.07325	0.391507	0.421466	0.292541
	ENSMUSG00000052273	Dnah3	1.25475	95.515	0.547558	0.705458	0.585752	0.216817	0.258058	0.21611
	ENSMUSG00000068349	Gml	1.26925	77.0279	7.77819	7.64221	9.23259	2.16558	2.74932	3.85585
	ENSMUSG00000085041	BB031773	1.29006	41.4524	0.524423	0.258337	0.376564	0.0635948	0.118374	0.0698242
	ENSMUSG00000058252	1700008I05Rik	1.29452	67.5593	3.25777	3.10815	4.18851	0.76657	1.29302	1.45494
	ENSMUSG00000068794	Col28a1	1.30892	90.5383	1.19673	1.20213	0.984305	0.420667	0.421626	0.345474
	ENSMUSG00000025588	Nat1	1.31511	44.3811	1.29123	0.835787	1.11909	0.345121	0.148246	0.236829
	ENSMUSG00000097850	4631405K08Rik	1.34824	45.1852	0.713584	0.604924	0.941126	0.228873	0.0764648	0.128263
	ENSMUSG00000047773	Ankfn1	1.36578	47.7429	0.565313	0.669705	0.453231	0.167002	0.09764	0.0802203
	ENSMUSG00000049314	Fbxw13	1.39048	59.4279	2.72141	1.99223	1.81935	0.83398	0.307956	0.569283
	ENSMUSG00000086354	Gm13938	1.41872	130.003	21.2398	19.0053	20.4065	6.06187	6.1432	7.95905
	ENSMUSG00000024863	Mbl2	1.41887	108.621	9.60737	7.19069	9.46491	2.35244	2.781	3.33207
	ENSMUSG00000031179	3830417A13Rik	1.52144	134.979	6.0867	5.05592	5.73058	1.52216	1.46912	2.07618
	ENSMUSG00000085631	9630028H03Rik	1.52177	64.243	0.468204	0.38921	0.441256	0.0821243	0.0823115	0.087664
	ENSMUSG00000028523	Tctex1d1	1.52686	68.0186	1.11709	0.614319	0.889508	0.169816	0.209481	0.175694
	ENSMUSG00000077191	Snord64	1.5642	70.536	79.468	44.4468	42.5521	7.92969	18.3792	7.142
	ENSMUSG00000085757	1700019B21Rik	1.58372	128.112	8.30362	7.93543	9.01386	1.83527	2.31001	2.82926
	ENSMUSG00000069873	4930438A08Rik	1.61542	65.7646	0.378712	0.369855	0.444986	0.0161036	0.0161403	0.0154709
	ENSMUSG00000029882	2210010C04Rik	1.6207	111.713	2.28684	1.79716	2.35601	0.65109	0.512737	0.461685
	ENSMUSG00000025196	Cpn1	1.66163	151.925	1.61694	1.89065	1.9726	0.450184	0.460235	0.536295
	ENSMUSG00000090176	Cd200r2	1.76965	158.928	4.42175	3.52787	3.95113	0.929757	0.760715	1.11198
	ENSMUSG00000020229	Slc5a4a	1.79463	116.211	1.33001	1.7142	1.49897	0.290852	0.356296	0.232853
	ENSMUSG00000021640	Naip1	1.83355	95.6216	0.33818	0.298509	0.348943	0.0434222	0.0373039	0.0476756
	ENSMUSG00000032500	Dclk3	2.05856	259.919	2.407	3.3147	2.76599	0.579554	0.542785	0.538528
	ENSMUSG00000020226	Slc5a4b	2.28062	201.516	1.28591	1.29296	1.54537	0.134813	0.155909	0.229145
	ENSMUSG00000044819	Oxgr1	2.51102	183.908	0.741871	0.506015	0.684904	0.0355901	0.0267534	0.0256438

## Sheet: Figure 1d
Figure 1d
	GO.biological.process.complete	-log(FDR)	Gene.count
	Negative regulation of multicellular organismal process (GO:0051241)	12.821	70
	Regulation of biological quality (GO:0065008)	13.4449	149
	Regulation of locomotion (GO:0040012)	13.8729	70
	Tube development (GO:0035295)	14.5157	67
	Cellular developmental process (GO:0048869)	14.9393	150
	Cellular response to chemical stimulus (GO:0070887)	14.9586	117
	Regulation of cell population proliferation (GO:0042127)	15.7055	96
	Animal organ development (GO:0048513)	18.2182	148
	Regulation of multicellular organismal process (GO:0051239)	19.1343	142
	System development (GO:0048731)	22.8697	173

## Sheet: Figure 1e
Figure 1e
	GO.biological.process.complete	-log(FDR)	Gene.count
	Skeletal system morphogenesis (GO:0048705)	1.43652	16
	Glutathione metabolic process (GO:0006749)	1.47625	9
	Cilium movement (GO:0003341)	1.52724	14
	Sexual reproduction (GO:0019953)	2.00436	39
	Homologous chromosome pairing at meiosis (GO:0007129)	2.50031	10
	Organic acid biosynthetic process (GO:0016053)	2.66555	19
