# Supplementary material for: ZBTB16/PLZF regulates juvenile spermatogonial stem cell development through an extensive transcription factor poising network
Source: Nat Struct Mol Biol. 2025 Mar 3;32(7):1213–26. doi: 10.1038/s41594-025-01509-5 (PMC12263333; doi:10.1038/s41594-025-01509-5)
Supplement: Supplementary file 5 — Statistical source data. [file 41594_2025_1509_MOESM5_ESM.xlsx]

## Sheet: Figure 2b
Figure 2b
	uSPG.ZBTB16_20116	uSPG.H3K4me3_21538	uSPG.H3K27me_4436		Bivalency.ZBTB16	H3K4me3.only_ZBTB16	H3K27me3.only_ZBTB16
	Marchf1	0610005C13Rik	Mtarc1		Marchf1	0610005C13Rik	1700006E09Rik
	Mtarc2	0610006L08Rik	Marchf1		Marchf4	0610009B22Rik	1700122O11Rik
	Marchf2	0610007P14Rik	Marchf4		Septin3	0610009E02Rik	AU022754
	Marchf3	0610009B22Rik	Septin3		Septin5	0610010F05Rik	Abhd15
	Marchf4	0610009E02Rik	Septin5		Septin8	0610010K14Rik	Acta1
	Marchf5	0610009L18Rik	Septin8		Septin9	0610012G03Rik	Apc2
	Marchf6	0610010F05Rik	Septin9		0610025J13Rik	0610030E20Rik	BB283400
	Marchf7	0610010K14Rik	0610025J13Rik		0610040J01Rik	0610033M10Rik	Cabp2
	Marchf8	0610012G03Rik	0610040J01Rik		1010001N08Rik	0610037L13Rik	Chdh
	Marchf9	0610025J13Rik	1010001N08Rik		1110004F10Rik	0610038B21Rik	Cntnap1
	Marchf10	0610030E20Rik	1110002E22Rik		1110018N20Rik	0610039K10Rik	Fam109b
	Marchf11	0610033M10Rik	1110004F10Rik		1110032F04Rik	0610040B10Rik	Fcgr1
	Septin1	0610037L13Rik	1110018N20Rik		1600014C23Rik	0610040F04Rik	Gc
	Septin2	0610038B21Rik	1110032F04Rik		1600029O15Rik	0610043K17Rik	Gm10684
	Septin3	0610039K10Rik	1500012K07Rik		1700001O22Rik	1110002J07Rik	Gm20545
	Septin4	0610040B10Rik	1600014C23Rik		1700009C05Rik	1110002L01Rik	Gm23230
	Septin5	0610040F04Rik	1600029O15Rik		1700016H13Rik	1110004E09Rik	Gm24538
	Septin6	0610040J01Rik	1700001C02Rik		1700018A04Rik	1110006O24Rik	Gm26001
	Septin7	0610043K17Rik	1700001J04Rik		1700019D03Rik	1110008F13Rik	Gm26217
	Septin8	1010001B22Rik	1700001O22Rik		1700020G03Rik	1110008P14Rik	Gm27383
	Septin9	1010001N08Rik	1700003N22Rik		1700022H16Rik	1110012L19Rik	Gm28265
	Septin10	1110002E22Rik	1700006E09Rik		1700025A08Rik	1110013H19Rik	Gm32281
	Septin11	1110002J07Rik	1700009C05Rik		1700030A11Rik	1110017D15Rik	Gm37092
	Septin12	1110002L01Rik	1700011L03Rik		1700034J04Rik	1110020A21Rik	Gm37845
	0610005C13Rik	1110004E09Rik	1700012B09Rik		1700039E22Rik	1110025M09Rik	Gm39038
	0610009B22Rik	1110004F10Rik	1700016H13Rik		1700039I01Rik	1110032A03Rik	Gm42518
	0610009E02Rik	1110006O24Rik	1700018A04Rik		1700054A03Rik	1110034G24Rik	Gm47118
	0610009L18Rik	1110008F13Rik	1700019D03Rik		1700086L19Rik	1110035H17Rik	Gm4981
	0610009O20Rik	1110008L16Rik	1700020G03Rik		1700095J03Rik	1110036E04Rik	Gm5468
	0610010F05Rik	1110008P14Rik	1700021F13Rik		1700101I19Rik	1110037F02Rik	Hfe2
	0610010K14Rik	1110012L19Rik	1700022H16Rik		1700108N11Rik	1110038B12Rik	Hjv
	0610012G03Rik	1110013H19Rik	1700025A08Rik		1700112E06Rik	1110038F14Rik	Hotair
	0610025J13Rik	1110017D15Rik	1700025F22Rik		1700124L16Rik	1110046J04Rik	Hottip
	0610030E20Rik	1110018N20Rik	1700025L06Rik		1700125G02Rik	1110051M20Rik	Hoxb8
	0610031O16Rik	1110019D14Rik	1700026J12Rik		1700127F24Rik	1110059E24Rik	Irx2
	0610033M10Rik	1110020A21Rik	1700030A11Rik		1700128F08Rik	1110059G10Rik	Kcnj9
	0610037L13Rik	1110025M09Rik	1700030N03Rik		1810019D21Rik	1110065P20Rik	Krt75
	0610038B21Rik	1110032A03Rik	1700034J04Rik		1810041L15Rik	1190002N15Rik	Lrfn5
	0610039K10Rik	1110032F04Rik	1700036A12Rik		2010007H06Rik	1190005I06Rik	Mir124a-1
	0610040B10Rik	1110034G24Rik	1700039E22Rik		2210011C24Rik	1190007I07Rik	Mir7230
	0610040F04Rik	1110035H17Rik	1700039I01Rik		2210408F21Rik	1300002E11Rik	Mir8104
	0610040J01Rik	1110036E04Rik	1700048P04Rik		2300002M23Rik	1300017J02Rik	Pcdha6
	0610043K17Rik	1110037F02Rik	1700054A03Rik		2310026I22Rik	1500002C15Rik	Pcdhb12
	1010001N08Rik	1110038B12Rik	1700063I16Rik		2410017I17Rik	1500002F19Rik	Pcdhb15
	1100001I12Rik	1110038F14Rik	1700065L07Rik		2600014E21Rik	1500004A13Rik	Pcdhb18
	1110002J07Rik	1110046J04Rik	1700081B01Rik		2610016A17Rik	1500009L16Rik	Pcdhb19
	1110002L01Rik	1110051M20Rik	1700086L19Rik		2610027K06Rik	1500011B03Rik	Samd11
	1110004E09Rik	1110059E24Rik	1700092C10Rik		2610028E06Rik	1500011K16Rik	Sfi1
	1110004F10Rik	1110059G10Rik	1700095J03Rik		2610035F20Rik	1500017E21Rik	Snord37
	1110006O24Rik	1110065P20Rik	1700101I19Rik		2610316D01Rik	1500032F14Rik	Tex44
	1110008F13Rik	1190002N15Rik	1700108N11Rik		2700033N17Rik	1600002H07Rik	Tlx1os
	1110008P14Rik	1190005I06Rik	1700112E06Rik		2700069I18Rik	1600002K03Rik	Zic2
	1110012L19Rik	1190007I07Rik	1700122O11Rik		2810405F15Rik	1600012H06Rik
	1110013H19Rik	1300002E11Rik	1700124L16Rik		2810459M11Rik	1600014C10Rik
	1110017D15Rik	1300014J16Rik	1700125G02Rik		2900072N19Rik	1600017P15Rik
	1110018N20Rik	1300017J02Rik	1700127F24Rik		2900079G21Rik	1600020E01Rik
	1110020A21Rik	1500002C15Rik	1700128F08Rik		3110035E14Rik	1600023N17Rik
	1110025M09Rik	1500002F19Rik	1810010K12Rik		3110039M20Rik	1700001G11Rik
	1110032A03Rik	1500004A13Rik	1810011H11Rik		4632428C04Rik	1700001G17Rik
	1110032F04Rik	1500009L16Rik	1810019D21Rik		4732414G09Rik	1700001K23Rik
	1110034G24Rik	1500011B03Rik	1810041L15Rik		4833418N17Rik	1700001L05Rik
	1110035H17Rik	1500011K16Rik	2010007H06Rik		4833422C13Rik	1700001P01Rik
	1110036E04Rik	1500012K07Rik	2210011C24Rik		4921504A21Rik	1700003D09Rik
	1110037F02Rik	1500015A07Rik	2210039B01Rik		4930412O13Rik	1700003E16Rik
	1110038B12Rik	1500015O10Rik	2210408F21Rik		4930440I19Rik	1700003F12Rik
	1110038F14Rik	1500017E21Rik	2210416O15Rik		4930447C04Rik	1700003G18Rik
	1110046J04Rik	1500026H17Rik	2300002M23Rik		4930452G13Rik	1700003M07Rik
	1110051M20Rik	1500032F14Rik	2310026I22Rik		4930458D05Rik	1700006H21Rik
	1110059E24Rik	1600002H07Rik	2410017I17Rik		4930471E19Rik	1700007F19Rik
	1110059G10Rik	1600002K03Rik	2410124H12Rik		4930477E14Rik	1700007G11Rik
	1110065P20Rik	1600012H06Rik	2410137M14Rik		4930478K11Rik	1700007K13Rik
	1190002N15Rik	1600014C10Rik	2600014E21Rik		4930488L21Rik	1700007L15Rik
	1190005I06Rik	1600014C23Rik	2610001A08Rik		4930556N09Rik	1700008B11Rik
	1190007I07Rik	1600017P15Rik	2610016A17Rik		4930557F10Rik	1700008J07Rik
	1300002E11Rik	1600020E01Rik	2610027K06Rik		4930579F01Rik	1700008K24Rik
	1300014J16Rik	1600023N17Rik	2610028E06Rik		4931419H13Rik	1700008O03Rik
	1300017J02Rik	1600029O15Rik	2610035F20Rik		4931440F15Rik	1700010I14Rik
	1500002C15Rik	1700001C02Rik	2610316D01Rik		4932416K20Rik	1700010K24Rik
	1500002F19Rik	1700001C19Rik	2700033N17Rik		4932441J04Rik	1700011C11Rik
	1500004A13Rik	1700001G11Rik	2700069I18Rik		4933425D22Rik	1700011D18Rik
	1500009L16Rik	1700001G17Rik	2810030D12Rik		4933428G20Rik	1700012C14Rik
	1500011B03Rik	1700001J11Rik	2810405F15Rik		5033417F24Rik	1700012D14Rik
	1500011K16Rik	1700001K23Rik	2810459M11Rik		5033428I22Rik	1700013A02Rik
	1500015A07Rik	1700001L05Rik	2900037B21Rik		5430416O09Rik	1700013F07Rik
	1500017E21Rik	1700001L19Rik	2900072N19Rik		5430421F17Rik	1700013H16Rik
	1500026H17Rik	1700001O22Rik	2900079G21Rik		5430440P10Rik	1700013M08Rik
	1500032F14Rik	1700001P01Rik	3110035E14Rik		5730437C11Rik	1700015C15Rik
	1520401A03Rik	1700003D09Rik	3110039M20Rik		5730488B01Rik	1700016A09Rik
	1600002D24Rik	1700003E16Rik	4632428C04Rik		5730559C18Rik	1700016B15Rik
	1600002H07Rik	1700003F12Rik	4732414G09Rik		5730585A16Rik	1700016D08Rik
	1600002K03Rik	1700003G18Rik	4833418N17Rik		5730596B20Rik	1700016H03Rik
	1600010M07Rik	1700003I16Rik	4833422C13Rik		5930412G12Rik	1700016K19Rik
	1600012H06Rik	1700003I22Rik	4833428L15Rik		6330410L21Rik	1700017B05Rik
	1600014C10Rik	1700003M07Rik	4921504A21Rik		6330420H09Rik	1700018B08Rik
	1600014C23Rik	1700003N22Rik	4930408K08Rik		6430503K07Rik	1700018B24Rik
	1600017P15Rik	1700006H21Rik	4930412O13Rik		6530402F18Rik	1700018M17Rik
	1600019K03Rik	1700006J14Rik	4930429H19Rik		8430419K02Rik	1700019A02Rik
	1600020E01Rik	1700006P03Rik	4930434F21Rik		9130024F11Rik	1700019C18Rik
	1600023N17Rik	1700007B14Rik	4930435N07Rik		9130410C08Rik	1700019E08Rik
	1600029I14Rik	1700007F19Rik	4930440I19Rik		9230102O04Rik	1700019G24Rik
	1600029O15Rik	1700007G11Rik	4930442P19Rik		9330118I20Rik	1700019L13Rik
	1700001G11Rik	1700007K13Rik	4930444G20Rik		9330158H04Rik	1700020D05Rik
	1700001G17Rik	1700007L15Rik	4930447C04Rik		9330162012Rik	1700020I14Rik
	1700001K23Rik	1700008B11Rik	4930449E01Rik		9330182L06Rik	1700020M21Rik
	1700001L05Rik	1700008C04Rik	4930452G13Rik		9330188P03Rik	1700020N01Rik
	1700001O22Rik	1700008J07Rik	4930455H04Rik		9430021M05Rik	1700021F05Rik
	1700001P01Rik	1700008K24Rik	4930458D05Rik		9430024E24Rik	1700021J08Rik
	1700003D09Rik	1700008N11Rik	4930471E19Rik		9430076C15Rik	1700021N21Rik
	1700003E16Rik	1700008O03Rik	4930477E14Rik		9530036O11Rik	1700022H01Rik
	1700003F12Rik	1700008P02Rik	4930478K11Rik		9530059O14Rik	1700023B13Rik
	1700003G13Rik	1700009C05Rik	4930488L21Rik		9530082P21Rik	1700023C21Rik
	1700003G18Rik	1700009N14Rik	4930500F04Rik		9630013D21Rik	1700023H06Rik
	1700003M07Rik	1700010B13Rik	4930512B01Rik		A130051J06Rik	1700024P16Rik
	1700006E09Rik	1700010D01Rik	4930519K11Rik		A230052G05Rik	1700025F24Rik
	1700006H21Rik	1700010G06Rik	4930520P13Rik		A230065H16Rik	1700025G04Rik
	1700007F19Rik	1700010I14Rik	4930529C04Rik		A230077H06Rik	1700026F02Rik
	1700007G11Rik	1700010K23Rik	4930538E20Rik		A330008L17Rik	1700026J14Rik
	1700007K13Rik	1700010K24Rik	4930539E08Rik		A330074H02Rik	1700027A07Rik
	1700007L15Rik	1700011C11Rik	4930546C10Rik		A430027H14Rik	1700027H10Rik
	1700007P06Rik	1700011D18Rik	4930548G14Rik		A430072P03Rik	1700028D13Rik
	1700008B11Rik	1700011L03Rik	4930553M12Rik		A530032D15Rik	1700028E10Rik
	1700008J07Rik	1700011M02Rik	4930556N09Rik		A530084C06Rik	1700028I16Rik
	1700008K24Rik	1700012B07Rik	4930557F10Rik		A730020E08Rik	1700028J19Rik
	1700008O03Rik	1700012B09Rik	4930569F06Rik		A730035I17Rik	1700028K03Rik
	1700009C05Rik	1700012C14Rik	4930573I07Rik		A730056A06Rik	1700028N14Rik
	1700010B08Rik	1700012D14Rik	4930579D09Rik		A830012C17Rik	1700028P15Rik
	1700010B13Rik	1700012J22Rik	4930579F01Rik		A830018L16Rik	1700029J03Rik
	1700010G06Rik	1700013A02Rik	4931403E22Rik		A830031A19Rik	1700029J07Rik
	1700010I14Rik	1700013F07Rik	4931417E11Rik		A830082K12Rik	1700029M20Rik
	1700010K24Rik	1700013H16Rik	4931419H13Rik		A830092H15Rik	1700029P11Rik
	1700011C11Rik	1700013M08Rik	4931431F19Rik		A930003O13Rik	1700030C10Rik
	1700011D18Rik	1700015C15Rik	4931440F15Rik		A930004D18Rik	1700030J22Rik
	1700012C14Rik	1700016A09Rik	4932416K20Rik		A930016O22Rik	1700030K09Rik
	1700012D14Rik	1700016B15Rik	4932438H23Rik		A930033H14Rik	1700030O20Rik
	1700013A02Rik	1700016D08Rik	4932441J04Rik		AA388235	1700031M16Rik
	1700013F07Rik	1700016G22Rik	4933401L05Rik		Aard	1700031P21Rik
	1700013H16Rik	1700016H03Rik	4933402E13Rik		Aatf	1700034H15Rik
	1700013M08Rik	1700016H13Rik	4933402P03Rik		Aatk	1700034P13Rik
	1700015C15Rik	1700016J18Rik	4933414I15Rik		AB041806	1700037C18Rik
	1700015F17Rik	1700016K19Rik	4933415J04Rik		Abca14	1700037F03Rik
	1700016A09Rik	1700016P03Rik	4933424N20Rik		Abca15	1700037H04Rik
	1700016B15Rik	1700017B05Rik	4933425D22Rik		Abca4	1700040D17Rik
	1700016D08Rik	1700017D01Rik	4933427G23Rik		Abcb1a	1700040L02Rik
	1700016H03Rik	1700017G19Rik	4933428G20Rik		Abcb4	1700040L08Rik
	1700016H13Rik	1700017I07Rik	4933439N14Rik		Abcb9	1700041G16Rik
	1700016J18Rik	1700017N19Rik	5033417F24Rik		Abcc4	1700041I07Rik
	1700016K19Rik	1700018A04Rik	5033428I22Rik		Abcc9	1700042D02Rik
	1700016P03Rik	1700018A14Rik	5330425B07Rik		Abcg4	1700042O10Rik
	1700017B05Rik	1700018B08Rik	5430416O09Rik		Abhd8	1700045H11Rik
	1700017J07Rik	1700018B24Rik	5430421F17Rik		Ablim1	1700047G03Rik
	1700017N19Rik	1700018L02Rik	5430440P10Rik		Ablim2	1700047M11Rik
	1700018A04Rik	1700018M17Rik	5730437C11Rik		Ablim3	1700047O18Rik
	1700018A14Rik	1700018P08Rik	5730488B01Rik		AC115893.1	1700048O20Rik
	1700018B08Rik	1700019A02Rik	5730559C18Rik		AC122821.1	1700051O22Rik
	1700018B24Rik	1700019A23Rik	5730585A16Rik		AC137708.1	1700052I22Rik
	1700018L02Rik	1700019B21Rik	5730596B20Rik		AC159140.3	1700052K11Rik
	1700018M17Rik	1700019C18Rik	5830411N06Rik		Acan	1700055D18Rik
	1700019A02Rik	1700019D03Rik	5930412G12Rik		Acer2	1700056E22Rik
	1700019C18Rik	1700019E08Rik	6330410L21Rik		Ache	1700057H15Rik
	1700019D03Rik	1700019G24Rik	6330420H09Rik		Acot5	1700061A03Rik
	1700019E08Rik	1700019L13Rik	6430503K07Rik		Acp7	1700063D05Rik
	1700019G24Rik	1700019M22Rik	6430628N08Rik		Acsl6	1700063J08Rik
	1700019L13Rik	1700019N19Rik	6530402F18Rik		Actl10	1700063O14Rik
	1700020D05Rik	1700019P21Rik	8430408G22Rik		Actl6b	1700064H15Rik
	1700020G03Rik	1700020D05Rik	8430419K02Rik		Actrt3	1700064M15Rik
	1700020G17Rik	1700020G03Rik	9030622O22Rik		Acvr1c	1700065D16Rik
	1700020I14Rik	1700020I14Rik	9130024F11Rik		Acvrl1	1700065J11Rik
	1700020L24Rik	1700020L24Rik	9130410C08Rik		Acyp1	1700066M21Rik
	1700020M21Rik	1700020M21Rik	9230009I02Rik		Adam11	1700067K01Rik
	1700020N01Rik	1700020N01Rik	9230102O04Rik		Adam18	1700069B07Rik
	1700021F05Rik	1700020N18Rik	9330118I20Rik		Adam33	1700069L16Rik
	1700021J08Rik	1700021A07Rik	9330158H04Rik		Adamts1	1700074A21Rik
	1700021N21Rik	1700021F05Rik	9330162012Rik		Adamts15	1700082M22Rik
	1700022H01Rik	1700021F07Rik	9330182L06Rik		Adamts17	1700084C06Rik
	1700022H16Rik	1700021J08Rik	9330188P03Rik		Adamts18	1700084E18Rik
	1700022N22Rik	1700021N21Rik	9430021M05Rik		Adamts2	1700084J12Rik
	1700023B13Rik	1700021P04Rik	9430024E24Rik		Adamts20	1700086D15Rik
	1700023C21Rik	1700022H01Rik	9430076C15Rik		Adamts5	1700086O06Rik
	1700023F06Rik	1700022H16Rik	9530018H14Rik		Adamts7	1700086P04Rik
	1700023H06Rik	1700022N22Rik	9530026F06Rik		Adamts8	1700088E04Rik
	1700024I08Rik	1700023B13Rik	9530036O11Rik		Adamts9	1700092E19Rik
	1700024P16Rik	1700023C21Rik	9530059O14Rik		Adamtsl1	1700094M23Rik
	1700025A08Rik	1700023F02Rik	9530082P21Rik		Adamtsl3	1700095J07Rik
	1700025F24Rik	1700023H06Rik	9630013D21Rik		Adamtsl5	1700096K18Rik
	1700025G04Rik	1700024G13Rik	A030005K14Rik		Adap1	1700100I10Rik
	1700025H01Rik	1700024P16Rik	A130051J06Rik		Adap2	1700101I11Rik
	1700025N21Rik	1700025A08Rik	A1bg		Adarb1	1700102F20Rik
	1700026F02Rik	1700025F22Rik	A230052G05Rik		Adarb2	1700102P08Rik
	1700026J14Rik	1700025F24Rik	A230065H16Rik		Adcy1	1700104B16Rik
	1700026N04Rik	1700025G04Rik	A230077H06Rik		Adcy2	1700105P06Rik
	1700027A07Rik	1700025J12Rik	A330008L17Rik		Adcy4	1700110K17Rik
	1700027H10Rik	1700025K04Rik	A330074H02Rik		Adcy7	1700112D23Rik
	1700028D13Rik	1700025L06Rik	A430027H14Rik		Adcy8	1700112J16Rik
	1700028E10Rik	1700026F02Rik	A430072P03Rik		Adgrb1	1700113A16Rik
	1700028I16Rik	1700026J12Rik	A530020G20Rik		Adgrb2	1700113H08Rik
	1700028J19Rik	1700026J14Rik	A530032D15Rik		Adgrg6	1700116B05Rik
	1700028K03Rik	1700026N04Rik	A530040E14Rik		Adgrl4	1700120B22Rik
	1700028N14Rik	1700027A07Rik	A530058N18Rik		Adm	1700121N20Rik
	1700028P15Rik	1700027A15Rik	A530084C06Rik		Adora1	1700122C19Rik
	1700029J03Rik	1700027H10Rik	A730020E08Rik		Adora2a	1700122E12Rik
	1700029J07Rik	1700028B04Rik	A730035I17Rik		Adra1a	1700123L14Rik
	1700029M20Rik	1700028D13Rik	A730056A06Rik		Adra1b	1700123M08Rik
	1700029P11Rik	1700028E10Rik	A730094K22Rik		Adra2a	1700125G22Rik
	1700030A11Rik	1700028I16Rik	A730098A19Rik		Adra2b	1700125H20Rik
	1700030C10Rik	1700028J19Rik	A830012C17Rik		Adra2c	1810008I18Rik
	1700030C12Rik	1700028K03Rik	A830018L16Rik		Adrb1	1810009A15Rik
	1700030J22Rik	1700028N14Rik	A830031A19Rik		Adrb2	1810010H24Rik
	1700030K09Rik	1700028P14Rik	A830082K12Rik		Adrb3	1810011O10Rik
	1700030O20Rik	1700028P15Rik	A830092H15Rik		Adssl1	1810012K08Rik
	1700031M16Rik	1700029B24Rik	A930003O13Rik		AF529169	1810012K16Rik
	1700031P21Rik	1700029J03Rik	A930004D18Rik		Afap1	1810013D15Rik
	1700034H15Rik	1700029J07Rik	A930016O22Rik		Agap2	1810013L24Rik
	1700034J04Rik	1700029M20Rik	A930017K11Rik		Agbl2	1810014B01Rik
	1700034J05Rik	1700029P11Rik	A930033H14Rik		Ahnak	1810019N24Rik
	1700034P13Rik	1700030A11Rik	AA388235		Ahrr	1810021B22Rik
	1700037C18Rik	1700030C10Rik	AA619741		AI115009	1810022K09Rik
	1700037F03Rik	1700030C12Rik	Aard		AI464131	1810024B03Rik
	1700037H04Rik	1700030F04Rik	Aass		AI606473	1810026B05Rik
	1700039E22Rik	1700030F18Rik	Aatf		AI646519	1810030O07Rik
	1700039I01Rik	1700030J22Rik	Aatk		AI854703	1810037I17Rik
	1700039M10Rik	1700030K09Rik	AB041806		Aicda	1810041H14Rik
	1700040D17Rik	1700030N03Rik	Abca14		Aif1l	1810043G02Rik
	1700040L02Rik	1700030N18Rik	Abca15		Aim1	1810044D09Rik
	1700040L08Rik	1700030O20Rik	Abca4		Ajap1	1810049J17Rik
	1700041G16Rik	1700031A10Rik	Abcb1a		Ajm1	1810053B23Rik
	1700041I07Rik	1700031M16Rik	Abcb4		Ak5	1810055G02Rik
	1700042D02Rik	1700031P21Rik	Abcb9		Alcam	1810058I24Rik
	1700042O10Rik	1700034H15Rik	Abcc4		Aldh1a2	1810059C17Rik
	1700044C05Rik	1700034J04Rik	Abcc9		Aldh1a3	1810059H22Rik
	1700045H11Rik	1700034P13Rik	Abcg4		Aldh1l2	1810062G17Rik
	1700047G03Rik	1700036A12Rik	Abhd15		Aldh5a1	1810063I02Rik
	1700047K16Rik	1700037C06Rik	Abhd8		Aldoart1	2010001A14Rik
	1700047M11Rik	1700037C18Rik	Ablim1		Alox12	2010008C14Rik
	1700047O18Rik	1700037F03Rik	Ablim2		Alox12b	2010016I18Rik
	1700048M11Rik	1700037H04Rik	Ablim3		Alox12e	2010106G04Rik
	1700048O20Rik	1700039E22Rik	AC115893.1		Alpk3	2010107E04Rik
	1700051A21Rik	1700039I01Rik	AC122821.1		Alx1	2010107G23Rik
	1700051O22Rik	1700039M10Rik	AC132407.1		Alx3	2010109A12Rik
	1700052I22Rik	1700040D17Rik	AC137708.1		Alx4	2010110E17Rik
	1700052K11Rik	1700040L02Rik	AC150683.1		Amer2	2010111I01Rik
	1700054A03Rik	1700040L08Rik	AC159140.3		Amer3	2010204K13Rik
	1700055D18Rik	1700041G16Rik	Acan		Amhr2	2010300C02Rik
	1700056E22Rik	1700041I07Rik	Acer2		Amn	2010315B03Rik
	1700057H15Rik	1700042D02Rik	Ache		Amotl1	2010320M18Rik
	1700058P15Rik	1700042O10Rik	Acot5		Amph	2200002A13Rik
	1700060C20Rik	1700045H11Rik	Acoxl		Ank1	2200002D01Rik
	1700061A03Rik	1700046C09Rik	Acp7		Ank2	2200002J24Rik
	1700061E18Rik	1700047E10Rik	Acsl6		Ankrd1	2210016F16Rik
	1700063D05Rik	1700047G03Rik	Acta1		Ankrd13b	2210016L21Rik
	1700063J08Rik	1700047K16Rik	Actg-ps1		Ankrd33b	2210406O10Rik
	1700063O14Rik	1700047M11Rik	Actl10		Ankrd34a	2210417A02Rik
	1700064H15Rik	1700047O18Rik	Actl6b		Ankrd34b	2300009A05Rik
	1700064J06Rik	1700048O20Rik	Actl7b		Ankrd36	2310001H17Rik
	1700064M15Rik	1700048P04Rik	Actl9		Ankrd53	2310001K24Rik
	1700065D16Rik	1700049E15Rik	Actrt3		Ankrd63	2310009A05Rik
	1700065J11Rik	1700049E22Rik	Acvr1c		Ankrd9	2310009B15Rik
	1700066B19Rik	1700049L16Rik	Acvrl1		Anks1b	2310010J17Rik
	1700066J03Rik	1700051A21Rik	Acyp1		Ano1	2310011J03Rik
	1700066M21Rik	1700051O22Rik	Adam11		Ano4	2310014F06Rik
	1700067K01Rik	1700052I22Rik	Adam18		Ano5	2310015A10Rik
	1700069B07Rik	1700052K11Rik	Adam33		Ano6	2310022A10Rik
	1700069L16Rik	1700054A03Rik	Adamts1		Antxr1	2310022B05Rik
	1700074A21Rik	1700054O05Rik	Adamts15		Anxa4	2310026L22Rik
	1700080C20Rik	1700055D18Rik	Adamts16		Ap1b1	2310030G06Rik
	1700081N11Rik	1700056E22Rik	Adamts17		Ap3b2	2310033P09Rik
	1700082M22Rik	1700057H15Rik	Adamts18		Apba1	2310034G01Rik
	1700084C06Rik	1700061A03Rik	Adamts2		Apba2	2310039H08Rik
	1700084E18Rik	1700063D05Rik	Adamts20		Apob	2310040G24Rik
	1700084J12Rik	1700063H04Rik	Adamts5		Apoe	2310043O21Rik
	1700086D15Rik	1700063I16Rik	Adamts7		Apold1	2310043P16Rik
	1700086L19Rik	1700063J08Rik	Adamts8		Aqp3	2310047D07Rik
	1700086O06Rik	1700063K16Rik	Adamts9		Aqp5	2310057M21Rik
	1700086P04Rik	1700063O14Rik	Adamtsl1		Areg	2310058D17Rik
	1700088E04Rik	1700064H15Rik	Adamtsl3		Arg2	2310061I04Rik
	1700092E19Rik	1700064M15Rik	Adamtsl5		Arhgap20os	2310068J16Rik
	1700092K14Rik	1700065D16Rik	Adap1		Arhgap24	2310069B03Rik
	1700092M07Rik	1700065I16Rik	Adap2		Arhgap27	2310069G16Rik
	1700093J21Rik	1700065J11Rik	Adarb1		Arhgap9	2310074N15Rik
	1700094M23Rik	1700065L07Rik	Adarb2		Arhgef19	2310079G19Rik
	1700095A13Rik	1700066B19Rik	Adcy1		Arhgef28	2400006E01Rik
	1700095J03Rik	1700066J03Rik	Adcy2		Arhgef38	2410002F23Rik
	1700095J07Rik	1700066M21Rik	Adcy4		Arhgef4	2410004B18Rik
	1700096J18Rik	1700067G17Rik	Adcy7		Arhgef7	2410004P03Rik
	1700096K18Rik	1700067K01Rik	Adcy8		Arid3c	2410015M20Rik
	1700100I10Rik	1700069B07Rik	Adcyap1		Arnt2	2410089E03Rik
	1700101I11Rik	1700069L16Rik	Add2		Arpp21	2410131K14Rik
	1700101I19Rik	1700071K01Rik	Adgra1		Arsi	2500002B13Rik
	1700102F20Rik	1700072G22Rik	Adgrb1		Art3	2500004C02Rik
	1700102H20Rik	1700074A21Rik	Adgrb2		Arx	2510002D24Rik
	1700102P08Rik	1700074P13Rik	Adgrd2-ps		Ascl1	2510009E07Rik
	1700104B16Rik	1700080E11Rik	Adgrg6		Ascl2	2510039O18Rik
	1700105P06Rik	1700080O16Rik	Adgrl4		Ascl5	2510046G10Rik
	1700108F19Rik	1700081B01Rik	Adm		Asic1	2600006K01Rik
	1700108N11Rik	1700081N11Rik	Adora1		Asic2	2610001J05Rik
	1700109I08Rik	1700082M22Rik	Adora2a		Asic4	2610002M06Rik
	1700110K17Rik	1700084C06Rik	Adra1a		Astn2	2610005L07Rik
	1700112D23Rik	1700084E18Rik	Adra1b		Atcay	2610008E11Rik
	1700112E06Rik	1700084J12Rik	Adra1d		Atcayos	2610017A05Rik
	1700112J16Rik	1700086D15Rik	Adra2a		Atf3	2610020H08Rik
	1700113A16Rik	1700086L19Rik	Adra2b		Atg16l2	2610021A01Rik
	1700113H08Rik	1700086O06Rik	Adra2c		Atg9b	2610035D17Rik
	1700116B05Rik	1700086P04Rik	Adrb1		Atoh1	2610037D02Rik
	1700120B22Rik	1700088E04Rik	Adrb2		Atp12a	2610044O15Rik8
	1700120C14Rik	1700092C02Rik	Adrb3		Atp2a3	2610206C17Rik
	1700120K04Rik	1700092C10Rik	Adssl1		Atp6v1b1	2610300A13Rik
	1700121N20Rik	1700092E19Rik	AF366264		Atp6v1c2	2610301B20Rik
	1700122C19Rik	1700092M07Rik	AF529169		Atp8b1	2610306M01Rik
	1700122E12Rik	1700093J21Rik	Afap1		Atxn1	2610307P16Rik
	1700122O11Rik	1700094M23Rik	Agap2		Avp	2610318N02Rik
	1700123L14Rik	1700095J03Rik	Agbl2		Avpr1a	2610507B11Rik
	1700123M08Rik	1700095J07Rik	Ahnak		AW011738	2610507I01Rik
	1700123O20Rik	1700096K18Rik	Ahrr		AW822073	2610524H06Rik
	1700124L16Rik	1700100I10Rik	AI115009		B130024G19Rik	2700038G22Rik
	1700125G02Rik	1700101I11Rik	AI464131		B230208B08Rik	2700060E02Rik
	1700125G22Rik	1700101I19Rik	AI593442		B230323A14Rik	2700062C07Rik
	1700125H20Rik	1700102F20Rik	AI606473		B3galt5	2700080J24Rik
	1700127F24Rik	1700102H20Rik	AI646519		B3gat2	2700081O15Rik
	1700128F08Rik	1700102P08Rik	AI849053		B3gnt3	2700097O09Rik
	1810007D17Rik	1700104B16Rik	AI854703		B3gnt4	2810001G20Rik
	1810008I18Rik	1700105P06Rik	Aicda		B430212C06Rik	2810002D19Rik
	1810009A15Rik	1700108J01Rik	Aif1l		B4galnt1	2810004N23Rik
	1810010D01Rik	1700108N11Rik	Aim1		B4galnt2	2810006K23Rik
	1810010H24Rik	1700110K17Rik	Ajap1		B4galnt4	2810013P06Rik
	1810011O10Rik	1700112D23Rik	Ajm1		B830017H08Rik	2810021J22Rik
	1810012K08Rik	1700112E06Rik	Ak5		Bace2	2810025M15Rik
	1810012K16Rik	1700112H15Rik	Alcam		Barhl1	2810029C07Rik
	1810013D15Rik	1700112J05Rik	Aldh1a2		Barhl2	2810403A07Rik
	1810013L24Rik	1700112J16Rik	Aldh1a3		Barx1	2810405F17Rik
	1810014B01Rik	1700113A16Rik	Aldh1l2		Barx2	2810408A11Rik
	1810014P07Rik	1700113H08Rik	Aldh5a1		Basp1	2810408I11Rik
	1810019D21Rik	1700116B05Rik	Aldoart1		BC006965	2810410L24Rik
	1810019N24Rik	1700116H05Rik	Aldoart2		BC027072	2810414N06Rik
	1810021B22Rik	1700119I11Rik	Alkal1		BC030500	2810428I15Rik
	1810022K09Rik	1700120B22Rik	Alox12		BC037032	2810429I04Rik
	1810024B03Rik	1700120C14Rik	Alox12b		BC037039	2810430I11Rik
	1810026B05Rik	1700121N20Rik	Alox12e		Bc1	2810433D01Rik
	1810030O07Rik	1700122C19Rik	Alox15		BC106179	2810454H06Rik
	1810032O08Rik	1700122E12Rik	Alox5		Bcam	2810457G06Rik
	1810034E14Rik	1700123L14Rik	Alox5ap		Bcan	2810474O19Rik
	1810037I17Rik	1700123M08Rik	Alox8		Bcat1	2900005J15Rik
	1810041H14Rik	1700123O20Rik	Alpk2		Bcl11a	2900009J06Rik
	1810041L15Rik	1700124L16Rik	Alpk3		Bcl11b	2900026A02Rik
	1810043G02Rik	1700125G02Rik	Alx1		Bcl2	2900041M22Rik
	1810044D09Rik	1700125G22Rik	Alx3		Bcl2l11	2900052L18Rik
	1810049J17Rik	1700125H20Rik	Alx4		Bcl3	2900060B14Rik
	1810053B23Rik	1700126G02Rik	Amer2		Bcl6b	2900060N12Rik
	1810055G02Rik	1700126H18Rik	Amer3		Bcor	2900076A07Rik
	1810058I24Rik	1700127F24Rik	Amhr2		Bdh1	2900089D17Rik
	1810058N15Rik	1700128F08Rik	Amn		Bdkrb2	2900093K20Rik
	1810059C17Rik	1810008I18Rik	Amotl1		Bdnf	3000002C10Rik
	1810059H22Rik	1810009A15Rik	Amph		Bean1	3010003L21Rik
	1810062G17Rik	1810010H24Rik	Ank1		Begain	3110002H16Rik
	1810062O18Rik	1810010K12Rik	Ank2		Bend6	3110009E18Rik
	1810063I02Rik	1810011H11Rik	Ankrd1		Bend7	3110031N09Rik
	1810064F22Rik	1810011O10Rik	Ankrd13b		Best2	3110039I08Rik
	2010001A14Rik	1810012K08Rik	Ankrd33b		Best4-ps	3110040N11Rik
	2010001K21Rik	1810012K16Rik	Ankrd34a		Bhlha9	3110043O21Rik
	2010003K11Rik	1810013D15Rik	Ankrd34b		Bhlhe22	3110045C21Rik
	2010007H06Rik	1810013L24Rik	Ankrd36		Bhlhe23	3110053B16Rik
	2010008C14Rik	1810014B01Rik	Ankrd53		Bicdl2	3110056K07Rik
	2010010A06Rik	1810014P07Rik	Ankrd63		Bmi1	3110062M04Rik
	2010016I18Rik	1810019D21Rik	Ankrd9		Bmp1	3110070M22Rik
	2010106G04Rik	1810019N24Rik	Anks1b		Bmp2	3110082I17Rik
	2010107E04Rik	1810020O05Rik	Ano1		Bmp3	3110082J24Rik
	2010107G23Rik	1810021B22Rik	Ano4		Bmp4	3300002I08Rik
	2010109A12Rik	1810022K09Rik	Ano5		Bmp6	3300002P13Rik
	2010110E17Rik	1810024B03Rik	Ano6		Bmp8a	3425401B19Rik
	2010110K18Rik	1810026B05Rik	Antxr1		Bmp8b	3632451O06Rik
	2010111I01Rik	1810030O07Rik	Anxa4		Bmper	3830406C13Rik
	2010204K13Rik	1810034E14Rik	Aoc1		Bmpr1b	4430402I18Rik
	2010300C02Rik	1810037I17Rik	Aox4		Bnc1	4632404H12Rik
	2010315B03Rik	1810041H14Rik	Ap1b1		Boc	4632411P08Rik
	2010320M18Rik	1810041L15Rik	Ap3b2		Bok	4632415L05Rik
	2010320O07Rik	1810043G02Rik	Apba1		Brinp2	4632427E13Rik
	2200002A13Rik	1810044D09Rik	Apba2		Brinp3	4731419I09Rik
	2200002D01Rik	1810049I09Rik	Apc2		Brsk2	4732416N19Rik
	2200002J24Rik	1810049J17Rik	Aplnr		Bsx	4732440D04Rik
	2210011C24Rik	1810053B23Rik	Apob		Btbd11	4732463B04Rik
	2210016F16Rik	1810055G02Rik	Apoe		Bves	4732471J01Rik
	2210016L21Rik	1810058I24Rik	Apold1		C030017D09Rik	4732490B19Rik
	2210039B01Rik	1810058N15Rik	Aqp3		C130021I20Rik	4732491K20Rik
	2210406O10Rik	1810059C17Rik	Aqp5		C130060K24Rik	4833404L02Rik
	2210408F21Rik	1810059H22Rik	Areg		C130071C03Rik	4833408A19Rik
	2210408I21Rik	1810062G17Rik	Arg2		C130073E24Rik	4833412C05Rik
	2210417A02Rik	1810062O18Rik	Arhgap20os		C130074G19Rik	4833417C18Rik
	2300002M23Rik	1810063I02Rik	Arhgap24		C130080G10Rik	4833418N02Rik
	2300009A05Rik	2010001A14Rik	Arhgap27		C130093G08Rik	4833420G17Rik
	2310001H17Rik	2010001K21Rik	Arhgap9		C1ql1	4833422M21Rik
	2310001K24Rik	2010007H06Rik	Arhgef16		C1ql2	4833423E24Rik
	2310005A03Rik	2010008C14Rik	Arhgef19		C1ql3	4833427G06Rik
	2310009A05Rik	2010013B24Rik	Arhgef28		C1ql4	4833438C02Rik
	2310009B15Rik	2010016I18Rik	Arhgef38		C1qtnf4	4833439L19Rik
	2310010J17Rik	2010106G04Rik	Arhgef4		C230014O12Rik	4833445I07Rik
	2310011J03Rik	2010107E04Rik	Arhgef7		C230034O21Rik	4921504E06Rik
	2310014F06Rik	2010107G23Rik	Arid3c		C2cd4b	4921507P07Rik
	2310015A10Rik	2010109A12Rik	Arnt2		C2cd4c	4921522P10Rik
	2310022A10Rik	2010110E17Rik	Arpp21		C2cd4d	4921523L03Rik
	2310022B05Rik	2010110K18Rik	Arsi		C530008M17Rik	4921524J17Rik
	2310026I22Rik	2010111I01Rik	Arsj		C530025M09Rik	4921530L21Rik
	2310026L22Rik	2010204K13Rik	Art3		C630004L07Rik	4921531C22Rik
	2310030G06Rik	2010300C02Rik	Arx		Cables1	4921531P14Rik
	2310033P09Rik	2010315B03Rik	Asb4		Cabp1	4921534A09Rik
	2310034G01Rik	2010320M18Rik	Ascl1		Cachd1	4921536K21Rik
	2310034O05Rik	2010320O07Rik	Ascl2		Cacna1a	4930402F06Rik
	2310035C23Rik	2200002A13Rik	Ascl5		Cacna1b	4930402H24Rik
	2310036O22Rik	2200002D01Rik	Asic1		Cacna1c	4930404H11Rik
	2310039H08Rik	2200002J24Rik	Asic2		Cacna1e	4930404H24Rik
	2310039L15Rik	2210011C24Rik	Asic4		Cacna1g	4930404N11Rik
	2310040G24Rik	2210013O21Rik	Astn2		Cacna1i	4930405A21Rik
	2310043O21Rik	2210016F16Rik	Atcay		Cacna2d2	4930412C18Rik
	2310043P16Rik	2210016L21Rik	Atcayos		Cacna2d3	4930412F09Rik
	2310047D07Rik	2210039B01Rik	Atf3		Cacnb2	4930412F12Rik
	2310057M21Rik	2210406O10Rik	Atg16l2		Cacnb3	4930412L05Rik
	2310058D17Rik	2210408F21Rik	Atg9b		Cacng4	4930412M03Rik
	2310061I04Rik	2210408I21Rik	Atoh1		Cacng6	4930413G21Rik
	2310068J16Rik	2210409E12Rik	Atp12a		Cacng7	4930417H01Rik
	2310069B03Rik	2210417A02Rik	Atp1a3		Cadm2	4930425O10Rik
	2310069G16Rik	2210420H20Rik	Atp2a3		Calb2	4930426D05Rik
	2310074N15Rik	2300002M23Rik	Atp2b2		Calcb	4930426I24Rik
	2310079G19Rik	2300009A05Rik	Atp2c2		Calcr	4930426L09Rik
	2310081O03Rik	2310001H17Rik	Atp6ap1l		Caln1	4930427A07Rik
	2400006E01Rik	2310001K24Rik	Atp6v1b1		Caly	4930429D17Rik
	2410002F23Rik	2310002F09Rik	Atp6v1c2		Camk2b	4930429F24Rik
	2410003I16Rik	2310009A05Rik	Atp6v1e2		Camk4	4930430A15Rik
	2410004B18Rik	2310009B15Rik	Atp8b1		Camkk1	4930430F08Rik
	2410004P03Rik	2310010J17Rik	Atxn1		Camta1	4930430O22Rik
	2410006H16Rik	2310011J03Rik	AU015228		Cap2	4930431P19Rik
	2410015M20Rik	2310014F06Rik	AU022754		Capn12	4930432B10Rik
	2410017I17Rik	2310015A10Rik	Avp		Car10	4930432J09Rik
	2410022M11Rik	2310016D03Rik	Avpr1a		Car11	4930432K21Rik
	2410080I02Rik	2310016G11Rik	Avpr1b		Car12	4930433N12Rik
	2410089E03Rik	2310022A10Rik	AW011738		Car13	4930439D14Rik
	2410131K14Rik	2310022B05Rik	AW047730		Car14	4930442H23Rik
	2500002B13Rik	2310026I22Rik	AW822073		Car2	4930444P10Rik
	2500004C02Rik	2310026L22Rik	B130024G19Rik		Car3	4930445N08Rik
	2510002D24Rik	2310030G06Rik	B230208B08Rik		Car4	4930445N18Rik
	2510009E07Rik	2310033P09Rik	B230312C02Rik		Car7	4930447C11Rik
	2510039O18Rik	2310034G01Rik	B230323A14Rik		Car9	4930447M23Rik
	2510046G10Rik	2310039H08Rik	B3galt5		Card11	4930449I04Rik
	2600006K01Rik	2310040G07Rik	B3gat1		Carlr	4930451I11Rik
	2600014E21Rik	2310040G24Rik	B3gat2		Carmil2	4930452B06Rik
	2610001J05Rik	2310043O21Rik	B3gnt3		Cartpt	4930453N24Rik
	2610002M06Rik	2310043P16Rik	B3gnt4		Casr	4930455G09Rik
	2610005L07Rik	2310044K18Rik	B430212C06Rik		Casz1	4930461C15Rik
	2610008E11Rik	2310047D07Rik	B4galnt1		Catsperz	4930463O16Rik
	2610016A17Rik	2310050C09Rik	B4galnt2		Cav1	4930467D21Rik
	2610017A05Rik	2310057M21Rik	B4galnt4		Cav2	4930467K11Rik
	2610020C07Rik	2310058D17Rik	B830017H08Rik		Cavin1	4930470P17Rik
	2610020H08Rik	2310061I04Rik	Bace2		Cavin3	4930471M09Rik
	2610021A01Rik	2310068J16Rik	Baiap2l2		Cbfa2t3	4930473A02Rik
	2610027K06Rik	2310069B03Rik	Barhl1		Cblc	4930474N09Rik
	2610028E06Rik	2310069G16Rik	Barhl2		Cbln1	4930477N07Rik
	2610028H24Rik	2310074N15Rik	Barx1		Cbln2	4930478L05Rik
	2610035D17Rik	2310079G19Rik	Barx2		Cbs	4930478M09Rik
	2610035F20Rik	2400006E01Rik	Basp1		Cbx2	4930480K02Rik
	2610037D02Rik	2410002F23Rik	BB283400		Cbx7	4930480K15Rik
	2610044O15Rik8	2410003I16Rik	BC006965		Cbx8	4930481A15Rik
	2610206C17Rik	2410003L11Rik	BC027072		Ccbe1	4930481B07Rik
	2610300A13Rik	2410004B18Rik	BC030500		Ccdc102a	4930487H11Rik
	2610301B20Rik	2410004I01Rik	BC035947		Ccdc106	4930500A05Rik
	2610306M01Rik	2410004P03Rik	BC037032		Ccdc136	4930500F10Rik
	2610307P16Rik	2410006H16Rik	BC037039		Ccdc149	4930500M09Rik
	2610316D01Rik	2410015M20Rik	BC048507		Ccdc155	4930502E18Rik
	2610318N02Rik	2410017I17Rik	Bc1		Ccdc177	4930503L19Rik
	2610507B11Rik	2410018L13Rik	BC106179		Ccdc184	4930504O13Rik
	2610507I01Rik	2410022M11Rik	Bcam		Ccdc185	4930505A04Rik
	2610524H06Rik	2410080I02Rik	Bcan		Ccdc3	4930506C21Rik
	2610528A11Rik	2410089E03Rik	Bcat1		Ccdc8	4930507D05Rik
	2700033N17Rik	2410124H12Rik	Bcl11a		Ccdc80	4930509E16Rik
	2700038G22Rik	2410131K14Rik	Bcl11b		Ccdc85a	4930509H03Rik
	2700046A07Rik	2410137M14Rik	Bcl2		Ccdc85c	4930511M06Rik
	2700046G09Rik	2410141K09Rik	Bcl2l11		Ccdc88b	4930512P04Rik
	2700049A03Rik	2500002B13Rik	Bcl3		Ccer2	4930513N10Rik
	2700060E02Rik	2500004C02Rik	Bcl6b		Ccin	4930515G01Rik
	2700062C07Rik	2510002D24Rik	Bcor		Cck	4930516B21Rik
	2700069I18Rik	2510009E07Rik	Bdh1		Ccn1	4930517E14Rik
	2700070H01Rik	2510039O18Rik	Bdkrb2		Ccna1	4930518J20Rik
	2700080J24Rik	2510046G10Rik	Bdnf		Ccnd1	4930518P08Rik
	2700081O15Rik	2600006K01Rik	Bean1		Ccno	4930519P11Rik
	2700097O09Rik	2600014E21Rik	Begain		Ccr10	4930520O04Rik
	2700099C18Rik	2610001A08Rik	Bend6		Ccser1	4930522O17Rik
	2810001G20Rik	2610001J05Rik	Bend7		Cd14	4930523C07Rik
	2810002D19Rik	2610002M06Rik	Best2		Cd1d1	4930524B15Rik
	2810004N23Rik	2610005L07Rik	Best4-ps		Cd200	4930524C18Rik
	2810006K23Rik	2610008E11Rik	Bhlha9		Cd22	4930524O07Rik
	2810013P06Rik	2610016A17Rik	Bhlhe22		Cd248	4930524O08Rik
	2810021J22Rik	2610017A05Rik	Bhlhe23		Cd44	4930526I15Rik
	2810025M15Rik	2610020C07Rik	Bhmt2		Cd6	4930527J03Rik
	2810029C07Rik	2610020H08Rik	Bicdl2		Cd72	4930528J11Rik
	2810032G03Rik	2610021A01Rik	Bmi1		Cd83	4930529K09Rik
	2810039B14Rik	2610027K06Rik	Bmp1		Cd8a	4930532G15Rik
	2810402E24Rik	2610028E06Rik	Bmp2		Cdc42ep3	4930534D22Rik
	2810403A07Rik	2610034O05Rik	Bmp3		Cdcp1	4930535L15Rik
	2810403D21Rik	2610035D17Rik	Bmp4		Cdh1	4930537H20Rik
	2810405F15Rik	2610035F20Rik	Bmp6		Cdh11	4930539J05Rik
	2810405F17Rik	2610037D02Rik	Bmp8a		Cdh12	4930540M05Rik
	2810407A14Rik	2610042L04Rik	Bmp8b		Cdh13	4930542C12Rik
	2810408A11Rik	2610044O15Rik8	Bmper		Cdh20	4930544D05Rik
	2810408I11Rik	2610206C17Rik	Bmpr1b		Cdh22	4930544L04Rik
	2810410L24Rik	2610300A13Rik	Bnc1		Cdh23	4930547E08Rik
	2810414N06Rik	2610300M13Rik	Boc		Cdh4	4930549G23Rik
	2810428I15Rik	2610301B20Rik	Bok		Cdh6	4930550C14Rik
	2810429I04Rik	2610306M01Rik	Brinp2		Cdh7	4930552P12Rik
	2810430I11Rik	2610307P16Rik	Brinp3		Cdh8	4930553C11Rik
	2810433D01Rik	2610316D01Rik	Brsk2		Cdk19	4930553P18Rik
	2810454H06Rik	2610318N02Rik	Bst1		Cdk5r2	4930554C24Rik
	2810457G06Rik	2610507B11Rik	Bsx		Cdk6	4930554H23Rik
	2810459M11Rik	2610507I01Rik	Btbd11		Cdkl1	4930554I06Rik
	2810468N07Rik	2610524H06Rik	Bves		Cdkn1c	4930555B11Rik
	2810474O19Rik	2700033N17Rik	C030017D09Rik		Cdkn2a	4930557K07Rik
	2900005J15Rik	2700038G22Rik	C130021I20Rik		Cdx1	4930558J18Rik
	2900009J06Rik	2700046G09Rik	C130026I21Rik		Cdx2	4930558J22Rik
	2900026A02Rik	2700049A03Rik	C130060K24Rik		Cebpb	4930558K02Rik
	2900041M22Rik	2700060E02Rik	C130071C03Rik		Cebpd	4930559C10Rik
	2900052L18Rik	2700062C07Rik	C130073E24Rik		Cecr2	4930560O18Rik
	2900060B14Rik	2700069I18Rik	C130074G19Rik		Cecr6	4930562F07Rik
	2900060N12Rik	2700080J24Rik	C130080G10Rik		Celf5	4930563M20Rik
	2900072N19Rik	2700081O15Rik	C130093G08Rik		Celsr2	4930566F21Rik
	2900076A07Rik	2700097O09Rik	C1ql1		Celsr3	4930570G19Rik
	2900079G21Rik	2700099C18Rik	C1ql2		Cemip	4930577N17Rik
	2900089D17Rik	2810001G20Rik	C1ql3		Cerkl	4930578M01Rik
	2900093K20Rik	2810002D19Rik	C1ql4		Cfap100	4930578M07Rik
	3000002C10Rik	2810004N23Rik	C1qtnf4		Cfap58	4930579G18Rik
	3010001F23Rik	2810006K23Rik	C230014O12Rik		Cfap61	4930579G24Rik
	3010003L21Rik	2810013P06Rik	C230034O21Rik		Cfc1	4930579K19Rik
	3110001I22Rik	2810021J22Rik	C2cd4b		Cgn	4930580E04Rik
	3110002H16Rik	2810025M15Rik	C2cd4c		Cgref1	4930581F22Rik
	3110009E18Rik	2810029C07Rik	C2cd4d		Ch25h	4930583K01Rik
	3110031N09Rik	2810030D12Rik	C530008M17Rik		Chadl	4930588G17Rik
	3110035E14Rik	2810032G03Rik	C530025M09Rik		Chat	4930589L23Rik
	3110039I08Rik	2810039B14Rik	C630004L07Rik		Chd5	4930589O11Rik
	3110039M20Rik	2810402E24Rik	C86187		Chd9	4930592C13Rik
	3110040N11Rik	2810403A07Rik	CAAA01066123.1		Chl1	4930593A02Rik
	3110043O21Rik	2810403D21Rik	Cables1		Chn1	4930593C16Rik
	3110045C21Rik	2810405F15Rik	Cabp1		Chn2	4930594O21Rik
	3110053B16Rik	2810405F17Rik	Cabp2		Chodl	4930597O21Rik
	3110056K07Rik	2810407A14Rik	Cabp7		Chpf	4930599N23Rik
	3110062M04Rik	2810408A11Rik	Cachd1		Chrdl2	4930599N24Rik
	3110070M22Rik	2810408I11Rik	Cacna1a		Chrm2	4931406B18Rik
	3110082I17Rik	2810410L24Rik	Cacna1b		Chrm3	4931406C07Rik
	3110082J24Rik	2810414N06Rik	Cacna1c		Chrm4	4931406H21Rik
	3110083C13Rik	2810428I15Rik	Cacna1e		Chrm5	4931406P16Rik
	3300002A11Rik	2810429I04Rik	Cacna1g		Chrna3	4931408D14Rik
	3300002I08Rik	2810430I11Rik	Cacna1i		Chrna4	4931414P19Rik
	3300002P13Rik	2810432F15Rik	Cacna1s		Chrna5	4931415C17Rik
	3425401B19Rik	2810433D01Rik	Cacna2d2		Chrna9	4931422A03Rik
	3632451O06Rik	2810454H06Rik	Cacna2d3		Chrnb4	4931423N10Rik
	3830406C13Rik	2810457G06Rik	Cacna2d4		Chrng	4931428F04Rik
	3830408C21Rik	2810459M11Rik	Cacnb2		Chst15	4931428L18Rik
	3930402G23Rik	2810468N07Rik	Cacnb3		Chst2	4931429P17Rik
	4430402I18Rik	2810474O19Rik	Cacng4		Chst3	4931440P22Rik
	4631405J19Rik	2900005J15Rik	Cacng6		Chst8	4932412D23Rik
	4632404H12Rik	2900009J06Rik	Cacng7		Chst9	4932413F04Rik
	4632411P08Rik	2900011O08Rik	Cadm2		Chsy3	4932416H05Rik
	4632415L05Rik	2900026A02Rik	Calb2		Cidea	4932422M17Rik
	4632427E13Rik	2900041M22Rik	Calca		Ciita	4932438A13Rik
	4632428C04Rik	2900042K21Rik	Calcb		Cilp2	4932443L11Rik
	4731419I09Rik	2900045O20Rik	Calcr		Cited4	4932702P03Rik
	4732414G09Rik	2900052L18Rik	Caln1		Ciz1	4933401H06Rik
	4732416N19Rik	2900055J20Rik	Caly		CK137956	4933404K13Rik
	4732419C18Rik	2900060B14Rik	Camk2b		Ckb	4933404O12Rik
	4732440D04Rik	2900060N12Rik	Camk4		Ckm	4933405D12Rik
	4732463B04Rik	2900072N19Rik	Camkk1		Clcn4	4933405L10Rik
	4732471J01Rik	2900076A07Rik	Camta1		Cldn10	4933406C10Rik
	4732490B19Rik	2900079G21Rik	Cap2		Cldn11	4933406I18Rik
	4732491K20Rik	2900089D17Rik	Capn12		Cldn17	4933406P04Rik
	4833404L02Rik	2900093K20Rik	Car10		Cldn23	4933407K13Rik
	4833407H14Rik	2900097C17Rik	Car11		Cldn3	4933407L21Rik
	4833408A19Rik	3000002C10Rik	Car12		Cldn7	4933408J17Rik
	4833412C05Rik	3010001F23Rik	Car13		Cldn9	4933408N05Rik
	4833417C18Rik	3010003L21Rik	Car14		Clec14a	4933411E08Rik
	4833418N02Rik	3110001I22Rik	Car15		Clec2l	4933412E24Rik
	4833418N17Rik	3110002H16Rik	Car2		Clec4a3	4933412L11Rik
	4833419F23Rik	3110006O06Rik	Car3		Clec4g	4933412O06Rik
	4833419O12Rik	3110009E18Rik	Car4		Clgn	4933413J09Rik
	4833420G17Rik	3110031N09Rik	Car7		Clic5	4933415F23Rik
	4833422C13Rik	3110035E14Rik	Car9		Clic6	4933416C03Rik
	4833422M21Rik	3110039I08Rik	Card11		Clmp	4933416E03Rik
	4833423E24Rik	3110039M20Rik	Carlr		Clstn1	4933416M07Rik
	4833427F10Rik	3110040M04Rik	Carmil2		Clu	4933417C20Rik
	4833427G06Rik	3110040N11Rik	Cartpt		Clvs2	4933417D19Rik
	4833438C02Rik	3110043O21Rik	Casr		Cmklr1	4933421A08Rik
	4833439L19Rik	3110045C21Rik	Casz1		Cnga4	4933421O10Rik
	4833445I07Rik	3110053B16Rik	Catsperz		Cnih3	4933424G05Rik
	4921504A21Rik	3110056K07Rik	Cav1		Cnmd	4933424G06Rik
	4921504E06Rik	3110062M04Rik	Cav2		Cnnm1	4933425L06Rik
	4921507G05Rik	3110070M22Rik	Cavin1		Cnpy1	4933425M03Rik
	4921507P07Rik	3110082I17Rik	Cavin3		Cntn2	4933427D06Rik
	4921516A02Rik	3110082J24Rik	Cbfa2t3		Cntn4	4933427D14Rik
	4921520N01Rik	3110083C13Rik	Cblc		Cntnap2	4933429H19Rik
	4921522P10Rik	3222401L13Rik	Cbln1		Cntnap4	4933430I17Rik
	4921523L03Rik	3300002I08Rik	Cbln2		Coch	4933430L12Rik
	4921524J17Rik	3300002P13Rik	Cbs		Col11a2	4933431E20Rik
	4921530L21Rik	3425401B19Rik	Cbx2		Col12a1	4933431K14Rik
	4921531C22Rik	3632451O06Rik	Cbx7		Col14a1	4933431K23Rik
	4921531P14Rik	3632454L22Rik	Cbx8		Col15a1	4933432I03Rik
	4921534A09Rik	3732407C23Rik	Ccbe1		Col16a1	4933433G15Rik
	4921536K21Rik	3830403N18Rik	Ccdc102a		Col19a1	4933434E20Rik
	4930401A07Rik	3830406C13Rik	Ccdc106		Col23a1	4933435F18Rik
	4930401G09Rik	3830408C21Rik	Ccdc136		Col26a1	4933436E23Rik
	4930402F06Rik	3830417A13Rik	Ccdc149		Col27a1	4933437G19Rik
	4930402H24Rik	4430402I18Rik	Ccdc155		Col2a1	4933439J24Rik
	4930404H11Rik	4632404H12Rik	Ccdc177		Col4a1	4933439K11Rik
	4930404H24Rik	4632411P08Rik	Ccdc184		Col4a2	4933440J02Rik
	4930404I05Rik	4632415L05Rik	Ccdc185		Col4a3	4933440N22Rik
	4930404N11Rik	4632427E13Rik	Ccdc194		Col4a4	5031415H12Rik
	4930405A21Rik	4632428C04Rik	Ccdc3		Col6a5	5031425E22Rik
	4930405J17Rik	4731419I09Rik	Ccdc8		Col8a2	5031434O11Rik
	4930408O17Rik	4732414G09Rik	Ccdc80		Col9a2	5031439G07Rik
	4930412C18Rik	4732416N19Rik	Ccdc85a		Colca2	5033406O09Rik
	4930412F09Rik	4732440D04Rik	Ccdc85c		Colgalt2	5330417C22Rik
	4930412F12Rik	4732463B04Rik	Ccdc88b		Comp	5330438I03Rik
	4930412L05Rik	4732471J01Rik	Ccdc92b		Comtd1	5330439A09Rik
	4930412M03Rik	4732487G21Rik	Ccer2		Coro2a	5330439K02Rik
	4930412O13Rik	4732490B19Rik	Ccin		Coro2b	5430400D12Rik
	4930413G21Rik	4732491K20Rik	Cck		Coro6	5430402O13Rik
	4930417H01Rik	4833404L02Rik	Cckbr		Cox4i2	5430405H02Rik
	4930423D22Rik	4833407H14Rik	Ccn1		Cpe	5430416N02Rik
	4930425O10Rik	4833408A19Rik	Ccn6		Cpeb1	5530601H04Rik
	4930426D05Rik	4833412C05Rik	Ccna1		Cpeb1os1	5730405O15Rik
	4930426I24Rik	4833413E03Rik	Ccnd1		Cplx1	5730409E04Rik
	4930426L09Rik	4833417C18Rik	Ccno		Cplx2	5730422E09Rik
	4930427A07Rik	4833418N02Rik	Ccr10		Cpm	5730455P16Rik
	4930428O21Rik	4833418N17Rik	Ccser1		Cpne2	5730480H06Rik
	4930429D17Rik	4833419F23Rik	Cd14		Cpxm2	5730507C01Rik
	4930429F24Rik	4833420G17Rik	Cd1d1		Cpz	5730508B09Rik
	4930430A15Rik	4833422C13Rik	Cd200		Crabp1	5730522E02Rik
	4930430E12Rik	4833422M21Rik	Cd209b		Crabp2	5830408C22Rik
	4930430F08Rik	4833423E24Rik	Cd22		Cracr2b	5830411K02Rik
	4930430J02Rik	4833427G06Rik	Cd248		Crb2	5830417I10Rik
	4930430O22Rik	4833428L15Rik	Cd44		Crct1	5830428M24Rik
	4930431P19Rik	4833438C02Rik	Cd6		Creb5	5830432E09Rik
	4930432B10Rik	4833439L19Rik	Cd72		Creg2	5830437K03Rik
	4930432J09Rik	4833445I07Rik	Cd83		Crh	5830448L01Rik
	4930432K21Rik	4921504A21Rik	Cd8a		Crhbp	5830454E08Rik
	4930433N12Rik	4921504E06Rik	Cdc20b		Crhr1	5930403L14Rik
	4930438E09Rik	4921507G05Rik	Cdc42ep3		Crip1	5930430L01Rik
	4930439D14Rik	4921507P07Rik	Cdcp1		Crlf1	6030408B16Rik
	4930440I19Rik	4921509A06Rik	Cdh1		Crnde	6030419C18Rik
	4930442H23Rik	4921511H03Rik	Cdh11		Crtac1	6030440G07Rik
	4930444M15Rik	4921511I17Rik	Cdh12		Cryab	6030442K20Rik
	4930444P10Rik	4921513I03Rik	Cdh13		Cryba2	6030443J06Rik
	4930445N08Rik	4921515L22Rik	Cdh20		Crybg1	6030445D17Rik
	4930445N18Rik	4921516A02Rik	Cdh22		Crybg2	6030458C11Rik
	4930447C04Rik	4921520N01Rik	Cdh23		Cryga	6230400D17Rik
	4930447C11Rik	4921522A10Rik	Cdh4		Cryge	6330403K07Rik
	4930447M23Rik	4921522P10Rik	Cdh6		Crym	6330403L08Rik
	4930448F12Rik	4921523L03Rik	Cdh7		Csgalnact1	6330415G19Rik
	4930449E01Rik	4921524J17Rik	Cdh8		Csl	6330418K02Rik
	4930449I04Rik	4921530L21Rik	Cdhr1		Csmd1	6330537M06Rik
	4930451G09Rik	4921531C22Rik	Cdk19		Csmd2	6330549D23Rik
	4930451I11Rik	4921531P14Rik	Cdk5r2		Csmd3	6330562C20Rik
	4930452B06Rik	4921534A09Rik	Cdk6		Cstad	6430531B16Rik
	4930452G13Rik	4921536K21Rik	Cdkl1		Cttnbp2	6430548M08Rik
	4930453N24Rik	4921539H07Rik	Cdkn1c		Cuedc1	6430550D23Rik
	4930455B14Rik	4922502D21Rik	Cdkn2a		Cux1	6430571L13Rik
	4930455G09Rik	4922502N22Rik	Cdx1		Cwh43	6430573F11Rik
	4930458D05Rik	4930402F06Rik	Cdx2		Cxcl12	6430573P05Rik
	4930461C15Rik	4930402F11Rik	Cdx4		Cxcl16	6430590A07Rik
	4930463O16Rik	4930402H24Rik	Cebpb		Cxcl2	6430710C18Rik
	4930465K10Rik	4930402K13Rik	Cebpd		Cxcl3	6530409C15Rik
	4930467D21Rik	4930404A12Rik	Cecr2		Cxcl5	6530411M01Rik
	4930467K11Rik	4930404H11Rik	Cecr6		Cybrd1	6530413G14Rik
	4930470G03Rik	4930404H24Rik	Celf5		Cygb	6530437J22Rik
	4930470P17Rik	4930404I05Rik	Celsr2		Cyp1a1	6720427I07Rik
	4930471E19Rik	4930404K13Rik	Celsr3		Cyp1b1	6720482G16Rik
	4930471M09Rik	4930404N11Rik	Cemip		Cyp24a1	6720483E21Rik
	4930473A02Rik	4930405A21Rik	Cerkl		Cyp26a1	6720489N17Rik
	4930474N09Rik	4930408K08Rik	Cfap100		Cyp26b1	6820408C15Rik
	4930477E14Rik	4930408O17Rik	Cfap58		Cyp26c1	6820431F20Rik
	4930477N07Rik	4930412C18Rik	Cfap61		Cyp2s1	8030423F21Rik
	4930478K11Rik	4930412F09Rik	Cfc1		Cyr61	8030462N17Rik
	4930478L05Rik	4930412F12Rik	Cgn		Cystm1	8430423G03Rik
	4930478M09Rik	4930412L05Rik	Cgref1		D030025P21Rik	8430432A02Rik
	4930478P22Rik	4930412M03Rik	Ch25h		D030045P18Rik	9030407P20Rik
	4930480K02Rik	4930412O13Rik	Chadl		D030062O11Rik	9030607J07Rik
	4930480K15Rik	4930413G21Rik	Chat		D130058E05Rik	9030624G23Rik
	4930481A15Rik	4930415O20Rik	Chd5		D130079A08Rik	9030624J02Rik
	4930481B07Rik	4930415P13Rik	Chd9		D230030E09Rik	9130008F23Rik
	4930483J18Rik	4930417H01Rik	Chdh		D430036J16Rik	9130011E15Rik
	4930487H11Rik	4930417O22Rik	Chl1		D430041D05Rik	9130019O22Rik
	4930488L21Rik	4930420N18Rik	Chn1		D630002J18Rik	9130019P16Rik
	4930500A05Rik	4930422I22Rik	Chn2		D630041G03Rik	9130023H24Rik
	4930500F10Rik	4930423C22Rik	Chodl		D830036C21Rik	9130213A22Rik
	4930500M09Rik	4930423D22Rik	Chpf		D930007P13Rik	9130401M01Rik
	4930502E09Rik	4930423D24Rik	Chrdl2		D930019O06Rik	9130604C24Rik
	4930502E18Rik	4930425O10Rik	Chrm2		D930020B18Rik	9230110C19Rik
	4930503B20Rik	4930426D05Rik	Chrm3		Dab1	9230112D13Rik
	4930503L19Rik	4930426I24Rik	Chrm4		Dab2	9230114K14Rik
	4930504O13Rik	4930426L09Rik	Chrm5		Dach1	9230116N13Rik
	4930505A04Rik	4930427A07Rik	Chrna3		Dact1	9330020H09Rik
	4930505G20Rik	4930429B21Rik	Chrna4		Dbx1	9330104G04Rik
	4930505N22Rik	4930429D17Rik	Chrna5		Dbx2	9330111N05Rik
	4930506C21Rik	4930429F24Rik	Chrna9		Dcc	9330117O12Rik
	4930507D05Rik	4930429H19Rik	Chrnb4		Dcdc2a	9330121J05Rik
	4930509E16Rik	4930430A15Rik	Chrng		Dchs1	9330136K24Rik
	4930509G22Rik	4930430F08Rik	Chst1		Dct	9330151L19Rik
	4930509H03Rik	4930430O22Rik	Chst13		Dctn3	9330154J02Rik
	4930511A02Rik	4930431L21Rik	Chst15		Ddn	9330159M07Rik
	4930511M06Rik	4930431P19Rik	Chst2		Ddx25	9330160F10Rik
	4930512B01Rik	4930432B10Rik	Chst3		Deaf1	9330171B17Rik
	4930512J16Rik	4930432H08Rik	Chst5		Degs2	9330175E14Rik
	4930512P04Rik	4930432J09Rik	Chst8		Des	9330175M20Rik
	4930513N10Rik	4930432K21Rik	Chst9		Dgki	9330179D12Rik
	4930513N20Rik	4930432L08Rik	Chsy3		Dgkz	9430015G10Rik
	4930515G01Rik	4930432O09Rik	Cidea		Dhh	9430020K01Rik
	4930516B21Rik	4930433N12Rik	Ciita		Dhrs7	9430037G07Rik
	4930517E14Rik	4930434B07Rik	Cilp2		Dio3os	9430038I01Rik
	4930518J20Rik	4930434F21Rik	Cited4		Diras2	9430041J12Rik
	4930518P08Rik	4930435M08Rik	Ciz1		Disc1	9430081H08Rik
	4930519A11Rik	4930435N07Rik	CK137956		Disp3	9430083A17Rik
	4930519K11Rik	4930439D14Rik	Ckb		Dkk1	9430085M18Rik
	4930519P11Rik	4930440I19Rik	Ckm		Dkk2	9430091E24Rik
	4930520O04Rik	4930442H23Rik	Clcn4		Dlc1	9430097D07Rik
	4930522O17Rik	4930442P19Rik	Cldn10		Dleu7	9530018F02Rik
	4930523C07Rik	4930443G03Rik	Cldn11		Dlg2	9530020I12Rik
	4930524B15Rik	4930444F02Rik	Cldn17		Dlg5	9530026P05Rik
	4930524C18Rik	4930444G20Rik	Cldn18		Dlgap2	9530027J09Rik
	4930524O07Rik	4930444P10Rik	Cldn23		Dlgap3	9530046B11Rik
	4930524O08Rik	4930445N08Rik	Cldn3		Dlk1	9530051G07Rik
	4930525C09Rik	4930445N18Rik	Cldn5		Dlk2	9530052C20Rik
	4930526I15Rik	4930447C04Rik	Cldn6		Dll1	9530052E02Rik
	4930526L06Rik	4930447C11Rik	Cldn7		Dll3	9530062K07Rik
	4930527F14Rik	4930447M23Rik	Cldn9		Dll4	9530068E07Rik
	4930527J03Rik	4930447N08Rik	Clec14a		Dlx1	9530077C05Rik
	4930528A17Rik	4930448A20Rik	Clec2l		Dlx1as	9530080O11Rik
	4930528J11Rik	4930448E22Rik	Clec4a3		Dlx2	9530085L11Rik
	4930528P14Rik	4930449C09Rik	Clec4g		Dlx3	9630001P10Rik
	4930529K09Rik	4930449E01Rik	Clgn		Dlx4	9630013A20Rik
	4930529L06Rik	4930449E18Rik	Clic5		Dlx5	9830166K06Rik
	4930532G15Rik	4930449I04Rik	Clic6		Dlx6	9930012K11Rik
	4930533D04Rik	4930451G09Rik	Clmp		Dlx6os1	9930014A18Rik
	4930534D22Rik	4930451I11Rik	Clstn1		Dlx6os2	9930021J03Rik
	4930534H18Rik	4930452B06Rik	Clu		Dmbx1	9930038B18Rik
	4930535L15Rik	4930452G13Rik	Clvs2		Dmpk	9930104L06Rik
	4930537H20Rik	4930452N14Rik	Cmklr1		Dmrt1	A030001D20Rik
	4930539J05Rik	4930453C13Rik	Cmtm2b		Dmrt3	A130006I12Rik
	4930540M05Rik	4930453N24Rik	Cnfn		Dmrta1	A130010J15Rik
	4930542C12Rik	4930455B14Rik	Cnga4		Dmrta2	A130014A01Rik
	4930544D05Rik	4930455G09Rik	Cnih3		Dmrta2os	A230005M16Rik
	4930544L04Rik	4930455H04Rik	Cnmd		Dmtn	A230020J21Rik
	4930546K05Rik	4930455M05Rik	Cnn1		Dnah11	A230028O05Rik
	4930547E08Rik	4930458A03Rik	Cnnm1		Dnajc22	A230050P20Rik
	4930547E14Rik	4930458D05Rik	Cnpy1		Dnajc6	A230056J06Rik
	4930547M16Rik	4930459C07Rik	Cntn1		Dnase2a	A230056P14Rik
	4930549G23Rik	4930461C15Rik	Cntn2		Dnm1	A230060F14Rik
	4930550C14Rik	4930463O16Rik	Cntn4		Dnmbp	A230065N10Rik
	4930552N02Rik	4930465K10Rik	Cntn5		Doc2a	A230070E04Rik
	4930552P12Rik	4930467D21Rik	Cntn6		Dock10	A230072E10Rik
	4930553C11Rik	4930467K11Rik	Cntnap1		Dock3	A230083G16Rik
	4930553P18Rik	4930469K13Rik	Cntnap2		Dok5	A230083N12Rik
	4930554C24Rik	4930470G03Rik	Cntnap4		Dok6	A230103J11Rik
	4930554H23Rik	4930470P17Rik	Coch		Dok7	A230107N01Rik
	4930554I06Rik	4930471C06Rik	Col11a2		Dpp4	A2m
	4930555B11Rik	4930471E19Rik	Col12a1		Dpp6	A2ml1
	4930555G21Rik	4930471G24Rik	Col14a1		Dppa3	A330009N23Rik
	4930556H04Rik	4930471M09Rik	Col15a1		Dpys	A330023F24Rik
	4930556M19Rik	4930473A02Rik	Col16a1		Dpysl3	A330033J07Rik
	4930556N09Rik	4930474N09Rik	Col19a1		Dpysl4	A330035P11Rik
	4930557F10Rik	4930477E14Rik	Col23a1		Dpysl5	A330040F15Rik
	4930557K07Rik	4930477N07Rik	Col26a1		Draxin	A330041J22Rik
	4930558J18Rik	4930478E11Rik	Col27a1		Drd2	A330074K22Rik
	4930558J22Rik	4930478K11Rik	Col2a1		Drd4	A330084C13Rik
	4930558K02Rik	4930478L05Rik	Col4a1		Drd5	A330094K24Rik
	4930559C10Rik	4930478M09Rik	Col4a2		Dsc3	A330102I10Rik
	4930560O18Rik	4930480C01Rik	Col4a3		Dscam	A430005L14Rik
	4930562F07Rik	4930480K02Rik	Col4a4		Dsg2	A430018G15Rik
	4930563E18Rik	4930480K15Rik	Col5a2		Dsp	A430033K04Rik
	4930563E22Rik	4930481A15Rik	Col6a5		Dst	A430035B10Rik
	4930563M20Rik	4930481B07Rik	Col7a1		Dtx1	A430105I19Rik
	4930566F21Rik	4930483J18Rik	Col8a2		Duox2	A430105J06Rik
	4930570G19Rik	4930484H19Rik	Col9a1		Duoxa2	A4galt
	4930577N17Rik	4930486N12Rik	Col9a2		Dusp14	A530013C23Rik
	4930578M01Rik	4930487H11Rik	Colca2		Dusp15	A530050N04Rik
	4930578M07Rik	4930488L21Rik	Colgalt2		Dusp26	A530072M11Rik
	4930579F01Rik	4930488N15Rik	Comp		Dusp3	A530083I20Rik
	4930579G18Rik	4930500A05Rik	Comtd1		Dux	A530083M17Rik
	4930579G24Rik	4930500F04Rik	Corin		Duxf3	A530099J19Rik
	4930579K19Rik	4930500F10Rik	Coro2a		Dync1i1	A630001G21Rik
	4930579P08Rik	4930500H12Rik	Coro2b		Dyrk2	A630009H07Rik
	4930580E04Rik	4930500L23Rik	Coro6		Dysf	A630019I02Rik
	4930581F22Rik	4930500M09Rik	Cox4i2		Dzip1	A630052C17Rik
	4930583K01Rik	4930502C17Rik	Cpe		E030019B13Rik	A630066F11Rik
	4930586N03Rik	4930502E09Rik	Cpeb1		E030030I06Rik	A630072M18Rik
	4930588G17Rik	4930502E18Rik	Cpeb1os1		E130018O15Rik	A630075F10Rik
	4930588K23Rik	4930503E14Rik	Cplx1		E130114P18Rik	A630089N07Rik
	4930589L23Rik	4930503L19Rik	Cplx2		Ebf1	A730013G03Rik
	4930589O11Rik	4930503O07Rik	Cpm		Ebf2	A730017C20Rik
	4930592C13Rik	4930504O13Rik	Cpn1		Ebf3	A730017L22Rik
	4930592I03Rik	4930505A04Rik	Cpne2		Ebf4	A730043L09Rik
	4930593A02Rik	4930505M18Rik	Cpne7		Ece2	A730046J19Rik
	4930593C16Rik	4930505N22Rik	Cpxm2		Ecel1	A730061H03Rik
	4930594M22Rik	4930505O20Rik	Cpz		Edil3	A730081D07Rik
	4930594O21Rik	4930506C21Rik	Crabp1		Edn1	A730089K16Rik
	4930597O21Rik	4930507D05Rik	Crabp2		Edn3	A830008E24Rik
	4930599N23Rik	4930509E16Rik	Cracr2b		Efcc1	A830011K09Rik
	4930599N24Rik	4930509G22Rik	Crb2		Efhd1	A830035A12Rik
	4931406B18Rik	4930509H03Rik	Crct1		Efhd1os	A830035O19Rik
	4931406C07Rik	4930509K18Rik	Creb5		Efna3	A830052D11Rik
	4931406G06Rik	4930511A02Rik	Creg2		Efr3b	A830073O21Rik
	4931406H21Rik	4930511J24Rik	Crh		Egf	A830080D01Rik
	4931406P16Rik	4930511M06Rik	Crhbp		Egfem1	A930002H24Rik
	4931408C20Rik	4930512B01Rik	Crhr1		Egfr	A930005H10Rik
	4931408D14Rik	4930512P04Rik	Crhr2		Egr2	A930006K02Rik
	4931409K22Rik	4930513N10Rik	Crip1		Egr3	A930007I19Rik
	4931414P19Rik	4930515G01Rik	Crlf1		Elavl3	A930011G23Rik
	4931415C17Rik	4930515G13Rik	Crmp1		Elavl4	A930012L18Rik
	4931419H13Rik	4930516B21Rik	Crnde		Elfn1	A930012O16Rik
	4931422A03Rik	4930517E14Rik	Crtac1		Elfn2	A930015D03Rik
	4931423N10Rik	4930517L18Rik	Cryab		Elmod1	A930018P22Rik
	4931428F04Rik	4930518J20Rik	Cryba2		Elovl3	A930024E05Rik
	4931428L18Rik	4930518J21Rik	Crybg1		Elovl4	A930029G22Rik
	4931429P17Rik	4930518P08Rik	Crybg2		Elovl7	A930032L01Rik
	4931440F15Rik	4930519A11Rik	Cryga		Emid1	A930035D04Rik
	4931440P22Rik	4930519F09Rik	Cryge		Eml2	A930037H05Rik
	4932412D23Rik	4930519F16Rik	Crym		Eml5	AA386476
	4932413F04Rik	4930519K11Rik	Csgalnact1		Emx1	AA387883
	4932416H05Rik	4930519P11Rik	Csl		Emx2	AA414768
	4932416K20Rik	4930520O04Rik	Csmd1		En1	AA465934
	4932422M17Rik	4930520P13Rik	Csmd2		En2	AA467197
	4932438A13Rik	4930521O17Rik	Csmd3		Eno2	AA474408
	4932441J04Rik	4930522H14Rik	Cst12		Enpep	AA543186
	4932442E05Rik	4930522L14Rik	Cstad		Enpp1	AA543401
	4932443L11Rik	4930522O17Rik	Cttnbp2		Enpp2	AB124611
	4932702P03Rik	4930523C07Rik	Cuedc1		Entpd2	AC099699.1
	4933401H06Rik	4930524B15Rik	Cux1		Eomes	AC099860.1
	4933404K13Rik	4930524C18Rik	Cwh43		Epb41	AC121792.1
	4933404O12Rik	4930524O07Rik	Cxcl12		Epb41l4a	AC124413.1
	4933405D12Rik	4930524O08Rik	Cxcl14		Epdr1	AC141477.1
	4933405L10Rik	4930525G20Rik	Cxcl16		Epha10	AC145556.1
	4933406C10Rik	4930526A20Rik	Cxcl2		Epha3	AC151602.1
	4933406I18Rik	4930526I15Rik	Cxcl3		Epha5	AC153579.1
	4933406P04Rik	4930526L06Rik	Cxcl5		Epha6	AC153941.1
	4933407K13Rik	4930527F14Rik	Cxcr1		Epha8	AC154200.1
	4933407L21Rik	4930527J03Rik	Cybrd1		Ephb2	AC158912.1
	4933408J17Rik	4930528J11Rik	Cygb		Ephb3	AC161166.1
	4933408N05Rik	4930529K09Rik	Cyp1a1		Ephb4	AC163616.1
	4933411E08Rik	4930532G15Rik	Cyp1b1		Ephx3	AC166172.1
	4933412A08Rik	4930532M18Rik	Cyp24a1		Ephx4	AC166256.1
	4933412E12Rik	4930534D22Rik	Cyp26a1		Epn3	AC241534.1
	4933412E24Rik	4930534H18Rik	Cyp26b1		Epo	AF357399
	4933412L11Rik	4930535E02Rik	Cyp26c1		Epop	AI197445
	4933412O06Rik	4930535G08Rik	Cyp27b1		Epor	AI314180
	4933413J09Rik	4930535L15Rik	Cyp2s1		Eps8l1	AI413582
	4933415F23Rik	4930537H20Rik	Cyp4x1		Erbb4	AI427809
	4933416C03Rik	4930538E20Rik	Cyp4x1os		Ereg	AI429214
	4933416E03Rik	4930539E08Rik	Cyr61		Erg	AI467606
	4933416M07Rik	4930539J05Rik	Cys1		Erich3	AI480526
	4933417C20Rik	4930540M05Rik	Cystm1		Esam	AI506816
	4933417D19Rik	4930542C12Rik	Cyyr1		Esm1	AI597479
	4933421A08Rik	4930544D05Rik	D030025P21Rik		Espn	AI661453
	4933421O10Rik	4930544G11Rik	D030045P18Rik		Esr1	AI837181
	4933424G05Rik	4930544L04Rik	D030046N08Rik		Esrp1	AI839979
	4933424G06Rik	4930545L08Rik	D030062O11Rik		Esrp2	AI987944
	4933425D22Rik	4930546C10Rik	D130058E05Rik		Esrrb	AL607088.1
	4933425L06Rik	4930547E08Rik	D130079A08Rik		Esrrg	AL731706.1
	4933425M03Rik	4930547E14Rik	D230030E09Rik		Ess2	AL807811.1
	4933427D06Rik	4930547M16Rik	D430036J16Rik		Esx1	AL845275.1
	4933427D14Rik	4930549G23Rik	D430041D05Rik		Esyt1	AU015791
	4933427E11Rik	4930550C14Rik	D630002J18Rik		Esyt3	AU018091
	4933428G20Rik	4930550L24Rik	D630033O11Rik		Etl4	AU019823
	4933428P19Rik	4930552P12Rik	D630041G03Rik		Etv2	AU020206
	4933429H19Rik	4930553C11Rik	D6Ertd474e		Etv4	AU021063
	4933430I17Rik	4930553E22Rik	D730050B12Rik		Eva1c	AU022252
	4933430L12Rik	4930553I04Rik	D830036C21Rik		Evc	AU022751
	4933431C10Rik	4930553J12Rik	D930007P13Rik		Evc2	AU040320
	4933431E20Rik	4930553M12Rik	D930019O06Rik		Evx1	AU041133
	4933431G14Rik	4930553P18Rik	D930020B18Rik		Evx1os	AV039307
	4933431K14Rik	4930554C24Rik	Dab1		Evx2	AV099323
	4933431K23Rik	4930554G22Rik	Dab2		Exoc3l	AV356131
	4933432I03Rik	4930554H23Rik	Dach1		Exoc3l2	AW046200
	4933432I09Rik	4930554I06Rik	Dact1		Exoc3l4	AW146154
	4933433G15Rik	4930555A03Rik	Dbx1		Exph5	AW209491
	4933434E20Rik	4930555B11Rik	Dbx2		Extl1	AW549542
	4933435F18Rik	4930555G07Rik	Dcaf12l2		Eya1	AW549877
	4933436E23Rik	4930555K19Rik	Dcc		Eya2	AW551984
	4933437G19Rik	4930556G22Rik	Dcdc2a		Eya4	AW822252
	4933439C10Rik	4930556H04Rik	Dcdc2c		F830208F22Rik	AY074887
	4933439J24Rik	4930556I23Rik	Dchs1		Fa2h	AY702102
	4933439K11Rik	4930556M19Rik	Dchs2		Fabp3	Aaas
	4933440J02Rik	4930556N09Rik	Dclk3		Fabp5	Aacs
	4933440N22Rik	4930557F08Rik	Dct		Fads6	Aadat
	5031415H12Rik	4930557F10Rik	Dctn3		Fam107a	Aaed1
	5031425E22Rik	4930557K07Rik	Ddi1		Fam107b	Aagab
	5031434O11Rik	4930558G05Rik	Ddn		Fam110c	Aak1
	5031439G07Rik	4930558J18Rik	Ddo		Fam114a1	Aamdc
	5033403F01Rik	4930558J22Rik	Ddx25		Fam124b	Aamp
	5033403H07Rik	4930558K02Rik	Deaf1		Fam129a	Aar2
	5033404E19Rik	4930559C10Rik	Degs2		Fam131b	Aars
	5033406O09Rik	4930560O18Rik	Depp1		Fam131c	Aars2
	5033417F24Rik	4930562F07Rik	Des		Fam135b	Aarsd1
	5033421B08Rik	4930562F17Rik	Dgkg		Fam149a	Aasdh
	5033428I22Rik	4930563E18Rik	Dgki		Fam150a	Aasdhppt
	5033430I15Rik	4930563E22Rik	Dgkz		Fam150b	Abat
	5330417C22Rik	4930563I02Rik	Dhh		Fam155a	Abca1
	5330438D12Rik	4930563M20Rik	Dhrs7		Fam159a	Abca13
	5330438I03Rik	4930566F21Rik	Dio3os		Fam163a	Abca16
	5330439A09Rik	4930568A12Rik	Diras2		Fam169a	Abca17
	5330439K02Rik	4930568G15Rik	Disc1		Fam171a2	Abca2
	5430400D12Rik	4930570G19Rik	Disp3		Fam174b	Abca3
	5430402O13Rik	4930573C15Rik	Dkk1		Fam181b	Abca5
	5430405H02Rik	4930573I07Rik	Dkk2		Fam184a	Abca7
	5430416N02Rik	4930577N17Rik	Dlc1		Fam189a1	Abca8b
	5430416O09Rik	4930578G10Rik	Dleu7		Fam189a2	Abcb10
	5430421F17Rik	4930578M01Rik	Dlg2		Fam198b	Abcb1b
	5430440P10Rik	4930578M07Rik	Dlg5		Fam19a1	Abcb6
	5530601H04Rik	4930579D07Rik	Dlgap2		Fam19a2	Abcb7
	5730405O15Rik	4930579D09Rik	Dlgap3		Fam19a3	Abcb8
	5730409E04Rik	4930579F01Rik	Dlk1		Fam19a5	Abcc1
	5730414N17Rik	4930579G18Rik	Dlk2		Fam20a	Abcc10
	5730420D15Rik	4930579G24Rik	Dll1		Fam20c	Abcc3
	5730422E09Rik	4930579J19Rik	Dll3		Fam241b	Abcc5
	5730435O14Rik	4930579K19Rik	Dll4		Fam43b	Abcc6
	5730437C11Rik	4930579P08Rik	Dlx1		Fam46b	Abcc8
	5730455P16Rik	4930580E04Rik	Dlx1as		Fam69c	Abcd1
	5730480H06Rik	4930581F22Rik	Dlx2		Fam83b	Abcd2
	5730488B01Rik	4930583I09Rik	Dlx3		Fam84a	Abcd3
	5730507C01Rik	4930583K01Rik	Dlx4		Fam89a	Abcd4
	5730508B09Rik	4930586N03Rik	Dlx4os		Farp1	Abce1
	5730522E02Rik	4930588A03Rik	Dlx5		Fat3	Abcf1
	5730559C18Rik	4930588G17Rik	Dlx6		Fat4	Abcf2
	5730585A16Rik	4930588K23Rik	Dlx6os1		Faxc	Abcg1
	5730596B20Rik	4930589L23Rik	Dlx6os2		Fbll1	Abcg2
	5830408C22Rik	4930589O11Rik	Dmbx1		Fbn1	Abhd1
	5830411K02Rik	4930591A17Rik	Dmgdh		Fbp2	Abhd10
	5830417I10Rik	4930592C13Rik	Dmpk		Fbxo2	Abhd11
	5830428M24Rik	4930593A02Rik	Dmrt1		Fbxo27	Abhd12
	5830432E09Rik	4930593C16Rik	Dmrt2		Fbxo39	Abhd13
	5830437K03Rik	4930594M22Rik	Dmrt3		Fbxo40	Abhd14a
	5830444B04Rik	4930594O21Rik	Dmrta1		Fbxo44	Abhd14b
	5830448L01Rik	4930597L12Rik	Dmrta2		Fcgr3	Abhd16a
	5830454E08Rik	4930597O21Rik	Dmrta2os		Fdxr	Abhd16b
	5830462I19Rik	4930598N05Rik	Dmtn		Fendrr	Abhd17a
	5830462O15Rik	4930599N23Rik	Dnah11		Ferd3l	Abhd17b
	5930403L14Rik	4930599N24Rik	Dnah14		Fermt1	Abhd17c
	5930403N24Rik	4931403E22Rik	Dnajc22		Fev	Abhd18
	5930412G12Rik	4931406B18Rik	Dnajc6		Fezf1	Abhd2
	5930430L01Rik	4931406C07Rik	Dnase2a		Fezf2	Abhd3
	5930438M14Rik	4931406G06Rik	Dnd1-ps		Fgd5	Abhd4
	6030407O03Rik	4931406H21Rik	Dnm1		Fgf10	Abhd5
	6030408B16Rik	4931406P16Rik	Dnmbp		Fgf11	Abhd6
	6030419C18Rik	4931408D14Rik	Doc2a		Fgf14	Abi1
	6030440G07Rik	4931413I07Rik	Dock10		Fgf16	Abi2
	6030442K20Rik	4931414P19Rik	Dock3		Fgf18	Abi3
	6030443J06Rik	4931415C17Rik	Dok5		Fgf2	Abi3bp
	6030445D17Rik	4931417E11Rik	Dok6		Fgf20	Abitram
	6030458C11Rik	4931419H13Rik	Dok7		Fgf2os	Abl1
	6030466F02Rik	4931422A03Rik	Dpp10		Fgf3	Abl2
	6230400D17Rik	4931423N10Rik	Dpp4		Fgf5	Abr
	6330403K07Rik	4931428F04Rik	Dpp6		Fgf8	Abracl
	6330403L08Rik	4931428L18Rik	Dppa3		Fgf9	Abraxas1
	6330408M09Rik	4931429P17Rik	Dpys		Fgfr1	Abraxas2
	6330410L21Rik	4931431F19Rik	Dpysl3		Fgfr3	Abt1
	6330415G19Rik	4931440F15Rik	Dpysl4		Fgfr4	Abtb1
	6330418K02Rik	4931440J10Rik	Dpysl5		Fhdc1	Abtb2
	6330420H09Rik	4931440P22Rik	Draxin		Fhl2	Acaa1a
	6330537M06Rik	4932412D23Rik	Drd1		Fibcd1	Acaa1b
	6330549D23Rik	4932413F04Rik	Drd2		Fibin	Acaca
	6330562C20Rik	4932414N04Rik	Drd4		Fignl2	Acacb
	6430503K07Rik	4932416H05Rik	Drd5		Filip1	Acad10
	6430531B16Rik	4932416K20Rik	Dsc3		Fli1	Acad11
	6430548M08Rik	4932422M17Rik	Dscam		Flrt2	Acad12
	6430550D23Rik	4932435O22Rik	Dscaml1		Flt1	Acad8
	6430571L13Rik	4932438A13Rik	Dsg2		Flt3	Acad9
	6430573F11Rik	4932441J04Rik	Dsp		Fmnl1	Acadl
	6430573P05Rik	4932442E05Rik	Dst		Fndc1	Acadm
	6430584L05Rik	4932443L11Rik	Dtx1		Fndc5	Acads
	6430590A07Rik	4932702P03Rik	Duox2		Fosl1	Acadsb
	6430710C18Rik	4933401B06Rik	Duoxa1		Foxa1	Acadvl
	6530402F18Rik	4933401D09Rik	Duoxa2		Foxa2	Acap2
	6530409C15Rik	4933401H06Rik	Dusp14		Foxa3	Acap3
	6530411M01Rik	4933401L05Rik	Dusp15		Foxb1	Acat1
	6530413G14Rik	4933402J15Rik	Dusp26		Foxb2	Acat2
	6530437J22Rik	4933402P03Rik	Dusp3		Foxc1	Acbd3
	6720427I07Rik	4933404K13Rik	Dux		Foxc2	Acbd4
	6720468P15Rik	4933404O12Rik	Duxf3		Foxd1	Acbd5
	6720482G16Rik	4933405D12Rik	Dync1i1		Foxd2	Acbd6
	6720483E21Rik	4933405L10Rik	Dyrk2		Foxd2os	Acbd7
	6720489N17Rik	4933406C10Rik	Dysf		Foxd3	Accs
	6820408C15Rik	4933406I18Rik	Dzip1		Foxd4	Acd
	6820431F20Rik	4933406K04Rik	E030013I19Rik		Foxe1	Ace
	8030411F24Rik	4933406P04Rik	E030019B13Rik		Foxe3	Acer3
	8030423F21Rik	4933407I05Rik	E030030I06Rik		Foxf1	Acin1
	8030423J24Rik	4933407K13Rik	E130018O15Rik		Foxg1	Ackr3
	8030456M14Rik	4933407L21Rik	E130114P18Rik		Foxi3	Acly
	8030462N17Rik	4933408J17Rik	E330021D16Rik		Foxj1	Aco1
	8030474K03Rik	4933408N05Rik	Ebf1		Foxl1	Acot1
	8430419K02Rik	4933409D19Rik	Ebf2		Foxl2	Acot11
	8430423G03Rik	4933409F18Rik	Ebf3		Foxl2os	Acot12
	8430429K09Rik	4933411E08Rik	Ebf4		Foxn4	Acot13
	8430430B14Rik	4933411G06Rik	Ece2		Foxp2	Acot2
	8430432A02Rik	4933412A08Rik	Ecel1		Foxp4	Acot3
	9030407P20Rik	4933412E12Rik	Eci3		Foxq1	Acot4
	9030607J07Rik	4933412E24Rik	Edil3		Foxs1	Acot6
	9030612E09Rik	4933412L11Rik	Edn1		Frem2	Acot7
	9030624G23Rik	4933412O06Rik	Edn3		Frem3	Acot8
	9030624J02Rik	4933413J09Rik	Ednrb		Frmd3	Acot9
	9130008F23Rik	4933414I15Rik	Eef1a2		Frmd4a	Acox1
	9130011E15Rik	4933415F23Rik	Efcc1		Frmd4b	Acox3
	9130017K11Rik	4933415J04Rik	Efhd1		Frrs1l	Acp1
	9130019O22Rik	4933416C03Rik	Efhd1os		Fstl1	Acp2
	9130019P16Rik	4933416E03Rik	Efna3		Fuom	Acp5
	9130023H24Rik	4933416E14Rik	Efr3b		Fut7	Acp6
	9130024F11Rik	4933416M07Rik	Egf		Fut9	Acrbp
	9130213A22Rik	4933417C20Rik	Egfem1		Fxyd1	Acsbg1
	9130214F15Rik	4933417D19Rik	Egfr		Fxyd5	Acsf2
	9130230N09Rik	4933421A08Rik	Egr2		Fxyd7	Acsf3
	9130401M01Rik	4933421D24Rik	Egr3		Fzd1	Acsl1
	9130410C08Rik	4933421O10Rik	Elavl3		Fzd10	Acsl3
	9130604C24Rik	4933422A05Rik	Elavl4		Fzd10os	Acsl4
	9230102O04Rik	4933424G05Rik	Elfn1		Fzd9	Acsl5
	9230104M06Rik	4933424G06Rik	Elfn2		G0s2	Acss1
	9230105E05Rik	4933424N20Rik	Elmod1		G630016G05Rik	Acss2
	9230110C19Rik	4933425B07Rik	Elovl3		G630022F23Rik	Acss3
	9230112D13Rik	4933425D22Rik	Elovl4		G730013B05Rik	Acta2
	9230114K14Rik	4933425L06Rik	Elovl7		Gabbr1	Actb
	9230116L04Rik	4933425M03Rik	Emid1		Gabra2	Actg1
	9230116N13Rik	4933427D06Rik	Emilin2		Gabra5	Actl6a
	9230117E06Rik	4933427D14Rik	Eml2		Gabrg3	Actn1
	9330020H09Rik	4933427E11Rik	Eml5		Gad1	Actn2
	9330104G04Rik	4933427G23Rik	Emx1		Gad1os	Actn3
	9330111N05Rik	4933428G20Rik	Emx2		Gad2	Actn4
	9330117O12Rik	4933428M09Rik	Emx2os		Gadd45b	Actr10
	9330118I20Rik	4933428P19Rik	En1		Gal	Actr1a
	9330121J05Rik	4933429H19Rik	En2		Gal3st1	Actr1b
	9330133O14Rik	4933429O19Rik	Eno2		Galnt13	Actr2
	9330136K24Rik	4933430H16Rik	Enpep		Galnt14	Actr3
	9330151L19Rik	4933430I17Rik	Enpp1		Galnt16	Actr3b
	9330154J02Rik	4933430L12Rik	Enpp2		Galnt17	Actr5
	9330158H04Rik	4933430N04Rik	Entpd2		Galnt18	Actr6
	9330159F19Rik	4933431E20Rik	Eomes		Galnt3	Actr8
	9330159M07Rik	4933431J24Rik	Epb41		Galntl6	Acvr1
	9330160F10Rik	4933431K14Rik	Epb41l4a		Galr3	Acvr1b
	9330162012Rik	4933431K23Rik	Epdr1		Gas6	Acvr2a
	9330171B17Rik	4933431M02Rik	Epha10		Gata2	Acvr2b
	9330175E14Rik	4933432I03Rik	Epha3		Gata3	Acy1
	9330175M20Rik	4933432K03Rik	Epha5		Gata4	Acyp2
	9330179D12Rik	4933433G15Rik	Epha6		Gata5	Ada
	9330182L06Rik	4933433N18Rik	Epha8		Gata5os	Adad1
	9330188P03Rik	4933434E20Rik	Ephb2		Gbx1	Adad2
	9430015G10Rik	4933434P08Rik	Ephb3		Gbx2	Adal
	9430020K01Rik	4933435F18Rik	Ephb4		Gcgr	Adam10
	9430021M05Rik	4933436E23Rik	Ephx3		Gck	Adam12
	9430024E24Rik	4933436N17Rik	Ephx4		Gcnt4	Adam15
	9430037G07Rik	4933436P19Rik	Epn3		Gda	Adam17
	9430038I01Rik	4933437G19Rik	Epo		Gdf3	Adam19
	9430041J12Rik	4933438A12Rik	Epop		Gdf6	Adam1a
	9430065F17Rik	4933438B17Rik	Epor		Gdf7	Adam22
	9430076C15Rik	4933439C10Rik	Eps8l1		Gdnf	Adam23
	9430081H08Rik	4933439J24Rik	Eps8l2		Gfap	Adam3
	9430083A17Rik	4933439K11Rik	Erbb4		Gfi1	Adam30
	9430085M18Rik	4933439N14Rik	Ereg		Gfod1	Adam5
	9430091E24Rik	4933440J02Rik	Erg		Gfra1	Adam9
	9430097D07Rik	4933440N22Rik	Erich3		Gfra2	Adamts10
	9530018F02Rik	5031415H12Rik	Erich5		Ggta1	Adamts12
	9530020I12Rik	5031425E22Rik	Esam		Gipc2	Adamts14
	9530026P05Rik	5031434C07Rik	Esm1		Gipc3	Adamts19
	9530027J09Rik	5031434O11Rik	Espn		Gja1	Adamts3
	9530036O11Rik	5031439G07Rik	Esr1		Gja3	Adamts6
	9530046B11Rik	5033403F01Rik	Esrp1		Gjb2	Adamtsl4
	9530051G07Rik	5033406O09Rik	Esrp2		Gjb3	Adar
	9530052C20Rik	5033417F24Rik	Esrrb		Gjc1	Adat1
	9530052E02Rik	5033426E14Rik	Esrrg		Gldc	Adat2
	9530059O14Rik	5033428I22Rik	Ess2		Gli2	Adat3
	9530062K07Rik	5033430I15Rik	Esx1		Glis1	Adck1
	9530068E07Rik	5330417C22Rik	Esyt1		Glp2r	Adck5
	9530077C05Rik	5330425B07Rik	Esyt3		Glrb	Adcy3
	9530080O11Rik	5330429C05Rik	Ethe1		Glt1d1	Adcy5
	9530082P21Rik	5330438D12Rik	Etl4		Gltpd2	Adcy6
	9530085L11Rik	5330438I03Rik	Etv2		Gm10129	Adcy9
	9630001P10Rik	5330439A09Rik	ETV3L		Gm10300	Adcyap1r1
	9630002D21Rik	5330439K02Rik	Etv4		Gm10419	Add1
	9630013A20Rik	5430400D12Rik	Eva1c		Gm10421	Add3
	9630013D21Rik	5430402O13Rik	Evc		Gm10425	Adgb
	9630014M24Rik	5430403G16Rik	Evc2		Gm10499	Adgra2
	9630028B13Rik	5430405H02Rik	Evx1		Gm10570	Adgra3
	9630028I04Rik	5430416N02Rik	Evx1os		Gm10575	Adgrb3
	9830166K06Rik	5430416O09Rik	Evx2		Gm10605	Adgre5
	9930004E17Rik	5430421F17Rik	Exoc3l		Gm10645	Adgrg1
	9930012K11Rik	5430427N15Rik	Exoc3l2		Gm10649	Adgrg2
	9930014A18Rik	5430437J10Rik	Exoc3l4		Gm10748	Adgrg3
	9930021J03Rik	5430440P10Rik	Exph5		Gm10849	Adgrl1
	9930024M15Rik	5530601H04Rik	Extl1		Gm11110	Adgrl2
	9930038B18Rik	5730405O15Rik	Eya1		Gm11240	Adgrl3
	9930104L06Rik	5730409E04Rik	Eya2		Gm11398	Adgrv1
	a	5730414N17Rik	Eya4		Gm11400	Adh5
	A030001D20Rik	5730420D15Rik	F830208F22Rik		Gm11536	Adhfe1
	A130006I12Rik	5730422E09Rik	Fa2h		Gm11538	Adi1
	A130010J15Rik	5730437C11Rik	Fabp3		Gm11549	Adipor1
	A130014A01Rik	5730455P16Rik	Fabp5		Gm11586	Adipor2
	A130051J06Rik	5730480H06Rik	Fads6		Gm11608	Adk
	A130077B15Rik	5730488B01Rik	Fam107a		Gm11729	Adm2
	A230005M16Rik	5730507C01Rik	Fam107b		Gm11733	Adnp
	A230020J21Rik	5730508B09Rik	Fam109b		Gm11789	Adnp2
	A230028O05Rik	5730522E02Rik	Fam110c		Gm11999	Ado
	A230050P20Rik	5730559C18Rik	Fam114a1		Gm12101	Adora2b
	A230051N06Rik	5730585A16Rik	Fam124b		Gm12166	Adpgk
	A230052G05Rik	5730596B20Rik	Fam129a		Gm12212	Adprh
	A230056J06Rik	5830408C22Rik	Fam131b		Gm12371	Adprhl2
	A230056P14Rik	5830411K02Rik	Fam131c		Gm12426	Adprm
	A230060F14Rik	5830411N06Rik	Fam135b		Gm12446	Adrm1
	A230065H16Rik	5830417I10Rik	Fam149a		Gm12454	Adsl
	A230065N10Rik	5830418P13Rik	Fam150a		Gm12462	Adss
	A230070E04Rik	5830428M24Rik	Fam150b		Gm12688	Adtrp
	A230072C01Rik	5830432E09Rik	Fam155a		Gm12756	Aebp1
	A230072E10Rik	5830437K03Rik	Fam159a		Gm12827	Aebp2
	A230077H06Rik	5830448L01Rik	Fam162b		Gm12930	Aen
	A230083G16Rik	5830454E08Rik	Fam163a		Gm12963	Aes
	A230083N12Rik	5830473C10Rik	Fam169a		Gm13003	Afap1l1
	A230103J11Rik	5930403L14Rik	Fam171a2		Gm13067	Afap1l2
	A230103O09Rik	5930403N24Rik	Fam174b		Gm13256	Afdn
	A230107N01Rik	5930412G12Rik	Fam181a		Gm13330	Aff1
	A230108P19Rik	5930430L01Rik	Fam181b		Gm13344	Aff2
	A2m	6030408B16Rik	Fam184a		Gm13429	Aff3
	A2ml1	6030419C18Rik	Fam189a1		Gm13529	Aff4
	A330008L17Rik	6030440G07Rik	Fam189a2		Gm13561	Afg1l
	A330009N23Rik	6030442K20Rik	Fam198b		Gm13583	Afg3l1
	A330023F24Rik	6030443J06Rik	Fam19a1		Gm13652	Afg3l2
	A330032B11Rik	6030445D17Rik	Fam19a2		Gm13889	Afmid
	A330033J07Rik	6030452D12Rik	Fam19a3		Gm14066	Aftph
	A330035P11Rik	6030458C11Rik	Fam19a4		Gm14174	Aga
	A330040F15Rik	6030498E09Rik	Fam19a5		Gm14204	Agap1
	A330041J22Rik	6230400D17Rik	Fam20a		Gm14205	Agap3
	A330074H02Rik	6330403K07Rik	Fam20c		Gm14207	Agbl3
	A330074K22Rik	6330403L08Rik	Fam241b		Gm14261	Agbl4
	A330084C13Rik	6330408M09Rik	Fam43b		Gm14396	Agbl5
	A330094K24Rik	6330409D20Rik	Fam46b		Gm14424	Agfg1
	A330102I10Rik	6330410L21Rik	Fam47e		Gm14426	Agfg2
	A430005L14Rik	6330411D24Rik	Fam69c		Gm15050	Aggf1
	A430018G15Rik	6330415G19Rik	Fam71e2		Gm15179	Agk
	A430019L02Rik	6330418K02Rik	Fam83a		Gm15217	Agl
	A430027H14Rik	6330420H09Rik	Fam83b		Gm15270	Ago1
	A430033K04Rik	6330537M06Rik	Fam84a		Gm15396	Ago2
	A430035B10Rik	6330549D23Rik	Fam89a		Gm15494	Ago3
	A430057M04Rik	6330562C20Rik	Fap		Gm15496	Ago4
	A430072P03Rik	6430503K07Rik	Far2		Gm15510	Agpat2
	A430078G23Rik	6430531B16Rik	Far2os2		Gm15524	Agpat3
	A430105I19Rik	6430548M08Rik	Farp1		Gm15645	Agpat4
	A430105J06Rik	6430550D23Rik	Fat3		Gm15688	Agpat5
	A4galt	6430571L13Rik	Fat4		Gm15734	Agps
	A530006G24Rik	6430573F11Rik	Faxc		Gm15743	Agrn
	A530013C23Rik	6430573P05Rik	Fbll1		Gm15816	Agrp
	A530021J07Rik	6430590A07Rik	Fbn1		Gm15825	Agtpbp1
	A530032D15Rik	6430628N08Rik	Fbp1		Gm15841	Agtr1b
	A530050N04Rik	6430710C18Rik	Fbp2		Gm15847	Agtrap
	A530072M11Rik	6530401F13Rik	Fbxo2		Gm15873	Ahctf1
	A530083I20Rik	6530402F18Rik	Fbxo27		Gm15910	Ahcy
	A530083M17Rik	6530403H02Rik	Fbxo39		Gm15934	Ahcyl1
	A530084C06Rik	6530409C15Rik	Fbxo40		Gm16010	Ahcyl2
	A530088E08Rik	6530411M01Rik	Fbxo44		Gm16026	Ahdc1
	A530095I07Rik	6530413G14Rik	Fcgr1		Gm16063	Ahi1
	A530099J19Rik	6530437J22Rik	Fcgr3		Gm16076	Ahnak2
	A630001G21Rik	6720427I07Rik	Fcmr		Gm16127	Ahr
	A630009H07Rik	6720468P15Rik	Fdxr		Gm16136	Ahsa2
	A630014C17Rik	6720469O03Rik	Fendrr		Gm16174	Aida
	A630019I02Rik	6720482G16Rik	Ferd3l		Gm16201	Aifm1
	A630052C17Rik	6720483E21Rik	Fermt1		Gm16263	Aifm2
	A630066F11Rik	6720489N17Rik	Fev		Gm16339	Aifm3
	A630072M18Rik	6820408C15Rik	Fezf1		Gm16499	Aig1
	A630075F10Rik	6820431F20Rik	Fezf2		Gm16551	Aim1l
	A630089N07Rik	7120432I05Rik	Ffar1		Gm16617	Aim2
	A730013G03Rik	7420426K07Rik	Ffar2		Gm16685	Aimp1
	A730017C20Rik	7420700N18Rik	Ffar3		Gm16702	Aimp2
	A730017L22Rik	7530428D23Rik	Fgd5		Gm16731	Aip
	A730020E08Rik	8030423F21Rik	Fgf10		Gm16764	Aire
	A730035I17Rik	8030453O22Rik	Fgf11		Gm16793	Airn
	A730043L09Rik	8030456M14Rik	Fgf14		Gm16933	Ajuba
	A730046J19Rik	8030462N17Rik	Fgf15		Gm16958	Ak2
	A730056A06Rik	8030474K03Rik	Fgf16		Gm17028	Ak3
	A730060N03Rik	8430408G22Rik	Fgf17		Gm17105	Ak4
	A730061H03Rik	8430419K02Rik	Fgf18		Gm17226	Ak7
	A730063M14Rik	8430423G03Rik	Fgf2		Gm17501	Ak8
	A730071L15Rik	8430429K09Rik	Fgf20		Gm17540	Akain1
	A730081D07Rik	8430430B14Rik	Fgf2os		Gm17641	Akap1
	A730085E03Rik	8430432A02Rik	Fgf3		Gm18226	Akap10
	A730089K16Rik	8430437L04Rik	Fgf4		Gm18227	Akap11
	A730091E23Rik	9030407P20Rik	Fgf5		Gm18943	Akap12
	A830005F24Rik	9030607J07Rik	Fgf6		Gm19026	Akap13
	A830008E24Rik	9030612E09Rik	Fgf8		Gm19345	Akap17b
	A830011K09Rik	9030617O03Rik	Fgf9		Gm19610	Akap5
	A830012C17Rik	9030622O22Rik	Fgfr1		Gm1995	Akap6
	A830018L16Rik	9030624G23Rik	Fgfr3		Gm20063	Akap7
	A830031A19Rik	9030624J02Rik	Fgfr4		Gm20391	Akap8
	A830035A12Rik	9030625G05Rik	Fhdc1		Gm20421	Akap8l
	A830035O19Rik	9130008F23Rik	Fhl2		Gm20467	Akap9
	A830052D11Rik	9130011E15Rik	Fibcd1		Gm20496	Akip1
	A830073O21Rik	9130017K11Rik	Fibin		Gm20501	Akirin1
	A830080D01Rik	9130019O22Rik	Fignl2		Gm20509	Akirin2
	A830082K12Rik	9130019P16Rik	Filip1		Gm20554	Akna
	A830092H15Rik	9130023H24Rik	Flg		Gm20556	Akr1a1
	A930001C03Rik	9130024F11Rik	Fli1		Gm2061	Akr1b10
	A930002H24Rik	9130213A22Rik	Flnc		Gm20646	Akr1b3
	A930003O13Rik	9130227L01Rik	Flrt2		Gm20649	Akr1b8
	A930004D18Rik	9130230L23Rik	Flt1		Gm20675	Akr1c14
	A930005H10Rik	9130230N09Rik	Flt3		Gm20684	Akr1cl
	A930006K02Rik	9130401M01Rik	Flt4		Gm2115	Akr1e1
	A930007I19Rik	9130409I23Rik	Fmnl1		Gm21321	Akr7a5
	A930011G23Rik	9130409J20Rik	Fmo2		Gm2164	Akt1
	A930012L18Rik	9130410C08Rik	Fndc1		Gm22238	Akt1s1
	A930012O16Rik	9130604C24Rik	Fndc5		Gm22450	Akt2
	A930013F10Rik	9230020A06Rik	Fosl1		Gm22762	Akt3
	A930014D07Rik	9230102K24Rik	Foxa1		Gm22920	Aktip
	A930015D03Rik	9230102O04Rik	Foxa2		Gm2324	Alad
	A930015P04Rik	9230104L09Rik	Foxa3		Gm23363	Alas1
	A930016O22Rik	9230104M06Rik	Foxb1		Gm23366	Aldh16a1
	A930017M01Rik	9230109A22Rik	Foxb2		Gm23388	Aldh18a1
	A930018P22Rik	9230110C19Rik	Foxc1		Gm24368	Aldh1b1
	A930024E05Rik	9230112D13Rik	Foxc2		Gm24513	Aldh1l1
	A930029G22Rik	9230114K14Rik	Foxd1		Gm2464	Aldh2
	A930032L01Rik	9230116N13Rik	Foxd2		Gm24804	Aldh3a2
	A930033H14Rik	9330020H09Rik	Foxd2os		Gm24830	Aldh4a1
	A930033M14Rik	9330104G04Rik	Foxd3		Gm25064	Aldh6a1
	A930035D04Rik	9330111N05Rik	Foxd4		Gm25239	Aldh7a1
	A930037H05Rik	9330117O12Rik	Foxe1		Gm25262	Aldh9a1
	AA386476	9330118I20Rik	Foxe3		Gm25641	Aldoa
	AA387883	9330121J05Rik	Foxf1		Gm26220	Alg1
	AA388235	9330136K24Rik	Foxf2		Gm26592	Alg11
	AA414768	9330151L19Rik	Foxg1		Gm266	Alg12
	AA465934	9330154J02Rik	Foxi2		Gm26600	Alg13
	AA467197	9330158H04Rik	Foxi3		Gm26633	Alg14
	AA474408	9330159M07Rik	Foxj1		Gm26653	Alg2
	AA543186	9330160F10Rik	Foxl1		Gm26654	Alg3
	AA543401	9330162012Rik	Foxl2		Gm26666	Alg5
	AA645442	9330171B17Rik	Foxl2os		Gm26672	Alg6
	AA914427	9330175E14Rik	Foxn4		Gm2670	Alg8
	Aaas	9330175M20Rik	Foxp2		Gm26705	Alg9
	Aacs	9330179D12Rik	Foxp4		Gm26707	Alk
	Aadat	9330182L06Rik	Foxq1		Gm26748	Alkbh1
	Aaed1	9330185C12Rik	Foxs1		Gm26777	Alkbh2
	Aagab	9330188P03Rik	Frem2		Gm26781	Alkbh3
	Aak1	9430007M09Rik	Frem3		Gm26783	Alkbh4
	Aamdc	9430015G10Rik	Frmd3		Gm26801	Alkbh5
	Aamp	9430018G01Rik	Frmd4a		Gm26802	Alkbh7
	Aanat	9430020K01Rik	Frmd4b		Gm26803	Alkbh8
	Aar2	9430021M05Rik	Frrs1l		Gm26833	Alms1
	Aard	9430024E24Rik	Fscn3		Gm26872	Aloxe3
	Aars	9430037G07Rik	Fshr		Gm27032	Alpk1
	Aars2	9430038I01Rik	Fstl1		Gm27040	Alpl
	Aarsd1	9430041J12Rik	Fstl4		Gm27197	Als2
	Aasdh	9430053O09Rik	Ftmt		Gm27217	Als2cl
	Aasdhppt	9430065F17Rik	Fuom		Gm27280	Als2cr11
	Aatf	9430076C15Rik	Fut7		Gm27308	Alyref
	Aatk	9430081H08Rik	Fut9		Gm27357	Alyref2
	AB041806	9430083A17Rik	Fxyd1		Gm27477	Amacr
	AB124611	9430085M18Rik	Fxyd5		Gm27492	Ambra1
	Abat	9430091E24Rik	Fxyd7		Gm27522	Amd1
	Abca1	9430097D07Rik	Fyb		Gm27530	Amdhd1
	Abca13	9530002B09Rik	Fzd1		Gm27568	Amdhd2
	Abca14	9530018F02Rik	Fzd10		Gm27611	Amer1
	Abca15	9530020I12Rik	Fzd10os		Gm27631	Amfr
	Abca16	9530026F06Rik	Fzd9		Gm27636	Amh
	Abca17	9530026P05Rik	G0s2		Gm27645	Amigo1
	Abca2	9530027J09Rik	G630016G05Rik		Gm27695	Amigo2
	Abca3	9530036O11Rik	G630022F23Rik		Gm27741	Ammecr1
	Abca4	9530046B11Rik	G630025P09Rik		Gm27755	Ammecr1l
	Abca5	9530051G07Rik	G6b		Gm27761	Amn1
	Abca7	9530052C20Rik	G730013B05Rik		Gm27772	Amot
	Abca8b	9530052E02Rik	Gabbr1		Gm27861	Amotl2
	Abcb10	9530059O14Rik	Gabbr2		Gm27866	Ampd2
	Abcb1a	9530062K07Rik	Gabra1		Gm27867	Ampd3
	Abcb1b	9530068E07Rik	Gabra2		Gm27868	Amz1
	Abcb4	9530077C05Rik	Gabra5		Gm27893	Anapc1
	Abcb6	9530080O11Rik	Gabrg3		Gm27985	Anapc10
	Abcb7	9530082P21Rik	Gad1		Gm28032	Anapc13
	Abcb8	9530085L11Rik	Gad1os		Gm28172	Anapc15
	Abcb9	9630001P10Rik	Gad2		Gm28230	Anapc16
	Abcc1	9630002D21Rik	Gadd45b		Gm28294	Anapc2
	Abcc10	9630013A20Rik	Gal		Gm28308	Anapc4
	Abcc3	9630013D21Rik	Gal3st1		Gm28309	Anapc5
	Abcc4	9630014M24Rik	Galnt13		Gm28417	Anapc7
	Abcc5	9630041A04Rik	Galnt14		Gm28419	Ang
	Abcc6	9830004L10Rik	Galnt16		Gm28528	Angel1
	Abcc8	9830166K06Rik	Galnt17		Gm28563	Angel2
	Abcc9	9930004E17Rik	Galnt18		Gm28578	Angpt1
	Abcd1	9930012K11Rik	Galnt3		Gm28638	Angptl2
	Abcd2	9930014A18Rik	Galnt9		Gm28756	Angptl4
	Abcd3	9930021J03Rik	Galntl6		Gm28760	Angptl6
	Abcd4	9930038B18Rik	Galr1		Gm28793	Ank
	Abce1	9930104L06Rik	Galr2		Gm28876	Ank3
	Abcf1	a	Galr3		Gm28942	Ankdd1b
	Abcf2	A030001D20Rik	Gap43		Gm29100	Ankef1
	Abcf3	A030005K14Rik	Gas2l2		Gm29439	Ankfy1
	Abcg1	A030014E15Rik	Gas6		Gm29683	Ankhd1
	Abcg2	A130006I12Rik	Gask1b		Gm29695	Ankib1
	Abcg4	A130010J15Rik	Gata2		Gm29824	Ankle1
	Abhd1	A130014A01Rik	Gata3		Gm29927	Ankle2
	Abhd10	A130050O07Rik	Gata4		Gm30270	Ankmy1
	Abhd11	A130051J06Rik	Gata5		Gm30437	Ankrd10
	Abhd11os	A1bg	Gata5os		Gm30731	Ankrd11
	Abhd12	A230005M16Rik	Gbx1		Gm31294	Ankrd12
	Abhd12b	A230020J21Rik	Gbx2		Gm31816	Ankrd13a
	Abhd13	A230028O05Rik	Gc		Gm32050	Ankrd13c
	Abhd14a	A230050P20Rik	Gcgr		Gm32351	Ankrd13d
	Abhd14b	A230051N06Rik	Gck		Gm3283	Ankrd16
	Abhd15	A230052G05Rik	Gcnt4		Gm32996	Ankrd17
	Abhd16a	A230056J06Rik	Gda		Gm32999	Ankrd24
	Abhd16b	A230056P14Rik	Gdf3		Gm33366	Ankrd26
	Abhd17a	A230057D06Rik	Gdf6		Gm33460	Ankrd27
	Abhd17b	A230060F14Rik	Gdf7		Gm34030	Ankrd28
	Abhd17c	A230065H16Rik	Gdnf		Gm34045	Ankrd29
	Abhd18	A230065N10Rik	Gfap		Gm34106	Ankrd35
	Abhd2	A230070E04Rik	Gfi1		Gm34304	Ankrd37
	Abhd3	A230072C01Rik	Gfi1b		Gm3436	Ankrd39
	Abhd4	A230072E10Rik	Gfod1		Gm34785	Ankrd40
	Abhd5	A230077H06Rik	Gfra1		Gm34821	Ankrd42
	Abhd6	A230083G16Rik	Gfra2		Gm35025	Ankrd44
	Abhd8	A230083N12Rik	Gfy		Gm35065	Ankrd45
	Abi1	A230087F16Rik	Ggta1		Gm35333	Ankrd46
	Abi2	A230103J11Rik	Ghsr		Gm36736	Ankrd49
	Abi3	A230103O09Rik	Gimap1		Gm37035	Ankrd50
	Abi3bp	A230107N01Rik	Gimap1os		Gm37118	Ankrd52
	Abitram	A26c2	Gimap5		Gm37136	Ankrd54
	Abl1	A2m	Gipc2		Gm37179	Ankrd6
	Abl2	A2ml1	Gipc3		Gm37224	Ankrd60
	Ablim1	A330008L17Rik	Gja1		Gm37233	Ankrd7
	Ablim2	A330009N23Rik	Gja3		Gm37356	Anks1
	Ablim3	A330023F24Rik	Gjb2		Gm37374	Anks3
	Abr	A330032B11Rik	Gjb3		Gm37477	Anks6
	Abracl	A330033J07Rik	Gjb6		Gm37587	Ankzf1
	Abraxas1	A330035P11Rik	Gjc1		Gm37604	Anln
	Abraxas2	A330040F15Rik	Gjd2		Gm37608	Ano10
	Abt1	A330041J22Rik	Gldc		Gm3764	Ano3
	Abtb1	A330074H02Rik	Gldn		Gm37667	Ano8
	Abtb2	A330074K22Rik	Gli2		Gm37695	Anp32a
	AC099699.1	A330084C13Rik	Glis1		Gm37805	Anp32b
	AC099860.1	A330094K24Rik	Glp1r		Gm37811	Anp32e
	AC113595.1	A330102I10Rik	Glp2r		Gm37844	Anpep
	AC115752.1	A430005L14Rik	Glrb		Gm37856	Antxr2
	AC115893.1	A430018G15Rik	Glt1d1		Gm38101	Anxa11
	AC117232.1	A430027H14Rik	Gltpd2		Gm38103	Anxa2
	AC121792.1	A430033K04Rik	Gm10129		Gm38227	Anxa3
	AC122821.1	A430035B10Rik	Gm10300		Gm38285	Anxa5
	AC124413.1	A430048G15Rik	Gm10350		Gm38426	Anxa6
	AC126262.1	A430057M04Rik	Gm10356		Gm38477	Anxa7
	AC131692.1	A430072C10Rik	Gm10392		Gm38604	Aox1
	AC135859.1	A430072P03Rik	Gm10419		Gm38667	Ap1ar
	AC137513.1	A430073D23Rik	Gm10420		Gm38708	Ap1g1
	AC137708.1	A430078I02Rik	Gm10421		Gm38941	Ap1g2
	AC141477.1	A430105I19Rik	Gm10425		Gm40123	Ap1m1
	AC145556.1	A430105J06Rik	Gm1043		Gm40383	Ap1m2
	AC149067.1	A430106G13Rik	Gm10447		Gm40493	Ap1s1
	AC151602.1	A430108G06Rik	Gm10499		Gm4065	Ap1s2
	AC153579.1	A4galt	Gm10545		Gm4081	Ap1s3
	AC153941.1	A530013C23Rik	Gm10564		Gm40841	Ap2a1
	AC154200.1	A530020G20Rik	Gm10570		Gm40999	Ap2a2
	AC154607.1	A530032D15Rik	Gm10575		Gm4152	Ap2b1
	AC158912.1	A530040E14Rik	Gm10605		Gm42303	Ap2m1
	AC159140.3	A530050N04Rik	Gm10645		Gm42456	Ap2s1
	AC161166.1	A530058N18Rik	Gm10649		Gm4247	Ap3d1
	AC163616.1	A530065N20Rik	Gm10684		Gm42498	Ap3m1
	AC166172.1	A530072M11Rik	Gm10710		Gm42517	Ap3m2
	AC166256.1	A530083I20Rik	Gm10741		Gm42545	Ap3s2
	AC170598.1	A530083M17Rik	Gm10743		Gm42668	Ap4b1
	AC241534.1	A530084C06Rik	Gm10748		Gm42692	Ap4e1
	Acaa1a	A530088E08Rik	Gm10849		Gm42693	Ap4m1
	Acaa1b	A530099J19Rik	Gm11020		Gm42738	Ap4s1
	Acaa2	A630001G21Rik	Gm11110		Gm42802	Ap5b1
	Acaca	A630009H07Rik	Gm11184		Gm42803	Ap5s1
	Acacb	A630019I02Rik	Gm11222		Gm42901	Ap5z1
	Acad10	A630033H20Rik	Gm11240		Gm42902	Apaf1
	Acad11	A630035G10Rik	Gm11264		Gm4349	Apbb1
	Acad12	A630052C17Rik	Gm11398		Gm43522	Apbb1ip
	Acad8	A630066F11Rik	Gm11400		Gm43610	Apbb2
	Acad9	A630072M18Rik	Gm11448		Gm43697	Apbb3
	Acadl	A630075F10Rik	Gm11452		Gm4409	Apc
	Acadm	A630089N07Rik	Gm11488		Gm44117	Apcdd1
	Acads	A630095E13Rik	Gm11529		Gm44296	Apeh
	Acadsb	A730013G03Rik	Gm11536		Gm44414	Apela
	Acadvl	A730017C20Rik	Gm11538		Gm44463	Apex2
	Acan	A730017L22Rik	Gm11549		Gm44618	Aph1a
	Acap1	A730020E08Rik	Gm11572		Gm44732	Aph1b
	Acap2	A730035I17Rik	Gm11586		Gm44899	Aph1c
	Acap3	A730043L09Rik	Gm11600		Gm44924	Api5
	Acat1	A730046J19Rik	Gm11608		Gm44946	Apip
	Acat2	A730049N16Rik	Gm11615		Gm44948	Apitd1
	Acbd3	A730056A06Rik	Gm11687		Gm44967	Aplf
	Acbd4	A730060N03Rik	Gm11729		Gm45241	Apln
	Acbd5	A730061H03Rik	Gm11733		Gm45346	Aplp1
	Acbd6	A730063M14Rik	Gm11762		Gm45441	Aplp2
	Acbd7	A730071L15Rik	Gm11779		Gm45469	Apmap
	Accs	A730081D07Rik	Gm11789		Gm45470	Apoa1
	Acd	A730085E03Rik	Gm11808		Gm45533	Apoa1bp
	Ace	A730089K16Rik	Gm11895		Gm45560	Apoa2
	Acer2	A730091E23Rik	Gm11908		Gm45619	Apobec1
	Acer3	A730094K22Rik	Gm11993		Gm45623	Apobec2
	Ache	A730098A19Rik	Gm11999		Gm45631	Apobec3
	Acin1	A830005F24Rik	Gm12015		Gm45667	Apobr
	Ackr3	A830008E24Rik	Gm12101		Gm45784	Apoc1
	Ackr4	A830011K09Rik	Gm12111		Gm47079	Apol7d
	Acly	A830012C17Rik	Gm12151		Gm47108	Apon
	Aco1	A830018L16Rik	Gm12166		Gm47312	Apoo
	Aco2	A830031A19Rik	Gm12198		Gm47647	Apool
	Acot1	A830035A12Rik	Gm12212		Gm47841	App
	Acot11	A830035O19Rik	Gm12263		Gm47936	Appbp2
	Acot12	A830036E02Rik	Gm12350		Gm48530	Appbp2os
	Acot13	A830052D11Rik	Gm12371		Gm4881	Appl1
	Acot2	A830073O21Rik	Gm12378		Gm49154	Appl2
	Acot3	A830080D01Rik	Gm12389		Gm49233	Aprt
	Acot4	A830082K12Rik	Gm12426		Gm49601	Aptx
	Acot5	A830092H15Rik	Gm12446		Gm49614	Aqp11
	Acot6	A930001A20Rik	Gm12454		Gm49620	Aqp2
	Acot7	A930001C03Rik	Gm12462		Gm49890	Aqr
	Acot8	A930002H24Rik	Gm12468		Gm49897	Ar
	Acot9	A930003O13Rik	Gm12535		Gm50292	Araf
	Acox1	A930004D18Rik	Gm12538		Gm5067	Arap1
	Acox2	A930005H10Rik	Gm12576		Gm5089	Arap2
	Acox3	A930006K02Rik	Gm12579		Gm5095	Arc
	Acp1	A930007I19Rik	Gm12606		Gm5206	Arcn1
	Acp2	A930011G23Rik	Gm12644		Gm5294	Arel1
	Acp5	A930012L18Rik	Gm12660		Gm53	Arf1
	Acp6	A930012O16Rik	Gm12688		Gm5868	Arf2
	Acp7	A930014D07Rik	Gm12715		Gm5878	Arf3
	Acpt	A930015D03Rik	Gm12726		Gm6091	Arf4
	Acrbp	A930015P04Rik	Gm12756		Gm6194	Arf4os
	Acsbg1	A930016O22Rik	Gm12780		Gm6277	Arf5
	Acsf2	A930017K11Rik	Gm12789		Gm684	Arf6
	Acsf3	A930017M01Rik	Gm12791		Gm7232	Arfgap1
	Acsl1	A930018P22Rik	Gm12811		Gm7276	Arfgap2
	Acsl3	A930024E05Rik	Gm12818		Gm7626	Arfgap3
	Acsl4	A930027H12Rik	Gm12827		Gm7712	Arfgef1
	Acsl5	A930027P06Rik	Gm12838		Gm8307	Arfgef2
	Acsl6	A930029G22Rik	Gm12848		Gm8762	Arfgef3
	Acss1	A930032L01Rik	Gm12892		Gm8773	Arfip1
	Acss2	A930033H14Rik	Gm12918		Gm8856	Arfip2
	Acss3	A930035D04Rik	Gm12930		Gm8888	Arfrp1
	Acta1	A930037H05Rik	Gm12963		Gm9028	Arglu1
	Acta2	AA386476	Gm13003		Gm960	Arhgap1
	Actb	AA387883	Gm13042		Gm9767	Arhgap10
	Actg1	AA388235	Gm13064		Gm9837	Arhgap11a
	Actl10	AA414768	Gm13067		Gm9885	Arhgap12
	Actl11	AA465934	Gm13077		Gm9889	Arhgap17
	Actl6a	AA467197	Gm13081		Gm9899	Arhgap18
	Actl6b	AA474408	Gm13127		Gm9913	Arhgap19
	Actl7a	AA543186	Gm13141		Gm9922	Arhgap20
	Actn1	AA543401	Gm13181		Gm9924	Arhgap21
	Actn2	AA545190	Gm13256		Gm9934	Arhgap22
	Actn3	AA619741	Gm13264		Gm9947	Arhgap23
	Actn4	AA914427	Gm13285		Gm9954	Arhgap25
	Actr10	AA986860	Gm13287		Gm9955	Arhgap26
	Actr1a	Aaas	Gm13294		Gm996	Arhgap28
	Actr1b	Aacs	Gm13328		Gm9987	Arhgap29
	Actr2	Aadat	Gm13330		Gna14	Arhgap31
	Actr3	Aaed1	Gm13332		Gna15	Arhgap33
	Actr3b	Aagab	Gm13344		Gnal	Arhgap33os
	Actr5	Aak1	Gm13347		Gnao1	Arhgap35
	Actr6	Aamdc	Gm13404		Gnas	Arhgap39
	Actr8	Aamp	Gm13420		Gnat1	Arhgap42
	Actrt3	Aanat	Gm13422		Gng11	Arhgap44
	Acvr1	Aar2	Gm13425		Gng4	Arhgap5
	Acvr1b	Aard	Gm13429		Gng7	Arhgap6
	Acvr1c	Aars	Gm13435		Gng8	Arhgap8
	Acvr2a	Aars2	Gm13445		Gp1bb	Arhgdia
	Acvr2b	Aarsd1	Gm13448		Gpat3	Arhgdig
	Acvrl1	Aasdh	Gm13484		Gpc5	Arhgef1
	Acy1	Aasdhppt	Gm13505		Gpnmb	Arhgef10
	Acyp1	Aass	Gm13529		Gpr12	Arhgef10l
	Acyp2	Aatf	Gm13530		Gpr135	Arhgef11
	Ada	Aatk	Gm13553		Gpr139	Arhgef12
	Adad1	AB041806	Gm13561		Gpr149	Arhgef15
	Adad2	AB124611	Gm13578		Gpr150	Arhgef17
	Adal	Abat	Gm13583		Gpr153	Arhgef18
	Adam10	Abca1	Gm13587		Gpr162	Arhgef2
	Adam11	Abca13	Gm13601		Gpr25	Arhgef25
	Adam12	Abca14	Gm13629		Gpr26	Arhgef26
	Adam15	Abca15	Gm13652		Gpr37	Arhgef3
	Adam17	Abca16	Gm13653		Gpr39	Arhgef37
	Adam18	Abca17	Gm13674		Gpr45	Arhgef39
	Adam19	Abca2	Gm13688		Gpr68	Arhgef40
	Adam1a	Abca3	Gm13700		Gpr83	Arhgef5
	Adam1b	Abca4	Gm13791		Gpr85	Arhgef9
	Adam22	Abca5	Gm13808		Gpr88	Arid1a
	Adam23	Abca6	Gm13814		Gramd1b	Arid1b
	Adam3	Abca7	Gm13889		Grb10	Arid3a
	Adam30	Abca8a	Gm13904		Greb1l	Arid3b
	Adam33	Abca8b	Gm13929		Grem1	Arid4a
	Adam5	Abca9	Gm13937		Grhl2	Arid5a
	Adam9	Abcb10	Gm13997		Grhl3	Arid5b
	Adamts1	Abcb1a	Gm14066		Gria2	Arih1
	Adamts10	Abcb1b	Gm14114		Grid1	Arih2
	Adamts12	Abcb4	Gm14121		Grid2	Arl10
	Adamts14	Abcb6	Gm14174		Grid2ip	Arl13b
	Adamts15	Abcb7	Gm14204		Grik1	Arl14
	Adamts17	Abcb8	Gm14205		Grik2	Arl14ep
	Adamts18	Abcb9	Gm14207		Grik3	Arl14epl
	Adamts19	Abcc1	Gm14261		Grin1	Arl15
	Adamts2	Abcc10	Gm14263		Grin1os	Arl16
	Adamts20	Abcc3	Gm14285		Grin2a	Arl2
	Adamts3	Abcc4	Gm14329		Grin2b	Arl2bp
	Adamts5	Abcc5	Gm14342		Grin2d	Arl3
	Adamts6	Abcc6	Gm14343		Grin3a	Arl4a
	Adamts7	Abcc8	Gm14396		Grip1	Arl4c
	Adamts8	Abcc9	Gm14424		Grip1os3	Arl4d
	Adamts9	Abcd1	Gm14426		Grm1	Arl5a
	Adamtsl1	Abcd2	Gm14427		Grm2	Arl5b
	Adamtsl3	Abcd3	Gm14464		Grm3	Arl5c
	Adamtsl4	Abcd4	Gm14965		Grm4	Arl6
	Adamtsl5	Abce1	Gm15050		Grm5	Arl6ip1
	Adap1	Abcf1	Gm15179		Grm7	Arl6ip4
	Adap2	Abcf2	Gm15217		Grm8	Arl6ip5
	Adar	Abcf3	Gm15270		Grrp1	Arl6ip6
	Adarb1	Abcg1	Gm15343		Grtp1	Arl8a
	Adarb2	Abcg2	Gm15366		Gsc	Arl8b
	Adat1	Abcg3	Gm15396		Gsc2	Armc1
	Adat2	Abcg4	Gm15400		Gsg1l	Armc10
	Adat3	Abcg5	Gm15418		Gsn	Armc12
	Adck1	Abcg8	Gm15427		Gstt1	Armc2
	Adck5	Abhd1	Gm15469		Gsx1	Armc3
	Adcy1	Abhd10	Gm15476		Gsx2	Armc5
	Adcy2	Abhd11	Gm15494		Gtf2a1l	Armc6
	Adcy3	Abhd12	Gm15496		Gucy1a1	Armc7
	Adcy4	Abhd13	Gm15510		Gucy1a3	Armc8
	Adcy5	Abhd14a	Gm15524		Gucy2e	Armc9
	Adcy6	Abhd14b	Gm15533		Gulp1	Armcx1
	Adcy7	Abhd15	Gm15557		Gxylt2	Armcx2
	Adcy8	Abhd16a	Gm15631		Gyg	Armcx4
	Adcy9	Abhd16b	Gm15645		Gykl1	Armcx5
	Adcyap1	Abhd17a	Gm15677		H1fnt	Armcx6
	Adcyap1r1	Abhd17b	Gm15688		H2-Ab1	Armh1
	Add1	Abhd17c	Gm15721		H2-Bl	Armh3
	Add3	Abhd18	Gm15731		H2-D1	Armh4
	Adgb	Abhd2	Gm15734		H2-K1	Arnt
	Adgra2	Abhd3	Gm15743		H2-M10.4	Arntl
	Adgra3	Abhd4	Gm15744		H2-M2	Arntl2
	Adgrb1	Abhd5	Gm15751		H2-M5	Arpc1a
	Adgrb2	Abhd6	Gm15816		H2-Pb	Arpc1b
	Adgrb3	Abhd8	Gm15821		H2-Q1	Arpc2
	Adgre5	Abi1	Gm15825		H2-Q10	Arpc3
	Adgrg1	Abi2	Gm15833		H2-Q2	Arpc4
	Adgrg2	Abi3	Gm15841		H2-Q7	Arpc5
	Adgrg3	Abi3bp	Gm15847		H2-T23	Arpc5l
	Adgrg6	Abitram	Gm15873		H2bfm	Arpin
	Adgrl1	Abl1	Gm15908		Haglr	Arpp19
	Adgrl2	Abl2	Gm15910		Hand1	Arrb1
	Adgrl3	Ablim1	Gm15934		Hand2	Arrb2
	Adgrl4	Ablim2	Gm15966		Hand2os1	Arrdc1
	Adgrv1	Ablim3	Gm15968		Hapln1	Arrdc2
	Adh1	Abo	Gm16010		Hapln2	Arrdc3
	Adh5	Abr	Gm16011		Hapln4	Arrdc4
	Adhfe1	Abra	Gm16026		Has2	Arsb
	Adi1	Abracl	Gm16063		Hck	Arsk
	Adipor1	Abraxas1	Gm16076		Hcn1	Art1
	Adipor2	Abraxas2	Gm16127		Hcn2	Art5
	Adk	Abt1	Gm16136		Hcn3	Artn
	Adm	Abtb1	Gm16174		Hcn4	Arv1
	Adm2	Abtb2	Gm16175		Hcrtr1	Arvcf
	Adnp	AC099699.1	Gm16183		Hcrtr2	As3mt
	Adnp2	AC099860.1	Gm16201		Hdac7	Asah1
	Ado	AC112683.2	Gm16205		Hecw1	Asah2
	Adora1	AC115752.1	Gm16228		Hecw2	Asap1
	Adora2a	AC115893.1	Gm16263		Helt	Asap2
	Adora2b	AC121792.1	Gm16339		Hes2	Asap3
	Adpgk	AC122821.1	Gm16385		Hes3	Asb1
	Adprh	AC124413.1	Gm16401		Hes5	Asb13
	Adprhl2	AC124742.1	Gm16425		Hey1	Asb15
	Adprm	AC131692.1	Gm16499		Hey2	Asb3
	Adra1a	AC132288.1	Gm16551		Heyl	Asb5
	Adra1b	AC132407.1	Gm16557		Hhipl1	Asb6
	Adra2a	AC135859.1	Gm16561		Hic1	Asb7
	Adra2b	AC136456.1	Gm16564		Hif3a	Asb8
	Adra2c	AC137513.1	Gm16617		Hist1h2be	Ascc1
	Adrb1	AC137708.1	Gm16685		Hist3h2ba	Ascc2
	Adrb2	AC139579.1	Gm16702		Hlf	Ascc3
	Adrb3	AC140267.1	Gm16731		Hlx	Ascl4
	Adrm1	AC140982.1	Gm16764		Hmga2	Asf1a
	Adsl	AC141477.1	Gm16793		Hmx1	Asf1b
	Adss	AC141640.1	Gm16933		Hmx2	Ash1l
	Adssl1	AC142100.1	Gm16958		Hmx3	Ash2l
	Adtrp	AC145556.1	Gm17028		Hnf1b	Asl
	Aebp1	AC149091.1	Gm17053		Homer2	Asmt
	Aebp2	AC150683.1	Gm17105		Hopx	Asna1
	Aen	AC151602.1	Gm1715		Hotairm1	Asns
	Aes	AC153579.1	Gm17173		Hoxa1	Asnsd1
	AF357399	AC153941.1	Gm17180		Hoxa10	Aspa
	AF529169	AC154200.1	Gm17182		Hoxa11	Aspdh
	Afap1	AC154607.1	Gm17226		Hoxa11os	Asph
	Afap1l1	AC158774.1	Gm17501		Hoxa13	Asphd1
	Afap1l2	AC158912.1	Gm17540		Hoxa2	Asphd2
	Afdn	AC159140.3	Gm17641		Hoxa3	Aspm
	Aff1	AC161166.1	Gm17782		Hoxa4	Aspscr1
	Aff2	AC161373.1	Gm17831		Hoxa5	Asrgl1
	Aff3	AC161520.1	Gm17934		Hoxa6	Ass1
	Aff4	AC161757.1	Gm17936		Hoxa7	Aste1
	Afg1l	AC163616.1	Gm18159		Hoxa9	Astn1
	Afg3l1	AC163638.2	Gm18207		Hoxaas2	Asxl1
	Afg3l2	AC166172.1	Gm18226		Hoxaas3	Asxl3
	Afmid	AC166256.1	Gm18227		Hoxb1	Asz1
	Aftph	AC174780.1	Gm18256		Hoxb13	Atad1
	Aga	AC241534.1	Gm18367		Hoxb2	Atad2
	Agap1	Acaa1a	Gm1840		Hoxb3	Atad2b
	Agap2	Acaa1b	Gm18500		Hoxb3os	Atad3a
	Agap3	Acaa2	Gm18688		Hoxb4	Atad3aos
	Agbl1	Acaca	Gm18759		Hoxb5	Atad5
	Agbl2	Acacb	Gm18782		Hoxb5os	Atat1
	Agbl3	Acad10	Gm18893		Hoxb7	Ate1
	Agbl4	Acad11	Gm18934		Hoxb9	Atf1
	Agbl5	Acad12	Gm18943		Hoxc13	Atf2
	Agfg1	Acad8	Gm18973		Hoxc4	Atf4
	Agfg2	Acad9	Gm19026		Hoxc5	Atf5
	Aggf1	Acadl	Gm19114		Hoxc6	Atf6
	Agk	Acadm	Gm19345		Hoxc8	Atf6b
	Agl	Acads	Gm19410		Hoxd1	Atf7
	Ago1	Acadsb	Gm1943		Hoxd10	Atf7ip
	Ago2	Acadvl	Gm19430		Hoxd11	Atf7ip2
	Ago3	Acan	Gm19439		Hoxd12	Atg10
	Ago4	Acap2	Gm19459		Hoxd13	Atg101
	Agpat1	Acap3	Gm19503		Hoxd3	Atg12
	Agpat2	Acat1	Gm19566		Hoxd3os1	Atg13
	Agpat3	Acat2	Gm19587		Hoxd4	Atg14
	Agpat4	Acat3	Gm19610		Hoxd8	Atg16l1
	Agpat5	Acbd3	Gm19719		Hoxd9	Atg2a
	Agps	Acbd4	Gm19935		Hpca	Atg2b
	Agrn	Acbd5	Gm1995		Hpcal4	Atg4b
	Agrp	Acbd6	Gm19963		Hpgd	Atg4c
	Agt	Acbd7	Gm20052		Hpse2	Atg4d
	Agtpbp1	Accs	Gm20063		Hr	Atg5
	Agtr1b	Acd	Gm20208		Hrasls5	Atg7
	Agtrap	Ace	Gm20387		Hrh1	Atg9a
	Ahctf1	Ace2	Gm20391		Hrh3	Atic
	Ahcy	Acer2	Gm20392		Hrk	Atl2
	Ahcyl1	Acer3	Gm2040		Hs1bp3	Atl3
	Ahcyl2	Ache	Gm20421		Hs3st1	Atm
	Ahdc1	Acin1	Gm20467		Hs3st2	Atmin
	Ahi1	Ackr3	Gm20480		Hs3st3b1	Atn1
	Ahnak	Acly	Gm20496		Hs3st4	Atoh7
	Ahnak2	Aco1	Gm20501		Hs3st6	Atoh8
	Ahr	Aco2	Gm20509		Hs6st3	Atox1
	Ahrr	Acot1	Gm20511		Hsd17b1	Atp10a
	Ahsa1	Acot10	Gm20545		Hsf4	Atp10d
	Ahsa2	Acot11	Gm20554		Hspa12a	Atp11a
	Ahsg	Acot12	Gm20556		Hspa2	Atp11b
	AI115009	Acot13	Gm20596		Hspb1	Atp11c
	AI197445	Acot2	Gm2061		Hspb2	Atp13a1
	AI314180	Acot3	Gm20629		Hspb8	Atp13a2
	AI413582	Acot4	Gm20646		Htr1a	Atp13a3
	AI427809	Acot5	Gm20649		Htr1b	Atp13a4
	AI429214	Acot6	Gm20675		Htr1d	Atp1a1
	AI464131	Acot7	Gm20684		Htr1f	Atp1a2
	AI467606	Acot8	Gm20942		Htr2a	Atp1b1
	AI480526	Acot9	Gm21009		Htr4	Atp1b2
	AI506816	Acox1	Gm2115		Htr5b	Atp1b3
	AI597479	Acox3	Gm21321		Htr6	Atp23
	AI606473	Acoxl	Gm2139		Htr7	Atp2a2
	AI646519	Acp1	Gm2142		Htra1	Atp2b1
	AI661453	Acp2	Gm2164		Htra3	Atp2b4
	AI837181	Acp5	Gm22015		Htra4	Atp2c1
	AI839979	Acp6	Gm22238		Hunk	Atp4a
	AI854703	Acp7	Gm22291		Icam5	Atp5a1
	AI987944	Acpp	Gm22434		Id1	Atp5b
	Aicda	Acrbp	Gm22450		Id2	Atp5c1
	Aida	Acsbg1	Gm22557		Id3	Atp5d
	Aif1l	Acsf2	Gm22752		Idh2	Atp5e
	Aifm1	Acsf3	Gm22762		Ifih1	Atp5f1
	Aifm2	Acsl1	Gm22801		Ifitm10	Atp5g1
	Aifm3	Acsl3	Gm22920		Ifnlr1	Atp5g2
	Aig1	Acsl4	Gm23230		Igdcc4	Atp5g3
	Aim1	Acsl5	Gm2324		Igf1	Atp5h
	Aim1l	Acsl6	Gm23363		Igf2	Atp5j
	Aim2	Acsm3	Gm23366		Igf2bp1	Atp5j2
	Aimp1	Acss1	Gm23374		Igf2bp2	Atp5k
	Aimp2	Acss2	Gm23388		Igf2os	Atp5l
	Aip	Acss3	Gm23647		Igfbp5	Atp5md
	Aire	Acta2	Gm23812		Igfbp7	Atp5mpl
	Airn	Actb	Gm23877		Igfbpl1	Atp5o
	Ajap1	Actbl2	Gm23896		Iglon5	Atp5sl
	Ajm1	Actg1	Gm24089		Igsf21	Atp6ap1
	Ajuba	Actg2	Gm24155		Ihh	Atp6ap2
	Ak1	Actl10	Gm24169		Ikzf1	Atp6v0a1
	Ak2	Actl6a	Gm24368		Ikzf3	Atp6v0a2
	Ak3	Actl6b	Gm24441		Ikzf4	Atp6v0a4
	Ak4	Actl7b	Gm24513		Il12rb2	Atp6v0b
	Ak5	Actn1	Gm24538		Il16	Atp6v0c
	Ak6	Actn2	Gm2464		Il17ra	Atp6v0d1
	Ak7	Actn3	Gm24804		Il17rc	Atp6v0e
	Ak8	Actn4	Gm24830		Il1rl2	Atp6v0e2
	Ak9	Actr10	Gm24880		Il22ra1	Atp6v1a
	Akain1	Actr1a	Gm25032		Il7	Atp6v1b2
	Akap1	Actr1b	Gm25054		Ildr2	Atp6v1c1
	Akap10	Actr2	Gm25064		Impdh1	Atp6v1d
	Akap11	Actr3	Gm25201		Inava	Atp6v1e1
	Akap12	Actr3b	Gm25239		Inhbb	Atp6v1f
	Akap13	Actr5	Gm25259		Inhbe	Atp6v1g1
	Akap17b	Actr6	Gm25262		Inpp4b	Atp6v1h
	Akap5	Actr8	Gm25268		Insl6	Atp7a
	Akap6	Actrt3	Gm2541		Insm1	Atp7b
	Akap7	Acvr1	Gm25627		Insm2	Atp8a1
	Akap8	Acvr1b	Gm25641		Insr	Atp8a2
	Akap8l	Acvr1c	Gm25749		Insrr	Atp8b2
	Akap9	Acvr2a	Gm25815		Intu	Atp8b3
	Akip1	Acvr2b	Gm25962		Iqsec1	Atp8b4
	Akirin1	Acvrl1	Gm26001		Iqsec3	Atp8b5
	Akirin2	Acy1	Gm26113		Irak3	Atp9a
	Akna	Acyp1	Gm26217		Irf4	Atp9b
	Akr1a1	Acyp2	Gm26220		Irf5	Atpaf1
	Akr1b10	Ada	Gm26358		Irf6	Atpaf2
	Akr1b3	Adad1	Gm26474		Irf8	Atpif1
	Akr1b8	Adad2	Gm26550		Irs1	Atr
	Akr1c14	Adal	Gm26560		Irs3	Atraid
	Akr1cl	Adam10	Gm26569		Irs4	Atrip
	Akr1e1	Adam11	Gm26592		Irx1	Atrn
	Akr7a5	Adam12	Gm26597		Irx3	Atrnl1
	Akt1	Adam15	Gm266		Irx3os	Atrx
	Akt1s1	Adam17	Gm26600		Irx5	Atxn10
	Akt2	Adam18	Gm26604		Isl1	Atxn1l
	Akt3	Adam19	Gm26612		Isl2	Atxn2
	Aktip	Adam1a	Gm26633		Islr	Atxn2l
	AL607088.1	Adam2	Gm26653		Islr2	Atxn3
	AL731706.1	Adam22	Gm26654		Itga11	Atxn7
	AL732309.1	Adam23	Gm26657		Itga2	Atxn7l1os2
	AL807811.1	Adam3	Gm26666		Itga2b	Atxn7l2
	AL844849.1	Adam30	Gm26672		Itga4	Atxn7l3
	AL845275.1	Adam32	Gm26688		Itga7	Atxn7l3b
	Alad	Adam33	Gm2670		Itgad	Auh
	Alas1	Adam5	Gm26705		Itgb4	Aunip
	Alcam	Adam8	Gm26707		Itgb8	Aup1
	Aldh16a1	Adam9	Gm26748		Itpkb	Aurka
	Aldh18a1	Adamts1	Gm26777		Itpr2	Aurkaip1
	Aldh1a1	Adamts10	Gm26781		Jag2	Aurkb
	Aldh1a2	Adamts12	Gm26783		Jak3	Auts2
	Aldh1a3	Adamts14	Gm26793		Jakmip1	Aven
	Aldh1b1	Adamts15	Gm26801		Jakmip3	Avl9
	Aldh1l1	Adamts16	Gm26802		Jam2	Avpi1
	Aldh1l2	Adamts17	Gm26803		Jhy	Axdnd1
	Aldh2	Adamts18	Gm26833		Jph3	Axin1
	Aldh3a2	Adamts19	Gm26871		Jph4	Axin2
	Aldh3b1	Adamts2	Gm26872		Kalrn	Axl
	Aldh4a1	Adamts20	Gm26953		Kank4	Azi2
	Aldh5a1	Adamts3	Gm26994		Kbtbd11	Azin1
	Aldh6a1	Adamts4	Gm27032		Kcna1	Azin2
	Aldh7a1	Adamts5	Gm27040		Kcna2	B020017C02Rik
	Aldh9a1	Adamts6	Gm27151		Kcna3	B130055M24Rik
	Aldoa	Adamts7	Gm27195		Kcna4	B230104I21Rik
	Aldoart1	Adamts8	Gm27196		Kcna6	B230112G18Rik
	Alg1	Adamts9	Gm27197		Kcna7	B230112J18Rik
	Alg10b	Adamtsl1	Gm27199		Kcnb1	B230118H07Rik
	Alg11	Adamtsl3	Gm27216		Kcnb2	B230208H11Rik
	Alg12	Adamtsl4	Gm27217		Kcnc1	B230217C12Rik
	Alg13	Adamtsl5	Gm27254		Kcnc3	B230219D22Rik
	Alg14	Adap1	Gm27280		Kcnc4	B230303A05Rik
	Alg2	Adap2	Gm27308		Kcnd2	B230307C23Rik
	Alg3	Adar	Gm27357		Kcne3	B230317F23Rik
	Alg5	Adarb1	Gm27383		Kcnf1	B230319C09Rik
	Alg6	Adarb2	Gm27404		Kcng1	B230322F03Rik
	Alg8	Adat1	Gm27420		Kcng2	B230354K17Rik
	Alg9	Adat2	Gm27454		Kcnh1	B230364G03Rik
	Alk	Adat3	Gm27477		Kcnh3	B230369F24Rik
	Alkal2	Adck1	Gm27492		Kcnh4	B230377A18Rik
	Alkbh1	Adck2	Gm27516		Kcnh7	B2m
	Alkbh2	Adck5	Gm27522		Kcnh8	B330016D10Rik
	Alkbh3	Adcy1	Gm27530		Kcnip1	B3galnt1
	Alkbh4	Adcy2	Gm27538		Kcnip3	B3galnt2
	Alkbh5	Adcy3	Gm27543		Kcnip4	B3galt1
	Alkbh7	Adcy4	Gm27568		Kcnj11	B3galt4
	Alkbh8	Adcy5	Gm27592		Kcnj12	B3galt6
	Alms1	Adcy6	Gm27605		Kcnj2	B3gat3
	Alox12	Adcy7	Gm27611		Kcnj3	B3glct
	Alox12b	Adcy8	Gm27627		Kcnj4	B3gnt2
	Alox12e	Adcy9	Gm27631		Kcnj5	B3gnt5
	Aloxe3	Adcyap1	Gm27636		Kcnk1	B3gnt7
	Alpk1	Adcyap1r1	Gm27645		Kcnk10	B3gnt8
	Alpk3	Add1	Gm27695		Kcnk12	B3gnt9
	Alpl	Add2	Gm27715		Kcnk13	B3gntl1
	Als2	Add3	Gm27741		Kcnk15	B430010I23Rik
	Als2cl	Adgb	Gm27755		Kcnk2	B430305J03Rik
	Als2cr11	Adgra1	Gm27761		Kcnk3	B430319F04Rik
	Alx1	Adgra2	Gm27772		Kcnk4	B4galnt3
	Alx3	Adgra3	Gm27817		Kcnk9	B4galt1
	Alx4	Adgrb1	Gm27852		Kcnma1	B4galt2
	Alyref	Adgrb2	Gm27861		Kcnn1	B4galt3
	Alyref2	Adgrb3	Gm27866		Kcnn4	B4galt4
	Amacr	Adgrd2-ps	Gm27867		Kcnq1	B4galt5
	Ambp	Adgre1	Gm27868		Kcnq2	B4galt6
	Ambra1	Adgre5	Gm27882		Kcnq3	B4galt7
	Amd1	Adgrf5	Gm27893		Kcnq4	B630019K06Rik
	Amdhd1	Adgrg1	Gm27898		Kcnq5	B930036N10Rik
	Amdhd2	Adgrg2	Gm27901		Kcns1	B930059L03Rik
	Amer1	Adgrg3	Gm27985		Kcns3	B930086L07Rik
	Amer2	Adgrg6	Gm27998		Kcnv2	B9d1
	Amer3	Adgrl1	Gm28032		Kctd1	B9d1os
	Amfr	Adgrl2	Gm28172		Kctd8	B9d2
	Amh	Adgrl3	Gm28182		Kdm2b	BB218582
	Amhr2	Adgrl4	Gm28230		Kdr	BB557941
	Amigo1	Adgrv1	Gm2824		Khdc3	BC001981
	Amigo2	Adh5	Gm28265		Kif19a	BC003965
	Ammecr1	Adh6b	Gm28294		Kif1a	BC004004
	Ammecr1l	Adhfe1	Gm28308		Kif26a	BC005537
	Amn	Adi1	Gm28309		Kif26b	BC005561
	Amn1	Adipor1	Gm28340		Kirrel	BC005624
	Amot	Adipor2	Gm28417		Kirrel2	BC017158
	Amotl1	Adk	Gm28419		Kirrel3	BC017643
	Amotl2	Adm	Gm28528		Kit	BC020402
	Ampd2	Adm2	Gm28563		Kl	BC022687
	Ampd3	Adnp	Gm28578		Klc3	BC024978
	Amph	Adnp2	Gm28622		Klf14	BC025920
	Amz1	Ado	Gm28638		Klf15	BC028471
	Amz2	Adora1	Gm28756		Klhdc7b	BC028528
	Anapc1	Adora2a	Gm28760		Klhdc8a	BC029214
	Anapc10	Adora2b	Gm28793		Klhl1	BC029722
	Anapc11	Adpgk	Gm28822		Klhl14	BC030336
	Anapc13	Adprh	Gm28876		Klhl33	BC030343
	Anapc15	Adprhl2	Gm28942		Klhl40	BC030867
	Anapc16	Adprm	Gm29007		Kremen2	BC031181
	Anapc2	Adra1a	Gm29019		Krt18	BC034090
	Anapc4	Adra1b	Gm29100		Krt19	BC037034
	Anapc5	Adra1d	Gm2914		Krt27	BC037704
	Anapc7	Adra2a	Gm29154		Krt79	BC039771
	Ang	Adra2b	Gm29187		Krt8	BC043934
	Angel1	Adra2c	Gm29261		Krt87	BC048403
	Angel2	Adrb1	Gm29295		Krtap11-1	BC048602
	Angpt1	Adrb2	Gm29430		Ksr2	BC048644
	Angptl1	Adrb3	Gm29439		Ky	BC049715
	Angptl2	Adrm1	Gm29478		L1td1	BC049730
	Angptl4	Adsl	Gm29508		Lad1	BC049762
	Angptl6	Adss	Gm29514		Lama3	BC051077
	Ank	Adssl1	Gm29683		Lamc2	BC051142
	Ank1	Adtrp	Gm29689		Lamc3	BC051226
	Ank2	Aebp1	Gm29695		Lamp5	BC052040
	Ank3	Aebp2	Gm29824		Larp6	BC055324
	Ankdd1b	Aen	Gm29856		Lbx1	BC065397
	Ankef1	Aes	Gm29927		Lef1	BX908741.1
	Ankfy1	AF357399	Gm29999		Lef1os1	Babam1
	Ankhd1	AF366264	Gm30270		Lefty1	Babam2
	Ankib1	AF529169	Gm30437		Lefty2	Bace1
	Ankle1	Afap1	Gm30731		Lemd1	Bach1
	Ankle2	Afap1l1	Gm30835		Lgals3	Bach2
	Ankmy1	Afap1l2	Gm31087		Lgi2	Bach2it1
	Ankmy2	Afdn	Gm3121		Lgi3	Bag1
	Ankra2	Aff1	Gm31294		Lgr5	Bag2
	Ankrd1	Aff2	Gm31621		Lhfp	Bag3
	Ankrd10	Aff3	Gm31816		Lhfpl3	Bag4
	Ankrd11	Aff4	Gm31881		Lhx1	Bag5
	Ankrd12	Afg1l	Gm31941		Lhx2	Bag6
	Ankrd13a	Afg3l1	Gm32050		Lhx3	Bahcc1
	Ankrd13b	Afg3l2	Gm32243		Lhx4	Bahd1
	Ankrd13c	Afmid	Gm32281		Lhx5	Baiap2
	Ankrd13d	Aftph	Gm32351		Lhx6	Baiap2l1
	Ankrd16	Aga	Gm32710		Lhx8	Baiap3
	Ankrd17	Agap1	Gm3283		Lhx9	Bak1
	Ankrd22	Agap2	Gm32865		Lif	Bambi
	Ankrd23	Agap3	Gm3289		Limch1	Bambi-ps1
	Ankrd24	Agbl2	Gm32996		Lims2	Banf1
	Ankrd26	Agbl3	Gm32999		Lin28a	Banp
	Ankrd27	Agbl4	Gm33326		Lin28b	Bard1
	Ankrd28	Agbl5	Gm33366		Lin7a	Batf3
	Ankrd29	Agfg1	Gm33460		Lin7b	Bax
	Ankrd31	Agfg2	Gm336		Lingo1	Baz1a
	Ankrd33b	Aggf1	Gm3372		Lingo2	Baz1b
	Ankrd34a	Agk	Gm34030		Lingo3	Baz2a
	Ankrd34b	Agl	Gm34045		Lingo4	Baz2b
	Ankrd35	Agmat	Gm34106		Lipg	Bbc3
	Ankrd36	Ago1	Gm34152		Lmo1	Bbip1
	Ankrd37	Ago2	Gm34304		Lmo2	Bbs1
	Ankrd39	Ago3	Gm3433		Lmo3	Bbs10
	Ankrd40	Ago4	Gm34342		Lmo7	Bbs12
	Ankrd42	Agpat1	Gm3436		Lmtk3	Bbs2
	Ankrd44	Agpat2	Gm34379		Lmx1a	Bbs4
	Ankrd45	Agpat3	Gm34424		Lmx1b	Bbs5
	Ankrd46	Agpat4	Gm34611		Lncpint	Bbs7
	Ankrd49	Agpat5	Gm34785		LOC100862268	Bbs9
	Ankrd50	Agps	Gm34821		LOC102634401	Bbx
	Ankrd52	Agr2	Gm35025		LOC105245869	Bcap29
	Ankrd53	Agrn	Gm35040		Lonrf2	Bcap31
	Ankrd54	Agrp	Gm35065		Lox	Bcar1
	Ankrd55	Agtpbp1	Gm35110		Loxl1	Bcar3
	Ankrd6	Agtr1a	Gm35333		Lpar1	Bcas1
	Ankrd60	Agtr1b	Gm3555		Lpl	Bcas1os1
	Ankrd63	Agtrap	Gm35801		Lrat	Bcas1os2
	Ankrd7	Ahctf1	Gm36079		Lratd1	Bcas2
	Ankrd9	Ahcy	Gm36120		Lrba	Bcas3
	Anks1	Ahcyl1	Gm36503		Lrcol1	Bcat2
	Anks1b	Ahcyl2	Gm36520		Lrfn1	Bccip
	Anks3	Ahdc1	Gm36569		Lrfn2	Bcdin3d
	Anks6	Ahi1	Gm36736		Lrfn3	Bche
	Ankzf1	Ahnak	Gm36793		Lrg1	Bckdha
	Anln	Ahnak2	Gm37013		Lrmp	Bckdhb
	Ano1	Ahr	Gm37035		Lrp1b	Bckdk
	Ano10	Ahrr	Gm37047		Lrp2	Bcl10
	Ano3	Ahsa1	Gm37092		Lrp3	Bcl2l1
	Ano4	Ahsa2	Gm37118		Lrrc15	Bcl2l10
	Ano5	Ahsg	Gm37131		Lrrc24	Bcl2l12
	Ano6	AI115009	Gm37136		Lrrc26	Bcl2l13
	Ano8	AI197445	Gm37165		Lrrc3c	Bcl2l2
	Anp32a	AI314180	Gm37179		Lrrc4b	Bcl6
	Anp32b	AI413582	Gm37224		Lrrc4c	Bcl7a
	Anp32e	AI427809	Gm37233		Lrrc7	Bcl7b
	Anpep	AI429214	Gm37264		Lrrc75b	Bcl7c
	Antxr1	AI463229	Gm37343		Lrrk2	Bcl9
	Antxr2	AI464131	Gm37356		Lrrn4	Bcl9l
	Anxa11	AI467606	Gm37361		Lrrtm1	Bclaf1
	Anxa13	AI480526	Gm37374		Lrrtm3	Bcorl1
	Anxa2	AI504432	Gm37425		Lsamp	Bcr
	Anxa3	AI506816	Gm37446		Ltb4r2	Bcs1l
	Anxa4	AI593442	Gm37477		Ltbp2	Bdh2
	Anxa5	AI597479	Gm37587		Ltbp3	Bdp1
	Anxa6	AI606473	Gm37604		Ltbp4	Becn1
	Anxa7	AI646519	Gm37608		Ltk	Becn2
	Aopep	AI661453	Gm37631		Lvrn	Bend3
	Aox1	AI662270	Gm3764		Ly6h	Bend4
	Aox2	AI837181	Gm37644		Lyn	Bend5
	Aox3	AI839979	Gm37652		Lypd1	Best1
	Ap1ar	AI854703	Gm37667		Lypd3	Bet1
	Ap1b1	AI987944	Gm37695		Lypd6b	Bet1l
	Ap1g1	Aicda	Gm37708		Lyzl4	Bex3
	Ap1g2	Aida	Gm37713		M5C1000I18Rik	Bfar
	Ap1m1	Aif1l	Gm37744		Mab21l1	Bfsp1
	Ap1m2	Aifm1	Gm37753		Mab21l2	Bhlha15
	Ap1s1	Aifm2	Gm37805		Macf1	Bhlhb9
	Ap1s2	Aifm3	Gm37811		Mad2l2	Bhlhe40
	Ap1s3	Aig1	Gm37843		Mafa	Bhlhe41
	Ap2a1	Aim1	Gm37844		Mafb	Bicc1
	Ap2a2	Aim1l	Gm37845		Magel2	Bicd1
	Ap2b1	Aim2	Gm37856		Magi2	Bicd2
	Ap2m1	Aimp1	Gm37981		Mak	Bicdl1
	Ap2s1	Aimp2	Gm38011		Mal	Bicra
	Ap3b1	Aip	Gm38068		Mal2	Bicral
	Ap3b2	Aire	Gm38101		Mall	Bid
	Ap3d1	Airn	Gm38103		Mamld1	Bik
	Ap3m1	Ajap1	Gm38213		Mansc1	Bin1
	Ap3m2	Ajm1	Gm38225		Map3k21	Bin2
	Ap3s1	Ajuba	Gm38227		Map3k9	Bin3
	Ap3s2	AK157302	Gm38285		Map6	Birc2
	Ap4b1	Ak2	Gm38293		Mapk11	Birc3
	Ap4e1	Ak3	Gm38389		Mapk12	Birc5
	Ap4m1	Ak3l2-ps	Gm38426		Mapk13	Birc6
	Ap4s1	Ak4	Gm38477		Mapk15	Bivm
	Ap5b1	Ak5	Gm38575		Mapk4	Blcap
	Ap5m1	Ak6	Gm38577		Mapre2	Blm
	Ap5s1	Ak7	Gm38593		Marveld3	Blmh
	Ap5z1	Ak8	Gm38604		Mast1	Bloc1s1
	Apaf1	Ak9	Gm38666		Mast3	Bloc1s2
	Apba1	Akain1	Gm38667		Matn2	Bloc1s3
	Apba2	Akap1	Gm38708		Matn4	Bloc1s4
	Apba3	Akap10	Gm38941		Mbd3l2	Bloc1s5
	Apbb1	Akap11	Gm39038		Mbp	Bloc1s6
	Apbb1ip	Akap12	Gm39168		Mc4r	Bloc1s6os
	Apbb2	Akap13	Gm39244		Mcc	Bloodlinc
	Apbb3	Akap17b	Gm39307		Mcidas	Blvra
	Apc	Akap2	Gm39456		Mcoln2	Blvrb
	Apc2	Akap5	Gm40123		Mcoln3	Blzf1
	Apcdd1	Akap6	Gm40383		Mdfi	Bmf
	Apeh	Akap7	Gm40493		Mdfic	Bmp2k
	Apela	Akap8	Gm40608		Mdga1	Bmp5
	Apex1	Akap8l	Gm4065		Mdga2	Bmp7
	Apex2	Akap9	Gm4081		Me3	Bmpr1a
	Aph1a	Akip1	Gm40841		Mecom	Bmpr2
	Aph1b	Akirin1	Gm40999		Mecomos	Bms1
	Aph1c	Akirin2	Gm41192		Med12l	Bmt2
	Api5	Akna	Gm4125		Med15	Bmyc
	Apip	Aknad1	Gm41335		Medag	Bnc2
	Apitd1	Akr1a1	Gm41504		Megf11	Bnip1
	Aplf	Akr1b10	Gm4152		Megf6	Bnip2
	Apln	Akr1b3	Gm41787		Mei1	Bnip3
	Aplp1	Akr1b8	Gm4202		Meioc	Bnip3l
	Aplp2	Akr1c14	Gm4222		Meis1	Bod1
	Apmap	Akr1c19	Gm42303		Meis2	Bod1l
	Apoa1	Akr1cl	Gm42372		Meis3	Bola1
	Apoa1bp	Akr1e1	Gm42456		Meox2	Bola2
	Apoa2	Akr7a5	Gm4247		Mesp1	Bola3
	Apob	Akt1	Gm4248		Mest	Boll
	Apobec1	Akt1s1	Gm42486		Met	Bop1
	Apobec2	Akt2	Gm42488		Mettl24	Borcs5
	Apobec3	Akt2-ps	Gm42495		Mettl7a2	Borcs6
	Apobec4	Akt3	Gm42498		Mfhas1	Borcs7
	Apobr	Aktip	Gm42517		Mfsd4a	Borcs8
	Apoc1	AL607088.1	Gm42518		Mfsd4b1	Bpgm
	Apoe	AL672038.1	Gm4252		Mfsd4b2	Bphl
	Apof	AL731706.1	Gm42545		Mfsd4b2-ps	Bpi
	Apoh	AL732295.1	Gm42557		Mfsd4b5	Bpnt1
	Apol7d	AL807811.1	Gm42558		Mgarp	Bptf
	Apold1	AL845275.1	Gm42668		Mgat3	Braf
	Apon	Alad	Gm42692		Mgat4d	Brap
	Apoo	Alas1	Gm42693		Mgat5b	Brat1
	Apool	Albfm1	Gm42738		Mia3	Brca1
	Apopt1	Alcam	Gm42760		Miat	Brca2
	App	Aldh16a1	Gm42761		Mical3	Brd1
	Appbp2	Aldh18a1	Gm42802		Minar1	Brd2
	Appbp2os	Aldh1a1	Gm42803		Mir10b	Brd3
	Appl1	Aldh1a2	Gm42889		Mir1199	Brd3os
	Appl2	Aldh1a3	Gm42901		Mir124-2hg	Brd4
	Aprt	Aldh1b1	Gm42902		Mir1247	Brd7
	Aptx	Aldh1l1	Gm43050		Mir124a-1hg	Brd8
	Aqp10-ps	Aldh1l2	Gm43120		Mir124a-2	Brdt
	Aqp11	Aldh2	Gm43154		Mir124a-3	Brf1
	Aqp2	Aldh3a2	Gm43183		Mir128-2	Brf2
	Aqp3	Aldh4a1	Gm43184		Mir129-2	Bri3
	Aqp5	Aldh5a1	Gm43334		Mir129b	Bri3bp
	Aqp6	Aldh6a1	Gm43349		Mir137	Brinp1
	Aqr	Aldh7a1	Gm43353		Mir1897	Brip1
	Ar	Aldh9a1	Gm43377		Mir1900	Brix1
	Araf	Aldoa	Gm4349		Mir1901	Brk1
	Arap1	Aldoa-ps3	Gm43522		Mir1903	Brms1
	Arap2	Aldoa-ps4	Gm43524		Mir1907	Brms1l
	Arc	Aldoart1	Gm43539		Mir193a	Brox
	Arcn1	Aldoart2	Gm43555		Mir196a-1	Brpf1
	Areg	Aldoc	Gm43610		Mir196b	Brpf3
	Arel1	Alg1	Gm43697		Mir3081	Brsk1
	Arf1	Alg10b	Gm43782		Mir3093	Brwd1
	Arf2	Alg11	Gm43851		Mir375	Brwd3
	Arf3	Alg12	Gm43971		Mir378a	Bscl2
[truncated: 21,754 more rows]

## Sheet: Figure 2c
Figure 2c
	uSPG.ZBTB16_20116	uSPG.H3K4me3_21538	uSPG.H3K27ac_11472		ZBTB16.H3K4me3.H3K27ac	ZBTB16.H3K4me3-H3K27Ac
	Marchf1	0610005C13Rik	0610009B22Rik		Mtarc2	Marchf1
	Mtarc2	0610006L08Rik	0610009E02Rik		Marchf2	Marchf3
	Marchf2	0610007P14Rik	0610009L18Rik		Marchf5	Marchf4
	Marchf3	0610009B22Rik	0610009O20Rik		Marchf6	Marchf9
	Marchf4	0610009E02Rik	0610010F05Rik		Marchf7	Marchf10
	Marchf5	0610009L18Rik	0610010K14Rik		Marchf8	Marchf11
	Marchf6	0610010F05Rik	0610012G03Rik		Septin1	Septin3
	Marchf7	0610010K14Rik	0610030E20Rik		Septin2	Septin4
	Marchf8	0610012G03Rik	0610037L13Rik		Septin5	Septin6
	Marchf9	0610025J13Rik	0610038B21Rik		Septin7	0610005C13Rik
	Marchf10	0610030E20Rik	0610039K10Rik		Septin8	0610025J13Rik
	Marchf11	0610033M10Rik	0610040B10Rik		Septin9	0610033M10Rik
	Septin1	0610037L13Rik	0610040F04Rik		Septin10	0610040J01Rik
	Septin2	0610038B21Rik	1110002L01Rik		Septin11	0610043K17Rik
	Septin3	0610039K10Rik	1110004E09Rik		0610009B22Rik	1010001N08Rik
	Septin4	0610040B10Rik	1110004F10Rik		0610009E02Rik	1110002J07Rik
	Septin5	0610040F04Rik	1110006O24Rik		0610009L18Rik	1110008P14Rik
	Septin6	0610040J01Rik	1110008F13Rik		0610010F05Rik	1110013H19Rik
	Septin7	0610043K17Rik	1110012L19Rik		0610010K14Rik	1110017D15Rik
	Septin8	1010001B22Rik	1110020A21Rik		0610012G03Rik	1110018N20Rik
	Septin9	1010001N08Rik	1110025M09Rik		0610030E20Rik	1110032F04Rik
	Septin10	1110002E22Rik	1110032A03Rik		0610037L13Rik	1110034G24Rik
	Septin11	1110002J07Rik	1110036E04Rik		0610038B21Rik	1110035H17Rik
	Septin12	1110002L01Rik	1110038B12Rik		0610039K10Rik	1110037F02Rik
	0610005C13Rik	1110004E09Rik	1110038F14Rik		0610040B10Rik	1110051M20Rik
	0610009B22Rik	1110004F10Rik	1110046J04Rik		0610040F04Rik	1190005I06Rik
	0610009E02Rik	1110006O24Rik	1110059E24Rik		1110002L01Rik	1500004A13Rik
	0610009L18Rik	1110008F13Rik	1110059G10Rik		1110004E09Rik	1500009L16Rik
	0610009O20Rik	1110008L16Rik	1110065P20Rik		1110004F10Rik	1500011K16Rik
	0610010F05Rik	1110008P14Rik	1190002N15Rik		1110006O24Rik	1500017E21Rik
	0610010K14Rik	1110012L19Rik	1190007I07Rik		1110008F13Rik	1500032F14Rik
	0610012G03Rik	1110013H19Rik	1300002E11Rik		1110012L19Rik	1600002H07Rik
	0610025J13Rik	1110017D15Rik	1300014J16Rik		1110020A21Rik	1600014C23Rik
	0610030E20Rik	1110018N20Rik	1300017J02Rik		1110025M09Rik	1600017P15Rik
	0610031O16Rik	1110019D14Rik	1500002C15Rik		1110032A03Rik	1600029O15Rik
	0610033M10Rik	1110020A21Rik	1500002F19Rik		1110036E04Rik	1700001G17Rik
	0610037L13Rik	1110025M09Rik	1500011B03Rik		1110038B12Rik	1700001K23Rik
	0610038B21Rik	1110032A03Rik	1500015A07Rik		1110038F14Rik	1700001L05Rik
	0610039K10Rik	1110032F04Rik	1500026H17Rik		1110046J04Rik	1700001O22Rik
	0610040B10Rik	1110034G24Rik	1600002K03Rik		1110059E24Rik	1700001P01Rik
	0610040F04Rik	1110035H17Rik	1600012H06Rik		1110059G10Rik	1700003E16Rik
	0610040J01Rik	1110036E04Rik	1600014C10Rik		1110065P20Rik	1700003F12Rik
	0610043K17Rik	1110037F02Rik	1600020E01Rik		1190002N15Rik	1700003M07Rik
	1010001N08Rik	1110038B12Rik	1600023N17Rik		1190007I07Rik	1700006H21Rik
	1100001I12Rik	1110038F14Rik	1700001G11Rik		1300002E11Rik	1700007F19Rik
	1110002J07Rik	1110046J04Rik	1700003D09Rik		1300014J16Rik	1700007G11Rik
	1110002L01Rik	1110051M20Rik	1700003G18Rik		1300017J02Rik	1700007K13Rik
	1110004E09Rik	1110059E24Rik	1700007L15Rik		1500002C15Rik	1700008B11Rik
	1110004F10Rik	1110059G10Rik	1700008J07Rik		1500002F19Rik	1700008K24Rik
	1110006O24Rik	1110065P20Rik	1700010B13Rik		1500011B03Rik	1700008O03Rik
	1110008F13Rik	1190002N15Rik	1700010K24Rik		1500015A07Rik	1700009C05Rik
	1110008P14Rik	1190005I06Rik	1700011D18Rik		1500026H17Rik	1700010G06Rik
	1110012L19Rik	1190007I07Rik	1700012D14Rik		1600002K03Rik	1700010I14Rik
	1110013H19Rik	1300002E11Rik	1700013A02Rik		1600012H06Rik	1700011C11Rik
	1110017D15Rik	1300014J16Rik	1700015C15Rik		1600014C10Rik	1700012C14Rik
	1110018N20Rik	1300017J02Rik	1700016B15Rik		1600020E01Rik	1700013F07Rik
	1110020A21Rik	1500002C15Rik	1700016D08Rik		1600023N17Rik	1700013H16Rik
	1110025M09Rik	1500002F19Rik	1700016H03Rik		1700001G11Rik	1700013M08Rik
	1110032A03Rik	1500004A13Rik	1700017B05Rik		1700003D09Rik	1700016A09Rik
	1110032F04Rik	1500009L16Rik	1700018M17Rik		1700003G18Rik	1700016H13Rik
	1110034G24Rik	1500011B03Rik	1700019L13Rik		1700007L15Rik	1700016J18Rik
	1110035H17Rik	1500011K16Rik	1700020I14Rik		1700008J07Rik	1700016K19Rik
	1110036E04Rik	1500012K07Rik	1700021F05Rik		1700010B13Rik	1700016P03Rik
	1110037F02Rik	1500015A07Rik	1700022H01Rik		1700010K24Rik	1700017N19Rik
	1110038B12Rik	1500015O10Rik	1700022N22Rik		1700011D18Rik	1700018A04Rik
	1110038F14Rik	1500017E21Rik	1700023B13Rik		1700012D14Rik	1700018A14Rik
	1110046J04Rik	1500026H17Rik	1700023D09Rik		1700013A02Rik	1700018B08Rik
	1110051M20Rik	1500032F14Rik	1700023H06Rik		1700015C15Rik	1700018B24Rik
	1110059E24Rik	1600002H07Rik	1700025G04Rik		1700016B15Rik	1700018L02Rik
	1110059G10Rik	1600002K03Rik	1700026N04Rik		1700016D08Rik	1700019A02Rik
	1110065P20Rik	1600012H06Rik	1700028E10Rik		1700016H03Rik	1700019C18Rik
	1190002N15Rik	1600014C10Rik	1700028J19Rik		1700017B05Rik	1700019D03Rik
	1190005I06Rik	1600014C23Rik	1700028N14Rik		1700018M17Rik	1700019E08Rik
	1190007I07Rik	1600017P15Rik	1700029J07Rik		1700019L13Rik	1700019G24Rik
	1300002E11Rik	1600020E01Rik	1700030C12Rik		1700020I14Rik	1700020D05Rik
	1300014J16Rik	1600023N17Rik	1700030J22Rik		1700021F05Rik	1700020G03Rik
	1300017J02Rik	1600029O15Rik	1700030K09Rik		1700022H01Rik	1700020L24Rik
	1500002C15Rik	1700001C02Rik	1700031P21Rik		1700022N22Rik	1700020M21Rik
	1500002F19Rik	1700001C19Rik	1700034H15Rik		1700023B13Rik	1700020N01Rik
	1500004A13Rik	1700001G11Rik	1700034P13Rik		1700023H06Rik	1700021J08Rik
	1500009L16Rik	1700001G17Rik	1700037C18Rik		1700025G04Rik	1700021N21Rik
	1500011B03Rik	1700001J11Rik	1700037F03Rik		1700026N04Rik	1700022H16Rik
	1500011K16Rik	1700001K23Rik	1700037H04Rik		1700028E10Rik	1700023C21Rik
	1500015A07Rik	1700001L05Rik	1700040L08Rik		1700028J19Rik	1700024P16Rik
	1500017E21Rik	1700001L19Rik	1700041G16Rik		1700028N14Rik	1700025A08Rik
	1500026H17Rik	1700001O22Rik	1700042D02Rik		1700029J07Rik	1700025F24Rik
	1500032F14Rik	1700001P01Rik	1700045H11Rik		1700030C12Rik	1700026F02Rik
	1520401A03Rik	1700003D09Rik	1700047K16Rik		1700030J22Rik	1700026J14Rik
	1600002D24Rik	1700003E16Rik	1700047O18Rik		1700030K09Rik	1700027A07Rik
	1600002H07Rik	1700003F12Rik	1700052K11Rik		1700031P21Rik	1700027H10Rik
	1600002K03Rik	1700003G18Rik	1700055D18Rik		1700034H15Rik	1700028D13Rik
	1600010M07Rik	1700003I16Rik	1700056E22Rik		1700034P13Rik	1700028I16Rik
	1600012H06Rik	1700003I22Rik	1700061A03Rik		1700037C18Rik	1700028K03Rik
	1600014C10Rik	1700003M07Rik	1700063J08Rik		1700037F03Rik	1700028P15Rik
	1600014C23Rik	1700003N22Rik	1700064H15Rik		1700037H04Rik	1700029J03Rik
	1600017P15Rik	1700006H21Rik	1700065D16Rik		1700040L08Rik	1700029M20Rik
	1600019K03Rik	1700006J14Rik	1700066B19Rik		1700041G16Rik	1700029P11Rik
	1600020E01Rik	1700006P03Rik	1700066M21Rik		1700042D02Rik	1700030A11Rik
	1600023N17Rik	1700007B14Rik	1700069B07Rik		1700045H11Rik	1700030C10Rik
	1600029I14Rik	1700007F19Rik	1700074A21Rik		1700047K16Rik	1700030O20Rik
	1600029O15Rik	1700007G11Rik	1700081N11Rik		1700047O18Rik	1700031M16Rik
	1700001G11Rik	1700007K13Rik	1700082M22Rik		1700052K11Rik	1700034J04Rik
	1700001G17Rik	1700007L15Rik	1700084C06Rik		1700055D18Rik	1700039E22Rik
	1700001K23Rik	1700008B11Rik	1700084E18Rik		1700056E22Rik	1700039I01Rik
	1700001L05Rik	1700008C04Rik	1700086O06Rik		1700061A03Rik	1700039M10Rik
	1700001O22Rik	1700008J07Rik	1700086P04Rik		1700063J08Rik	1700040D17Rik
	1700001P01Rik	1700008K24Rik	1700088E04Rik		1700064H15Rik	1700040L02Rik
	1700003D09Rik	1700008N11Rik	1700092M07Rik		1700065D16Rik	1700041I07Rik
	1700003E16Rik	1700008O03Rik	1700093J21Rik		1700066B19Rik	1700042O10Rik
	1700003F12Rik	1700008P02Rik	1700095J07Rik		1700066M21Rik	1700047G03Rik
	1700003G13Rik	1700009C05Rik	1700096K18Rik		1700069B07Rik	1700047M11Rik
	1700003G18Rik	1700009N14Rik	1700101I11Rik		1700074A21Rik	1700048O20Rik
	1700003M07Rik	1700010B13Rik	1700102H20Rik		1700081N11Rik	1700051A21Rik
	1700006E09Rik	1700010D01Rik	1700104B16Rik		1700082M22Rik	1700051O22Rik
	1700006H21Rik	1700010G06Rik	1700105P06Rik		1700084C06Rik	1700052I22Rik
	1700007F19Rik	1700010I14Rik	1700112J16Rik		1700084E18Rik	1700054A03Rik
	1700007G11Rik	1700010K23Rik	1700113A16Rik		1700086O06Rik	1700057H15Rik
	1700007K13Rik	1700010K24Rik	1700120B22Rik		1700086P04Rik	1700063D05Rik
	1700007L15Rik	1700011C11Rik	1700120C14Rik		1700088E04Rik	1700063O14Rik
	1700007P06Rik	1700011D18Rik	1700122E12Rik		1700092M07Rik	1700064M15Rik
	1700008B11Rik	1700011L03Rik	1700123M08Rik		1700093J21Rik	1700065J11Rik
	1700008J07Rik	1700011M02Rik	1700123O20Rik		1700095J07Rik	1700066J03Rik
	1700008K24Rik	1700012B07Rik	1700125G22Rik		1700096K18Rik	1700067K01Rik
	1700008O03Rik	1700012B09Rik	1810009A15Rik		1700101I11Rik	1700069L16Rik
	1700009C05Rik	1700012C14Rik	1810010H24Rik		1700102H20Rik	1700084J12Rik
	1700010B08Rik	1700012D14Rik	1810012K16Rik		1700104B16Rik	1700086D15Rik
	1700010B13Rik	1700012J22Rik	1810013L24Rik		1700105P06Rik	1700086L19Rik
	1700010G06Rik	1700013A02Rik	1810014B01Rik		1700112J16Rik	1700092E19Rik
	1700010I14Rik	1700013F07Rik	1810019N24Rik		1700113A16Rik	1700094M23Rik
	1700010K24Rik	1700013H16Rik	1810021B22Rik		1700120B22Rik	1700095J03Rik
	1700011C11Rik	1700013M08Rik	1810022K09Rik		1700120C14Rik	1700100I10Rik
	1700011D18Rik	1700015C15Rik	1810024B03Rik		1700122E12Rik	1700101I19Rik
	1700012C14Rik	1700016A09Rik	1810026B05Rik		1700123M08Rik	1700102F20Rik
	1700012D14Rik	1700016B15Rik	1810030O07Rik		1700123O20Rik	1700102P08Rik
	1700013A02Rik	1700016D08Rik	1810032O08Rik		1700125G22Rik	1700108N11Rik
	1700013F07Rik	1700016G22Rik	1810034E14Rik		1810009A15Rik	1700110K17Rik
	1700013H16Rik	1700016H03Rik	1810041H14Rik		1810010H24Rik	1700112D23Rik
	1700013M08Rik	1700016H13Rik	1810044D09Rik		1810012K16Rik	1700112E06Rik
	1700015C15Rik	1700016J18Rik	1810049J17Rik		1810013L24Rik	1700113H08Rik
	1700015F17Rik	1700016K19Rik	1810055G02Rik		1810014B01Rik	1700116B05Rik
	1700016A09Rik	1700016P03Rik	1810058I24Rik		1810019N24Rik	1700121N20Rik
	1700016B15Rik	1700017B05Rik	1810059C17Rik		1810021B22Rik	1700122C19Rik
	1700016D08Rik	1700017D01Rik	1810062G17Rik		1810022K09Rik	1700123L14Rik
	1700016H03Rik	1700017G19Rik	1810062O18Rik		1810024B03Rik	1700124L16Rik
	1700016H13Rik	1700017I07Rik	2010001A14Rik		1810026B05Rik	1700125G02Rik
	1700016J18Rik	1700017N19Rik	2010007H06Rik		1810030O07Rik	1700125H20Rik
	1700016K19Rik	1700018A04Rik	2010106G04Rik		1810034E14Rik	1700127F24Rik
	1700016P03Rik	1700018A14Rik	2010107E04Rik		1810041H14Rik	1700128F08Rik
	1700017B05Rik	1700018B08Rik	2010109A12Rik		1810044D09Rik	1810008I18Rik
	1700017J07Rik	1700018B24Rik	2010110E17Rik		1810049J17Rik	1810011O10Rik
	1700017N19Rik	1700018L02Rik	2010111I01Rik		1810055G02Rik	1810012K08Rik
	1700018A04Rik	1700018M17Rik	2010300C02Rik		1810058I24Rik	1810013D15Rik
	1700018A14Rik	1700018P08Rik	2010315B03Rik		1810059C17Rik	1810014P07Rik
	1700018B08Rik	1700019A02Rik	2010320M18Rik		1810062G17Rik	1810019D21Rik
	1700018B24Rik	1700019A23Rik	2210016L21Rik		1810062O18Rik	1810037I17Rik
	1700018L02Rik	1700019B21Rik	2210406O10Rik		2010001A14Rik	1810041L15Rik
	1700018M17Rik	1700019C18Rik	2210408I21Rik		2010007H06Rik	1810043G02Rik
	1700019A02Rik	1700019D03Rik	2300009A05Rik		2010106G04Rik	1810053B23Rik
	1700019C18Rik	1700019E08Rik	2310009A05Rik		2010107E04Rik	1810058N15Rik
	1700019D03Rik	1700019G24Rik	2310009B15Rik		2010109A12Rik	1810059H22Rik
	1700019E08Rik	1700019L13Rik	2310010J17Rik		2010110E17Rik	1810063I02Rik
	1700019G24Rik	1700019M22Rik	2310011J03Rik		2010111I01Rik	2010001K21Rik
	1700019L13Rik	1700019N19Rik	2310014F06Rik		2010300C02Rik	2010008C14Rik
	1700020D05Rik	1700019P21Rik	2310015A10Rik		2010315B03Rik	2010016I18Rik
	1700020G03Rik	1700020D05Rik	2310022A10Rik		2010320M18Rik	2010107G23Rik
	1700020G17Rik	1700020G03Rik	2310022B05Rik		2210016L21Rik	2010110K18Rik
	1700020I14Rik	1700020I14Rik	2310026L22Rik		2210406O10Rik	2010204K13Rik
	1700020L24Rik	1700020L24Rik	2310033P09Rik		2210408I21Rik	2010320O07Rik
	1700020M21Rik	1700020M21Rik	2310034G01Rik		2300009A05Rik	2200002A13Rik
	1700020N01Rik	1700020N01Rik	2310035C23Rik		2310009A05Rik	2200002D01Rik
	1700021F05Rik	1700020N18Rik	2310039H08Rik		2310009B15Rik	2200002J24Rik
	1700021J08Rik	1700021A07Rik	2310040G24Rik		2310010J17Rik	2210011C24Rik
	1700021N21Rik	1700021F05Rik	2310043P16Rik		2310011J03Rik	2210016F16Rik
	1700022H01Rik	1700021F07Rik	2310057M21Rik		2310014F06Rik	2210039B01Rik
	1700022H16Rik	1700021J08Rik	2310058D17Rik		2310015A10Rik	2210408F21Rik
	1700022N22Rik	1700021N21Rik	2310061I04Rik		2310022A10Rik	2210417A02Rik
	1700023B13Rik	1700021P04Rik	2310068J16Rik		2310022B05Rik	2300002M23Rik
	1700023C21Rik	1700022H01Rik	2410002F23Rik		2310026L22Rik	2310001H17Rik
	1700023F06Rik	1700022H16Rik	2410004B18Rik		2310033P09Rik	2310001K24Rik
	1700023H06Rik	1700022N22Rik	2410006H16Rik		2310034G01Rik	2310026I22Rik
	1700024I08Rik	1700023B13Rik	2410015M20Rik		2310039H08Rik	2310030G06Rik
	1700024P16Rik	1700023C21Rik	2410022M11Rik		2310040G24Rik	2310043O21Rik
	1700025A08Rik	1700023F02Rik	2410080I02Rik		2310043P16Rik	2310047D07Rik
	1700025F24Rik	1700023H06Rik	2410089E03Rik		2310057M21Rik	2310069B03Rik
	1700025G04Rik	1700024G13Rik	2410131K14Rik		2310058D17Rik	2310069G16Rik
	1700025H01Rik	1700024P16Rik	2500002B13Rik		2310061I04Rik	2310074N15Rik
	1700025N21Rik	1700025A08Rik	2500004C02Rik		2310068J16Rik	2310079G19Rik
	1700026F02Rik	1700025F22Rik	2510009E07Rik		2410002F23Rik	2400006E01Rik
	1700026J14Rik	1700025F24Rik	2510039O18Rik		2410004B18Rik	2410003I16Rik
	1700026N04Rik	1700025G04Rik	2510046G10Rik		2410006H16Rik	2410004P03Rik
	1700027A07Rik	1700025J12Rik	2600006K01Rik		2410015M20Rik	2410017I17Rik
	1700027H10Rik	1700025K04Rik	2610001J05Rik		2410022M11Rik	2510002D24Rik
	1700028D13Rik	1700025L06Rik	2610002M06Rik		2410080I02Rik	2600014E21Rik
	1700028E10Rik	1700026F02Rik	2610005L07Rik		2410089E03Rik	2610016A17Rik
	1700028I16Rik	1700026J12Rik	2610008E11Rik		2410131K14Rik	2610017A05Rik
	1700028J19Rik	1700026J14Rik	2610020C07Rik		2500002B13Rik	2610020H08Rik
	1700028K03Rik	1700026N04Rik	2610035D17Rik		2500004C02Rik	2610021A01Rik
	1700028N14Rik	1700027A07Rik	2610037D02Rik		2510009E07Rik	2610027K06Rik
	1700028P15Rik	1700027A15Rik	2610044O15Rik8		2510039O18Rik	2610028E06Rik
	1700029J03Rik	1700027H10Rik	2610206C17Rik		2510046G10Rik	2610035F20Rik
	1700029J07Rik	1700028B04Rik	2610301B20Rik		2600006K01Rik	2610300A13Rik
	1700029M20Rik	1700028D13Rik	2610306M01Rik		2610001J05Rik	2610307P16Rik
	1700029P11Rik	1700028E10Rik	2610507B11Rik		2610002M06Rik	2610316D01Rik
	1700030A11Rik	1700028I16Rik	2610507I01Rik		2610005L07Rik	2610318N02Rik
	1700030C10Rik	1700028J19Rik	2700038G22Rik		2610008E11Rik	2610524H06Rik
	1700030C12Rik	1700028K03Rik	2700046G09Rik		2610020C07Rik	2700033N17Rik
	1700030J22Rik	1700028N14Rik	2700049A03Rik		2610035D17Rik	2700060E02Rik
	1700030K09Rik	1700028P14Rik	2700062C07Rik		2610037D02Rik	2700069I18Rik
	1700030O20Rik	1700028P15Rik	2700081O15Rik		2610044O15Rik8	2700080J24Rik
	1700031M16Rik	1700029B24Rik	2700097O09Rik		2610206C17Rik	2810021J22Rik
	1700031P21Rik	1700029J03Rik	2700099C18Rik		2610301B20Rik	2810032G03Rik
	1700034H15Rik	1700029J07Rik	2810001G20Rik		2610306M01Rik	2810039B14Rik
	1700034J04Rik	1700029M20Rik	2810002D19Rik		2610507B11Rik	2810405F15Rik
	1700034J05Rik	1700029P11Rik	2810004N23Rik		2610507I01Rik	2810407A14Rik
	1700034P13Rik	1700030A11Rik	2810006K23Rik		2700038G22Rik	2810428I15Rik
	1700037C18Rik	1700030C10Rik	2810013P06Rik		2700046G09Rik	2810429I04Rik
	1700037F03Rik	1700030C12Rik	2810025M15Rik		2700049A03Rik	2810433D01Rik
	1700037H04Rik	1700030F04Rik	2810029C07Rik		2700062C07Rik	2810457G06Rik
	1700039E22Rik	1700030F18Rik	2810402E24Rik		2700081O15Rik	2810459M11Rik
	1700039I01Rik	1700030J22Rik	2810403A07Rik		2700097O09Rik	2810468N07Rik
	1700039M10Rik	1700030K09Rik	2810403D21Rik		2700099C18Rik	2900005J15Rik
	1700040D17Rik	1700030N03Rik	2810405F17Rik		2810001G20Rik	2900026A02Rik
	1700040L02Rik	1700030N18Rik	2810408A11Rik		2810002D19Rik	2900041M22Rik
	1700040L08Rik	1700030O20Rik	2810408I11Rik		2810004N23Rik	2900052L18Rik
	1700041G16Rik	1700031A10Rik	2810410L24Rik		2810006K23Rik	2900072N19Rik
	1700041I07Rik	1700031M16Rik	2810414N06Rik		2810013P06Rik	2900079G21Rik
	1700042D02Rik	1700031P21Rik	2810430I11Rik		2810025M15Rik	3000002C10Rik
	1700042O10Rik	1700034H15Rik	2810454H06Rik		2810029C07Rik	3010001F23Rik
	1700044C05Rik	1700034J04Rik	2810474O19Rik		2810402E24Rik	3110035E14Rik
	1700045H11Rik	1700034P13Rik	2900009J06Rik		2810403A07Rik	3110039M20Rik
	1700047G03Rik	1700036A12Rik	2900060B14Rik		2810403D21Rik	3110070M22Rik
	1700047K16Rik	1700037C06Rik	2900060N12Rik		2810405F17Rik	3110082J24Rik
	1700047M11Rik	1700037C18Rik	2900076A07Rik		2810408A11Rik	3300002P13Rik
	1700047O18Rik	1700037F03Rik	2900089D17Rik		2810408I11Rik	3425401B19Rik
	1700048M11Rik	1700037H04Rik	2900093K20Rik		2810410L24Rik	3632451O06Rik
	1700048O20Rik	1700039E22Rik	3010003L21Rik		2810414N06Rik	4430402I18Rik
	1700051A21Rik	1700039I01Rik	3110001I22Rik		2810430I11Rik	4731419I09Rik
	1700051O22Rik	1700039M10Rik	3110002H16Rik		2810454H06Rik	4732414G09Rik
	1700052I22Rik	1700040D17Rik	3110009E18Rik		2810474O19Rik	4732463B04Rik
	1700052K11Rik	1700040L02Rik	3110031N09Rik		2900009J06Rik	4732471J01Rik
	1700054A03Rik	1700040L08Rik	3110039I08Rik		2900060B14Rik	4732490B19Rik
	1700055D18Rik	1700041G16Rik	3110040N11Rik		2900060N12Rik	4833404L02Rik
	1700056E22Rik	1700041I07Rik	3110043O21Rik		2900076A07Rik	4833407H14Rik
	1700057H15Rik	1700042D02Rik	3110045C21Rik		2900089D17Rik	4833412C05Rik
	1700058P15Rik	1700042O10Rik	3110053B16Rik		2900093K20Rik	4833418N17Rik
	1700060C20Rik	1700045H11Rik	3110056K07Rik		3010003L21Rik	4833422C13Rik
	1700061A03Rik	1700046C09Rik	3110062M04Rik		3110001I22Rik	4833422M21Rik
	1700061E18Rik	1700047E10Rik	3110082I17Rik		3110002H16Rik	4833423E24Rik
	1700063D05Rik	1700047G03Rik	3110083C13Rik		3110009E18Rik	4833427G06Rik
	1700063J08Rik	1700047K16Rik	3300002I08Rik		3110031N09Rik	4921504E06Rik
	1700063O14Rik	1700047M11Rik	3830406C13Rik		3110039I08Rik	4921507G05Rik
	1700064H15Rik	1700047O18Rik	3830408C21Rik		3110040N11Rik	4921507P07Rik
	1700064J06Rik	1700048O20Rik	4632404H12Rik		3110043O21Rik	4921516A02Rik
	1700064M15Rik	1700048P04Rik	4632411P08Rik		3110045C21Rik	4921520N01Rik
	1700065D16Rik	1700049E15Rik	4632415L05Rik		3110053B16Rik	4921522P10Rik
	1700065J11Rik	1700049E22Rik	4632427E13Rik		3110056K07Rik	4921523L03Rik
	1700066B19Rik	1700049L16Rik	4632428C04Rik		3110062M04Rik	4921530L21Rik
	1700066J03Rik	1700051A21Rik	4732416N19Rik		3110082I17Rik	4921531P14Rik
	1700066M21Rik	1700051O22Rik	4732440D04Rik		3110083C13Rik	4921534A09Rik
	1700067K01Rik	1700052I22Rik	4732491K20Rik		3300002I08Rik	4930402F06Rik
	1700069B07Rik	1700052K11Rik	4833408A19Rik		3830406C13Rik	4930404H11Rik
	1700069L16Rik	1700054A03Rik	4833417C18Rik		3830408C21Rik	4930404H24Rik
	1700074A21Rik	1700054O05Rik	4833418N02Rik		4632404H12Rik	4930404N11Rik
	1700080C20Rik	1700055D18Rik	4833419F23Rik		4632411P08Rik	4930408O17Rik
	1700081N11Rik	1700056E22Rik	4833420G17Rik		4632415L05Rik	4930412O13Rik
	1700082M22Rik	1700057H15Rik	4833438C02Rik		4632427E13Rik	4930423D22Rik
	1700084C06Rik	1700061A03Rik	4833439L19Rik		4632428C04Rik	4930425O10Rik
	1700084E18Rik	1700063D05Rik	4833445I07Rik		4732416N19Rik	4930426D05Rik
	1700084J12Rik	1700063H04Rik	4921504A21Rik		4732440D04Rik	4930426I24Rik
	1700086D15Rik	1700063I16Rik	4921524J17Rik		4732491K20Rik	4930426L09Rik
	1700086L19Rik	1700063J08Rik	4921531C22Rik		4833408A19Rik	4930427A07Rik
	1700086O06Rik	1700063K16Rik	4921536K21Rik		4833417C18Rik	4930429D17Rik
	1700086P04Rik	1700063O14Rik	4930402H24Rik		4833418N02Rik	4930430A15Rik
	1700088E04Rik	1700064H15Rik	4930404I05Rik		4833419F23Rik	4930430F08Rik
	1700092E19Rik	1700064M15Rik	4930405A21Rik		4833420G17Rik	4930430O22Rik
	1700092K14Rik	1700065D16Rik	4930412C18Rik		4833438C02Rik	4930432J09Rik
	1700092M07Rik	1700065I16Rik	4930412F09Rik		4833439L19Rik	4930433N12Rik
	1700093J21Rik	1700065J11Rik	4930412F12Rik		4833445I07Rik	4930440I19Rik
	1700094M23Rik	1700065L07Rik	4930412L05Rik		4921504A21Rik	4930444P10Rik
	1700095A13Rik	1700066B19Rik	4930412M03Rik		4921524J17Rik	4930445N18Rik
	1700095J03Rik	1700066J03Rik	4930413G21Rik		4921531C22Rik	4930447C11Rik
	1700095J07Rik	1700066M21Rik	4930417H01Rik		4921536K21Rik	4930447M23Rik
	1700096J18Rik	1700067G17Rik	4930429F24Rik		4930402H24Rik	4930449E01Rik
	1700096K18Rik	1700067K01Rik	4930431P19Rik		4930404I05Rik	4930451I11Rik
	1700100I10Rik	1700069B07Rik	4930432B10Rik		4930405A21Rik	4930452B06Rik
	1700101I11Rik	1700069L16Rik	4930432K21Rik		4930412C18Rik	4930452G13Rik
	1700101I19Rik	1700071K01Rik	4930439D14Rik		4930412F09Rik	4930455B14Rik
	1700102F20Rik	1700072G22Rik	4930442H23Rik		4930412F12Rik	4930455G09Rik
	1700102H20Rik	1700074A21Rik	4930445N08Rik		4930412L05Rik	4930458D05Rik
	1700102P08Rik	1700074P13Rik	4930447C04Rik		4930412M03Rik	4930463O16Rik
	1700104B16Rik	1700080E11Rik	4930449I04Rik		4930413G21Rik	4930467D21Rik
	1700105P06Rik	1700080O16Rik	4930451G09Rik		4930417H01Rik	4930470G03Rik
	1700108F19Rik	1700081B01Rik	4930453N24Rik		4930429F24Rik	4930470P17Rik
	1700108N11Rik	1700081N11Rik	4930461C15Rik		4930431P19Rik	4930471E19Rik
	1700109I08Rik	1700082M22Rik	4930465K10Rik		4930432B10Rik	4930474N09Rik
	1700110K17Rik	1700084C06Rik	4930467K11Rik		4930432K21Rik	4930477E14Rik
	1700112D23Rik	1700084E18Rik	4930471M09Rik		4930439D14Rik	4930477N07Rik
	1700112E06Rik	1700084J12Rik	4930473A02Rik		4930442H23Rik	4930478K11Rik
	1700112J16Rik	1700086D15Rik	4930481A15Rik		4930445N08Rik	4930478L05Rik
	1700113A16Rik	1700086L19Rik	4930481B07Rik		4930447C04Rik	4930478M09Rik
	1700113H08Rik	1700086O06Rik	4930483J18Rik		4930449I04Rik	4930480K02Rik
	1700116B05Rik	1700086P04Rik	4930500F10Rik		4930451G09Rik	4930480K15Rik
	1700120B22Rik	1700088E04Rik	4930500M09Rik		4930453N24Rik	4930487H11Rik
	1700120C14Rik	1700092C02Rik	4930502E09Rik		4930461C15Rik	4930488L21Rik
	1700120K04Rik	1700092C10Rik	4930503L19Rik		4930465K10Rik	4930500A05Rik
	1700121N20Rik	1700092E19Rik	4930505A04Rik		4930467K11Rik	4930502E18Rik
	1700122C19Rik	1700092M07Rik	4930505N22Rik		4930471M09Rik	4930504O13Rik
	1700122E12Rik	1700093J21Rik	4930506C21Rik		4930473A02Rik	4930509G22Rik
	1700122O11Rik	1700094M23Rik	4930507D05Rik		4930481A15Rik	4930511A02Rik
	1700123L14Rik	1700095J03Rik	4930509E16Rik		4930481B07Rik	4930511M06Rik
	1700123M08Rik	1700095J07Rik	4930509H03Rik		4930483J18Rik	4930512B01Rik
	1700123O20Rik	1700096K18Rik	4930512P04Rik		4930500F10Rik	4930518J20Rik
	1700124L16Rik	1700100I10Rik	4930513N10Rik		4930500M09Rik	4930518P08Rik
	1700125G02Rik	1700101I11Rik	4930515G01Rik		4930502E09Rik	4930519A11Rik
	1700125G22Rik	1700101I19Rik	4930516B21Rik		4930503L19Rik	4930519K11Rik
	1700125H20Rik	1700102F20Rik	4930517E14Rik		4930505A04Rik	4930520O04Rik
	1700127F24Rik	1700102H20Rik	4930519P11Rik		4930505N22Rik	4930522O17Rik
	1700128F08Rik	1700102P08Rik	4930523C07Rik		4930506C21Rik	4930524B15Rik
	1810007D17Rik	1700104B16Rik	4930524O07Rik		4930507D05Rik	4930524C18Rik
	1810008I18Rik	1700105P06Rik	4930525G20Rik		4930509E16Rik	4930524O08Rik
	1810009A15Rik	1700108J01Rik	4930526I15Rik		4930509H03Rik	4930526L06Rik
	1810010D01Rik	1700108N11Rik	4930527F14Rik		4930512P04Rik	4930527J03Rik
	1810010H24Rik	1700110K17Rik	4930532G15Rik		4930513N10Rik	4930528J11Rik
	1810011O10Rik	1700112D23Rik	4930534H18Rik		4930515G01Rik	4930529K09Rik
	1810012K08Rik	1700112E06Rik	4930535L15Rik		4930516B21Rik	4930534D22Rik
	1810012K16Rik	1700112H15Rik	4930537H20Rik		4930517E14Rik	4930542C12Rik
	1810013D15Rik	1700112J05Rik	4930539J05Rik		4930519P11Rik	4930544D05Rik
	1810013L24Rik	1700112J16Rik	4930540M05Rik		4930523C07Rik	4930544L04Rik
	1810014B01Rik	1700113A16Rik	4930547E14Rik		4930524O07Rik	4930547E08Rik
	1810014P07Rik	1700113H08Rik	4930547M16Rik		4930526I15Rik	4930550C14Rik
	1810019D21Rik	1700116B05Rik	4930549G23Rik		4930527F14Rik	4930552P12Rik
	1810019N24Rik	1700116H05Rik	4930556M19Rik		4930532G15Rik	4930553C11Rik
	1810021B22Rik	1700119I11Rik	4930558J18Rik		4930534H18Rik	4930553P18Rik
	1810022K09Rik	1700120B22Rik	4930558K02Rik		4930535L15Rik	4930554C24Rik
	1810024B03Rik	1700120C14Rik	4930563E22Rik		4930537H20Rik	4930554H23Rik
	1810026B05Rik	1700121N20Rik	4930566F21Rik		4930539J05Rik	4930554I06Rik
	1810030O07Rik	1700122C19Rik	4930577N17Rik		4930540M05Rik	4930555B11Rik
	1810032O08Rik	1700122E12Rik	4930578M01Rik		4930547E14Rik	4930556H04Rik
	1810034E14Rik	1700123L14Rik	4930578M07Rik		4930547M16Rik	4930556N09Rik
	1810037I17Rik	1700123M08Rik	4930579G24Rik		4930549G23Rik	4930557F10Rik
	1810041H14Rik	1700123O20Rik	4930579K19Rik		4930556M19Rik	4930557K07Rik
	1810041L15Rik	1700124L16Rik	4930581F22Rik		4930558J18Rik	4930558J22Rik
	1810043G02Rik	1700125G02Rik	4930583K01Rik		4930558K02Rik	4930559C10Rik
	1810044D09Rik	1700125G22Rik	4930589L23Rik		4930563E22Rik	4930560O18Rik
	1810049J17Rik	1700125H20Rik	4930589O11Rik		4930566F21Rik	4930562F07Rik
	1810053B23Rik	1700126G02Rik	4930592C13Rik		4930577N17Rik	4930563E18Rik
	1810055G02Rik	1700126H18Rik	4930593A02Rik		4930578M01Rik	4930563M20Rik
	1810058I24Rik	1700127F24Rik	4930597O21Rik		4930578M07Rik	4930570G19Rik
	1810058N15Rik	1700128F08Rik	4930599N23Rik		4930579G24Rik	4930579F01Rik
	1810059C17Rik	1810008I18Rik	4931406C07Rik		4930579K19Rik	4930579G18Rik
	1810059H22Rik	1810009A15Rik	4931406G06Rik		4930581F22Rik	4930579P08Rik
	1810062G17Rik	1810010H24Rik	4931406P16Rik		4930583K01Rik	4930580E04Rik
	1810062O18Rik	1810010K12Rik	4931415C17Rik		4930589L23Rik	4930586N03Rik
	1810063I02Rik	1810011H11Rik	4931422A03Rik		4930589O11Rik	4930588G17Rik
	1810064F22Rik	1810011O10Rik	4931440P22Rik		4930592C13Rik	4930588K23Rik
	2010001A14Rik	1810012K08Rik	4932412D23Rik		4930593A02Rik	4930593C16Rik
	2010001K21Rik	1810012K16Rik	4932416H05Rik		4930597O21Rik	4930594M22Rik
	2010003K11Rik	1810013D15Rik	4932422M17Rik		4930599N23Rik	4930594O21Rik
	2010007H06Rik	1810013L24Rik	4932438A13Rik		4931406C07Rik	4930599N24Rik
	2010008C14Rik	1810014B01Rik	4933406C10Rik		4931406G06Rik	4931406B18Rik
	2010010A06Rik	1810014P07Rik	4933406I18Rik		4931406P16Rik	4931406H21Rik
	2010016I18Rik	1810019D21Rik	4933406P04Rik		4931415C17Rik	4931408D14Rik
	2010106G04Rik	1810019N24Rik	4933407K13Rik		4931422A03Rik	4931414P19Rik
	2010107E04Rik	1810020O05Rik	4933408J17Rik		4931440P22Rik	4931419H13Rik
	2010107G23Rik	1810021B22Rik	4933412A08Rik		4932412D23Rik	4931423N10Rik
	2010109A12Rik	1810022K09Rik	4933417C20Rik		4932416H05Rik	4931428F04Rik
	2010110E17Rik	1810024B03Rik	4933421O10Rik		4932422M17Rik	4931428L18Rik
	2010110K18Rik	1810026B05Rik	4933424G06Rik		4932438A13Rik	4931429P17Rik
	2010111I01Rik	1810030O07Rik	4933427D14Rik		4933406C10Rik	4931440F15Rik
	2010204K13Rik	1810034E14Rik	4933427E11Rik		4933406I18Rik	4932413F04Rik
	2010300C02Rik	1810037I17Rik	4933428P19Rik		4933406P04Rik	4932416K20Rik
	2010315B03Rik	1810041H14Rik	4933429H19Rik		4933407K13Rik	4932441J04Rik
	2010320M18Rik	1810041L15Rik	4933430I17Rik		4933408J17Rik	4932442E05Rik
	2010320O07Rik	1810043G02Rik	4933430L12Rik		4933412A08Rik	4932443L11Rik
	2200002A13Rik	1810044D09Rik	4933431E20Rik		4933417C20Rik	4932702P03Rik
	2200002D01Rik	1810049I09Rik	4933431K14Rik		4933421O10Rik	4933401H06Rik
	2200002J24Rik	1810049J17Rik	4933431K23Rik		4933424G06Rik	4933404K13Rik
	2210011C24Rik	1810053B23Rik	4933433G15Rik		4933427D14Rik	4933404O12Rik
	2210016F16Rik	1810055G02Rik	4933434E20Rik		4933427E11Rik	4933405D12Rik
	2210016L21Rik	1810058I24Rik	4933439C10Rik		4933428P19Rik	4933405L10Rik
	2210039B01Rik	1810058N15Rik	4933440N22Rik		4933429H19Rik	4933407L21Rik
	2210406O10Rik	1810059C17Rik	5031425E22Rik		4933430I17Rik	4933408N05Rik
	2210408F21Rik	1810059H22Rik	5031434O11Rik		4933430L12Rik	4933411E08Rik
	2210408I21Rik	1810062G17Rik	5031439G07Rik		4933431E20Rik	4933412E12Rik
	2210417A02Rik	1810062O18Rik	5033403F01Rik		4933431K14Rik	4933412E24Rik
	2300002M23Rik	1810063I02Rik	5033406O09Rik		4933431K23Rik	4933412L11Rik
	2300009A05Rik	2010001A14Rik	5033430I15Rik		4933433G15Rik	4933412O06Rik
	2310001H17Rik	2010001K21Rik	5330438D12Rik		4933434E20Rik	4933413J09Rik
	2310001K24Rik	2010007H06Rik	5430402O13Rik		4933439C10Rik	4933415F23Rik
	2310005A03Rik	2010008C14Rik	5430405H02Rik		4933440N22Rik	4933416C03Rik
	2310009A05Rik	2010013B24Rik	5430416N02Rik		5031425E22Rik	4933416E03Rik
	2310009B15Rik	2010016I18Rik	5430425K12Rik		5031434O11Rik	4933416M07Rik
	2310010J17Rik	2010106G04Rik	5530601H04Rik		5031439G07Rik	4933417D19Rik
	2310011J03Rik	2010107E04Rik	5730409E04Rik		5033403F01Rik	4933421A08Rik
	2310014F06Rik	2010107G23Rik	5730414N17Rik		5033406O09Rik	4933424G05Rik
	2310015A10Rik	2010109A12Rik	5730420D15Rik		5033430I15Rik	4933425D22Rik
	2310022A10Rik	2010110E17Rik	5730480H06Rik		5330438D12Rik	4933425L06Rik
	2310022B05Rik	2010110K18Rik	5730522E02Rik		5430402O13Rik	4933425M03Rik
	2310026I22Rik	2010111I01Rik	5830428M24Rik		5430405H02Rik	4933427D06Rik
	2310026L22Rik	2010204K13Rik	5830448L01Rik		5430416N02Rik	4933428G20Rik
	2310030G06Rik	2010300C02Rik	5830454E08Rik		5530601H04Rik	4933432I03Rik
	2310033P09Rik	2010315B03Rik	5930403N24Rik		5730409E04Rik	4933435F18Rik
	2310034G01Rik	2010320M18Rik	5930430L01Rik		5730414N17Rik	4933436E23Rik
	2310034O05Rik	2010320O07Rik	6030408B16Rik		5730420D15Rik	4933437G19Rik
	2310035C23Rik	2200002A13Rik	6030419C18Rik		5730480H06Rik	4933439J24Rik
	2310036O22Rik	2200002D01Rik	6030442K20Rik		5730522E02Rik	4933439K11Rik
	2310039H08Rik	2200002J24Rik	6030443J06Rik		5830428M24Rik	4933440J02Rik
	2310039L15Rik	2210011C24Rik	6030458C11Rik		5830448L01Rik	5031415H12Rik
	2310040G24Rik	2210013O21Rik	6230400D17Rik		5830454E08Rik	5033417F24Rik
	2310043O21Rik	2210016F16Rik	6330403K07Rik		5930403N24Rik	5033428I22Rik
	2310043P16Rik	2210016L21Rik	6330408M09Rik		5930430L01Rik	5330417C22Rik
	2310047D07Rik	2210039B01Rik	6330415G19Rik		6030408B16Rik	5330438I03Rik
	2310057M21Rik	2210406O10Rik	6330549D23Rik		6030419C18Rik	5330439A09Rik
	2310058D17Rik	2210408F21Rik	6330562C20Rik		6030442K20Rik	5330439K02Rik
	2310061I04Rik	2210408I21Rik	6430548M08Rik		6030443J06Rik	5430400D12Rik
	2310068J16Rik	2210409E12Rik	6430550D23Rik		6030458C11Rik	5430416O09Rik
	2310069B03Rik	2210417A02Rik	6430573F11Rik		6230400D17Rik	5430421F17Rik
	2310069G16Rik	2210420H20Rik	6430573P05Rik		6330403K07Rik	5430440P10Rik
	2310074N15Rik	2300002M23Rik	6430590A07Rik		6330408M09Rik	5730405O15Rik
	2310079G19Rik	2300009A05Rik	6530402F18Rik		6330415G19Rik	5730422E09Rik
	2310081O03Rik	2310001H17Rik	6530413G14Rik		6330549D23Rik	5730437C11Rik
	2400006E01Rik	2310001K24Rik	6720427I07Rik		6330562C20Rik	5730455P16Rik
	2410002F23Rik	2310002F09Rik	6720482G16Rik		6430548M08Rik	5730488B01Rik
	2410003I16Rik	2310009A05Rik	6820408C15Rik		6430550D23Rik	5730507C01Rik
	2410004B18Rik	2310009B15Rik	6820431F20Rik		6430573F11Rik	5730508B09Rik
	2410004P03Rik	2310010J17Rik	8030456M14Rik		6430573P05Rik	5730559C18Rik
	2410006H16Rik	2310011J03Rik	8030462N17Rik		6430590A07Rik	5730585A16Rik
	2410015M20Rik	2310014F06Rik	8430429K09Rik		6530402F18Rik	5730596B20Rik
	2410017I17Rik	2310015A10Rik	9030407P20Rik		6530413G14Rik	5830408C22Rik
	2410022M11Rik	2310016D03Rik	9030607J07Rik		6720427I07Rik	5830411K02Rik
	2410080I02Rik	2310016G11Rik	9030624J02Rik		6720482G16Rik	5830417I10Rik
	2410089E03Rik	2310022A10Rik	9130011E15Rik		6820408C15Rik	5830432E09Rik
	2410131K14Rik	2310022B05Rik	9130019O22Rik		6820431F20Rik	5830437K03Rik
	2500002B13Rik	2310026I22Rik	9130023H24Rik		8030456M14Rik	5930403L14Rik
	2500004C02Rik	2310026L22Rik	9130230N09Rik		8030462N17Rik	5930412G12Rik
	2510002D24Rik	2310030G06Rik	9130401M01Rik		8430429K09Rik	6030440G07Rik
	2510009E07Rik	2310033P09Rik	9130604C24Rik		9030407P20Rik	6030445D17Rik
	2510039O18Rik	2310034G01Rik	9230104M06Rik		9030607J07Rik	6330403L08Rik
	2510046G10Rik	2310039H08Rik	9230110C19Rik		9030624J02Rik	6330410L21Rik
	2600006K01Rik	2310040G07Rik	9230114K14Rik		9130011E15Rik	6330418K02Rik
	2600014E21Rik	2310040G24Rik	9230116N13Rik		9130019O22Rik	6330420H09Rik
	2610001J05Rik	2310043O21Rik	9330020H09Rik		9130023H24Rik	6330537M06Rik
	2610002M06Rik	2310043P16Rik	9330104G04Rik		9130230N09Rik	6430503K07Rik
	2610005L07Rik	2310044K18Rik	9330133O14Rik		9130401M01Rik	6430531B16Rik
	2610008E11Rik	2310047D07Rik	9330136K24Rik		9130604C24Rik	6430571L13Rik
	2610016A17Rik	2310050C09Rik	9330151L19Rik		9230104M06Rik	6430710C18Rik
	2610017A05Rik	2310057M21Rik	9330160F10Rik		9230110C19Rik	6530409C15Rik
	2610020C07Rik	2310058D17Rik	9330162012Rik		9230114K14Rik	6530411M01Rik
	2610020H08Rik	2310061I04Rik	9430015G10Rik		9230116N13Rik	6530437J22Rik
	2610021A01Rik	2310068J16Rik	9430037G07Rik		9330020H09Rik	6720468P15Rik
	2610027K06Rik	2310069B03Rik	9430038I01Rik		9330104G04Rik	6720483E21Rik
	2610028E06Rik	2310069G16Rik	9430065F17Rik		9330136K24Rik	6720489N17Rik
	2610028H24Rik	2310074N15Rik	9430076C15Rik		9330151L19Rik	8030423F21Rik
	2610035D17Rik	2310079G19Rik	9430081H08Rik		9330160F10Rik	8030474K03Rik
	2610035F20Rik	2400006E01Rik	9430091E24Rik		9330162012Rik	8430419K02Rik
	2610037D02Rik	2410002F23Rik	9530018F02Rik		9430015G10Rik	8430423G03Rik
	2610044O15Rik8	2410003I16Rik	9530026P05Rik		9430037G07Rik	8430430B14Rik
	2610206C17Rik	2410003L11Rik	9530046B11Rik		9430038I01Rik	8430432A02Rik
	2610300A13Rik	2410004B18Rik	9530052C20Rik		9430065F17Rik	9030612E09Rik
	2610301B20Rik	2410004I01Rik	9530052E02Rik		9430076C15Rik	9030624G23Rik
	2610306M01Rik	2410004P03Rik	9530062K07Rik		9430081H08Rik	9130008F23Rik
	2610307P16Rik	2410006H16Rik	9530068E07Rik		9430091E24Rik	9130017K11Rik
	2610316D01Rik	2410015M20Rik	9530085L11Rik		9530018F02Rik	9130019P16Rik
	2610318N02Rik	2410017I17Rik	9630014M24Rik		9530026P05Rik	9130024F11Rik
	2610507B11Rik	2410018L13Rik	9930004E17Rik		9530046B11Rik	9130213A22Rik
	2610507I01Rik	2410022M11Rik	9930014A18Rik		9530052C20Rik	9130410C08Rik
	2610524H06Rik	2410080I02Rik	9930021J03Rik		9530052E02Rik	9230102O04Rik
	2610528A11Rik	2410089E03Rik	9930104L06Rik		9530062K07Rik	9230112D13Rik
	2700033N17Rik	2410124H12Rik	a		9530068E07Rik	9330111N05Rik
	2700038G22Rik	2410131K14Rik	A130006I12Rik		9530085L11Rik	9330117O12Rik
	2700046A07Rik	2410137M14Rik	A130010J15Rik		9630014M24Rik	9330118I20Rik
	2700046G09Rik	2410141K09Rik	A130014A01Rik		9930004E17Rik	9330121J05Rik
	2700049A03Rik	2500002B13Rik	A130051J06Rik		9930014A18Rik	9330154J02Rik
	2700060E02Rik	2500004C02Rik	A230020J21Rik		9930021J03Rik	9330158H04Rik
	2700062C07Rik	2510002D24Rik	A230028O05Rik		9930104L06Rik	9330159M07Rik
	2700069I18Rik	2510009E07Rik	A230050P20Rik		a	9330171B17Rik
	2700070H01Rik	2510039O18Rik	A230056J06Rik		A130006I12Rik	9330175E14Rik
	2700080J24Rik	2510046G10Rik	A230056P14Rik		A130010J15Rik	9330175M20Rik
	2700081O15Rik	2600006K01Rik	A230060F14Rik		A130014A01Rik	9330179D12Rik
	2700097O09Rik	2600014E21Rik	A230072C01Rik		A130051J06Rik	9330182L06Rik
	2700099C18Rik	2610001A08Rik	A230083G16Rik		A230020J21Rik	9330188P03Rik
	2810001G20Rik	2610001J05Rik	A230083N12Rik		A230028O05Rik	9430020K01Rik
	2810002D19Rik	2610002M06Rik	A330009N23Rik		A230050P20Rik	9430021M05Rik
	2810004N23Rik	2610005L07Rik	A330023F24Rik		A230056J06Rik	9430024E24Rik
	2810006K23Rik	2610008E11Rik	A330035P11Rik		A230056P14Rik	9430041J12Rik
	2810013P06Rik	2610016A17Rik	A330040F15Rik		A230060F14Rik	9430083A17Rik
	2810021J22Rik	2610017A05Rik	A330041J22Rik		A230072C01Rik	9430085M18Rik
	2810025M15Rik	2610020C07Rik	A430005L14Rik		A230083G16Rik	9430097D07Rik
	2810029C07Rik	2610020H08Rik	A430018G15Rik		A230083N12Rik	9530020I12Rik
	2810032G03Rik	2610021A01Rik	A430033K04Rik		A330009N23Rik	9530027J09Rik
	2810039B14Rik	2610027K06Rik	A430035B10Rik		A330023F24Rik	9530036O11Rik
	2810402E24Rik	2610028E06Rik	A430057M04Rik		A330035P11Rik	9530051G07Rik
	2810403A07Rik	2610034O05Rik	A430105J06Rik		A330040F15Rik	9530059O14Rik
	2810403D21Rik	2610035D17Rik	A430108G06Rik		A330041J22Rik	9530077C05Rik
	2810405F15Rik	2610035F20Rik	A530013C23Rik		A430005L14Rik	9530080O11Rik
	2810405F17Rik	2610037D02Rik	A530072M11Rik		A430018G15Rik	9530082P21Rik
	2810407A14Rik	2610042L04Rik	A630001G21Rik		A430033K04Rik	9630001P10Rik
	2810408A11Rik	2610044O15Rik8	A630052C17Rik		A430035B10Rik	9630002D21Rik
	2810408I11Rik	2610206C17Rik	A630072M18Rik		A430057M04Rik	9630013A20Rik
	2810410L24Rik	2610300A13Rik	A630089N07Rik		A430105J06Rik	9630013D21Rik
	2810414N06Rik	2610300M13Rik	A730017L22Rik		A530013C23Rik	9830166K06Rik
	2810428I15Rik	2610301B20Rik	A730056A06Rik		A530072M11Rik	9930012K11Rik
	2810429I04Rik	2610306M01Rik	A730061H03Rik		A630001G21Rik	9930038B18Rik
	2810430I11Rik	2610307P16Rik	A730063M14Rik		A630052C17Rik	A030001D20Rik
	2810433D01Rik	2610316D01Rik	A730071L15Rik		A630072M18Rik	A230005M16Rik
	2810454H06Rik	2610318N02Rik	A730081D07Rik		A630089N07Rik	A230051N06Rik
	2810457G06Rik	2610507B11Rik	A730091E23Rik		A730017L22Rik	A230052G05Rik
	2810459M11Rik	2610507I01Rik	A830035A12Rik		A730056A06Rik	A230065H16Rik
	2810468N07Rik	2610524H06Rik	A830035O19Rik		A730061H03Rik	A230065N10Rik
	2810474O19Rik	2700033N17Rik	A830052D11Rik		A730063M14Rik	A230070E04Rik
	2900005J15Rik	2700038G22Rik	A930002H24Rik		A730071L15Rik	A230072E10Rik
	2900009J06Rik	2700046G09Rik	A930005H10Rik		A730081D07Rik	A230077H06Rik
	2900026A02Rik	2700049A03Rik	A930006K02Rik		A730091E23Rik	A230103J11Rik
	2900041M22Rik	2700060E02Rik	A930007I19Rik		A830035A12Rik	A230103O09Rik
	2900052L18Rik	2700062C07Rik	A930012L18Rik		A830035O19Rik	A230107N01Rik
	2900060B14Rik	2700069I18Rik	A930012O16Rik		A830052D11Rik	A2m
	2900060N12Rik	2700080J24Rik	A930015P04Rik		A930002H24Rik	A2ml1
	2900072N19Rik	2700081O15Rik	A930018P22Rik		A930005H10Rik	A330008L17Rik
	2900076A07Rik	2700097O09Rik	A930024E05Rik		A930006K02Rik	A330032B11Rik
	2900079G21Rik	2700099C18Rik	A930033H14Rik		A930007I19Rik	A330033J07Rik
	2900089D17Rik	2810001G20Rik	A930035D04Rik		A930012L18Rik	A330074H02Rik
	2900093K20Rik	2810002D19Rik	A930037H05Rik		A930012O16Rik	A330074K22Rik
	3000002C10Rik	2810004N23Rik	AA386476		A930015P04Rik	A330084C13Rik
	3010001F23Rik	2810006K23Rik	AA465934		A930018P22Rik	A330094K24Rik
	3010003L21Rik	2810013P06Rik	AA474408		A930024E05Rik	A330102I10Rik
	3110001I22Rik	2810021J22Rik	AA543186		A930033H14Rik	A430027H14Rik
	3110002H16Rik	2810025M15Rik	AA914427		A930035D04Rik	A430072P03Rik
	3110009E18Rik	2810029C07Rik	Aaas		A930037H05Rik	A430105I19Rik
	3110031N09Rik	2810030D12Rik	Aacs		AA386476	A4galt
	3110035E14Rik	2810032G03Rik	Aaed1		AA465934	A530032D15Rik
	3110039I08Rik	2810039B14Rik	Aagab		AA474408	A530050N04Rik
	3110039M20Rik	2810402E24Rik	Aak1		AA543186	A530083I20Rik
	3110040N11Rik	2810403A07Rik	Aamdc		AA914427	A530083M17Rik
	3110043O21Rik	2810403D21Rik	Aamp		Aaas	A530084C06Rik
	3110045C21Rik	2810405F15Rik	Aar2		Aacs	A530088E08Rik
	3110053B16Rik	2810405F17Rik	Aard		Aaed1	A530099J19Rik
	3110056K07Rik	2810407A14Rik	Aars		Aagab	A630009H07Rik
	3110062M04Rik	2810408A11Rik	Aars2		Aak1	A630019I02Rik
	3110070M22Rik	2810408I11Rik	Aarsd1		Aamdc	A630066F11Rik
	3110082I17Rik	2810410L24Rik	Aasdh		Aamp	A630075F10Rik
	3110082J24Rik	2810414N06Rik	Aasdhppt		Aar2	A730013G03Rik
	3110083C13Rik	2810428I15Rik	Aatf		Aard	A730017C20Rik
	3300002A11Rik	2810429I04Rik	Abca1		Aars	A730020E08Rik
	3300002I08Rik	2810430I11Rik	Abca2		Aars2	A730035I17Rik
	3300002P13Rik	2810432F15Rik	Abca5		Aarsd1	A730043L09Rik
	3425401B19Rik	2810433D01Rik	Abca7		Aasdh	A730046J19Rik
	3632451O06Rik	2810454H06Rik	Abcb6		Aasdhppt	A730060N03Rik
	3830406C13Rik	2810457G06Rik	Abcb7		Aatf	A730085E03Rik
	3830408C21Rik	2810459M11Rik	Abcb8		Abca1	A730089K16Rik
	3930402G23Rik	2810468N07Rik	Abcc1		Abca2	A830005F24Rik
	4430402I18Rik	2810474O19Rik	Abcc10		Abca5	A830008E24Rik
	4631405J19Rik	2900005J15Rik	Abcc5		Abca7	A830011K09Rik
	4632404H12Rik	2900009J06Rik	Abcd1		Abcb6	A830012C17Rik
	4632411P08Rik	2900011O08Rik	Abcd3		Abcb7	A830018L16Rik
	4632415L05Rik	2900026A02Rik	Abce1		Abcb8	A830031A19Rik
	4632427E13Rik	2900041M22Rik	Abcf1		Abcc1	A830073O21Rik
	4632428C04Rik	2900042K21Rik	Abcf2		Abcc10	A830080D01Rik
	4731419I09Rik	2900045O20Rik	Abcf3		Abcc5	A830082K12Rik
	4732414G09Rik	2900052L18Rik	Abcg2		Abcd1	A830092H15Rik
	4732416N19Rik	2900055J20Rik	Abhd1		Abcd3	A930001C03Rik
	4732419C18Rik	2900060B14Rik	Abhd10		Abce1	A930003O13Rik
	4732440D04Rik	2900060N12Rik	Abhd11		Abcf1	A930004D18Rik
	4732463B04Rik	2900072N19Rik	Abhd12		Abcf2	A930011G23Rik
	4732471J01Rik	2900076A07Rik	Abhd13		Abcf3	A930014D07Rik
	4732490B19Rik	2900079G21Rik	Abhd14a		Abcg2	A930015D03Rik
	4732491K20Rik	2900089D17Rik	Abhd16a		Abhd1	A930016O22Rik
	4833404L02Rik	2900093K20Rik	Abhd17a		Abhd10	A930017M01Rik
	4833407H14Rik	2900097C17Rik	Abhd17b		Abhd11	A930029G22Rik
	4833408A19Rik	3000002C10Rik	Abhd17c		Abhd12	A930032L01Rik
	4833412C05Rik	3010001F23Rik	Abhd18		Abhd13	AA387883
	4833417C18Rik	3010003L21Rik	Abhd2		Abhd14a	AA388235
	4833418N02Rik	3110001I22Rik	Abhd3		Abhd16a	AA414768
	4833418N17Rik	3110002H16Rik	Abhd4		Abhd17a	AA467197
	4833419F23Rik	3110006O06Rik	Abhd5		Abhd17b	AA543401
	4833419O12Rik	3110009E18Rik	Abhd6		Abhd17c	Aadat
	4833420G17Rik	3110031N09Rik	Abhd8		Abhd18	Aanat
	4833422C13Rik	3110035E14Rik	Abi1		Abhd2	Aatk
	4833422M21Rik	3110039I08Rik	Abi2		Abhd3	AB041806
	4833423E24Rik	3110039M20Rik	Abitram		Abhd4	AB124611
	4833427F10Rik	3110040M04Rik	Abl1		Abhd5	Abat
	4833427G06Rik	3110040N11Rik	Abl2		Abhd6	Abca13
	4833438C02Rik	3110043O21Rik	Abr		Abhd8	Abca14
	4833439L19Rik	3110045C21Rik	Abracl		Abi1	Abca15
	4833445I07Rik	3110053B16Rik	Abraxas1		Abi2	Abca16
	4921504A21Rik	3110056K07Rik	Abraxas2		Abitram	Abca17
	4921504E06Rik	3110062M04Rik	Abt1		Abl1	Abca3
	4921507G05Rik	3110070M22Rik	Abtb1		Abl2	Abca4
	4921507P07Rik	3110082I17Rik	Abtb2		Abr	Abca8b
	4921516A02Rik	3110082J24Rik	AC099699.1		Abracl	Abcb10
	4921520N01Rik	3110083C13Rik	AC099860.1		Abraxas1	Abcb1a
	4921522P10Rik	3222401L13Rik	AC115752.1		Abraxas2	Abcb1b
	4921523L03Rik	3300002I08Rik	AC145556.1		Abt1	Abcb4
	4921524J17Rik	3300002P13Rik	AC153941.1		Abtb1	Abcb9
	4921530L21Rik	3425401B19Rik	AC154200.1		Abtb2	Abcc3
	4921531C22Rik	3632451O06Rik	AC161166.1		AC099699.1	Abcc4
	4921531P14Rik	3632454L22Rik	AC163616.1		AC099860.1	Abcc6
	4921534A09Rik	3732407C23Rik	AC166172.1		AC115752.1	Abcc8
	4921536K21Rik	3830403N18Rik	AC166256.1		AC145556.1	Abcc9
	4930401A07Rik	3830406C13Rik	AC241534.1		AC153941.1	Abcd2
	4930401G09Rik	3830408C21Rik	Acaa1a		AC154200.1	Abcd4
	4930402F06Rik	3830417A13Rik	Acaa2		AC161166.1	Abcg1
	4930402H24Rik	4430402I18Rik	Acaca		AC163616.1	Abcg4
	4930404H11Rik	4632404H12Rik	Acacb		AC166172.1	Abhd14b
	4930404H24Rik	4632411P08Rik	Acad10		AC166256.1	Abhd15
	4930404I05Rik	4632415L05Rik	Acad11		AC241534.1	Abhd16b
	4930404N11Rik	4632427E13Rik	Acad12		Acaa1a	Abi3
	4930405A21Rik	4632428C04Rik	Acad8		Acaa2	Abi3bp
	4930405J17Rik	4731419I09Rik	Acad9		Acaca	Ablim1
	4930408O17Rik	4732414G09Rik	Acadl		Acacb	Ablim2
	4930412C18Rik	4732416N19Rik	Acadm		Acad10	Ablim3
	4930412F09Rik	4732440D04Rik	Acads		Acad11	AC115893.1
	4930412F12Rik	4732463B04Rik	Acadsb		Acad12	AC121792.1
	4930412L05Rik	4732471J01Rik	Acadvl		Acad8	AC122821.1
	4930412M03Rik	4732487G21Rik	Acap2		Acad9	AC124413.1
	4930412O13Rik	4732490B19Rik	Acap3		Acadl	AC131692.1
	4930413G21Rik	4732491K20Rik	Acat1		Acadm	AC135859.1
	4930417H01Rik	4833404L02Rik	Acat2		Acads	AC137513.1
	4930423D22Rik	4833407H14Rik	Acbd3		Acadsb	AC137708.1
	4930425O10Rik	4833408A19Rik	Acbd4		Acadvl	AC141477.1
	4930426D05Rik	4833412C05Rik	Acbd5		Acap2	AC151602.1
	4930426I24Rik	4833413E03Rik	Acbd6		Acap3	AC153579.1
	4930426L09Rik	4833417C18Rik	Accs		Acat1	AC154607.1
	4930427A07Rik	4833418N02Rik	Acd		Acat2	AC158912.1
	4930428O21Rik	4833418N17Rik	Acer3		Acbd3	AC159140.3
	4930429D17Rik	4833419F23Rik	Acin1		Acbd4	Acaa1b
	4930429F24Rik	4833420G17Rik	Acly		Acbd5	Acan
	4930430A15Rik	4833422C13Rik	Aco1		Acbd6	Acbd7
	4930430E12Rik	4833422M21Rik	Aco2		Accs	Ace
	4930430F08Rik	4833423E24Rik	Acot13		Acd	Acer2
	4930430J02Rik	4833427G06Rik	Acot2		Acer3	Ache
	4930430O22Rik	4833428L15Rik	Acot6		Acin1	Ackr3
	4930431P19Rik	4833438C02Rik	Acot7		Acly	Acot1
	4930432B10Rik	4833439L19Rik	Acot8		Aco1	Acot11
	4930432J09Rik	4833445I07Rik	Acot9		Aco2	Acot12
	4930432K21Rik	4921504A21Rik	Acox1		Acot13	Acot3
	4930433N12Rik	4921504E06Rik	Acp1		Acot2	Acot4
	4930438E09Rik	4921507G05Rik	Acp2		Acot6	Acot5
	4930439D14Rik	4921507P07Rik	Acp6		Acot7	Acox3
	4930440I19Rik	4921509A06Rik	Acsf3		Acot8	Acp5
	4930442H23Rik	4921511H03Rik	Acsl1		Acot9	Acp7
	4930444M15Rik	4921511I17Rik	Acsl3		Acox1	Acrbp
	4930444P10Rik	4921513I03Rik	Acsl4		Acp1	Acsbg1
	4930445N08Rik	4921515L22Rik	Acsl5		Acp2	Acsf2
	4930445N18Rik	4921516A02Rik	Actb		Acp6	Acsl6
	4930447C04Rik	4921520N01Rik	Actg1		Acsf3	Acss1
	4930447C11Rik	4921522A10Rik	Actl6a		Acsl1	Acss2
	4930447M23Rik	4921522P10Rik	Actn1		Acsl3	Acss3
	4930448F12Rik	4921523L03Rik	Actn4		Acsl4	Acta2
	4930449E01Rik	4921524J17Rik	Actr10		Acsl5	Actl10
	4930449I04Rik	4921530L21Rik	Actr1a		Actb	Actl6b
	4930451G09Rik	4921531C22Rik	Actr1b		Actg1	Actn2
	4930451I11Rik	4921531P14Rik	Actr2		Actl6a	Actn3
	4930452B06Rik	4921534A09Rik	Actr3		Actn1	Actr6
	4930452G13Rik	4921536K21Rik	Actr3b		Actn4	Actrt3
	4930453N24Rik	4921539H07Rik	Actr5		Actr10	Acvr1c
	4930455B14Rik	4922502D21Rik	Actr8		Actr1a	Acvrl1
	4930455G09Rik	4922502N22Rik	Acvr1		Actr1b	Ada
	4930458D05Rik	4930402F06Rik	Acvr1b		Actr2	Adad1
	4930461C15Rik	4930402F11Rik	Acvr2a		Actr3	Adad2
	4930463O16Rik	4930402H24Rik	Acvr2b		Actr3b	Adam11
	4930465K10Rik	4930402K13Rik	Acy1		Actr5	Adam15
	4930467D21Rik	4930404A12Rik	Acyp1		Actr8	Adam18
	4930467K11Rik	4930404H11Rik	Acyp2		Acvr1	Adam22
	4930470G03Rik	4930404H24Rik	Adal		Acvr1b	Adam23
	4930470P17Rik	4930404I05Rik	Adam10		Acvr2a	Adam3
	4930471E19Rik	4930404K13Rik	Adam12		Acvr2b	Adam30
	4930471M09Rik	4930404N11Rik	Adam17		Acy1	Adam33
	4930473A02Rik	4930405A21Rik	Adam19		Acyp1	Adam5
	4930474N09Rik	4930408K08Rik	Adam1a		Acyp2	Adamts15
	4930477E14Rik	4930408O17Rik	Adam9		Adal	Adamts18
	4930477N07Rik	4930412C18Rik	Adamts1		Adam10	Adamts2
	4930478K11Rik	4930412F09Rik	Adamts10		Adam12	Adamts20
	4930478L05Rik	4930412F12Rik	Adamts12		Adam17	Adamts5
	4930478M09Rik	4930412L05Rik	Adamts14		Adam19	Adamts8
	4930478P22Rik	4930412M03Rik	Adamts17		Adam1a	Adamts9
	4930480K02Rik	4930412O13Rik	Adamts19		Adam9	Adamtsl1
	4930480K15Rik	4930413G21Rik	Adamts3		Adamts1	Adamtsl3
	4930481A15Rik	4930415O20Rik	Adamts6		Adamts10	Adap2
	4930481B07Rik	4930415P13Rik	Adamts7		Adamts12	Adarb1
	4930483J18Rik	4930417H01Rik	Adamtsl4		Adamts14	Adarb2
	4930487H11Rik	4930417O22Rik	Adamtsl5		Adamts17	Adcy1
	4930488L21Rik	4930420N18Rik	Adap1		Adamts19	Adcy2
	4930500A05Rik	4930422I22Rik	Adar		Adamts3	Adcy3
	4930500F10Rik	4930423C22Rik	Adat1		Adamts6	Adcy4
	4930500M09Rik	4930423D22Rik	Adat2		Adamts7	Adcy5
	4930502E09Rik	4930423D24Rik	Adat3		Adamtsl4	Adcy7
	4930502E18Rik	4930425O10Rik	Adck1		Adamtsl5	Adcy8
	4930503B20Rik	4930426D05Rik	Adck2		Adap1	Adcyap1
	4930503L19Rik	4930426I24Rik	Adck5		Adar	Adcyap1r1
	4930504O13Rik	4930426L09Rik	Adcy6		Adat1	Adgb
	4930505A04Rik	4930427A07Rik	Adcy9		Adat2	Adgrb1
	4930505G20Rik	4930429B21Rik	Add1		Adat3	Adgrb2
	4930505N22Rik	4930429D17Rik	Add3		Adck1	Adgrb3
	4930506C21Rik	4930429F24Rik	Adgra2		Adck5	Adgre5
	4930507D05Rik	4930429H19Rik	Adgra3		Adcy6	Adgrg1
	4930509E16Rik	4930430A15Rik	Adgrl1		Adcy9	Adgrg2
	4930509G22Rik	4930430F08Rik	Adgrl2		Add1	Adgrg3
	4930509H03Rik	4930430O22Rik	Adh5		Add3	Adgrg6
	4930511A02Rik	4930431L21Rik	Adi1		Adgra2	Adgrl3
	4930511M06Rik	4930431P19Rik	Adipor1		Adgra3	Adgrl4
	4930512B01Rik	4930432B10Rik	Adipor2		Adgrl1	Adgrv1
	4930512J16Rik	4930432H08Rik	Adk		Adgrl2	Adhfe1
	4930512P04Rik	4930432J09Rik	Adnp		Adh5	Adm
	4930513N10Rik	4930432K21Rik	Adnp2		Adi1	Adm2
	4930513N20Rik	4930432L08Rik	Ado		Adipor1	Adora1
	4930515G01Rik	4930432O09Rik	Adora2a		Adipor2	Adora2b
	4930516B21Rik	4930433N12Rik	Adpgk		Adk	Adra1a
	4930517E14Rik	4930434B07Rik	Adprh		Adnp	Adra1b
	4930518J20Rik	4930434F21Rik	Adprhl2		Adnp2	Adra2a
	4930518P08Rik	4930435M08Rik	Adprm		Ado	Adra2b
	4930519A11Rik	4930435N07Rik	Adrm1		Adora2a	Adra2c
	4930519K11Rik	4930439D14Rik	Adsl		Adpgk	Adrb1
	4930519P11Rik	4930440I19Rik	Adss		Adprh	Adrb2
	4930520O04Rik	4930442H23Rik	Aebp1		Adprhl2	Adrb3
	4930522O17Rik	4930442P19Rik	Aebp2		Adprm	Adssl1
	4930523C07Rik	4930443G03Rik	Aen		Adrm1	Adtrp
	4930524B15Rik	4930444F02Rik	Aes		Adsl	AF529169
	4930524C18Rik	4930444G20Rik	AF357399		Adss	Afap1l1
	4930524O07Rik	4930444P10Rik	Afap1		Aebp1	Afmid
	4930524O08Rik	4930445N08Rik	Afap1l2		Aebp2	Agap2
	4930525C09Rik	4930445N18Rik	Afdn		Aen	Agbl2
	4930526I15Rik	4930447C04Rik	Aff1		Aes	Agbl4
	4930526L06Rik	4930447C11Rik	Aff2		AF357399	Agtr1b
	4930527F14Rik	4930447M23Rik	Aff3		Afap1	Ahnak2
	4930527J03Rik	4930447N08Rik	Aff4		Afap1l2	Ahr
	4930528A17Rik	4930448A20Rik	Afg1l		Afdn	Ahrr
	4930528J11Rik	4930448E22Rik	Afg3l1		Aff1	Ahsg
	4930528P14Rik	4930449C09Rik	Afg3l2		Aff2	AI115009
	4930529K09Rik	4930449E01Rik	Aftph		Aff3	AI197445
	4930529L06Rik	4930449E18Rik	Aga		Aff4	AI413582
	4930532G15Rik	4930449I04Rik	Agap1		Afg1l	AI427809
	4930533D04Rik	4930451G09Rik	Agap3		Afg3l1	AI429214
	4930534D22Rik	4930451I11Rik	Agbl3		Afg3l2	AI464131
	4930534H18Rik	4930452B06Rik	Agbl5		Aftph	AI467606
	4930535L15Rik	4930452G13Rik	Agfg1		Aga	AI606473
	4930537H20Rik	4930452N14Rik	Agfg2		Agap1	AI646519
	4930539J05Rik	4930453C13Rik	Aggf1		Agap3	AI661453
	4930540M05Rik	4930453N24Rik	Agk		Agbl3	AI839979
	4930542C12Rik	4930455B14Rik	Agl		Agbl5	AI854703
	4930544D05Rik	4930455G09Rik	Ago1		Agfg1	Aicda
	4930544L04Rik	4930455H04Rik	Ago2		Agfg2	Aif1l
	4930546K05Rik	4930455M05Rik	Ago3		Aggf1	Aifm1
	4930547E08Rik	4930458A03Rik	Ago4		Agk	Aifm3
	4930547E14Rik	4930458D05Rik	Agpat1		Agl	Aim1
	4930547M16Rik	4930459C07Rik	Agpat2		Ago1	Aim1l
	4930549G23Rik	4930461C15Rik	Agpat3		Ago2	Aim2
	4930550C14Rik	4930463O16Rik	Agpat4		Ago3	Aire
	4930552N02Rik	4930465K10Rik	Agpat5		Ago4	Ajap1
	4930552P12Rik	4930467D21Rik	Agps		Agpat1	Ajm1
	4930553C11Rik	4930467K11Rik	Agrn		Agpat2	Ak5
	4930553P18Rik	4930469K13Rik	Agrp		Agpat3	Ak7
	4930554C24Rik	4930470G03Rik	Agtpbp1		Agpat4	Ak8
	4930554H23Rik	4930470P17Rik	Agtrap		Agpat5	Akain1
	4930554I06Rik	4930471C06Rik	Ahctf1		Agps	Akap12
	4930555B11Rik	4930471E19Rik	Ahcy		Agrn	Akap17b
	4930555G21Rik	4930471G24Rik	Ahcyl1		Agrp	Akap5
	4930556H04Rik	4930471M09Rik	Ahcyl2		Agtpbp1	Akap6
	4930556M19Rik	4930473A02Rik	Ahdc1		Agtrap	Akr1b8
	4930556N09Rik	4930474N09Rik	Ahi1		Ahctf1	Akr1c14
	4930557F10Rik	4930477E14Rik	Ahnak		Ahcy	Akr1cl
	4930557K07Rik	4930477N07Rik	Ahsa1		Ahcyl1	Aktip
	4930558J18Rik	4930478E11Rik	Ahsa2		Ahcyl2	AL807811.1
	4930558J22Rik	4930478K11Rik	AI314180		Ahdc1	Alcam
	4930558K02Rik	4930478L05Rik	AI480526		Ahi1	Aldh1a1
	4930559C10Rik	4930478M09Rik	AI506816		Ahnak	Aldh1a2
	4930560O18Rik	4930480C01Rik	AI597479		Ahsa1	Aldh1a3
	4930562F07Rik	4930480K02Rik	AI837181		Ahsa2	Aldh1b1
	4930563E18Rik	4930480K15Rik	AI987944		AI314180	Aldh1l1
	4930563E22Rik	4930481A15Rik	Aida		AI480526	Aldh1l2
	4930563M20Rik	4930481B07Rik	Aifm2		AI506816	Aldoart1
	4930566F21Rik	4930483J18Rik	Aig1		AI597479	Alg11
	4930570G19Rik	4930484H19Rik	Aimp1		AI837181	Alg3
	4930577N17Rik	4930486N12Rik	Aimp2		AI987944	Alk
	4930578M01Rik	4930487H11Rik	Aip		Aida	Alkal2
	4930578M07Rik	4930488L21Rik	Airn		Aifm2	Alox12
	4930579F01Rik	4930488N15Rik	Ajuba		Aig1	Alox12b
	4930579G18Rik	4930500A05Rik	Ak2		Aimp1	Alox12e
	4930579G24Rik	4930500F04Rik	Ak3		Aimp2	Alpk1
	4930579K19Rik	4930500F10Rik	Ak4		Aip	Alpk3
	4930579P08Rik	4930500H12Rik	Ak6		Airn	Alpl
	4930580E04Rik	4930500L23Rik	Ak9		Ajuba	Als2cl
	4930581F22Rik	4930500M09Rik	Akap1		Ak2	Als2cr11
	4930583K01Rik	4930502C17Rik	Akap10		Ak3	Alx1
	4930586N03Rik	4930502E09Rik	Akap11		Ak4	Alx3
	4930588G17Rik	4930502E18Rik	Akap13		Ak6	Alx4
	4930588K23Rik	4930503E14Rik	Akap7		Ak9	Amdhd1
	4930589L23Rik	4930503L19Rik	Akap8		Akap1	Amer2
	4930589O11Rik	4930503O07Rik	Akap8l		Akap10	Amer3
	4930592C13Rik	4930504O13Rik	Akap9		Akap11	Amh
	4930592I03Rik	4930505A04Rik	Akip1		Akap13	Amhr2
	4930593A02Rik	4930505M18Rik	Akirin1		Akap7	Amigo1
	4930593C16Rik	4930505N22Rik	Akirin2		Akap8	Amn
	4930594M22Rik	4930505O20Rik	Akna		Akap8l	Amot
	4930594O21Rik	4930506C21Rik	Akr1a1		Akap9	Ampd3
	4930597O21Rik	4930507D05Rik	Akr1b10		Akip1	Amph
	4930599N23Rik	4930509E16Rik	Akr1b3		Akirin1	Amz1
	4930599N24Rik	4930509G22Rik	Akr1e1		Akirin2	Ang
	4931406B18Rik	4930509H03Rik	Akr7a5		Akna	Angpt1
	4931406C07Rik	4930509K18Rik	Akt1		Akr1a1	Ank1
	4931406G06Rik	4930511A02Rik	Akt1s1		Akr1b10	Ank2
	4931406H21Rik	4930511J24Rik	Akt2		Akr1b3	Ank3
	4931406P16Rik	4930511M06Rik	Akt3		Akr1e1	Ankdd1b
	4931408C20Rik	4930512B01Rik	AL607088.1		Akr7a5	Ankef1
	4931408D14Rik	4930512P04Rik	AL731706.1		Akt1	Ankle1
	4931409K22Rik	4930513N10Rik	AL845275.1		Akt1s1	Ankmy1
	4931414P19Rik	4930515G01Rik	Alad		Akt2	Ankrd1
	4931415C17Rik	4930515G13Rik	Alas1		Akt3	Ankrd13b
	4931419H13Rik	4930516B21Rik	Aldh16a1		AL607088.1	Ankrd13d
	4931422A03Rik	4930517E14Rik	Aldh18a1		AL731706.1	Ankrd29
	4931423N10Rik	4930517L18Rik	Aldh2		AL845275.1	Ankrd31
	4931428F04Rik	4930518J20Rik	Aldh3a2		Alad	Ankrd33b
	4931428L18Rik	4930518J21Rik	Aldh4a1		Alas1	Ankrd34b
	4931429P17Rik	4930518P08Rik	Aldh5a1		Aldh16a1	Ankrd36
	4931440F15Rik	4930519A11Rik	Aldh6a1		Aldh18a1	Ankrd39
	4931440P22Rik	4930519F09Rik	Aldh7a1		Aldh2	Ankrd45
	4932412D23Rik	4930519F16Rik	Aldh9a1		Aldh3a2	Ankrd53
	4932413F04Rik	4930519K11Rik	Aldoa		Aldh4a1	Ankrd6
	4932416H05Rik	4930519P11Rik	Alg1		Aldh5a1	Ankrd60
	4932416K20Rik	4930520O04Rik	Alg10b		Aldh6a1	Ankrd63
	4932422M17Rik	4930520P13Rik	Alg12		Aldh7a1	Ankrd7
	4932438A13Rik	4930521O17Rik	Alg13		Aldh9a1	Anks1b
	4932441J04Rik	4930522H14Rik	Alg14		Aldoa	Ano1
	4932442E05Rik	4930522L14Rik	Alg2		Alg1	Ano3
	4932443L11Rik	4930522O17Rik	Alg5		Alg10b	Ano4
	4932702P03Rik	4930523C07Rik	Alg6		Alg12	Ano5
	4933401H06Rik	4930524B15Rik	Alg8		Alg13	Ano8
	4933404K13Rik	4930524C18Rik	Alg9		Alg14	Anpep
	4933404O12Rik	4930524O07Rik	Alkbh1		Alg2	Anxa3
	4933405D12Rik	4930524O08Rik	Alkbh2		Alg5	Aox1
	4933405L10Rik	4930525G20Rik	Alkbh3		Alg6	Ap1g2
	4933406C10Rik	4930526A20Rik	Alkbh4		Alg8	Ap1m2
	4933406I18Rik	4930526I15Rik	Alkbh5		Alg9	Ap1s1
	4933406P04Rik	4930526L06Rik	Alkbh6		Alkbh1	Ap1s3
	4933407K13Rik	4930527F14Rik	Alkbh7		Alkbh2	Ap3b2
	4933407L21Rik	4930527J03Rik	Alkbh8		Alkbh3	Ap3m2
	4933408J17Rik	4930528J11Rik	Alms1		Alkbh4	Apba2
	4933408N05Rik	4930529K09Rik	Aloxe3		Alkbh5	Apbb1ip
	4933411E08Rik	4930532G15Rik	Als2		Alkbh7	Apc2
	4933412A08Rik	4930532M18Rik	Alyref		Alkbh8	Apcdd1
	4933412E12Rik	4930534D22Rik	Alyref2		Alms1	Apela
	4933412E24Rik	4930534H18Rik	Amacr		Aloxe3	Apex2
	4933412L11Rik	4930535E02Rik	Ambra1		Als2	Aph1c
	4933412O06Rik	4930535G08Rik	Amd1		Alyref	Apitd1
	4933413J09Rik	4930535L15Rik	Amdhd2		Alyref2	Apln
	4933415F23Rik	4930537H20Rik	Amer1		Amacr	Aplp1
	4933416C03Rik	4930538E20Rik	Amfr		Ambra1	Apoa1
	4933416E03Rik	4930539E08Rik	Amigo2		Amd1	Apoa1bp
	4933416M07Rik	4930539J05Rik	Ammecr1		Amdhd2	Apoa2
	4933417C20Rik	4930540M05Rik	Ammecr1l		Amer1	Apob
	4933417D19Rik	4930542C12Rik	Amn1		Amfr	Apobec1
	4933421A08Rik	4930544D05Rik	Amotl1		Amigo2	Apobec2
	4933421O10Rik	4930544G11Rik	Amotl2		Ammecr1	Apobec3
	4933424G05Rik	4930544L04Rik	Ampd2		Ammecr1l	Apobr
	4933424G06Rik	4930545L08Rik	Amz2		Amn1	Apoc1
	4933425D22Rik	4930546C10Rik	Anapc1		Amotl1	Apoe
	4933425L06Rik	4930547E08Rik	Anapc10		Amotl2	Apof
	4933425M03Rik	4930547E14Rik	Anapc11		Ampd2	Apoh
	4933427D06Rik	4930547M16Rik	Anapc13		Amz2	Apold1
	4933427D14Rik	4930549G23Rik	Anapc15		Anapc1	Apon
	4933427E11Rik	4930550C14Rik	Anapc16		Anapc10	Apoo
	4933428G20Rik	4930550L24Rik	Anapc2		Anapc11	Aqp11
	4933428P19Rik	4930552P12Rik	Anapc4		Anapc13	Aqp2
	4933429H19Rik	4930553C11Rik	Anapc5		Anapc15	Aqp3
	4933430I17Rik	4930553E22Rik	Anapc7		Anapc16	Aqp5
	4933430L12Rik	4930553I04Rik	Angel1		Anapc2	Aqr
	4933431C10Rik	4930553J12Rik	Angel2		Anapc4	Ar
	4933431E20Rik	4930553M12Rik	Angptl2		Anapc5	Arap1
	4933431G14Rik	4930553P18Rik	Angptl4		Anapc7	Arc
	4933431K14Rik	4930554C24Rik	Angptl6		Angel1	Areg
	4933431K23Rik	4930554G22Rik	Ank		Angel2	Arfgef3
	4933432I03Rik	4930554H23Rik	Ankfy1		Angptl2	Arg2
	4933432I09Rik	4930554I06Rik	Ankhd1		Angptl4	Arhgap20os
	4933433G15Rik	4930555A03Rik	Ankib1		Angptl6	Arhgap22
	4933434E20Rik	4930555B11Rik	Ankle2		Ank	Arhgap24
	4933435F18Rik	4930555G07Rik	Ankmy2		Ankfy1	Arhgap25
	4933436E23Rik	4930555K19Rik	Ankra2		Ankhd1	Arhgap27os1
	4933437G19Rik	4930556G22Rik	Ankrd10		Ankib1	Arhgap33os
	4933439C10Rik	4930556H04Rik	Ankrd11		Ankle2	Arhgap39
	4933439J24Rik	4930556I23Rik	Ankrd12		Ankmy2	Arhgap44
	4933439K11Rik	4930556M19Rik	Ankrd13a		Ankra2	Arhgap6
	4933440J02Rik	4930556N09Rik	Ankrd13c		Ankrd10	Arhgap8
	4933440N22Rik	4930557F08Rik	Ankrd16		Ankrd11	Arhgap9
	5031415H12Rik	4930557F10Rik	Ankrd17		Ankrd12	Arhgdig
	5031425E22Rik	4930557K07Rik	Ankrd24		Ankrd13a	Arhgef10
	5031434O11Rik	4930558G05Rik	Ankrd26		Ankrd13c	Arhgef15
	5031439G07Rik	4930558J18Rik	Ankrd27		Ankrd16	Arhgef19
	5033403F01Rik	4930558J22Rik	Ankrd28		Ankrd17	Arhgef28
	5033403H07Rik	4930558K02Rik	Ankrd34a		Ankrd24	Arhgef37
	5033404E19Rik	4930559C10Rik	Ankrd35		Ankrd26	Arhgef38
	5033406O09Rik	4930560O18Rik	Ankrd37		Ankrd27	Arhgef39
	5033417F24Rik	4930562F07Rik	Ankrd40		Ankrd28	Arhgef4
	5033421B08Rik	4930562F17Rik	Ankrd42		Ankrd34a	Arhgef9
	5033428I22Rik	4930563E18Rik	Ankrd44		Ankrd35	Arid3b
	5033430I15Rik	4930563E22Rik	Ankrd46		Ankrd37	Arid3c
	5330417C22Rik	4930563I02Rik	Ankrd49		Ankrd40	Arl14
	5330438D12Rik	4930563M20Rik	Ankrd50		Ankrd42	Arl14epl
	5330438I03Rik	4930566F21Rik	Ankrd52		Ankrd44	Arl5c
	5330439A09Rik	4930568A12Rik	Ankrd54		Ankrd46	Armc12
	5330439K02Rik	4930568G15Rik	Ankrd9		Ankrd49	Armc2
	5430400D12Rik	4930570G19Rik	Anks1		Ankrd50	Armc3
	5430402O13Rik	4930573C15Rik	Anks3		Ankrd52	Armc7
	5430405H02Rik	4930573I07Rik	Anks6		Ankrd54	Armcx2
	5430416N02Rik	4930577N17Rik	Ankzf1		Ankrd9	Armh4
	5430416O09Rik	4930578G10Rik	Anln		Anks1	Armt1
	5430421F17Rik	4930578M01Rik	Ano10		Anks3	Arntl2
	5430440P10Rik	4930578M07Rik	Ano6		Anks6	Arpp21
	5530601H04Rik	4930579D07Rik	Anp32a		Ankzf1	Art1
	5730405O15Rik	4930579D09Rik	Anp32b		Anln	Art3
	5730409E04Rik	4930579F01Rik	Anp32e		Ano10	Art5
	5730414N17Rik	4930579G18Rik	Antxr1		Ano6	Artn
	5730420D15Rik	4930579G24Rik	Antxr2		Anp32a	Arx
	5730422E09Rik	4930579J19Rik	Anxa11		Anp32b	As3mt
	5730435O14Rik	4930579K19Rik	Anxa2		Anp32e	Asap2
	5730437C11Rik	4930579P08Rik	Anxa4		Antxr1	Asb13
	5730455P16Rik	4930580E04Rik	Anxa5		Antxr2	Asb9
	5730480H06Rik	4930581F22Rik	Anxa6		Anxa11	Ascl1
	5730488B01Rik	4930583I09Rik	Anxa7		Anxa2	Ascl2
	5730507C01Rik	4930583K01Rik	Aopep		Anxa4	Ascl4
	5730508B09Rik	4930586N03Rik	Ap1ar		Anxa5	Ascl5
	5730522E02Rik	4930588A03Rik	Ap1b1		Anxa6	Asf1b
	5730559C18Rik	4930588G17Rik	Ap1g1		Anxa7	Asic1
	5730585A16Rik	4930588K23Rik	Ap1m1		Aopep	Asic2
	5730596B20Rik	4930589L23Rik	Ap1s2		Ap1ar	Asic4
	5830408C22Rik	4930589O11Rik	Ap2a1		Ap1b1	Asmt
	5830411K02Rik	4930591A17Rik	Ap2a2		Ap1g1	Asns
	5830417I10Rik	4930592C13Rik	Ap2b1		Ap1m1	Aspa
	5830428M24Rik	4930593A02Rik	Ap2m1		Ap1s2	Asphd1
	5830432E09Rik	4930593C16Rik	Ap2s1		Ap2a1	Asphd2
	5830437K03Rik	4930594M22Rik	Ap3b1		Ap2a2	Asrgl1
	5830444B04Rik	4930594O21Rik	Ap3d1		Ap2b1	Ass1
	5830448L01Rik	4930597L12Rik	Ap3m1		Ap2m1	Astn1
	5830454E08Rik	4930597O21Rik	Ap3s1		Ap2s1	Astn2
	5830462I19Rik	4930598N05Rik	Ap3s2		Ap3b1	Asz1
	5830462O15Rik	4930599N23Rik	Ap4b1		Ap3d1	Atcay
	5930403L14Rik	4930599N24Rik	Ap4e1		Ap3m1	Atcayos
	5930403N24Rik	4931403E22Rik	Ap4m1		Ap3s1	Atf7ip2
	5930412G12Rik	4931406B18Rik	Ap4s1		Ap3s2	Atg9b
	5930430L01Rik	4931406C07Rik	Ap5b1		Ap4b1	Atoh1
	5930438M14Rik	4931406G06Rik	Ap5m1		Ap4e1	Atoh7
	6030407O03Rik	4931406H21Rik	Ap5s1		Ap4m1	Atoh8
	6030408B16Rik	4931406P16Rik	Ap5z1		Ap4s1	Atp12a
	6030419C18Rik	4931408D14Rik	Apaf1		Ap5b1	Atp13a2
	6030440G07Rik	4931413I07Rik	Apba1		Ap5m1	Atp13a4
	6030442K20Rik	4931414P19Rik	Apba3		Ap5s1	Atp1b1
	6030443J06Rik	4931415C17Rik	Apbb1		Ap5z1	Atp1b2
	6030445D17Rik	4931417E11Rik	Apbb2		Apaf1	Atp2a3
	6030458C11Rik	4931419H13Rik	Apbb3		Apba1	Atp4a
	6030466F02Rik	4931422A03Rik	Apc		Apba3	Atp5sl
	6230400D17Rik	4931423N10Rik	Apeh		Apbb1	Atp6v0a4
	6330403K07Rik	4931428F04Rik	Apex1		Apbb2	Atp6v0e2
	6330403L08Rik	4931428L18Rik	Aph1a		Apbb3	Atp6v1b1
	6330408M09Rik	4931429P17Rik	Aph1b		Apc	Atp6v1c2
	6330410L21Rik	4931431F19Rik	Api5		Apeh	Atp7a
	6330415G19Rik	4931440F15Rik	Apip		Apex1	Atp7b
	6330418K02Rik	4931440J10Rik	Aplf		Aph1a	Atp8a1
	6330420H09Rik	4931440P22Rik	Aplp2		Aph1b	Atp8a2
	6330537M06Rik	4932412D23Rik	Apmap		Api5	Atp8b3
	6330549D23Rik	4932413F04Rik	Apol7d		Apip	Atp8b4
	6330562C20Rik	4932414N04Rik	Apool		Aplf	Atp8b5
	6430503K07Rik	4932416H05Rik	Apopt1		Aplp2	Atxn7l1os2
	6430531B16Rik	4932416K20Rik	App		Apmap	AU015791
	6430548M08Rik	4932422M17Rik	Appbp2		Apol7d	AU018091
	6430550D23Rik	4932435O22Rik	Appbp2os		Apool	AU021063
	6430571L13Rik	4932438A13Rik	Appl1		Apopt1	AU022751
	6430573F11Rik	4932441J04Rik	Appl2		App	AU022754
	6430573P05Rik	4932442E05Rik	Aprt		Appbp2	AU041133
	6430584L05Rik	4932443L11Rik	Aptx		Appbp2os	Auts2
	6430590A07Rik	4932702P03Rik	Araf		Appl1	Avp
	6430710C18Rik	4933401B06Rik	Arap2		Appl2	Avpr1a
	6530402F18Rik	4933401D09Rik	Arcn1		Aprt	AW146154
	6530409C15Rik	4933401H06Rik	Arel1		Aptx	AW549542
	6530411M01Rik	4933401L05Rik	Arf1		Araf	AW551984
	6530413G14Rik	4933402J15Rik	Arf2		Arap2	AW822073
	6530437J22Rik	4933402P03Rik	Arf3		Arcn1	AW822252
	6720427I07Rik	4933404K13Rik	Arf4		Arel1	Axdnd1
	6720468P15Rik	4933404O12Rik	Arf4os		Arf1	AY702102
	6720482G16Rik	4933405D12Rik	Arf5		Arf2	B020017C02Rik
	6720483E21Rik	4933405L10Rik	Arf6		Arf3	B130024G19Rik
	6720489N17Rik	4933406C10Rik	Arfgap1		Arf4	B130046B21Rik
	6820408C15Rik	4933406I18Rik	Arfgap2		Arf4os	B230104I21Rik
	6820431F20Rik	4933406K04Rik	Arfgap3		Arf5	B230110C06Rik
	8030411F24Rik	4933406P04Rik	Arfgef1		Arf6	B230112J18Rik
	8030423F21Rik	4933407I05Rik	Arfgef2		Arfgap1	B230208B08Rik
	8030423J24Rik	4933407K13Rik	Arfip1		Arfgap2	B230217C12Rik
	8030456M14Rik	4933407L21Rik	Arfip2		Arfgap3	B230303A05Rik
	8030462N17Rik	4933408J17Rik	Arfrp1		Arfgef1	B230323A14Rik
	8030474K03Rik	4933408N05Rik	Arglu1		Arfgef2	B230364G03Rik
	8430419K02Rik	4933409D19Rik	Arhgap1		Arfip1	B3galt1
	8430423G03Rik	4933409F18Rik	Arhgap10		Arfip2	B3galt5
	8430429K09Rik	4933411E08Rik	Arhgap11a		Arfrp1	B3gat2
	8430430B14Rik	4933411G06Rik	Arhgap12		Arglu1	B3glct
	8430432A02Rik	4933412A08Rik	Arhgap17		Arhgap1	B3gnt3
	9030407P20Rik	4933412E12Rik	Arhgap18		Arhgap10	B3gnt4
	9030607J07Rik	4933412E24Rik	Arhgap19		Arhgap11a	B3gnt7
	9030612E09Rik	4933412L11Rik	Arhgap20		Arhgap12	B430010I23Rik
	9030624G23Rik	4933412O06Rik	Arhgap21		Arhgap17	B430212C06Rik
	9030624J02Rik	4933413J09Rik	Arhgap23		Arhgap18	B430219N15Rik
	9130008F23Rik	4933414I15Rik	Arhgap26		Arhgap19	B430319F04Rik
	9130011E15Rik	4933415F23Rik	Arhgap27		Arhgap20	B4galnt1
	9130017K11Rik	4933415J04Rik	Arhgap28		Arhgap21	B4galnt2
	9130019O22Rik	4933416C03Rik	Arhgap29		Arhgap23	B4galnt3
	9130019P16Rik	4933416E03Rik	Arhgap31		Arhgap26	B4galt6
	9130023H24Rik	4933416E14Rik	Arhgap33		Arhgap27	B830017H08Rik
	9130024F11Rik	4933416M07Rik	Arhgap35		Arhgap28	B930086L07Rik
	9130213A22Rik	4933417C20Rik	Arhgap42		Arhgap29	B9d1os
	9130214F15Rik	4933417D19Rik	Arhgap5		Arhgap31	Bace2
	9130230N09Rik	4933421A08Rik	Arhgdia		Arhgap33	Baiap2l1
	9130401M01Rik	4933421D24Rik	Arhgef1		Arhgap35	Baiap3
	9130410C08Rik	4933421O10Rik	Arhgef10l		Arhgap42	Bambi-ps1
	9130604C24Rik	4933422A05Rik	Arhgef11		Arhgap5	Barhl1
	9230102O04Rik	4933424G05Rik	Arhgef12		Arhgdia	Barhl2
	9230104M06Rik	4933424G06Rik	Arhgef17		Arhgef1	Barx1
	9230105E05Rik	4933424N20Rik	Arhgef18		Arhgef10l	Barx2
	9230110C19Rik	4933425B07Rik	Arhgef2		Arhgef11	BB218582
	9230112D13Rik	4933425D22Rik	Arhgef25		Arhgef12	BB557941
	9230114K14Rik	4933425L06Rik	Arhgef26		Arhgef17	Bbs1
	9230116L04Rik	4933425M03Rik	Arhgef3		Arhgef18	Bbs5
	9230116N13Rik	4933427D06Rik	Arhgef33		Arhgef2	Bbs9
	9230117E06Rik	4933427D14Rik	Arhgef40		Arhgef25	BC001981
	9330020H09Rik	4933427E11Rik	Arhgef5		Arhgef26	BC002059
	9330104G04Rik	4933427G23Rik	Arhgef7		Arhgef3	BC006965
	9330111N05Rik	4933428G20Rik	Arid1a		Arhgef33	BC020402
	9330117O12Rik	4933428M09Rik	Arid1b		Arhgef40	BC025920
	9330118I20Rik	4933428P19Rik	Arid2		Arhgef5	BC027072
	9330121J05Rik	4933429H19Rik	Arid3a		Arhgef7	BC028471
	9330133O14Rik	4933429O19Rik	Arid4a		Arid1a	BC028528
	9330136K24Rik	4933430H16Rik	Arid4b		Arid1b	BC028777
	9330151L19Rik	4933430I17Rik	Arid5a		Arid2	BC029214
	9330154J02Rik	4933430L12Rik	Arid5b		Arid3a	BC030336
	9330158H04Rik	4933430N04Rik	Arih1		Arid4a	BC030500
	9330159F19Rik	4933431E20Rik	Arih2		Arid4b	BC037034
	9330159M07Rik	4933431J24Rik	Arl1		Arid5a	BC039771
	9330160F10Rik	4933431K14Rik	Arl10		Arid5b	BC043934
	9330162012Rik	4933431K23Rik	Arl13b		Arih1	BC048602
	9330171B17Rik	4933431M02Rik	Arl14ep		Arih2	BC049730
	9330175E14Rik	4933432I03Rik	Arl15		Arl1	BC051077
	9330175M20Rik	4933432K03Rik	Arl16		Arl10	BC067074
	9330179D12Rik	4933433G15Rik	Arl2		Arl13b	Bcam
	9330182L06Rik	4933433N18Rik	Arl2bp		Arl14ep	Bcan
	9330188P03Rik	4933434E20Rik	Arl3		Arl15	Bcas1
	9430015G10Rik	4933434P08Rik	Arl4a		Arl16	Bcas1os1
	9430020K01Rik	4933435F18Rik	Arl4aos		Arl2	Bcas1os2
	9430021M05Rik	4933436E23Rik	Arl4c		Arl2bp	Bcat1
	9430024E24Rik	4933436N17Rik	Arl4d		Arl3	Bche
	9430037G07Rik	4933436P19Rik	Arl5a		Arl4a	Bckdhb
	9430038I01Rik	4933437G19Rik	Arl5b		Arl4aos	Bcl11a
	9430041J12Rik	4933438A12Rik	Arl6		Arl4c	Bcl11b
	9430065F17Rik	4933438B17Rik	Arl6ip1		Arl4d	Bcl2l10
	9430076C15Rik	4933439C10Rik	Arl6ip4		Arl5a	Bcl2l11
	9430081H08Rik	4933439J24Rik	Arl6ip5		Arl5b	Bcl3
	9430083A17Rik	4933439K11Rik	Arl6ip6		Arl6	Bcl6b
	9430085M18Rik	4933439N14Rik	Arl8a		Arl6ip1	Bdh1
	9430091E24Rik	4933440J02Rik	Arl8b		Arl6ip4	Bdh2
	9430097D07Rik	4933440N22Rik	Armc1		Arl6ip5	Bdkrb2
	9530018F02Rik	5031415H12Rik	Armc10		Arl6ip6	Bdnf
	9530020I12Rik	5031425E22Rik	Armc5		Arl8a	Bean1
	9530026P05Rik	5031434C07Rik	Armc6		Arl8b	Becn2
	9530027J09Rik	5031434O11Rik	Armc8		Armc1	Bend6
	9530036O11Rik	5031439G07Rik	Armc9		Armc10	Best1
	9530046B11Rik	5033403F01Rik	Armcx1		Armc5	Best2
	9530051G07Rik	5033406O09Rik	Armcx3		Armc6	Best4-ps
	9530052C20Rik	5033417F24Rik	Armcx4		Armc8	Bex3
	9530052E02Rik	5033426E14Rik	Armcx5		Armc9	Bhlha15
	9530059O14Rik	5033428I22Rik	Armcx6		Armcx1	Bhlha9
	9530062K07Rik	5033430I15Rik	Armh1		Armcx3	Bhlhb9
	9530068E07Rik	5330417C22Rik	Armh3		Armcx4	Bhlhe23
	9530077C05Rik	5330425B07Rik	Arnt		Armcx5	Bicdl1
	9530080O11Rik	5330429C05Rik	Arnt2		Armcx6	Bicdl2
	9530082P21Rik	5330438D12Rik	Arntl		Armh1	Bik
	9530085L11Rik	5330438I03Rik	Arpc1a		Armh3	Bin2
	9630001P10Rik	5330439A09Rik	Arpc1b		Arnt	Bloc1s2
	9630002D21Rik	5330439K02Rik	Arpc2		Arnt2	Bloc1s3
	9630013A20Rik	5430400D12Rik	Arpc3		Arntl	Bloodlinc
	9630013D21Rik	5430402O13Rik	Arpc4		Arpc1a	Blvra
	9630014M24Rik	5430403G16Rik	Arpc5		Arpc1b	Blvrb
	9630028B13Rik	5430405H02Rik	Arpc5l		Arpc2	Bmf
	9630028I04Rik	5430416N02Rik	Arpin		Arpc3	Bmp3
	9830166K06Rik	5430416O09Rik	Arpp19		Arpc4	Bmp4
	9930004E17Rik	5430421F17Rik	Arrb1		Arpc5	Bmp5
	9930012K11Rik	5430427N15Rik	Arrb2		Arpc5l	Bmp6
	9930014A18Rik	5430437J10Rik	Arrdc1		Arpin	Bmp7
	9930021J03Rik	5430440P10Rik	Arrdc2		Arpp19	Bmp8a
	9930024M15Rik	5530601H04Rik	Arrdc3		Arrb1	Bmp8b
	9930038B18Rik	5730405O15Rik	Arrdc4		Arrb2	Bmper
	9930104L06Rik	5730409E04Rik	Arsa		Arrdc1	Bmpr1b
	a	5730414N17Rik	Arsb		Arrdc2	Bmyc
	A030001D20Rik	5730420D15Rik	Arsg		Arrdc3	Bnc1
	A130006I12Rik	5730422E09Rik	Arsi		Arrdc4	Bok
	A130010J15Rik	5730437C11Rik	Arsk		Arsb	Bola2
	A130014A01Rik	5730455P16Rik	Arv1		Arsg	Borcs5
	A130051J06Rik	5730480H06Rik	Arvcf		Arsi	Bpgm
	A130077B15Rik	5730488B01Rik	Asah1		Arsk	Bphl
	A230005M16Rik	5730507C01Rik	Asah2		Arv1	Bpi
	A230020J21Rik	5730508B09Rik	Asap1		Arvcf	Brd3os
	A230028O05Rik	5730522E02Rik	Asap3		Asah1	Brinp1
	A230050P20Rik	5730559C18Rik	Asb1		Asah2	Brinp2
	A230051N06Rik	5730585A16Rik	Asb15		Asap1	Brinp3
	A230052G05Rik	5730596B20Rik	Asb3		Asap3	Brsk2
	A230056J06Rik	5830408C22Rik	Asb5		Asb1	Brwd3
	A230056P14Rik	5830411K02Rik	Asb6		Asb15	Bsn
	A230060F14Rik	5830411N06Rik	Asb7		Asb3	Bspry
	A230065H16Rik	5830417I10Rik	Asb8		Asb5	Bsx
	A230065N10Rik	5830418P13Rik	Ascc1		Asb6	Btbd11
	A230070E04Rik	5830428M24Rik	Ascc2		Asb7	Btbd18
	A230072C01Rik	5830432E09Rik	Ascc3		Asb8	Btc
	A230072E10Rik	5830437K03Rik	Asdurf		Ascc1	Btn1a1
	A230077H06Rik	5830448L01Rik	Asf1a		Ascc2	Btn2a2
	A230083G16Rik	5830454E08Rik	Ash1l		Ascc3	Btnl9
	A230083N12Rik	5830473C10Rik	Ash2l		Asf1a	Bub1
	A230103J11Rik	5930403L14Rik	Asl		Ash1l	Bves
	A230103O09Rik	5930403N24Rik	Asna1		Ash2l	Bvht
	A230107N01Rik	5930412G12Rik	Asnsd1		Asl	C030005K06Rik
	A230108P19Rik	5930430L01Rik	Aspdh		Asna1	C030017D09Rik
	A2m	6030408B16Rik	Asph		Asnsd1	C130021I20Rik
	A2ml1	6030419C18Rik	Aspm		Aspdh	C130026L21Rik
	A330008L17Rik	6030440G07Rik	Aspscr1		Asph	C130040N14Rik
	A330009N23Rik	6030442K20Rik	Aste1		Aspm	C130060K24Rik
	A330023F24Rik	6030443J06Rik	Asxl1		Aspscr1	C130071C03Rik
	A330032B11Rik	6030445D17Rik	Asxl2		Aste1	C130073E24Rik
	A330033J07Rik	6030452D12Rik	Asxl3		Asxl1	C130074G19Rik
	A330035P11Rik	6030458C11Rik	Atad1		Asxl2	C130080G10Rik
	A330040F15Rik	6030498E09Rik	Atad2		Asxl3	C130093G08Rik
	A330041J22Rik	6230400D17Rik	Atad2b		Atad1	C1ql1
	A330074H02Rik	6330403K07Rik	Atad3a		Atad2	C1ql2
	A330074K22Rik	6330403L08Rik	Atad3aos		Atad2b	C1ql3
	A330084C13Rik	6330408M09Rik	Atad5		Atad3a	C1ql4
	A330094K24Rik	6330409D20Rik	Atat1		Atad3aos	C1qtnf1
	A330102I10Rik	6330410L21Rik	Ate1		Atad5	C1qtnf2
	A430005L14Rik	6330411D24Rik	Atf1		Atat1	C1qtnf3
	A430018G15Rik	6330415G19Rik	Atf2		Ate1	C1qtnf4
	A430019L02Rik	6330418K02Rik	Atf3		Atf1	C1qtnf5
	A430027H14Rik	6330420H09Rik	Atf4		Atf2	C230012O17Rik
	A430033K04Rik	6330537M06Rik	Atf5		Atf3	C230014O12Rik
	A430035B10Rik	6330549D23Rik	Atf6		Atf4	C230034O21Rik
	A430057M04Rik	6330562C20Rik	Atf6b		Atf5	C2cd4a
	A430072P03Rik	6430503K07Rik	Atf7		Atf6	C2cd4b
	A430078G23Rik	6430531B16Rik	Atf7ip		Atf6b	C2cd4c
	A430105I19Rik	6430548M08Rik	Atg10		Atf7	C2cd4d
	A430105J06Rik	6430550D23Rik	Atg101		Atf7ip	C330006A16Rik
	A4galt	6430571L13Rik	Atg12		Atg10	C330008A17Rik
	A530006G24Rik	6430573F11Rik	Atg13		Atg101	C430049B03Rik
	A530013C23Rik	6430573P05Rik	Atg14		Atg12	C530005A16Rik
	A530021J07Rik	6430590A07Rik	Atg16l1		Atg13	C530008M17Rik
	A530032D15Rik	6430628N08Rik	Atg16l2		Atg14	C530025M09Rik
	A530050N04Rik	6430710C18Rik	Atg2a		Atg16l1	C530043K16Rik
	A530072M11Rik	6530401F13Rik	Atg2b		Atg16l2	C630004L07Rik
	A530083I20Rik	6530402F18Rik	Atg3		Atg2a	C77370
	A530083M17Rik	6530403H02Rik	Atg4b		Atg2b	C78283
	A530084C06Rik	6530409C15Rik	Atg4c		Atg3	C8b
	A530088E08Rik	6530411M01Rik	Atg4d		Atg4b	C920021L13Rik
	A530095I07Rik	6530413G14Rik	Atg5		Atg4c	Cables1
	A530099J19Rik	6530437J22Rik	Atg7		Atg4d	Cabp1
	A630001G21Rik	6720427I07Rik	Atg9a		Atg5	Cacna1a
	A630009H07Rik	6720468P15Rik	Atic		Atg7	Cacna1b
	A630014C17Rik	6720469O03Rik	Atl1		Atg9a	Cacna1d
	A630019I02Rik	6720482G16Rik	Atl2		Atic	Cacna1e
	A630052C17Rik	6720483E21Rik	Atl3		Atl1	Cacna1g
	A630066F11Rik	6720489N17Rik	Atm		Atl2	Cacna1i
	A630072M18Rik	6820408C15Rik	Atmin		Atl3	Cacna2d2
	A630075F10Rik	6820431F20Rik	Atn1		Atm	Cacna2d3
	A630089N07Rik	7120432I05Rik	Atox1		Atmin	Cacng2
	A730013G03Rik	7420426K07Rik	Atp10a		Atn1	Cacng3
	A730017C20Rik	7420700N18Rik	Atp10d		Atox1	Cacng4
	A730017L22Rik	7530428D23Rik	Atp11a		Atp10a	Cacng6
	A730020E08Rik	8030423F21Rik	Atp11b		Atp10d	Cacng7
	A730035I17Rik	8030453O22Rik	Atp11c		Atp11a	Cacng8
	A730043L09Rik	8030456M14Rik	Atp13a1		Atp11b	Cadm2
	A730046J19Rik	8030462N17Rik	Atp13a3		Atp11c	Cadm3
	A730056A06Rik	8030474K03Rik	Atp1a1		Atp13a1	Cadm4
	A730060N03Rik	8430408G22Rik	Atp1a2		Atp13a3	Cadps
	A730061H03Rik	8430419K02Rik	Atp1b3		Atp1a1	Calb1
	A730063M14Rik	8430423G03Rik	Atp23		Atp1a2	Calb2
	A730071L15Rik	8430429K09Rik	Atp2a2		Atp1b3	Calcb
	A730081D07Rik	8430430B14Rik	Atp2b1		Atp23	Calcr
	A730085E03Rik	8430432A02Rik	Atp2b4		Atp2a2	Calcrl
	A730089K16Rik	8430437L04Rik	Atp2c1		Atp2b1	Calhm2
	A730091E23Rik	9030407P20Rik	Atp5a1		Atp2b4	Calhm6
	A830005F24Rik	9030607J07Rik	Atp5b		Atp2c1	Calml3
	A830008E24Rik	9030612E09Rik	Atp5c1		Atp5a1	Caln1
	A830011K09Rik	9030617O03Rik	Atp5d		Atp5b	Calr4
	A830012C17Rik	9030622O22Rik	Atp5e		Atp5c1	Caly
	A830018L16Rik	9030624G23Rik	Atp5f1		Atp5d	Camk1d
	A830031A19Rik	9030624J02Rik	Atp5g1		Atp5e	Camk2b
	A830035A12Rik	9030625G05Rik	Atp5g2		Atp5f1	Camk2n1
	A830035O19Rik	9130008F23Rik	Atp5g3		Atp5g1	Camk2n2
	A830052D11Rik	9130011E15Rik	Atp5h		Atp5g2	Camk4
	A830073O21Rik	9130017K11Rik	Atp5j		Atp5g3	Camkk1
	A830080D01Rik	9130019O22Rik	Atp5j2		Atp5h	Camsap3
	A830082K12Rik	9130019P16Rik	Atp5k		Atp5j	Cap2
	A830092H15Rik	9130023H24Rik	Atp5l		Atp5j2	Capg
	A930001C03Rik	9130024F11Rik	Atp5l2-ps		Atp5k	Capn1
	A930002H24Rik	9130213A22Rik	Atp5md		Atp5l	Capn12
	A930003O13Rik	9130227L01Rik	Atp5mpl		Atp5l2-ps	Capn5
	A930004D18Rik	9130230L23Rik	Atp5o		Atp5md	Capsl
	A930005H10Rik	9130230N09Rik	Atp6ap1		Atp5mpl	Car10
	A930006K02Rik	9130401M01Rik	Atp6ap2		Atp5o	Car12
	A930007I19Rik	9130409I23Rik	Atp6v0a1		Atp6ap1	Car13
	A930011G23Rik	9130409J20Rik	Atp6v0a2		Atp6ap2	Car14
	A930012L18Rik	9130410C08Rik	Atp6v0b		Atp6v0a1	Car2
	A930012O16Rik	9130604C24Rik	Atp6v0c		Atp6v0a2	Car3
	A930013F10Rik	9230020A06Rik	Atp6v0d1		Atp6v0b	Car4
	A930014D07Rik	9230102K24Rik	Atp6v0e		Atp6v0c	Car8
	A930015D03Rik	9230102O04Rik	Atp6v1a		Atp6v0d1	Car9
	A930015P04Rik	9230104L09Rik	Atp6v1b2		Atp6v0e	Card10
	A930016O22Rik	9230104M06Rik	Atp6v1c1		Atp6v1a	Card11
	A930017M01Rik	9230109A22Rik	Atp6v1d		Atp6v1b2	Carlr
	A930018P22Rik	9230110C19Rik	Atp6v1e1		Atp6v1c1	Carmil2
	A930024E05Rik	9230112D13Rik	Atp6v1f		Atp6v1d	Cartpt
	A930029G22Rik	9230114K14Rik	Atp6v1g1		Atp6v1e1	Caskin1
	A930032L01Rik	9230116N13Rik	Atp6v1g2		Atp6v1f	Casp14
	A930033H14Rik	9330020H09Rik	Atp6v1h		Atp6v1g1	Casp6
	A930033M14Rik	9330104G04Rik	Atp8b1		Atp6v1g2	Casr
	A930035D04Rik	9330111N05Rik	Atp8b2		Atp6v1h	Cass4
	A930037H05Rik	9330117O12Rik	Atp9a		Atp8b1	Castor1
	AA386476	9330118I20Rik	Atp9b		Atp8b2	Castor2
	AA387883	9330121J05Rik	Atpaf1		Atp9a	Casz1
	AA388235	9330136K24Rik	Atpaf2		Atp9b	Catsperg2
	AA414768	9330151L19Rik	Atpif1		Atpaf1	Catsperz
	AA465934	9330154J02Rik	Atpsckmt		Atpaf2	Cav1
	AA467197	9330158H04Rik	Atr		Atpif1	Cav3
	AA474408	9330159M07Rik	Atraid		Atpsckmt	Cavin2
	AA543186	9330160F10Rik	Atrip		Atr	Cblc
	AA543401	9330162012Rik	Atrn		Atraid	Cbln1
	AA645442	9330171B17Rik	Atrnl1		Atrip	Cbln2
	AA914427	9330175E14Rik	Atrx		Atrn	Cbln4
	Aaas	9330175M20Rik	Atxn1		Atrnl1	Cbr1
	Aacs	9330179D12Rik	Atxn10		Atrx	Cbr3
	Aadat	9330182L06Rik	Atxn1l		Atxn1	Cbs
	Aaed1	9330185C12Rik	Atxn2		Atxn10	Cbx6
	Aagab	9330188P03Rik	Atxn2l		Atxn1l	Cbx7
	Aak1	9430007M09Rik	Atxn3		Atxn2	Cbx8
	Aamdc	9430015G10Rik	Atxn7		Atxn2l	Cby3
	Aamp	9430018G01Rik	Atxn7l1		Atxn3	Cc2d2a
	Aanat	9430020K01Rik	Atxn7l2		Atxn7	Cc2d2b
	Aar2	9430021M05Rik	Atxn7l3		Atxn7l1	Ccbe1
	Aard	9430024E24Rik	Atxn7l3b		Atxn7l2	Ccdc105
	Aars	9430037G07Rik	AU019823		Atxn7l3	Ccdc110
	Aars2	9430038I01Rik	AU020206		Atxn7l3b	Ccdc112
	Aarsd1	9430041J12Rik	AU022252		AU019823	Ccdc113
	Aasdh	9430053O09Rik	AU040320		AU020206	Ccdc116
	Aasdhppt	9430065F17Rik	Auh		AU022252	Ccdc120
	Aatf	9430076C15Rik	Aunip		AU040320	Ccdc121
	Aatk	9430081H08Rik	Aup1		Auh	Ccdc126
	AB041806	9430083A17Rik	Aurka		Aunip	Ccdc13
	AB124611	9430085M18Rik	Aurkaip1		Aup1	Ccdc136
	Abat	9430091E24Rik	Aurkb		Aurka	Ccdc146
	Abca1	9430097D07Rik	AV039307		Aurkaip1	Ccdc149
	Abca13	9530002B09Rik	AV051173		Aurkb	Ccdc150
	Abca14	9530018F02Rik	AV099323		AV039307	Ccdc155
	Abca15	9530020I12Rik	AV356131		AV099323	Ccdc158
	Abca16	9530026F06Rik	Aven		AV356131	Ccdc159
	Abca17	9530026P05Rik	Avl9		Aven	Ccdc163
	Abca2	9530027J09Rik	Avpi1		Avl9	Ccdc167
	Abca3	9530036O11Rik	AW011738		Avpi1	Ccdc169
	Abca4	9530046B11Rik	AW046200		AW011738	Ccdc17
	Abca5	9530051G07Rik	AW209491		AW046200	Ccdc170
	Abca7	9530052C20Rik	AW549877		AW209491	Ccdc172
	Abca8b	9530052E02Rik	AW554918		AW549877	Ccdc177
	Abcb10	9530059O14Rik	Axin1		AW554918	Ccdc180
	Abcb1a	9530062K07Rik	Axin2		Axin1	Ccdc181
	Abcb1b	9530068E07Rik	Axl		Axin2	Ccdc182
	Abcb4	9530077C05Rik	AY074887		Axl	Ccdc183
	Abcb6	9530080O11Rik	Azi2		AY074887	Ccdc184
	Abcb7	9530082P21Rik	Azin1		Azi2	Ccdc185
	Abcb8	9530085L11Rik	Azin2		Azin1	Ccdc22
	Abcb9	9630001P10Rik	B130034C11Rik		Azin2	Ccdc24
	Abcc1	9630002D21Rik	B130055M24Rik		B130034C11Rik	Ccdc3
	Abcc10	9630013A20Rik	B230112G18Rik		B130055M24Rik	Ccdc30
	Abcc3	9630013D21Rik	B230118H07Rik		B230112G18Rik	Ccdc38
	Abcc4	9630014M24Rik	B230208H11Rik		B230118H07Rik	Ccdc39
	Abcc5	9630041A04Rik	B230217O12Rik		B230208H11Rik	Ccdc43
	Abcc6	9830004L10Rik	B230219D22Rik		B230217O12Rik	Ccdc51
	Abcc8	9830166K06Rik	B230307C23Rik		B230219D22Rik	Ccdc60
	Abcc9	9930004E17Rik	B230317F23Rik		B230307C23Rik	Ccdc63
	Abcd1	9930012K11Rik	B230319C09Rik		B230317F23Rik	Ccdc65
	Abcd2	9930014A18Rik	B230322F03Rik		B230319C09Rik	Ccdc68
	Abcd3	9930021J03Rik	B230354K17Rik		B230322F03Rik	Ccdc69
	Abcd4	9930038B18Rik	B230369F24Rik		B230354K17Rik	Ccdc74a
	Abce1	9930104L06Rik	B230377A18Rik		B230369F24Rik	Ccdc78
	Abcf1	a	B2m		B230377A18Rik	Ccdc80
	Abcf2	A030001D20Rik	B330016D10Rik		B2m	Ccdc81
	Abcf3	A030005K14Rik	B3galnt1		B330016D10Rik	Ccdc85a
	Abcg1	A030014E15Rik	B3galnt2		B3galnt1	Ccdc85c
	Abcg2	A130006I12Rik	B3galt4		B3galnt2	Ccdc88b
	Abcg4	A130010J15Rik	B3galt6		B3galt4	Ccdc89
	Abhd1	A130014A01Rik	B3gat3		B3galt6	Ccdc9b
	Abhd10	A130050O07Rik	B3gnt2		B3gat3	Ccer1
	Abhd11	A130051J06Rik	B3gnt5		B3gnt2	Ccer2
	Abhd11os	A1bg	B3gnt8		B3gnt5	Cchcr1
	Abhd12	A230005M16Rik	B3gnt9		B3gnt8	Ccin
	Abhd12b	A230020J21Rik	B3gntl1		B3gnt9	Cck
	Abhd13	A230028O05Rik	B430218F22Rik		B3gntl1	Ccl27a
	Abhd14a	A230050P20Rik	B430305J03Rik		B430218F22Rik	Ccna1
	Abhd14b	A230051N06Rik	B4galnt4		B430305J03Rik	Ccnb3
	Abhd15	A230052G05Rik	B4galt1		B4galnt4	Ccnd1
	Abhd16a	A230056J06Rik	B4galt2		B4galt1	Ccnd3-ps
	Abhd16b	A230056P14Rik	B4galt3		B4galt2	Ccndbp1
	Abhd17a	A230057D06Rik	B4galt4		B4galt3	Ccnjl
	Abhd17b	A230060F14Rik	B4galt5		B4galt4	Ccno
	Abhd17c	A230065H16Rik	B4galt7		B4galt5	Ccp110
	Abhd18	A230065N10Rik	B4gat1		B4galt7	Ccr10
	Abhd2	A230070E04Rik	B630019K06Rik		B4gat1	Ccrl2
	Abhd3	A230072C01Rik	B930036N10Rik		B630019K06Rik	Ccser1
	Abhd4	A230072E10Rik	B930059L03Rik		B930036N10Rik	Cd109
	Abhd5	A230077H06Rik	B930094E09Rik		B930059L03Rik	Cd164l2
	Abhd6	A230083G16Rik	B9d1		B930094E09Rik	Cd200
	Abhd8	A230083N12Rik	B9d2		B9d1	Cd22
	Abi1	A230087F16Rik	Babam1		B9d2	Cd274
	Abi2	A230103J11Rik	Babam2		Babam1	Cd37
	Abi3	A230103O09Rik	Bace1		Babam2	Cd38
	Abi3bp	A230107N01Rik	Bach1		Bace1	Cd46
	Abitram	A26c2	Bach2		Bach1	Cd55b
	Abl1	A2m	Bach2it1		Bach2	Cd59a
	Abl2	A2ml1	Bad		Bach2it1	Cd59b
	Ablim1	A330008L17Rik	Bag1		Bad	Cd6
	Ablim2	A330009N23Rik	Bag2		Bag1	Cd68
	Ablim3	A330023F24Rik	Bag3		Bag2	Cd7
	Abr	A330032B11Rik	Bag4		Bag3	Cd70
	Abracl	A330033J07Rik	Bag5		Bag4	Cd72
	Abraxas1	A330035P11Rik	Bag6		Bag5	Cd83
	Abraxas2	A330040F15Rik	Bahcc1		Bag6	Cd8a
	Abt1	A330041J22Rik	Bahd1		Bahcc1	Cd9
	Abtb1	A330074H02Rik	Baiap2		Bahd1	Cdc25b
	Abtb2	A330074K22Rik	Bak1		Baiap2	Cdc25c
	AC099699.1	A330084C13Rik	Bambi		Bak1	Cdc42ep5
	AC099860.1	A330094K24Rik	Banf1		Bambi	Cdca8
	AC113595.1	A330102I10Rik	Banp		Banf1	Cdcp1
	AC115752.1	A430005L14Rik	Bap1		Banp	Cdh1
	AC115893.1	A430018G15Rik	Bard1		Bap1	Cdh12
	AC117232.1	A430027H14Rik	Basp1		Bard1	Cdh13
	AC121792.1	A430033K04Rik	Batf2		Basp1	Cdh18
	AC122821.1	A430035B10Rik	Batf3		Batf2	Cdh2
	AC124413.1	A430048G15Rik	Bax		Batf3	Cdh20
	AC126262.1	A430057M04Rik	Baz1a		Bax	Cdh22
	AC131692.1	A430072C10Rik	Baz1b		Baz1a	Cdh23
	AC135859.1	A430072P03Rik	Baz2a		Baz1b	Cdh3
	AC137513.1	A430073D23Rik	Baz2b		Baz2a	Cdh4
	AC137708.1	A430078I02Rik	Bbc3		Baz2b	Cdh5
	AC141477.1	A430105I19Rik	Bbip1		Bbc3	Cdh6
	AC145556.1	A430105J06Rik	Bbof1		Bbip1	Cdh7
	AC149067.1	A430106G13Rik	Bbs10		Bbof1	Cdh8
	AC151602.1	A430108G06Rik	Bbs12		Bbs10	Cdhr4
	AC153579.1	A4galt	Bbs2		Bbs12	Cdk18
	AC153941.1	A530013C23Rik	Bbs4		Bbs2	Cdk5r1
	AC154200.1	A530020G20Rik	Bbs7		Bbs4	Cdk5r2
	AC154607.1	A530032D15Rik	Bbx		Bbs7	Cdkal1
	AC158912.1	A530040E14Rik	BC003965		Bbx	Cdkl1
	AC159140.3	A530050N04Rik	BC004004		BC003965	Cdkn1c
	AC161166.1	A530058N18Rik	BC005537		BC004004	Cdkn2b
	AC163616.1	A530065N20Rik	BC005561		BC005537	Cds1
	AC166172.1	A530072M11Rik	BC005624		BC005561	Cdx1
	AC166256.1	A530083I20Rik	BC017158		BC005624	Cdx2
	AC170598.1	A530083M17Rik	BC017643		BC017158	Cebpa
	AC241534.1	A530084C06Rik	BC022687		BC017643	Cecr6
	Acaa1a	A530088E08Rik	BC024978		BC022687	Cela2a
	Acaa1b	A530099J19Rik	BC029722		BC024978	Celf3
	Acaa2	A630001G21Rik	BC030343		BC029722	Celf4
	Acaca	A630009H07Rik	BC030867		BC030343	Celf5
	Acacb	A630019I02Rik	BC031181		BC030867	Celf6
	Acad10	A630033H20Rik	BC031361		BC031181	Celsr1
	Acad11	A630035G10Rik	BC034090		BC034090	Celsr2
	Acad12	A630052C17Rik	BC037032		BC037032	Celsr3
	Acad8	A630066F11Rik	BC037039		BC037039	Cemip
	Acad9	A630072M18Rik	BC037704		BC037704	Cend1
	Acadl	A630075F10Rik	BC048403		BC048403	Cenpf
	Acadm	A630089N07Rik	BC048644		BC048644	Cenph
	Acads	A630095E13Rik	BC049715		BC049715	Cenpi
	Acadsb	A730013G03Rik	BC049762		BC049762	Cenpj
	Acadvl	A730017C20Rik	BC051142		BC051142	Cenps
	Acan	A730017L22Rik	BC051226		BC051226	Cenpu
	Acap1	A730020E08Rik	BC052040		BC052040	Cenpx
	Acap2	A730035I17Rik	BC055324		BC055324	Cep126
	Acap3	A730043L09Rik	BC065397		BC065397	Cep128
	Acat1	A730046J19Rik	Bc1		Bc1	Cep164
	Acat2	A730049N16Rik	BC106179		BC106179	Cep290
	Acbd3	A730056A06Rik	Bcap29		Bcap29	Cerkl
	Acbd4	A730060N03Rik	Bcap31		Bcap31	Cetn1
	Acbd5	A730061H03Rik	Bcar1		Bcar1	Cfap100
	Acbd6	A730063M14Rik	Bcar3		Bcar3	Cfap126
	Acbd7	A730071L15Rik	Bcas2		Bcas2	Cfap206
	Accs	A730081D07Rik	Bcas3		Bcas3	Cfap221
	Acd	A730085E03Rik	Bcat2		Bcat2	Cfap299
	Ace	A730089K16Rik	Bccip		Bccip	Cfap410
	Acer2	A730091E23Rik	Bcdin3d		Bcdin3d	Cfap44
	Acer3	A730094K22Rik	Bckdha		Bckdha	Cfap45
	Ache	A730098A19Rik	Bckdk		Bckdk	Cfap46
	Acin1	A830005F24Rik	Bcl10		Bcl10	Cfap47
	Ackr3	A830008E24Rik	Bcl2		Bcl2	Cfap53
	Ackr4	A830011K09Rik	Bcl2l1		Bcl2l1	Cfap54
	Acly	A830012C17Rik	Bcl2l12		Bcl2l12	Cfap58
	Aco1	A830018L16Rik	Bcl2l13		Bcl2l13	Cfap69
	Aco2	A830031A19Rik	Bcl2l2		Bcl2l2	Cfap70
	Acot1	A830035A12Rik	Bcl6		Bcl6	Cfap77
	Acot11	A830035O19Rik	Bcl7a		Bcl7a	Cfap99
	Acot12	A830036E02Rik	Bcl7b		Bcl7b	Cfc1
	Acot13	A830052D11Rik	Bcl7c		Bcl7c	Cfi
	Acot2	A830073O21Rik	Bcl9		Bcl9	Cftr
	Acot3	A830080D01Rik	Bcl9l		Bcl9l	Cgas
	Acot4	A830082K12Rik	Bclaf1		Bclaf1	Cgn
	Acot5	A830092H15Rik	Bclaf3		Bclaf3	Cgref1
	Acot6	A930001A20Rik	Bcor		Bcor	Ch25h
	Acot7	A930001C03Rik	Bcorl1		Bcorl1	Chac1
	Acot8	A930002H24Rik	Bcr		Bcr	Chac2
	Acot9	A930003O13Rik	Bcs1l		Bcs1l	Chad
	Acox1	A930004D18Rik	Bdp1		Bdp1	Chadl
	Acox2	A930005H10Rik	Becn1		Becn1	Chaf1b
	Acox3	A930006K02Rik	Begain		Begain	Chat
	Acp1	A930007I19Rik	Bend3		Bend3	Chchd10
	Acp2	A930011G23Rik	Bend4		Bend4	Chchd6
	Acp5	A930012L18Rik	Bend5		Bend5	Chd5
	Acp6	A930012O16Rik	Bend7		Bend7	Chd7
	Acp7	A930014D07Rik	Bet1		Bet1	Chdh
	Acpt	A930015D03Rik	Bet1l		Bet1l	Chga
	Acrbp	A930015P04Rik	Bfar		Bfar	Chgb
	Acsbg1	A930016O22Rik	Bfsp1		Bfsp1	Chic1
	Acsf2	A930017K11Rik	Bhlhe22		Bhlhe22	Chit1
	Acsf3	A930017M01Rik	Bhlhe40		Bhlhe40	Chl1
	Acsl1	A930018P22Rik	Bhlhe41		Bhlhe41	Chn1
	Acsl3	A930024E05Rik	Bicc1		Bicc1	Chn1os3
	Acsl4	A930027H12Rik	Bicd1		Bicd1	Chn2
	Acsl5	A930027P06Rik	Bicd2		Bicd2	Chodl
	Acsl6	A930029G22Rik	Bicra		Bicra	Chp2
	Acss1	A930032L01Rik	Bicral		Bicral	Chrdl1
	Acss2	A930033H14Rik	Bid		Bid	Chrdl2
	Acss3	A930035D04Rik	Bin1		Bin1	Chrm1
	Acta1	A930037H05Rik	Bin3		Bin3	Chrm2
	Acta2	AA386476	Birc2		Birc2	Chrm3
	Actb	AA387883	Birc3		Birc3	Chrm4
	Actg1	AA388235	Birc5		Birc5	Chrm5
	Actl10	AA414768	Birc6		Birc6	Chrna1os
	Actl11	AA465934	Bivm		Bivm	Chrna3
	Actl6a	AA467197	Blcap		Blcap	Chrna4
	Actl6b	AA474408	Blm		Blm	Chrna5
	Actl7a	AA543186	Blmh		Blmh	Chrna7
	Actn1	AA543401	Bloc1s1		Bloc1s1	Chrna9
	Actn2	AA545190	Bloc1s4		Bloc1s4	Chrnb2
	Actn3	AA619741	Bloc1s5		Bloc1s5	Chrnb4
	Actn4	AA914427	Bloc1s6		Bloc1s6	Chrng
	Actr10	AA986860	Bloc1s6os		Bloc1s6os	Chst10
	Actr1a	Aaas	Blzf1		Blzf1	Chst11
	Actr1b	Aacs	Bmi1		Bmi1	Chst3
	Actr2	Aadat	Bmp1		Bmp1	Chst8
	Actr3	Aaed1	Bmp2		Bmp2	Chst9
	Actr3b	Aagab	Bmp2k		Bmp2k	Ciao2a
	Actr5	Aak1	Bmpr1a		Bmpr1a	Ciao3
	Actr6	Aamdc	Bmpr2		Bmpr2	Cib2
	Actr8	Aamp	Bms1		Bms1	Cidea
	Actrt3	Aanat	Bmt2		Bmt2	Ciita
	Acvr1	Aar2	Bnc2		Bnc2	Cilp2
	Acvr1b	Aard	Bnip1		Bnip1	Cisd3
	Acvr1c	Aars	Bnip2		Bnip2	Cit
	Acvr2a	Aars2	Bnip3		Bnip3	Cited1
	Acvr2b	Aarsd1	Bnip3l		Bnip3l	Cited4
	Acvrl1	Aasdh	Boc		Boc	CJ186046Rik
	Acy1	Aasdhppt	Bod1		Bod1	CK137956
	Acyp1	Aass	Bod1l		Bod1l	Ckm
	Acyp2	Aatf	Bola1		Bola1	Ckmt1
	Ada	Aatk	Bola3		Bola3	Clba1
	Adad1	AB041806	Boll		Boll	Cldn1
	Adad2	AB124611	Bop1		Bop1	Cldn10
	Adal	Abat	Bora		Bora	Cldn11
	Adam10	Abca1	Borcs6		Borcs6	Cldn17
	Adam11	Abca13	Borcs7		Borcs7	Cldn23
	Adam12	Abca14	Borcs8		Borcs8	Cldn3
	Adam15	Abca15	Bpnt1		Bpnt1	Cldn4
	Adam17	Abca16	Bptf		Bptf	Cldn7
	Adam18	Abca17	Braf		Braf	Cldn8
	Adam19	Abca2	Brap		Brap	Cldn9
	Adam1a	Abca3	Brat1		Brat1	Cldnd2
	Adam1b	Abca4	Brca1		Brca1	Clec10a
	Adam22	Abca5	Brca2		Brca2	Clec14a
	Adam23	Abca6	Brcc3		Brd1	Clec1a
	Adam3	Abca7	Brd1		Brd2	Clec2d
	Adam30	Abca8a	Brd2		Brd3	Clec2i
	Adam33	Abca8b	Brd3		Brd4	Clec2l
	Adam5	Abca9	Brd4		Brd7	Clec4a3
	Adam9	Abcb10	Brd7		Brd8	Clec4g
	Adamts1	Abcb1a	Brd8		Brd9	Clgn
	Adamts10	Abcb1b	Brd9		Brdt	Clic5
	Adamts12	Abcb4	Brdt		Brf1	Clic6
	Adamts14	Abcb6	Brf1		Brf2	Clip3
	Adamts15	Abcb7	Brf2		Bri3	Clmn
	Adamts17	Abcb8	Bri3		Bri3bp	Clstn1
	Adamts18	Abcb9	Bri3bp		Brip1	Clstn2
	Adamts19	Abcc1	Brip1		Brip1os	Clu
	Adamts2	Abcc10	Brip1os		Brix1	Clvs1
	Adamts20	Abcc3	Brix1		Brk1	Clvs2
	Adamts3	Abcc4	Brk1		Brms1	Clybl
	Adamts5	Abcc5	Brms1		Brms1l	Cmbl
	Adamts6	Abcc6	Brms1l		Brox	Cmc1
	Adamts7	Abcc8	Brox		Brpf1	Cmklr1
	Adamts8	Abcc9	Brpf1		Brpf3	Cmtm8
	Adamts9	Abcd1	Brpf3		Brsk1	Cmtr2
	Adamtsl1	Abcd2	Brsk1		Brwd1	Cmya5
	Adamtsl3	Abcd3	Brwd1		Bscl2	Cnga4
	Adamtsl4	Abcd4	Bscl2		Bsdc1	Cngb1
	Adamtsl5	Abce1	Bsdc1		Bsg	Cnih2
	Adap1	Abcf1	Bsg		Bst2	Cnih3
	Adap2	Abcf2	Bst2		Btaf1	Cnksr1
	Adar	Abcf3	Btaf1		Btbd1	Cnksr2
	Adarb1	Abcg1	Btbd1		Btbd10	Cnmd
	Adarb2	Abcg2	Btbd10		Btbd19	Cnnm1
	Adat1	Abcg3	Btbd19		Btbd2	Cnpy1
	Adat2	Abcg4	Btbd2		Btbd3	Cnpy4
	Adat3	Abcg5	Btbd3		Btbd6	Cnr1
	Adck1	Abcg8	Btbd6		Btbd7	Cntd1
	Adck5	Abhd1	Btbd7		Btbd8	Cntn2
	Adcy1	Abhd10	Btbd8		Btbd9	Cntn4
	Adcy2	Abhd11	Btbd9		Btd	Cntnap2
	Adcy3	Abhd12	Btd		Btf3	Cntnap4
	Adcy4	Abhd13	Btf3		Btf3l4	Cntnap5a
	Adcy5	Abhd14a	Btf3l4		Btg1	Cntnap5b
	Adcy6	Abhd14b	Btg1		Btg2	Cobl
	Adcy7	Abhd15	Btg2		Btg3	Coch
	Adcy8	Abhd16a	Btg3		Btrc	Cog2
	Adcy9	Abhd16b	Btrc		Bub1b	Col11a1
	Adcyap1	Abhd17a	Bub1b		Bub3	Col11a2
	Adcyap1r1	Abhd17b	Bub3		Bud13	Col12a1
	Add1	Abhd17c	Bud13		Bud23	Col13a1
	Add3	Abhd18	Bud23		Bud31	Col14a1
	Adgb	Abhd2	Bud31		BX908741.1	Col15a1
	Adgra2	Abhd3	BX908741.1		Bysl	Col18a1
	Adgra3	Abhd4	Bysl		Bzw1	Col19a1
	Adgrb1	Abhd5	Bzw1		Bzw2	Col22a1
	Adgrb2	Abhd6	Bzw2		C030006K11Rik	Col24a1
	Adgrb3	Abhd8	C030006K11Rik		C030010L15Rik	Col25a1
	Adgre5	Abi1	C030010L15Rik		C030014I23Rik	Col26a1
	Adgrg1	Abi2	C030014I23Rik		C030016D13Rik	Col2a1
	Adgrg2	Abi3	C030016D13Rik		C030034I22Rik	Col4a3
	Adgrg3	Abi3bp	C030034I22Rik		C030037D09Rik	Col4a4
	Adgrg6	Abitram	C030037D09Rik		C130013H08Rik	Col4a5
	Adgrl1	Abl1	C130013H08Rik		C130036L24Rik	Col4a6
	Adgrl2	Abl2	C130036L24Rik		C130046K22Rik	Col6a5
	Adgrl3	Ablim1	C130046K22Rik		C130060C02Rik	Col8a1
	Adgrl4	Ablim2	C130060C02Rik		C1d	Col8a2
	Adgrv1	Ablim3	C1d		C1galt1	Col9a2
	Adh1	Abo	C1galt1		C1galt1c1	Col9a3
	Adh5	Abr	C1galt1c1		C1qbp	Colgalt2
	Adhfe1	Abra	C1qbp		C1qtnf6	Commd9
	Adi1	Abracl	C1qtnf6		C1qtnf7	Comp
	Adipor1	Abraxas1	C1qtnf7		C2	Coq4
	Adipor2	Abraxas2	C2		C230013L11Rik	Coq8a
	Adk	Abt1	C230013L11Rik		C230035I16Rik	Coro1a
	Adm	Abtb1	C230035I16Rik		C230037L18Rik	Coro2a
	Adm2	Abtb2	C230037L18Rik		C230038L03Rik	Coro2b
	Adnp	AC099699.1	C230038L03Rik		C230062I16Rik	Coro6
	Adnp2	AC099860.1	C230062I16Rik		C230096K16Rik	Coro7
	Ado	AC112683.2	C230096K16Rik		C2cd2	Cox4i2
	Adora1	AC115752.1	C2cd2		C2cd2l	Cox6a2
	Adora2a	AC115893.1	C2cd2l		C2cd3	Cox6b2
	Adora2b	AC121792.1	C2cd3		C2cd5	Cox7a1
	Adpgk	AC122821.1	C2cd5		C330007P06Rik	Cox7b2
	Adprh	AC124413.1	C330007P06Rik		C330011M18Rik	Cox8c
	Adprhl2	AC124742.1	C330011M18Rik		C330013E15Rik	Cpa1
	Adprm	AC131692.1	C330013E15Rik		C330018D20Rik	Cpa2
	Adra1a	AC132288.1	C330018D20Rik		C430014B12Rik	Cpe
	Adra1b	AC132407.1	C430014B12Rik		C630004M23Rik	Cpeb1os1
	Adra2a	AC135859.1	C630004M23Rik		C630043F03Rik	Cplane2
	Adra2b	AC136456.1	C630043F03Rik		C730034F03Rik	Cplx1
	Adra2c	AC137513.1	C730034F03Rik		C77080	Cplx2
	Adrb1	AC137708.1	C77080		C87436	Cplx4
	Adrb2	AC139579.1	C87436		C8g	Cpm
	Adrb3	AC140267.1	C8g		C920006O11Rik	Cpne2
	Adrm1	AC140982.1	C920006O11Rik		C9orf72	Cpne4
	Adsl	AC141477.1	C9orf72		Caap1	Cpne5
	Adss	AC141640.1	Caap1		Cab39	Cpne8
	Adssl1	AC142100.1	Cab39		Cab39l	Cpne9
	Adtrp	AC145556.1	Cab39l		Cabin1	Cpsf4l
	Aebp1	AC149091.1	Cabin1		Cables2	Cpt1b
	Aebp2	AC150683.1	Cables2		Cabyr	Cpt1c
	Aen	AC151602.1	Cabyr		Cacfd1	Cptp
	Aes	AC153579.1	Cacfd1		Cachd1	Cpxm2
	AF357399	AC153941.1	Cachd1		Cacna1c	Cpz
	AF529169	AC154200.1	Cacna1c		Cacna1h	Cr2
	Afap1	AC154607.1	Cacna1h		Cacna2d1	Crabp1
	Afap1l1	AC158774.1	Cacna2d1		Cacnb1	Crabp2
	Afap1l2	AC158912.1	Cacnb1		Cacnb2	Cracr2b
	Afdn	AC159140.3	Cacnb2		Cacnb3	Crb2
	Aff1	AC161166.1	Cacnb3		Cacnb4	Crb3
	Aff2	AC161373.1	Cacnb4		Cactin	Crct1
	Aff3	AC161520.1	Cactin		Cacul1	Creb3l4
	Aff4	AC161757.1	Cacul1		Cacybp	Creb5
	Afg1l	AC163616.1	Cacybp		Cad	Creg2
	Afg3l1	AC163638.2	Cad		Cadm1	Creld1
	Afg3l2	AC166172.1	Cadm1		Cadps2	Crh
	Afmid	AC166256.1	Cadps2		Cage1	Crhbp
	Aftph	AC174780.1	Cage1		Cahm	Crhr1
	Aga	AC241534.1	Cahm		Calcoco1	Crip1
	Agap1	Acaa1a	Calcoco1		Calm1	Crisp2
	Agap2	Acaa1b	Cald1		Calm2	Crispld1
	Agap3	Acaa2	Calm1		Calm3	Crlf1
	Agbl1	Acaca	Calm2		Calr	Crtac1
	Agbl2	Acacb	Calm3		Calr3	Cryab
	Agbl3	Acad10	Calr		Calu	Cryba2
	Agbl4	Acad11	Calr3		Camk1	Crybb3
	Agbl5	Acad12	Calu		Camk2d	Crybg1
	Agfg1	Acad8	Camk1		Camk2g	Crybg2
	Agfg2	Acad9	Camk2d		Camkk2	Crybg3
	Aggf1	Acadl	Camk2g		Camkmt	Cryga
	Agk	Acadm	Camkk2		Camkv	Cryge
	Agl	Acads	Camkmt		Caml	Cryl1
	Ago1	Acadsb	Camkv		Camsap1	Crym
	Ago2	Acadvl	Caml		Camsap2	Csl
	Ago3	Acan	Camsap1		Camta1	Csmd1
	Ago4	Acap2	Camsap2		Camta2	Csmd2
	Agpat1	Acap3	Camta1		Cand1	Csmd3
	Agpat2	Acat1	Camta2		Cant1	Csnka2ip
	Agpat3	Acat2	Cand1		Canx	Cspg5
	Agpat4	Acat3	Cand2		Cap1	Csrnp3
	Agpat5	Acbd3	Cant1		Capn10	Csrp2bp
	Agps	Acbd4	Canx		Capn15	Cst6
	Agrn	Acbd5	Cap1		Capn2	Cst9
	Agrp	Acbd6	Capn10		Capn7	Cstf2
	Agt	Acbd7	Capn15		Capns1	Ctag2
	Agtpbp1	Accs	Capn2		Caprin1	Ctcfl
	Agtr1b	Acd	Capn7		Caprin2	Cth
	Agtrap	Ace	Capns1		Capza1	Cthrc1
	Ahctf1	Ace2	Caprin1		Capza2	Ctnna2
	Ahcy	Acer2	Caprin2		Capzb	Ctnnd2
	Ahcyl1	Acer3	Capza1		Car11	Ctsf
	Ahcyl2	Ache	Capza2		Car7	Ctsh
	Ahdc1	Acin1	Capzb		Card19	Cttnbp2
	Ahi1	Ackr3	Car11		Card9	Ctxn2
	Ahnak	Acly	Car7		Carf	Ctxn3
	Ahnak2	Aco1	Card19		Carhsp1	Cul9
	Ahr	Aco2	Card9		Carm1	Cutal
	Ahrr	Acot1	Carf		Carmil1	Cux2
	Ahsa1	Acot10	Carhsp1		Carmil3	Cwh43
	Ahsa2	Acot11	Carm1		Carmn	Cx3cl1
	Ahsg	Acot12	Carmil1		Carnmt1	Cxadr
	AI115009	Acot13	Carmil3		Carns1	Cxcl1
	AI197445	Acot2	Carmn		Cars	Cxcl12
	AI314180	Acot3	Carnmt1		Cars2	Cxcl16
	AI413582	Acot4	Carns1		Casc1	Cxcl2
	AI427809	Acot5	Cars		Casc3	Cxcl3
	AI429214	Acot6	Cars2		Casc4	Cxcl5
	AI464131	Acot7	Casc1		Casd1	Cxcr4
	AI467606	Acot8	Casc3		Cask	Cxx1a
	AI480526	Acot9	Casc4		Caskin2	Cxxc4
	AI506816	Acox1	Casd1		Casp2	Cyb561d1
	AI597479	Acox3	Cask		Casp3	Cyb5r2
	AI606473	Acoxl	Caskin2		Casp7	Cybrd1
	AI646519	Acp1	Casp2		Casp8	Cyct
	AI661453	Acp2	Casp3		Casp8ap2	Cyfip2
	AI837181	Acp5	Casp7		Casp9	Cygb
	AI839979	Acp6	Casp8		Cast	Cyp1a1
	AI854703	Acp7	Casp8ap2		Cat	Cyp1b1
	AI987944	Acpp	Casp9		Catsper2	Cyp24a1
	Aicda	Acrbp	Cast		Catsperd	Cyp26a1
	Aida	Acsbg1	Cat		Catspere2	Cyp26b1
	Aif1l	Acsf2	Catsper2		Catsperg1	Cyp26c1
	Aifm1	Acsf3	Catsperd		Cav2	Cyp2d22
	Aifm2	Acsl1	Catspere2		Cavin1	Cyp2j9
	Aifm3	Acsl3	Catsperg1		Cavin3	Cyp2s1
	Aig1	Acsl4	Cav2		Cbarp	Cyp2u1
	Aim1	Acsl5	Cavin1		Cbfa2t2	Cyp39a1
	Aim1l	Acsl6	Cavin3		Cbfa2t3	Cyp46a1
	Aim2	Acsm3	Cbarp		Cbfb	Cyp4a30b
	Aimp1	Acss1	Cbfa2t2		Cbl	Cyp4f16
	Aimp2	Acss2	Cbfa2t3		Cblb	Cyp4f17
	Aip	Acss3	Cbfb		Cbll1	Cyp4v3
	Aire	Acta2	Cbl		Cbln3	Cysrt1
	Airn	Actb	Cblb		Cbr4	Cyth4
	Ajap1	Actbl2	Cbll1		Cbwd1	Cytip
	Ajm1	Actg1	Cbln3		Cbx1	D030025P21Rik
	Ajuba	Actg2	Cbr4		Cbx2	D030034A15Rik
	Ak1	Actl10	Cbwd1		Cbx3	D030045P18Rik
	Ak2	Actl6a	Cbx1		Cbx4	D030062O11Rik
	Ak3	Actl6b	Cbx2		Cbx5	D030068K23Rik
	Ak4	Actl7b	Cbx3		Cby1	D130007C19Rik
	Ak5	Actn1	Cbx4		Cc2d1a	D130009I18Rik
	Ak6	Actn2	Cbx5		Cc2d1b	D130017N08Rik
	Ak7	Actn3	Cby1		Ccar1	D130043K22Rik
	Ak8	Actn4	Cc2d1a		Ccar2	D130058E05Rik
	Ak9	Actr10	Cc2d1b		Ccdc102a	D130079A08Rik
	Akain1	Actr1a	Ccar1		Ccdc103	D14Ertd670e
	Akap1	Actr1b	Ccar2		Ccdc106	D230022J07Rik
	Akap10	Actr2	Ccdc102a		Ccdc107	D230030E09Rik
	Akap11	Actr3	Ccdc103		Ccdc114	D330025C20Rik
	Akap12	Actr3b	Ccdc106		Ccdc115	D330045A20Rik
	Akap13	Actr5	Ccdc107		Ccdc117	D330050G23Rik
	Akap17b	Actr6	Ccdc114		Ccdc12	D430036J16Rik
	Akap5	Actr8	Ccdc115		Ccdc122	D430041D05Rik
	Akap6	Actrt3	Ccdc117		Ccdc124	D630002J18Rik
	Akap7	Acvr1	Ccdc12		Ccdc125	D630029K05Rik
	Akap8	Acvr1b	Ccdc122		Ccdc127	D630039A03Rik
	Akap8l	Acvr1c	Ccdc124		Ccdc130	D630041G03Rik
	Akap9	Acvr2a	Ccdc125		Ccdc134	D7Bwg0826e
	Akip1	Acvr2b	Ccdc127		Ccdc137	D830026I12Rik
	Akirin1	Acvrl1	Ccdc130		Ccdc138	D830036C21Rik
	Akirin2	Acy1	Ccdc134		Ccdc14	D830039M14Rik
	Akna	Acyp1	Ccdc137		Ccdc141	D930007P13Rik
	Akr1a1	Acyp2	Ccdc138		Ccdc142	D930015E06Rik
	Akr1b10	Ada	Ccdc14		Ccdc142os	D930019O06Rik
	Akr1b3	Adad1	Ccdc141		Ccdc148	D930020B18Rik
	Akr1b8	Adad2	Ccdc142		Ccdc15	D930032P07Rik
	Akr1c14	Adal	Ccdc142os		Ccdc151	D930048N14Rik
	Akr1cl	Adam10	Ccdc148		Ccdc157	Daam2
	Akr1e1	Adam11	Ccdc15		Ccdc166	Dab1
	Akr7a5	Adam12	Ccdc151		Ccdc171	Dab2
	Akt1	Adam15	Ccdc157		Ccdc173	Dach1
	Akt1s1	Adam17	Ccdc166		Ccdc174	Dact2
	Akt2	Adam18	Ccdc171		Ccdc18	Dalrd3
	Akt3	Adam19	Ccdc173		Ccdc186	Dapk2
	Aktip	Adam1a	Ccdc174		Ccdc189	Dapp1
	AL607088.1	Adam2	Ccdc18		Ccdc191	Dbndd1
	AL731706.1	Adam22	Ccdc186		Ccdc25	Dbndd2
	AL732309.1	Adam23	Ccdc189		Ccdc28a	Dbt
	AL807811.1	Adam3	Ccdc191		Ccdc28b	Dbx1
	AL844849.1	Adam30	Ccdc25		Ccdc32	Dbx2
	AL845275.1	Adam32	Ccdc28a		Ccdc34	Dcaf12l1
	Alad	Adam33	Ccdc28b		Ccdc40	Dcaf4
	Alas1	Adam5	Ccdc32		Ccdc47	Dcc
	Alcam	Adam8	Ccdc34		Ccdc50	Dcdc2a
	Aldh16a1	Adam9	Ccdc40		Ccdc57	Dcdc5
	Aldh18a1	Adamts1	Ccdc47		Ccdc58	Dchs1
	Aldh1a1	Adamts10	Ccdc50		Ccdc59	Dclk1
	Aldh1a2	Adamts12	Ccdc57		Ccdc6	Dclre1c
	Aldh1a3	Adamts14	Ccdc58		Ccdc61	Dct
	Aldh1b1	Adamts15	Ccdc59		Ccdc62	Dcxr
	Aldh1l1	Adamts16	Ccdc6		Ccdc66	Ddc
	Aldh1l2	Adamts17	Ccdc61		Ccdc71	Ddn
	Aldh2	Adamts18	Ccdc62		Ccdc71l	Ddt
	Aldh3a2	Adamts19	Ccdc66		Ccdc73	Ddx25
	Aldh3b1	Adamts2	Ccdc71		Ccdc77	Ddx43
	Aldh4a1	Adamts20	Ccdc71l		Ccdc8	Ddx58
	Aldh5a1	Adamts3	Ccdc73		Ccdc82	Decr2
	Aldh6a1	Adamts4	Ccdc77		Ccdc84	Def6
	Aldh7a1	Adamts5	Ccdc8		Ccdc85b	Defb29
	Aldh9a1	Adamts6	Ccdc82		Ccdc86	Defb30
	Aldoa	Adamts7	Ccdc84		Ccdc87	Defb36
	Aldoart1	Adamts8	Ccdc85b		Ccdc88a	Degs2
	Alg1	Adamts9	Ccdc86		Ccdc88c	Dennd2c
	Alg10b	Adamtsl1	Ccdc87		Ccdc9	Dennd2d
	Alg11	Adamtsl3	Ccdc88a		Ccdc90b	Dennd3
	Alg12	Adamtsl4	Ccdc88c		Ccdc91	Depdc1a
	Alg13	Adamtsl5	Ccdc9		Ccdc92	Depdc1b
	Alg14	Adap1	Ccdc90b		Ccdc93	Depdc5
	Alg2	Adap2	Ccdc91		Ccdc96	Deptor
	Alg3	Adar	Ccdc92		Ccdc97	Derl3
	Alg5	Adarb1	Ccdc93		Ccl25	Deup1
	Alg6	Adarb2	Ccdc96		Ccm2	Dfna5
	Alg8	Adat1	Ccdc97		Ccn1	Dgki
	Alg9	Adat2	Ccl17		Ccn2	Dhh
	Alk	Adat3	Ccl25		Ccn4	Dhrs13
	Alkal2	Adck1	Ccm2		Ccna2	Dhrs13os
	Alkbh1	Adck2	Ccn1		Ccnb1	Dhrs4
	Alkbh2	Adck5	Ccn2		Ccnb1ip1	Dhrs7
	Alkbh3	Adcy1	Ccn4		Ccnb2	Dhtkd1
	Alkbh4	Adcy2	Ccna2		Ccnc	Dhx34
	Alkbh5	Adcy3	Ccnb1		Ccnd2	Dhx35
	Alkbh7	Adcy4	Ccnb1ip1		Ccnd3	Diaph2
	Alkbh8	Adcy5	Ccnb2		Ccne1	Dio3
	Alms1	Adcy6	Ccnc		Ccne2	Dio3os
	Alox12	Adcy7	Ccnd2		Ccnf	Dipk1b
	Alox12b	Adcy8	Ccnd3		Ccng1	Diras1
	Alox12e	Adcy9	Ccne1		Ccng2	Diras2
	Aloxe3	Adcyap1	Ccne2		Ccnh	Disp2
	Alpk1	Adcyap1r1	Ccnf		Ccni	Disp3
	Alpk3	Add1	Ccng1		Ccnj	Dkk1
	Alpl	Add2	Ccng2		Ccnk	Dkk2
	Als2	Add3	Ccnh		Ccnl1	Dkk3
	Als2cl	Adgb	Ccni		Ccnl2	Dkkl1
	Als2cr11	Adgra1	Ccnj		Ccnq	Dlc1
	Alx1	Adgra2	Ccnk		Ccnt1	Dlec1
	Alx3	Adgra3	Ccnl1		Ccnt2	Dleu7
	Alx4	Adgrb1	Ccnl2		Ccny	Dlg3
	Alyref	Adgrb2	Ccnq		Ccnyl1	Dlgap1
	Alyref2	Adgrb3	Ccnt1		Ccpg1	Dlgap2
	Amacr	Adgrd2-ps	Ccnt2		Ccpg1os	Dlgap3
	Ambp	Adgre1	Ccny		Ccs	Dlgap5
	Ambra1	Adgre5	Ccnyl1		Ccsap	Dlk1
	Amd1	Adgrf5	Ccpg1		Ccser2	Dlk2
	Amdhd1	Adgrg1	Ccpg1os		Cct2	Dll3
	Amdhd2	Adgrg2	Ccs		Cct3	Dll4
	Amer1	Adgrg3	Ccsap		Cct4	Dlx1
	Amer2	Adgrg6	Ccser2		Cct5	Dlx1as
	Amer3	Adgrl1	Cct2		Cct6a	Dlx2
	Amfr	Adgrl2	Cct3		Cct6b	Dlx3
	Amh	Adgrl3	Cct4		Cct7	Dlx4
	Amhr2	Adgrl4	Cct5		Cct8	Dlx4os
	Amigo1	Adgrv1	Cct6a		Ccz1	Dlx5
	Amigo2	Adh5	Cct6b		Cd14	Dlx6
	Ammecr1	Adh6b	Cct7		Cd151	Dlx6os1
	Ammecr1l	Adhfe1	Cct8		Cd164	Dlx6os2
	Amn	Adi1	Ccz1		Cd1d1	Dmbx1
	Amn1	Adipor1	Cd14		Cd248	Dmc1
	Amot	Adipor2	Cd151		Cd24a	Dmd
	Amotl1	Adk	Cd164		Cd276	Dmrt1i
	Amotl2	Adm	Cd1d1		Cd2ap	Dmrt2
	Ampd2	Adm2	Cd248		Cd2bp2	Dmrt3
	Ampd3	Adnp	Cd24a		Cd302	Dmrta1
	Amph	Adnp2	Cd276		Cd320	Dmrta2
	Amz1	Ado	Cd2ap		Cd34	Dmrta2os
	Amz2	Adora1	Cd2bp2		Cd3eap	Dmrtb1
	Anapc1	Adora2a	Cd302		Cd44	Dmrtc2
	Anapc10	Adora2b	Cd320		Cd47	Dmtn
	Anapc11	Adpgk	Cd34		Cd55	Dna2
	Anapc13	Adprh	Cd3eap		Cd63	Dnaaf1
	Anapc15	Adprhl2	Cd44		Cd81	Dnaaf3
	Anapc16	Adprm	Cd47		Cd82	Dnaaf4
	Anapc2	Adra1a	Cd55		Cd93	Dnah1
	Anapc4	Adra1b	Cd63		Cd99l2	Dnah10
	Anapc5	Adra1d	Cd81		Cdadc1	Dnah11
	Anapc7	Adra2a	Cd82		Cdan1	Dnah6
	Ang	Adra2b	Cd93		Cdc123	Dnah7a
	Angel1	Adra2c	Cd99l2		Cdc14a	Dnah7c
	Angel2	Adrb1	Cdadc1		Cdc14b	Dnah8
	Angpt1	Adrb2	Cdan1		Cdc16	Dnah9
	Angptl1	Adrb3	Cdc123		Cdc20	Dnaic1
	Angptl2	Adrm1	Cdc14a		Cdc23	Dnaic2
	Angptl4	Adsl	Cdc14b		Cdc25a	Dnajb13
	Angptl6	Adss	Cdc16		Cdc26	Dnajb3
	Ank	Adssl1	Cdc20		Cdc27	Dnajc12
	Ank1	Adtrp	Cdc23		Cdc34	Dnajc22
	Ank2	Aebp1	Cdc25a		Cdc37	Dnajc24
	Ank3	Aebp2	Cdc26		Cdc37l1	Dnajc28
	Ankdd1b	Aen	Cdc27		Cdc40	Dnajc6
	Ankef1	Aes	Cdc34		Cdc42	Dnajc9
	Ankfy1	AF357399	Cdc37		Cdc42bpa	Dnal1
	Ankhd1	AF366264	Cdc37l1		Cdc42bpb	Dnase2a
	Ankib1	AF529169	Cdc40		Cdc42bpg	Dnd1
	Ankle1	Afap1	Cdc42		Cdc42ep1	Dner
	Ankle2	Afap1l1	Cdc42bpa		Cdc42ep2	Dnhd1
	Ankmy1	Afap1l2	Cdc42bpb		Cdc42ep3	Dnm3
	Ankmy2	Afdn	Cdc42bpg		Cdc42ep4	Dnmt3bos
	Ankra2	Aff1	Cdc42ep1		Cdc42se1	Dnmt3l
	Ankrd1	Aff2	Cdc42ep2		Cdc42se2	Dnph1
	Ankrd10	Aff3	Cdc42ep3		Cdc45	Doc2a
	Ankrd11	Aff4	Cdc42ep4		Cdc5l	Doc2b
	Ankrd12	Afg1l	Cdc42se1		Cdc6	Dock10
	Ankrd13a	Afg3l1	Cdc42se2		Cdc7	Dock11
	Ankrd13b	Afg3l2	Cdc45		Cdc73	Dock2
	Ankrd13c	Afmid	Cdc5l		Cdca2	Dock5
	Ankrd13d	Aftph	Cdc6		Cdca3	Dock8
	Ankrd16	Aga	Cdc7		Cdca4	Dok4
	Ankrd17	Agap1	Cdc73		Cdca5	Dok5
	Ankrd22	Agap2	Cdca2		Cdca7	Dok6
	Ankrd23	Agap3	Cdca3		Cdca7l	Dok7
	Ankrd24	Agbl2	Cdca4		Cdh11	Dpep3
	Ankrd26	Agbl3	Cdca5		Cdh24	Dpf1
	Ankrd27	Agbl4	Cdca7		Cdip1	Dpf3
	Ankrd28	Agbl5	Cdca7l		Cdipt	Dph1
	Ankrd29	Agfg1	Cdh11		Cdiptos	Dph2
	Ankrd31	Agfg2	Cdh24		Cdk1	Dph7
	Ankrd33b	Aggf1	Cdip1		Cdk10	Dpp3
	Ankrd34a	Agk	Cdipt		Cdk11b	Dpp4
	Ankrd34b	Agl	Cdiptos		Cdk12	Dpp6
	Ankrd35	Agmat	Cdk1		Cdk13	Dppa3
	Ankrd36	Ago1	Cdk10		Cdk14	Dppa4
	Ankrd37	Ago2	Cdk11b		Cdk16	Dpy19l2
	Ankrd39	Ago3	Cdk12		Cdk17	Dpys
	Ankrd40	Ago4	Cdk13		Cdk19	Dpysl2
	Ankrd42	Agpat1	Cdk14		Cdk19os	Dpysl4
	Ankrd44	Agpat2	Cdk16		Cdk2	Dpysl5
	Ankrd45	Agpat3	Cdk17		Cdk20	Draxin
	Ankrd46	Agpat4	Cdk19		Cdk2ap1	Drc7
	Ankrd49	Agpat5	Cdk19os		Cdk2ap2	Drd2
	Ankrd50	Agps	Cdk2		Cdk4	Drd4
	Ankrd52	Agr2	Cdk20		Cdk5	Drd5
	Ankrd53	Agrn	Cdk2ap1		Cdk5rap1	Dsc2
	Ankrd54	Agrp	Cdk2ap2		Cdk5rap2	Dsc3
	Ankrd55	Agtpbp1	Cdk4		Cdk5rap3	Dscam
	Ankrd6	Agtr1a	Cdk5		Cdk6	Dscc1
	Ankrd60	Agtr1b	Cdk5rap1		Cdk7	Dsg2
	Ankrd63	Agtrap	Cdk5rap2		Cdk8	Dsp
	Ankrd7	Ahctf1	Cdk5rap3		Cdk9	Dtna
	Ankrd9	Ahcy	Cdk6		Cdkl2	Dtx1
	Anks1	Ahcyl1	Cdk7		Cdkl3	Duox2
	Anks1b	Ahcyl2	Cdk8		Cdkl5	Duoxa2
	Anks3	Ahdc1	Cdk9		Cdkn1a	Dusp14
	Anks6	Ahi1	Cdkl2		Cdkn1b	Dusp15
	Ankzf1	Ahnak	Cdkl3		Cdkn2a	Dusp19
	Anln	Ahnak2	Cdkl5		Cdkn2aip	Dusp26
	Ano1	Ahr	Cdkn1a		Cdkn2aipnl	Dusp9
	Ano10	Ahrr	Cdkn1b		Cdkn2c	Dux
	Ano3	Ahsa1	Cdkn2a		Cdkn2d	Duxf3
	Ano4	Ahsa2	Cdkn2aip		Cdkn3	Dydc1
	Ano5	Ahsg	Cdkn2aipnl		Cdnf	Dync1i1
	Ano6	AI115009	Cdkn2c		Cdo1	Dync2li1
	Ano8	AI197445	Cdkn2d		Cdon	Dynlrb2
	Anp32a	AI314180	Cdkn3		Cdpf1	Dynlt1b
	Anp32b	AI413582	Cdnf		Cdr2	Dyrk3
	Anp32e	AI427809	Cdo1		Cdr2l	Dyrk4
	Anpep	AI429214	Cdon		Cds2	Dysf
	Antxr1	AI463229	Cdpf1		Cdt1	Dzip1
	Antxr2	AI464131	Cdr2		Cdv3	E030019B13Rik
	Anxa11	AI467606	Cdr2l		Cdyl	E030030I06Rik
	Anxa13	AI480526	Cds2		Cdyl2	E130006D01Rik
	Anxa2	AI504432	Cdt1		Cebpb	E130008D07Rik
	Anxa3	AI506816	Cdv3		Cebpd	E130018N17Rik
	Anxa4	AI593442	Cdyl		Cebpg	E130018O15Rik
	Anxa5	AI597479	Cdyl2		Cebpz	E130201H02Rik
	Anxa6	AI606473	Cebpb		Cebpzos	E130215H24Rik
	Anxa7	AI646519	Cebpd		Cecr2	E130218I03Rik
	Aopep	AI661453	Cebpg		Celf1	E230001N04Rik
	Aox1	AI662270	Cebpz		Celf2	E230013L22Rik
	Aox2	AI837181	Cebpzos		Cemip2	E230025N22Rik
	Aox3	AI839979	Cecr2		Cenpa	E2f2
	Ap1ar	AI854703	Celf1		Cenpb	E2f7
	Ap1b1	AI987944	Celf2		Cenpc1	E330011O21Rik
	Ap1g1	Aicda	Cemip2		Cenpe	E330013P04Rik
	Ap1g2	Aida	Cenpa		Cenpk	E330017L17Rik
	Ap1m1	Aif1l	Cenpb		Cenpl	E330020D12Rik
	Ap1m2	Aifm1	Cenpc1		Cenpm	E330040D14Rik
	Ap1s1	Aifm2	Cenpe		Cenpn	E430002N23Rik
	Ap1s2	Aifm3	Cenpk		Cenpo	Ebf1
	Ap1s3	Aig1	Cenpl		Cenpp	Ebf2
	Ap2a1	Aim1	Cenpm		Cenpq	Ebf3
	Ap2a2	Aim1l	Cenpn		Cenpt	Ebp
	Ap2b1	Aim2	Cenpo		Cenpv	Ece2
	Ap2m1	Aimp1	Cenpp		Cenpw	Ecel1
	Ap2s1	Aimp2	Cenpq		Cep104	Echdc2
	Ap3b1	Aip	Cenpt		Cep112	Ecm1
	Ap3b2	Aire	Cenpv		Cep120	Ecscr
	Ap3d1	Airn	Cenpw		Cep131	Eda
	Ap3m1	Ajap1	Cep104		Cep135	Eda2r
	Ap3m2	Ajm1	Cep112		Cep152	Edar
	Ap3s1	Ajuba	Cep120		Cep162	Edaradd
	Ap3s2	AK157302	Cep131		Cep170	Edem2
	Ap4b1	Ak2	Cep135		Cep170b	Edil3
	Ap4e1	Ak3	Cep152		Cep19	Edn1
	Ap4m1	Ak3l2-ps	Cep162		Cep192	Edn2
	Ap4s1	Ak4	Cep170		Cep250	Edn3
	Ap5b1	Ak5	Cep170b		Cep295	Eef1akmt4
	Ap5m1	Ak6	Cep19		Cep350	Eepd1
	Ap5s1	Ak7	Cep192		Cep41	Efcab1
	Ap5z1	Ak8	Cep250		Cep44	Efcab10
	Apaf1	Ak9	Cep295		Cep55	Efcab11
	Apba1	Akain1	Cep350		Cep57	Efcab12
	Apba2	Akap1	Cep41		Cep57l1	Efcab5
	Apba3	Akap10	Cep44		Cep63	Efcab7
	Apbb1	Akap11	Cep55		Cep68	Efcab8
	Apbb1ip	Akap12	Cep57		Cep70	Efcab9
	Apbb2	Akap13	Cep57l1		Cep72	Efcc1
	Apbb3	Akap17b	Cep63		Cep76	Efhb
	Apc	Akap2	Cep68		Cep78	Efhc2
	Apc2	Akap5	Cep70		Cep83	Efhd1
	Apcdd1	Akap6	Cep72		Cep83os	Efhd1os
	Apeh	Akap7	Cep76		Cep85	Efhd2
	Apela	Akap8	Cep78		Cep85l	Efna1
	Apex1	Akap8l	Cep83		Cep89	Efna2
	Apex2	Akap9	Cep83os		Cep95	Efna3
	Aph1a	Akip1	Cep85		Cep97	Efnb1
	Aph1b	Akirin1	Cep85l		Cept1	Efnb2
	Aph1c	Akirin2	Cep89		Cercam	Efnb3
	Api5	Akna	Cep95		Cerk	Efr3b
	Apip	Aknad1	Cep97		Cers1	Egfem1
	Apitd1	Akr1a1	Cept1		Cers2	Egfl7
	Aplf	Akr1b10	Cercam		Cers4	Egln3
	Apln	Akr1b3	Cerk		Cers5	Egr3
	Aplp1	Akr1b8	Cers1		Cers6	Egr4
	Aplp2	Akr1c14	Cers2		Cetn3	Ehd3
	Apmap	Akr1c19	Cers4		Cetn4	Ehhadh
	Apoa1	Akr1cl	Cers5		Cfap20	Eid3
	Apoa1bp	Akr1e1	Cers6		Cfap298	Eif2ak1
	Apoa2	Akr7a5	Cetn3		Cfap300	Eif2c5
	Apob	Akt1	Cetn4		Cfap36	Eif2s3x
	Apobec1	Akt1s1	Cfap20		Cfap43	Eif4e3
	Apobec2	Akt2	Cfap298		Cfap52	Elavl3
	Apobec3	Akt2-ps	Cfap300		Cfap57	Elavl4
	Apobec4	Akt3	Cfap36		Cfap61	Elf3
	Apobr	Aktip	Cfap43		Cfap74	Elf4
	Apoc1	AL607088.1	Cfap52		Cfap97	Elf5
	Apoe	AL672038.1	Cfap57		Cfap97d1	Elfn2
	Apof	AL731706.1	Cfap61		Cfdp1	Elk3
	Apoh	AL732295.1	Cfap74		Cfl1	Ell3
	Apol7d	AL807811.1	Cfap97		Cfl2	Elmo3
	Apold1	AL845275.1	Cfap97d1		Cflar	Elmod1
	Apon	Alad	Cfdp1		Cggbp1	Eln
	Apoo	Alas1	Cfl1		Cgnl1	Elovl2
	Apool	Albfm1	Cfl2		Cgrrf1	Elovl3
	Apopt1	Alcam	Cflar		Chaf1a	Elovl4
	App	Aldh16a1	Cggbp1		Champ1	Elovl7
	Appbp2	Aldh18a1	Cgnl1		Chchd1	Elp3
	Appbp2os	Aldh1a1	Cgrrf1		Chchd2	Emb
	Appl1	Aldh1a2	Chaf1a		Chchd3	Emc9
	Appl2	Aldh1a3	Champ1		Chchd4	Eme2
	Aprt	Aldh1b1	Chchd1		Chchd5	Emid1
	Aptx	Aldh1l1	Chchd2		Chchd7	Eml2
	Aqp10-ps	Aldh1l2	Chchd3		Chd1	Eml5
	Aqp11	Aldh2	Chchd4		Chd1l	Eml6
	Aqp2	Aldh3a2	Chchd5		Chd2	Emp2
	Aqp3	Aldh4a1	Chchd7		Chd3	Emx1
	Aqp5	Aldh5a1	Chd1		Chd3os	Emx2
	Aqp6	Aldh6a1	Chd1l		Chd4	Emx2os
	Aqr	Aldh7a1	Chd2		Chd6	En1
	Ar	Aldh9a1	Chd3		Chd8	En2
	Araf	Aldoa	Chd3os		Chd9	Engase
	Arap1	Aldoa-ps3	Chd4		Chek1	Enho
	Arap2	Aldoa-ps4	Chd6		Chek2	Eno1b
	Arc	Aldoart1	Chd8		Cherp	Eno4
	Arcn1	Aldoart2	Chd9		Chfr	Enpep
	Areg	Aldoc	Chek1		Chic2	Enpp2
	Arel1	Alg1	Chek2		Chid1	Enpp5
	Arf1	Alg10b	Cherp		Chka	Enpp6
	Arf2	Alg11	Chfr		Chkb	Enthd1
	Arf3	Alg12	Chic2		Chml	Entpd1
[truncated: 21,754 more rows]

## Sheet: Figure 2d
Figure 2d
	Chr	TSS.Start	TSS.Stop	HistoneModification	GeneSymbol	Strand
	chr1	86045863	86055456	Bivalency	2810459M11Rik	+
	chr15	52040107	52045722	Bivalency	Aard	+
	chr6	142587862	142702274	Bivalency	Abcc9	-
	chr7	66839735	67028130	Bivalency	Adamts17	+
	chr16	85858157	85901125	Bivalency	Adamts5	-
	chr5	139271876	139325464	Bivalency	Adap1	-
	chr11	80154162	80178827	Bivalency	Adap2	+
	chr10	127078907	127093170	Bivalency	Agap2	+
	chr19	8989284	9019196	Bivalency	Ahnak	+
	chr7	66390893	66427477	Bivalency	Aldh1a3	-
	chr2	93642434	93681339	Bivalency	Alx4	+
	chr15	102445367	102454639	Bivalency	Amhr2	+
	chr8	23058259	23150497	Bivalency	Ank1	+
	chr7	19696267	19699188	Bivalency	Apoe	-
	chr10	127325642	127329943	Bivalency	Arhgap9	+
	chr5	106452523	106458166	Bivalency	Barhl2	-
	chr15	25363277	25413764	Bivalency	Basp1	-
	chr1	158245269	158356229	Bivalency	Brinp2	-
	chr1	184871926	184883036	Bivalency	C130074G19Rik	-
	chr13	99898483	99900683	Bivalency	Cartpt	-
	chr6	17306335	17341328	Bivalency	Cav1	+
	chr6	17281185	17282684	Bivalency	Cav2	+
	chr18	86711110	86718283	Bivalency	Cbln2	+
	chr16	45094029	45127924	Bivalency	Ccdc80	+
	chr7	144929931	144939925	Bivalency	Ccnd1	-
	chr16	45382135	45409053	Bivalency	Cd200	-
	chr2	102811142	102901665	Bivalency	Cd44	-
	chr13	43785112	43803133	Bivalency	Cd83	+
	chr2	179442431	179899375	Bivalency	Cdh4	+
	chr2	181022311	181039177	Bivalency	Chrna4	-
	chr16	10489781	10492235	Bivalency	Ciita	+
	chr3	31149920	31164326	Bivalency	Cldn11	+
	chr5	134986214	134987476	Bivalency	Cldn3	+
	chr6	122952515	122969878	Bivalency	Clec4a3	+
	chr16	92498147	92541241	Bivalency	Clic6	+
	chr14	65968483	65981548	Bivalency	Clu	+
	chr9	50751325	50756635	Bivalency	Cryab	+
	chr8	68356781	68735146	Bivalency	Csgalnact1	-
	chr6	117168535	117175069	Bivalency	Cxcl12	+
	chr19	37685680	37693307	Bivalency	Cyp26c1	+
	chr15	6386748	6440709	Bivalency	Dab2	+
	chr4	89688198	89694766	Bivalency	Dmrta1	+
	chr1	80501068	80758553	Bivalency	Dock10	-
	chr18	43320979	43393377	Bivalency	Dpysl3	-
	chr5	38319509	38322523	Bivalency	Drd5	+
	chr11	101971144	101984791	Bivalency	Dusp3	-
	chr1	87264364	87310791	Bivalency	Efhd1	+
	chr11	16752203	16887658	Bivalency	Egfr	+
	chr14	70077445	70082613	Bivalency	Egr3	+
	chr2	25395874	25401323	Bivalency	Entpd2	+
	chr9	118478189	118482757	Bivalency	Eomes	+
	chr16	63545218	63864157	Bivalency	Epha3	-
	chr9	37528089	37538319	Bivalency	Esam	+
	chr2	19909780	20745590	Bivalency	Etl4	+
	chr5	64970075	64980193	Bivalency	Fam114a1	+
	chr1	151677167	151719347	Bivalency	Fam129a	+
	chr8	45336715	45382291	Bivalency	Fam149a	-
	chr1	171051169	171058052	Bivalency	Fcgr3	-
	chr6	91978965	92076005	Bivalency	Fgd5	+
	chr8	25518759	25575718	Bivalency	Fgfr1	+
	chr9	32422204	32541452	Bivalency	Fli1	-
	chr8	121116171	121118894	Bivalency	Foxc2	+
	chr6	70956606	70961066	Bivalency	Foxi3	+
	chr8	121127685	121130644	Bivalency	Foxl1	+
	chr6	97350933	97617657	Bivalency	Frmd4b	-
	chr8	13465374	13494535	Bivalency	Gas6	-
	chr2	9857078	9878600	Bivalency	Gata3	-
	chr11	120530727	120538983	Bivalency	Gcgr	+
	chr14	57098602	57104702	Bivalency	Gjb2	-
	chr6	4003987	4008446	Bivalency	Gng11	+
	chr14	116925297	117627198	Bivalency	Gpc6	+
	chr1	125676996	125873861	Bivalency	Gpr39	+
	chr4	125490831	125714173	Bivalency	Grik3	+
	chr16	9577710	9992533	Bivalency	Grin2a	-
	chr6	110645598	111497090	Bivalency	Grm7	+
	chr3	82092427	82145877	Bivalency	Gucy1a3	-
	chr1	44551671	44788874	Bivalency	Gulp1	+
	chr17	34264754	34267617	Bivalency	H2-Ab1	+
	chr13	89540636	89611832	Bivalency	Hapln1	+
	chr11	90336535	90389648	Bivalency	Hlf	-
	chr11	96299171	96301569	Bivalency	Hoxb6	+
	chr15	102998714	103011881	Bivalency	Hoxc6	+
	chr2	74691891	74695106	Bivalency	Hoxd10	+
	chr2	74726728	74748271	Bivalency	Hoxd3	+
	chr8	56294552	56321046	Bivalency	Hpgd	+
	chr11	63884693	63922284	Bivalency	Hs3st3b1	-
	chr10	36506807	36834394	Bivalency	Hs3st5	+
	chr10	87861111	87915441	Bivalency	Igf1	+
	chr1	72858065	72874865	Bivalency	Igfbp5	-
	chrX	137570754	138506311	Bivalency	Il1rapl2	+
	chr1	40324690	40365471	Bivalency	Il1rl2	+
	chr8	81342562	82069044	Bivalency	Inpp4b	+
	chr8	91798511	91801654	Bivalency	Irx3	-
	chr2	79255426	79257852	Bivalency	Itga4	+
	chr14	55106826	55116935	Bivalency	Jph4	-
	chr7	143107254	143427042	Bivalency	Kcnq1	+
	chr12	11090202	11150373	Bivalency	Kcns3	-
	chr5	75933270	75978428	Bivalency	Kdr	-
	chr11	84519379	84525534	Bivalency	Lhx1	-
	chr2	38351308	38369737	Bivalency	Lhx2	+
	chr11	4257568	4272514	Bivalency	Lif	+
	chr18	31931507	31958619	Bivalency	Lims2	+
	chr10	107271831	107425143	Bivalency	Lin7a	+
	chr2	103969557	103981878	Bivalency	Lmo2	+
	chr18	52516060	52529721	Bivalency	Lox	-
	chr8	68880555	68889679	Bivalency	Lpl	+
	chr4	3678121	3791612	Bivalency	Lyn	+
	chrX	71050256	71154717	Bivalency	Mamld1	+
	chr18	44425060	44812182	Bivalency	Mcc	-
	chr13	76384961	77031810	Bivalency	Mctp1	+
	chr6	15720661	15773304	Bivalency	Mdfic	+
	chr7	89632505	89810197	Bivalency	Me3	+
	chr7	16175395	16186508	Bivalency	Meis3	+
	chr9	45042344	45054043	Bivalency	Mpzl2	+
	chr9	99385420	99436712	Bivalency	Mras	-
	chr1	135434580	135585355	Bivalency	Nav1	-
	chr10	62133090	62134763	Bivalency	Neurog3	+
	chr15	11839896	11905674	Bivalency	Npr3	-
	chr10	42561971	42583588	Bivalency	Nr2e1	-
	chr7	70351950	70360593	Bivalency	Nr2f2	-
	chr2	57107226	57124003	Bivalency	Nr4a2	-
	chr8	128359073	128428469	Bivalency	Nrp1	+
	chr1	62703317	62739932	Bivalency	Nrp2	+
	chr10	127525473	127534559	Bivalency	Nxph4	-
	chr15	35296112	35303305	Bivalency	Osr2	+
	chr17	27705904	27711117	Bivalency	Pacsin1	+
	chr8	84021474	84030295	Bivalency	Palm3	+
	chr19	32595715	32667187	Bivalency	Papss2	+
	chr4	139738081	139832968	Bivalency	Pax7	-
	chr3	49743296	49757316	Bivalency	Pcdh18	-
	chr13	75089987	75106603	Bivalency	Pcsk1	+
	chr4	102087741	102557597	Bivalency	Pde4b	+
	chr5	90772435	90773383	Bivalency	Pf4	+
	chr9	8899833	8968611	Bivalency	Pgr	+
	chr10	13207717	13324160	Bivalency	Phactr2	-
	chr1	84036293	84284645	Bivalency	Pid1	-
	chr10	57631981	57741112	Bivalency	Pkib	+
	chr2	60417543	60553308	Bivalency	Pla2r1	-
	chr10	13090788	13128996	Bivalency	Plagl1	+
	chr8	94674895	94696242	Bivalency	Pllp	-
	chr6	5220852	5256233	Bivalency	Pon3	-
	chr4	22482095	22488366	Bivalency	Pou3f2	-
	chr6	115360951	115490401	Bivalency	Pparg	+
	chr1	10993465	11303682	Bivalency	Prex2	+
	chr7	105480616	105482197	Bivalency	Prkcdbp	-
	chr15	102459170	102462806	Bivalency	Prr13	+
	chr1	163245119	163313650	Bivalency	Prrx1	-
	chr2	30845367	30881247	Bivalency	Prrx2	+
	chr1	34472736	34475733	Bivalency	Ptpn18	+
	chr6	137252299	137378420	Bivalency	Ptpro	+
	chr11	5058128	5060383	Bivalency	Rasl10a	+
	chr7	73391227	73419899	Bivalency	Rgma	+
	chr13	104947153	105054930	Bivalency	Rgs7bp	-
	chr8	84043067	84044979	Bivalency	Rln3	-
	chr16	73892306	74410912	Bivalency	Robo2	-
	chr13	53109317	53286109	Bivalency	Ror2	-
	chr4	124986430	125009099	Bivalency	Rspo1	+
	chr3	93555117	93564645	Bivalency	S100a10	+
	chr3	115710433	115715055	Bivalency	S1pr1	-
	chr8	89027243	89044162	Bivalency	Sall1	-
	chr14	65919395	65953744	Bivalency	Scara3	-
	chr17	28142526	28171345	Bivalency	Scube3	+
	chr5	17574816	17730267	Bivalency	Sema3c	+
	chr11	77930839	77964091	Bivalency	Sez6	+
	chr11	66211725	66526126	Bivalency	Shisa6	-
	chr4	59905899	59915056	Bivalency	Slc46a2	-
	chr11	76998597	77032343	Bivalency	Slc6a4	+
	chr14	111675115	111683135	Bivalency	Slitrk5	+
	chr15	79154913	79164506	Bivalency	Sox10	-
	chr11	97018742	97024738	Bivalency	Sp6	+
	chr2	18699022	18749605	Bivalency	Spag6	+
	chr2	148395377	148396764	Bivalency	Sstr4	+
	chr6	142821541	142964452	Bivalency	St8sia1	-
	chr3	103576126	103635179	Bivalency	Syt6	+
	chr17	8434423	8442496	Bivalency	T	+
	chr5	119670862	119684724	Bivalency	Tbx3	+
	chr1	182954788	182976044	Bivalency	Tlr5	+
	chr1	105780723	105814403	Bivalency	Tnfrsf11a	+
	chr17	43016555	43038728	Bivalency	Tnfrsf21	+
	chr4	6687386	6990723	Bivalency	Tox	-
	chr8	90247112	90348252	Bivalency	Tox3	-
	chr8	105467492	105471422	Bivalency	Tppp3	-
	chr9	8544142	8628582	Bivalency	Trpc6	+
	chr15	50654759	50889049	Bivalency	Trps1	-
	chr1	91801461	91848034	Bivalency	Twist2	+
	chr13	89655310	89742512	Bivalency	Vcan	-
	chr16	65815633	65863066	Bivalency	Vgll3	+
	chr12	84569828	84595457	Bivalency	Vsx2	+
	chr15	98771752	98777029	Bivalency	Wnt10b	-
	chr15	85535437	85581821	Bivalency	Wnt7b	-
	chr2	44983512	45110277	Bivalency	Zeb2	-
	chr8	108714644	108961636	Bivalency	Zfhx3	+
	chr7	5020376	5033223	Bivalency	Zfp865	+
	chr9	91360345	91365774	Bivalency	Zic1	-
	chr9	91378199	91389348	Bivalency	Zic4	+
	chr8	84010238	84011411	Bivalency	2210011C24Rik	-
	chr4	4138320	4188703	Bivalency	A830012C17Rik	+
	chr10	69209761	69213098	Bivalency	A930033H14Rik	-
	chr7	30870491	30873419	Bivalency	Cd22	-
	chr11	116645594	116654313	Bivalency	Cygb	-
	chr5	57717966	58133230	Bivalency	Pcdh7	+
	chr17	81647808	81670187	Bivalency	Slc8a1	-
	chr11	82933601	82937757	Bivalency	Unc45b	+
	chr2	45112487	45112548	Bivalency	Zeb2os	+
	chr1	160044380	160072782	H3K4me3.only	4930523C07Rik	+
	chr15	101221191	101224121	H3K4me3.only	A330009N23Rik	-
	chr5	138622859	138640823	H3K4me3.only	A430033K04Rik	+
	chr18	44661665	44676271	H3K4me3.only	A930012L18Rik	+
	chr4	53030789	53159895	H3K4me3.only	Abca1	-
	chr1	90203980	90215722	H3K4me3.only	Ackr3	+
	chr17	33524196	33530976	H3K4me3.only	Adamts10	+
	chr15	11064790	11153010	H3K4me3.only	Adamts12	+
	chr6	55451978	55501455	H3K4me3.only	Adcyap1r1	+
	chrX	69360331	69868037	H3K4me3.only	Aff2	+
	chr4	53261356	53270232	H3K4me3.only	AI427809	-
	chr11	69126377	69149115	H3K4me3.only	Aloxe3	+
	chr14	51091077	51102009	H3K4me3.only	Ang	+
	chr10	128377124	128385496	H3K4me3.only	Ankrd52	+
	chr5	97884688	98030962	H3K4me3.only	Antxr2	-
	chr6	122577792	122602444	H3K4me3.only	Apobec1	-
	chr10	26772512	26918648	H3K4me3.only	Arhgap18	+
	chr18	38993145	39100149	H3K4me3.only	Arhgap26	+
	chrX	169036611	169251527	H3K4me3.only	Arhgap6	+
	chr4	9449085	9669162	H3K4me3.only	Asph	-
	chr13	52835110	52929677	H3K4me3.only	Auh	-
	chr2	122147687	122153082	H3K4me3.only	B2m	+
	chr11	120232947	120292297	H3K4me3.only	Bahcc1	+
	chr2	145675525	145714989	H3K4me3.only	BC039771	+
	chr3	73635809	73708415	H3K4me3.only	Bche	-
	chr7	27447978	27465981	H3K4me3.only	Blvrb	+
	chr9	44107245	44109187	H3K4me3.only	C1qtnf5	+
	chr5	43515569	43616586	H3K4me3.only	C1qtnf7	+
	chr14	12372563	12823079	H3K4me3.only	Cadps	-
	chr4	138455148	138460126	H3K4me3.only	Camk2n1	+
	chr1	58795374	58847503	H3K4me3.only	Casp8	+
	chr13	100669481	100697240	H3K4me3.only	Ccdc125	+
	chr11	69664213	69666170	H3K4me3.only	Cd68	-
	chr2	93419102	93461851	H3K4me3.only	Cd82	-
	chr2	148436651	148443535	H3K4me3.only	Cd93	-
	chr8	106510852	106556911	H3K4me3.only	Cdh3	+
	chr16	26356646	26371839	H3K4me3.only	Cldn1	-
	chr6	129180615	129186535	H3K4me3.only	Clec2d	+
	chr17	35050243	35058719	H3K4me3.only	Clic1	+
	chr8	104340594	104347672	H3K4me3.only	Cmtm3	+
	chr18	84667465	84685702	H3K4me3.only	Cndp2	-
	chr11	17051584	17055004	H3K4me3.only	Cnrip1	+
	chr1	115685137	116580674	H3K4me3.only	Cntnap5a	+
	chr10	77052179	77166530	H3K4me3.only	Col18a1	-
	chr18	9707648	9877995	H3K4me3.only	Colec12	+
	chr1	165763780	165775304	H3K4me3.only	Creg1	+
	chr2	148835147	148838737	H3K4me3.only	Cst9	+
	chr14	63122462	63145923	H3K4me3.only	Ctsb	+
	chr8	94772180	94782426	H3K4me3.only	Cx3cl1	+
	chr10	59949675	59951770	H3K4me3.only	Ddit4	-
	chr8	61928087	61969705	H3K4me3.only	Ddx60	+
	chr4	144892827	144927645	H3K4me3.only	Dhrs3	+
	chr11	34226821	34783905	H3K4me3.only	Dock2	-
	chr10	34151393	34207551	H3K4me3.only	Dse	-
	chr1	184034461	184075636	H3K4me3.only	Dusp10	+
	chr10	58600788	58675696	H3K4me3.only	Edar	-
	chr7	15948987	15967535	H3K4me3.only	Ehd2	-
	chr6	135362931	135383173	H3K4me3.only	Emp1	+
	chr19	40612366	40741602	H3K4me3.only	Entpd1	+
	chr14	66084372	66124522	H3K4me3.only	Ephx2	-
	chr12	38780258	38868215	H3K4me3.only	Etv1	+
	chr2	91625320	91636457	H3K4me3.only	F2	-
	chr12	33111711	33147586	H3K4me3.only	F730043M19Rik	-
	chr7	84585159	84605942	H3K4me3.only	Fah	-
	chr5	114568251	114613218	H3K4me3.only	Fam222a	+
	chr16	30599723	30602797	H3K4me3.only	Fam43a	+
	chr12	101746565	101819119	H3K4me3.only	Fbln5	-
	chr7	28716782	28738140	H3K4me3.only	Fbxo17	+
	chr1	171229572	171234349	H3K4me3.only	Fcer1g	-
	chr1	170960559	170976047	H3K4me3.only	Fcgr2b	-
	chr9	36832684	36878640	H3K4me3.only	Fez1	+
	chr7	19302696	19310045	H3K4me3.only	Fosb	-
	chr4	120267078	120287261	H3K4me3.only	Foxo6	-
	chr7	97081751	97308951	H3K4me3.only	Gab2	+
	chr11	5054131	5065327	H3K4me3.only	Gas2l1	-
	chr5	134099748	134141758	H3K4me3.only	Gatsl2	+
	chr3	142530336	142550151	H3K4me3.only	Gbp7	+
	chr14	33923587	33935282	H3K4me3.only	Gdf10	+
	chr11	49794155	49838620	H3K4me3.only	Gfpt2	+
	chrX	52272427	52613974	H3K4me3.only	Gpc3	-
	chrX	152343599	152368704	H3K4me3.only	Gpr173	-
	chr2	64912482	65022766	H3K4me3.only	Grb14	-
	chrX	41400854	41613554	H3K4me3.only	Gria3	+
	chr9	42520412	42944371	H3K4me3.only	Grik4	-
	chr9	3532349	3761177	H3K4me3.only	Gucy1a2	+
	chr3	82032004	82074711	H3K4me3.only	Gucy1b3	-
	chr3	96268654	96269155	H3K4me3.only	Hist2h3b	+
	chr3	96262934	96263317	H3K4me3.only	Hist2h4	-
	chr10	13966077	14151378	H3K4me3.only	Hivep2	+
	chr3	98280431	98310738	H3K4me3.only	Hmgcs2	+
	chrX	109004537	109013380	H3K4me3.only	Hmgn5	-
	chr8	70762773	70766663	H3K4me3.only	Ifi30	-
	chr7	141009590	141010744	H3K4me3.only	Ifitm3	-
	chr15	102144186	102149512	H3K4me3.only	Igfbp6	+
	chr2	11705293	11733985	H3K4me3.only	Il15ra	+
	chr8	84030286	84042575	H3K4me3.only	Il27ra	-
	chr1	75507077	75510354	H3K4me3.only	Inha	+
	chr13	95627177	95891922	H3K4me3.only	Iqgap2	-
	chr11	95044475	95076714	H3K4me3.only	Itga3	-
	chr15	103344286	103366791	H3K4me3.only	Itga5	-
	chr11	104608000	104670471	H3K4me3.only	Itgb3	+
	chr17	27057304	27122223	H3K4me3.only	Itpr3	+
	chr12	85599105	85639878	H3K4me3.only	Jdp2	+
	chr8	70697739	70700616	H3K4me3.only	Jund	+
	chr7	29221928	29232522	H3K4me3.only	Kcnk6	-
	chr14	102976581	102982637	H3K4me3.only	Kctd12	-
	chr11	69398518	69413673	H3K4me3.only	Kdm6b	-
	chr5	64803523	64824806	H3K4me3.only	Klf3	+
	chr13	5861489	5870393	H3K4me3.only	Klf6	+
	chr15	78926725	78930465	H3K4me3.only	Lgals1	+
	chr11	78962979	78984924	H3K4me3.only	Lgals9	-
	chr1	135324813	135368065	H3K4me3.only	Lmod1	+
	chr8	115703253	115706894	H3K4me3.only	Maf	-
	chr3	51687613	52105006	H3K4me3.only	Maml3	-
	chr13	83524854	83633887	H3K4me3.only	Mef2c	+
	chr12	109542023	109568650	H3K4me3.only	Meg3	+
	chr11	61485444	61488704	H3K4me3.only	Mfap4	+
	chr6	122513676	122529287	H3K4me3.only	Mfap5	+
	chr6	138140537	138156752	H3K4me3.only	Mgst1	+
	chr1	153899926	153900036	H3K4me3.only	Mir8114	+
	chr16	77329328	77558428	H3K4me3.only	Mir99ahg	+
	chr4	17853458	18054699	H3K4me3.only	Mmp16	+
	chr7	3289038	3299349	H3K4me3.only	Myadm	+
	chr5	92257660	92278181	H3K4me3.only	Naaa	-
	chr9	18323021	18385923	H3K4me3.only	Naalad2	-
	chr9	49502129	49799393	H3K4me3.only	Ncam1	-
	chr10	127514939	127517156	H3K4me3.only	Ndufa4l2	+
	chr8	84704712	84774369	H3K4me3.only	Nfix	-
	chr2	180934772	180954699	H3K4me3.only	Nkain4	-
	chr15	101266846	101274794	H3K4me3.only	Nr4a1	+
	chr7	45413695	45417179	H3K4me3.only	Ntf5	+
	chr2	38931980	38960585	H3K4me3.only	Olfml2a	+
	chr2	5020642	5063938	H3K4me3.only	Optn	-
	chr7	112427706	112591688	H3K4me3.only	Parva	+
	chr1	168119364	168432169	H3K4me3.only	Pbx1	-
	chr5	14514918	14796042	H3K4me3.only	Pclo	+
	chr19	17432314	17837632	H3K4me3.only	Pcsk5	-
	chr3	96696375	96706070	H3K4me3.only	Pias3	+
	chr13	101680761	101768217	H3K4me3.only	Pik3r1	-
	chr1	149829619	149961290	H3K4me3.only	Pla2g4a	-
	chr14	20836662	20843388	H3K4me3.only	Plau	+
	chr10	3740377	3938579	H3K4me3.only	Plekhg1	+
	chr4	117128655	117133963	H3K4me3.only	Plk3	-
	chr11	5827860	5838016	H3K4me3.only	Polm	-
	chr6	5264624	5298373	H3K4me3.only	Pon2	-
	chr18	80256226	80275146	H3K4me3.only	Pqlc1	+
	chrX	78449610	78583805	H3K4me3.only	Prrg1	-
	chr9	86743633	86757506	H3K4me3.only	Prss35	+
	chr19	16956118	17055782	H3K4me3.only	Prune2	+
	chr14	33589270	33640754	H3K4me3.only	Ptpn20	+
	chr12	116485720	116773330	H3K4me3.only	Ptprn2	+
	chr17	65651726	65772752	H3K4me3.only	Rab31	-
	chr10	10545039	10558207	H3K4me3.only	Rab32	-
	chr17	75465538	75529053	H3K4me3.only	Rasgrp3	+
	chr9	65398488	65414853	H3K4me3.only	Rasl12	+
	chr1	169741477	169747642	H3K4me3.only	Rgs4	-
	chr1	169655501	169683946	H3K4me3.only	Rgs5	+
	chr12	8497759	8499985	H3K4me3.only	Rhob	-
	chr12	75308313	75395817	H3K4me3.only	Rhoj	+
	chr2	145786116	145887616	H3K4me3.only	Rin2	+
	chr1	153749426	153760911	H3K4me3.only	Rnasel	+
	chr3	93520496	93526288	H3K4me3.only	S100a11	+
	chr1	51289126	51302960	H3K4me3.only	Sdpr	+
	chr1	107590006	107606150	H3K4me3.only	Serpinb8	+
	chr2	84765360	84774840	H3K4me3.only	Serping1	-
	chr5	123142193	123149981	H3K4me3.only	Setd1b	+
	chr8	68276528	68347704	H3K4me3.only	Sh2d4a	+
	chrX	109095407	109162467	H3K4me3.only	Sh3bgrl	+
	chr14	31359880	31436033	H3K4me3.only	Sh3bp5	-
	chr4	119108745	119137329	H3K4me3.only	Slc2a1	+
	chr9	37229149	37255738	H3K4me3.only	Slc37a2	-
	chr1	45908070	45925594	H3K4me3.only	Slc40a1	-
	chr5	147878441	147894802	H3K4me3.only	Slc46a3	-
	chrX	73673133	73682500	H3K4me3.only	Slc6a8	+
	chr9	94669892	95230452	H3K4me3.only	Slc9a9	+
	chr9	63953076	64022059	H3K4me3.only	Smad6	-
	chr15	100621340	100635559	H3K4me3.only	Smagp	-
	chr10	81393064	81395079	H3K4me3.only	Smim24	+
	chr12	27334268	27342718	H3K4me3.only	Sox11	-
	chr11	55394159	55420080	H3K4me3.only	Sparc	-
	chr2	122765359	122809551	H3K4me3.only	Sqrdl	+
	chr6	112717972	112947266	H3K4me3.only	Srgap3	-
	chr6	145931873	145965225	H3K4me3.only	Sspn	+
	chr1	95587682	95667594	H3K4me3.only	St8sia4	-
	chr7	126672866	126676357	H3K4me3.only	Sult1a1	-
	chr6	115134902	115282626	H3K4me3.only	Syn2	+
	chr17	33919478	33929290	H3K4me3.only	Tapbp	+
	chr4	126322121	126325203	H3K4me3.only	Tekt2	-
	chr7	128246812	128255699	H3K4me3.only	Tgfb1i1	+
	chr9	116087695	116175363	H3K4me3.only	Tgfbr2	-
	chr3	89215187	89226837	H3K4me3.only	Thbs3	+
	chr10	86300412	86349505	H3K4me3.only	Timp3	+
	chr8	45395665	45410380	H3K4me3.only	Tlr3	-
	chr17	35199367	35202007	H3K4me3.only	Tnf	-
	chr2	52038113	52056681	H3K4me3.only	Tnfaip6	+
	chr14	16365206	16430787	H3K4me3.only	Top2b	+
	chr8	72135292	72153129	H3K4me3.only	Tpm4	+
	chr2	93201760	93334487	H3K4me3.only	Tspan18	-
	chr15	98949847	98953501	H3K4me3.only	Tuba1a	-
	chr13	34127008	34130354	H3K4me3.only	Tubb2b	-
	chr9	41013641	41157494	H3K4me3.only	Ubash3b	-
	chr13	54949411	55006018	H3K4me3.only	Unc5a	+
	chr5	135072900	135078266	H3K4me3.only	Vps37d	-
	chr5	117319266	117339048	H3K4me3.only	Vsig10	+
	chr2	84734204	84737877	H3K4me3.only	Ypel4	+
	chr9	48654297	48835945	H3K4me3.only	Zbtb16	-
	chrX	21079150	21089229	H3K4me3.only	Zfp300	-
	chr5	34194894	34288324	H3K4me3.only	Zfyve28	-
	chr15	57694667	57839832	H3K4me3.only	Zhx2	+
	chr7	6675443	6696432	H3K4me3.only	Zim1	-
	chr14	25459185	25648490	H3K4me3.only	Zmiz1	+
	chr7	6222278	6239412	H3K4me3.only	Zscan5b	+
	chr19	20492714	20556410	H3K4me3.only	Aldh1a1	+
	chr3	36448922	36475894	H3K4me3.only	Anxa5	-
	chr12	33147692	33251146	H3K4me3.only	Atxn7l1	+
	chr7	4151259	4164860	H3K4me3.only	Cdc42ep5	-
	chr7	45918022	45921404	H3K4me3.only	Emp3	-
	chr8	70699537	70700080	H3K4me3.only	Gm11175	-
	chr11	66168034	66301237	H3K4me3.only	Gm12296	+
	chr2	155018265	155027104	H3K4me3.only	Gm14226	+
	chr19	6530710	6532011	H3K4me3.only	Gm14964	-
	chr5	136274995	136417894	H3K4me3.only	Gm16599	+
	chr14	61648949	61667312	H3K4me3.only	Gm27017	+
	chr7	48881299	48886608	H3K4me3.only	Gm2788	+
	chr1	135584772	135599948	H3K4me3.only	Gm4793	+
	chr7	28437446	28446546	H3K4me3.only	Gmfg	+
	chr15	101224187	101232756	H3K4me3.only	Grasp	+
	chr7	45335289	45338974	H3K4me3.only	Hrc	+
	chr11	69401512	69402700	H3K4me3.only	Kdm6bos	+
	chr7	98489696	98502181	H3K4me3.only	Lrrc32	+
	chr5	134221371	134222222	H3K4me3.only	Ncf1	-
	chr11	16971463	17052381	H3K4me3.only	Plek	-
	chr15	97766548	97768713	H3K4me3.only	Rapgef3os2	+
	chr6	145746747	145821079	H3K4me3.only	Rassf8	+
	chr14	51091076	51106147	H3K4me3.only	Rnase4	+
	chr1	153897107	153900228	H3K4me3.only	Teddm2	-
	chr9	60428225	60522046	H3K4me3.only	Thsd4	-
	chr3	138277645	138290691	Neither	Adh1	+
	chr11	82101845	82103399	Neither	Ccl12	+
	chr8	123186235	123201813	Neither	Dpep1	+
	chr19	7092011	7105729	Neither	Flrt1	-
	chr11	58183843	58190198	Neither	Gm12250	+
	chr1	21240585	21265575	Neither	Gsta3	+
	chr7	125603429	125631506	Neither	Il21r	+
	chr11	101877510	101894354	Neither	Meox1	-
	chr3	59207894	59210882	Neither	P2ry13	-
	chr17	47726842	47734478	Neither	Pgc	+
	chr6	48569698	48572670	Neither	Rarres2	-
	chr10	62252438	62265990	Neither	Tacr2	+
	chr8	84721006	84725006	Neither	G430095P16Rik	+
	chr5	105137540	105141540	Neither	Gbp8	-
	chr5	105137539	105141539	Neither	Gbp9	-
	chr7	99662943	99666943	Neither	Gm15635	+
	chr12	33109961	33113961	Neither	Gm16267	+

## Sheet: Figure 2e
Figure 2e
	Chr	TSS.Start	TSS.Stop	HistoneModification	GeneSymbol	Strand
	chr6	31220351	31337394	Bivalency	2210408F21Rik	+
	chr9	122572501	122580647	Bivalency	9530059O14Rik	+
	chr12	111406809	111412077	Bivalency	A230065H16Rik	+
	chr14	118482692	118706219	Bivalency	Abcc4	-
	chr5	35278566	35281763	Bivalency	Adra2c	+
	chr8	27226001	27228750	Bivalency	Adrb3	-
	chr9	89590035	89622986	Bivalency	AF529169	-
	chr6	48626764	48633688	Bivalency	AI854703	+
	chr13	18948351	19101626	Bivalency	Amph	+
	chr11	5569684	5584286	Bivalency	Ankrd36	+
	chr7	81460399	81493925	Bivalency	Ap3b2	-
	chr7	64501706	64753876	Bivalency	Apba2	+
	chr13	97898595	98206165	Bivalency	Arhgef28	-
	chr16	96235801	96319858	Bivalency	B3galt5	+
	chr17	71743555	71752885	Bivalency	BC027072	-
	chr6	144993835	145048812	Bivalency	Bcat1	-
	chr8	110137504	110168206	Bivalency	Calb2	-
	chr11	73019008	73042065	Bivalency	Camkk1	+
	chr17	31612623	31637205	Bivalency	Cbs	-
	chr4	152338651	152390194	Bivalency	Chd5	+
	chr9	55028156	55048544	Bivalency	Chrnb4	-
	chr17	44188572	44280168	Bivalency	Clic5	+
	chr6	45060061	47301371	Bivalency	Cntnap2	+
	chr15	97975602	98004724	Bivalency	Col2a1	-
	chr9	105856070	105960643	Bivalency	Col6a5	-
	chr7	81347026	81454758	Bivalency	Cpeb1	-
	chr10	117675893	117687352	Bivalency	Cpm	+
	chr7	132042810	132154741	Bivalency	Cpxm2	-
	chr13	95431376	95444831	Bivalency	Crhbp	-
	chr11	104132781	104175523	Bivalency	Crhr1	+
	chr4	128394902	128530866	Bivalency	Csmd2	+
	chr14	118012790	118052246	Bivalency	Dct	-
	chr9	35541848	35558470	Bivalency	Ddx25	-
	chr12	110279230	110281097	Bivalency	Dio3	+
	chr3	132085292	132180304	Bivalency	Dkk2	+
	chr6	122626424	122630271	Bivalency	Dppa3	+
	chr2	122298900	122302885	Bivalency	Duoxa2	+
	chr9	83778692	83806305	Bivalency	Elovl4	-
	chr13	108214404	108287107	Bivalency	Elovl7	+
	chr15	71445678	71727838	Bivalency	Fam135b	-
	chr17	7788994	7827302	Bivalency	Fndc1	-
	chr2	70562129	70577130	Bivalency	Gad1	+
	chr2	66082766	66124793	Bivalency	Galnt3	-
	chr10	75568662	75586191	Bivalency	Ggt1	+
	chr19	30098441	30175441	Bivalency	Gldc	-
	chr3	80843599	80913660	Bivalency	Glrb	-
	chr6	135729805	136173511	Bivalency	Grin2b	-
	chr12	104471209	104473236	Bivalency	Gsc	-
	chr11	69218117	69237022	Bivalency	Gucy2e	-
	chr6	100704734	100805081	Bivalency	Gxylt2	+
	chr1	53806874	54195034	Bivalency	Hecw2	-
	chr7	81600481	81706925	Bivalency	Homer2	-
	chr6	52158524	52162020	Bivalency	Hotairm1	+
	chr11	96194361	96196599	Bivalency	Hoxb13	+
	chr11	96286646	96290163	Bivalency	Hoxb7	+
	chr9	81631392	81632552	Bivalency	Htr1b	-
	chr18	62324204	62467802	Bivalency	Htr4	+
	chr1	121509773	121528465	Bivalency	Htr5b	-
	chr16	22059009	22161335	Bivalency	Igf2bp2	-
	chr6	121372928	121473678	Bivalency	Iqsec3	-
	chr1	193153112	193166868	Bivalency	Irf6	+
	chrX	141710998	141725217	Bivalency	Irs4	-
	chr13	72628797	72634196	Bivalency	Irx2	+
	chr5	37047432	37104959	Bivalency	Jakmip1	+
	chr17	52602709	52979194	Bivalency	Kcnh8	+
	chr11	61022564	61073267	Bivalency	Kcnj12	+
	chr19	27322619	27337179	Bivalency	Kcnv2	+
	chr17	23741199	23745829	Bivalency	Kremen2	-
	chr15	102028216	102032026	Bivalency	Krt18	+
	chr11	99345565	99351118	Bivalency	Krt27	-
	chr15	101996711	102004342	Bivalency	Krt8	-
	chr18	12334024	12583012	Bivalency	Lama3	+
	chr1	153122756	153186447	Bivalency	Lamc2	-
	chr1	132191436	132209546	Bivalency	Lemd1	+
	chr2	164389393	164405160	Bivalency	Matn4	-
	chr3	51388413	51396547	Bivalency	Mgarp	-
	chr1	90915100	90951142	Bivalency	Mlph	+
	chr10	24223517	24302783	Bivalency	Moxd1	+
	chr13	53466881	53472780	Bivalency	Msx2	-
	chr8	10153911	10634742	Bivalency	Myo16	+
	chr9	75232014	75287598	Bivalency	Myo5c	+
	chr9	120304073	120474834	Bivalency	Myrip	+
	chr11	4938756	4948064	Bivalency	Nefh	-
	chr19	43612325	43615892	Bivalency	Nkx2-3	+
	chr10	14760289	14770556	Bivalency	Nmbr	+
	chr1	152955101	153119261	Bivalency	Nmnat2	+
	chr7	18925888	18965319	Bivalency	Nova2	+
	chr5	144545887	144557478	Bivalency	Nptx2	+
	chr1	136843584	136949562	Bivalency	Nr5a2	-
	chr4	132110726	132144486	Bivalency	Oprd1	-
	chr7	143501548	143502524	Bivalency	Phlda2	-
	chr18	53464546	53575857	Bivalency	Prdm6	+
	chr5	98929773	99037079	Bivalency	Prkg2	-
	chr9	110857967	110864628	Bivalency	Prss50	+
	chr15	5233399	5244187	Bivalency	Ptger4	-
	chr3	151798610	151837528	Bivalency	Ptgfr	-
	chr6	22875502	23004677	Bivalency	Ptprz1	+
	chr9	89909775	89915847	Bivalency	Rasgrf1	+
	chr19	53843210	53867080	Bivalency	Rbm20	+
	chr13	46418300	46431099	Bivalency	Rbm24	+
	chr2	164403194	164411338	Bivalency	Rbpjl	+
	chr15	98877760	98881414	Bivalency	Rhebl1	-
	chr5	128757788	128953486	Bivalency	Rimbp2	-
	chr15	39198286	39684372	Bivalency	Rims2	+
	chr15	98663421	98677461	Bivalency	Rnd1	-
	chr12	72211749	72235746	Bivalency	Rtn1	-
	chr17	44603989	44736648	Bivalency	Runx2	-
	chr18	80966374	80986578	Bivalency	Sall3	-
	chr10	42939881	42960782	Bivalency	Scml4	+
	chr14	70520942	70524081	Bivalency	Sftpc	-
	chr10	21993890	21999902	Bivalency	Sgk1	+
	chr13	51431042	51567084	Bivalency	Shc3	-
	chr16	44240180	44332838	Bivalency	Sidt1	-
	chr12	73041827	73046712	Bivalency	Six1	-
	chr11	96483782	96493709	Bivalency	Skap1	+
	chr19	28835166	28905992	Bivalency	Slc1a1	+
	chr12	31519819	31559969	Bivalency	Slc26a4	-
	chr8	126139382	126395977	Bivalency	Slc35f3	+
	chr3	153973436	154271720	Bivalency	Slc44a5	+
	chr5	88887260	89239656	Bivalency	Slc4a4	+
	chr10	88885992	88929515	Bivalency	Slc5a8	+
	chr3	31202856	31310319	Bivalency	Slc7a14	-
	chr3	54755582	54801269	Bivalency	Smad9	+
	chr9	86765927	86880397	Bivalency	Snap91	-
	chr19	48206025	48805505	Bivalency	Sorcs3	+
	chr7	115539460	116038744	Bivalency	Sox6	-
	chr7	27356383	27409176	Bivalency	Sptbn4	-
	chr7	101321124	101346312	Bivalency	Stard10	+
	chr13	95959443	96132577	Bivalency	Sv2c	-
	chr11	85890063	85916097	Bivalency	Tbx4	+
	chr7	138208972	138397730	Bivalency	Tcerg1l	-
	chr2	152143609	152149096	Bivalency	Tcf15	+
	chr17	43615335	43630299	Bivalency	Tdrd6	-
	chr2	172549593	172558621	Bivalency	Tfap2c	+
	chr7	118597297	118675085	Bivalency	Tmc5	+
	chr5	125532418	125792583	Bivalency	Tmem132b	+
	chr12	73543114	73546395	Bivalency	Tmem30b	-
	chr3	54156057	54267939	Bivalency	Trpc4	+
	chr7	64226581	64242578	Bivalency	Trpm1	+
	chr13	69702832	69739897	Bivalency	Ube2ql1	-
	chr7	139943856	139945112	Bivalency	Utf1	+
	chr11	98551097	98558665	Bivalency	Zpbp2	+
	chr9	71213788	71217788	Bivalency	Aldh1a2	+
	chr2	170495145	170499145	Bivalency	Cyp24a1	-
	chr11	5900087	5904087	Bivalency	Gck	-
	chr7	141944113	141948113	Bivalency	Gm20501	-
	chr3	96326424	96330424	Bivalency	Gm24830	+
	chr6	99723770	99727770	Bivalency	Gm26748	+
	chr9	21030072	21034072	Bivalency	Icam5	+
	chr1	38834374	38838374	Bivalency	Lonrf2	-
	chr3	30010378	30014378	Bivalency	Mecomos	+
	chr7	127211895	127215895	Bivalency	Mylpf	+
	chr13	22003222	22007222	Bivalency	Prss16	-
	chr3	82874745	82878745	Bivalency	Rbm46os	+
	chr18	64264807	64268807	Bivalency	St8sia3	+
	chr16	21794347	21806125	H3K4me3.only	1300002E11Rik	+
	chr7	44360045	44375030	H3K4me3.only	1700008O03Rik	-
	chr8	121530784	121541954	H3K4me3.only	1700018B08Rik	-
	chr4	135626655	135630198	H3K4me3.only	1700029M20Rik	+
	chr10	68430956	68541875	H3K4me3.only	1700040L02Rik	-
	chr1	37611676	37719811	H3K4me3.only	2010300C02Rik	-
	chr9	50739691	50746521	H3K4me3.only	2310030G06Rik	-
	chr19	28923064	28964154	H3K4me3.only	4430402I18Rik	-
	chr2	170579418	170602017	H3K4me3.only	4930470P17Rik	-
	chrX	53724831	53738222	H3K4me3.only	4930502E18Rik	+
	chr11	58446143	58452966	H3K4me3.only	4930504O13Rik	-
	chr18	57545361	57551867	H3K4me3.only	4930511M06Rik	-
	chr11	31965633	31979651	H3K4me3.only	4930524B15Rik	+
	chr5	136919146	136937109	H3K4me3.only	4933404O12Rik	+
	chr15	60014866	60016618	H3K4me3.only	4933412E24Rik	-
	chr13	105082122	105121782	H3K4me3.only	4933425L06Rik	+
	chr19	4439559	4448325	H3K4me3.only	A930001C03Rik	+
	chr5	99297244	99729060	H3K4me3.only	A930011G23Rik	-
	chr5	8798147	8849821	H3K4me3.only	Abcb1b	+
	chr5	121598281	121618938	H3K4me3.only	Acad12	-
	chrX	155262443	155297654	H3K4me3.only	Acot9	+
	chr19	4861216	4877909	H3K4me3.only	Actn3	-
	chr13	41763148	41847488	H3K4me3.only	Adtrp	-
	chr12	105718856	105739243	H3K4me3.only	Ak7	+
	chr14	20455261	20480133	H3K4me3.only	Anxa7	-
	chr9	21295457	21312333	H3K4me3.only	Ap1m2	-
	chr18	61493794	61536536	H3K4me3.only	Arhgef37	-
	chrX	134686519	134697772	H3K4me3.only	Armcx4	+
	chr7	102096879	102100041	H3K4me3.only	Art5	-
	chr6	7675171	7693182	H3K4me3.only	Asns	-
	chr11	96072793	96075631	H3K4me3.only	Atp5g1	-
	chr14	59647741	60086834	H3K4me3.only	Atp8a2	-
	chr11	97840780	97843043	H3K4me3.only	B230217C12Rik	+
	chr7	24709259	24714535	H3K4me3.only	BC049730	+
	chr2	170346991	170427845	H3K4me3.only	Bcas1	-
	chr7	126696000	126696693	H3K4me3.only	Bola2	+
	chr13	23456993	23465901	H3K4me3.only	Btn1a1	-
	chr13	23477063	23488857	H3K4me3.only	Btn2a2	-
	chr4	104799208	104804548	H3K4me3.only	C8b	+
	chr4	109218413	109254577	H3K4me3.only	Calr4	+
	chr15	9436028	9466035	H3K4me3.only	Capsl	+
	chr8	46617291	46635082	H3K4me3.only	Casp3	+
	chr17	56628143	56634594	H3K4me3.only	Catsperd	+
	chr8	95534100	95558888	H3K4me3.only	Ccdc113	+
	chr5	122108052	122138062	H3K4me3.only	Ccdc63	-
	chr14	50789249	50795728	H3K4me3.only	Ccnb1ip1	-
	chr11	43528749	43586999	H3K4me3.only	Ccnjl	+
	chr11	121036749	121039478	H3K4me3.only	Cd7	-
	chr4	141814963	141826003	H3K4me3.only	Cela2a	-
	chr7	141426451	141429353	H3K4me3.only	Cend1	-
	chr16	44394799	44404895	H3K4me3.only	Cfap44	+
	chr11	67924806	67965642	H3K4me3.only	Cfap52	-
	chr14	20394190	20452225	H3K4me3.only	Cfap70	-
	chr17	15704967	15728387	H3K4me3.only	Chd1	+
	chr7	44303766	44306029	H3K4me3.only	Clec11a	-
	chr17	71781947	71858351	H3K4me3.only	Clip4	+
	chr7	126699774	126704220	H3K4me3.only	Coro1a	-
	chr12	102899306	102900534	H3K4me3.only	Cox8c	+
	chr11	113698171	113710017	H3K4me3.only	Cpsf4l	-
	chr2	173093609	173119525	H3K4me3.only	Ctcfl	-
	chr3	157894248	157925063	H3K4me3.only	Cth	-
	chr15	39076932	39087119	H3K4me3.only	Cthrc1	+
	chr18	57468486	57478134	H3K4me3.only	Ctxn3	+
	chr2	34874396	34892133	H3K4me3.only	Cutal	+
	chr3	134236495	134262089	H3K4me3.only	Cxxc4	+
	chr11	46193849	46312358	H3K4me3.only	Cyfip2	-
	chr2	164486140	164493323	H3K4me3.only	Dbndd2	+
	chr11	11814101	11822921	H3K4me3.only	Ddc	-
	chr10	128720136	128744056	H3K4me3.only	Dgka	-
	chr14	78569609	78725089	H3K4me3.only	Dgkh	-
	chr5	124725085	124834308	H3K4me3.only	Dnah10	+
	chr11	75768271	75796060	H3K4me3.only	Doc2b	-
	chr16	48283735	48294292	H3K4me3.only	Dppa4	+
	chr8	95055103	95078141	H3K4me3.only	Drc7	+
	chr18	36684923	36695925	H3K4me3.only	E230025N22Rik	-
	chr1	178405881	178483249	H3K4me3.only	Efcab2	+
	chr2	153780879	153792843	H3K4me3.only	Efcab8	+
	chr6	85511122	85513542	H3K4me3.only	Egr4	-
	chr13	117220573	117274415	H3K4me3.only	Emb	+
	chr13	95511730	95525240	H3K4me3.only	F2rl1	-
	chr15	99497005	99528165	H3K4me3.only	Faim2	-
	chr1	167001417	167091302	H3K4me3.only	Fam78b	+
	chrX	164980592	164997272	H3K4me3.only	Fancb	+
	chr11	97854307	97884154	H3K4me3.only	Fbxo47	-
	chr16	22918382	22939768	H3K4me3.only	Fetub	+
	chr10	85097019	85102495	H3K4me3.only	Fhl4	-
	chr15	98724368	98728198	H3K4me3.only	Fkbp11	-
	chrX	106420043	106485229	H3K4me3.only	Fndc3c1	-
	chr4	155384979	155398069	H3K4me3.only	Gabrd	-
	chr13	51846675	51848474	H3K4me3.only	Gadd45g	+
	chr15	100689915	100729376	H3K4me3.only	Galnt6	-
	chr13	40886758	40960892	H3K4me3.only	Gcnt2	+
	chr6	48676135	48678704	H3K4me3.only	Gimap9	+
	chr10	112083354	112108098	H3K4me3.only	Glipr1l2	+
	chr10	128194635	128210004	H3K4me3.only	Gls2	+
	chrX	71932438	71940871	H3K4me3.only	Gm1141	+
	chr3	95236920	95241109	H3K4me3.only	Gm128	-
	chrX	57409149	57488771	H3K4me3.only	Gm364	+
	chrX	12651883	12652820	H3K4me3.only	Gm4984	+
	chrX	48841466	48877713	H3K4me3.only	Gm595	-
	chrX	79482568	79517285	H3K4me3.only	Gm7173	-
	chr13	45507444	45546386	H3K4me3.only	Gmpr	+
	chr3	88043106	88054660	H3K4me3.only	Gpatch4	+
	chr16	37916496	38007529	H3K4me3.only	Gpr156	+
	chr14	118137127	118164232	H3K4me3.only	Gpr180	+
	chr16	43980350	44027945	H3K4me3.only	Gramd1c	-
	chr9	78191966	78209349	H3K4me3.only	Gsta4	+
	chr3	107895854	107898685	H3K4me3.only	Gstm5	+
	chr19	47854973	47864788	H3K4me3.only	Gsto1	+
	chr10	75831845	75834881	H3K4me3.only	Gstt2	-
	chr13	26768172	26770165	H3K4me3.only	Hdgfl1	-
	chr5	106840197	106925890	H3K4me3.only	Hfm1	-
	chr9	76014977	76058042	H3K4me3.only	Hmgcll1	+
	chr19	42045851	42070939	H3K4me3.only	Hoga1	+
	chr3	95559677	95585798	H3K4me3.only	Hormad1	+
	chr11	87617164	87659542	H3K4me3.only	Hsf5	+
	chr13	113662896	113663676	H3K4me3.only	Hspb3	-
	chr13	30946576	30947761	H3K4me3.only	Hus1b	-
	chr8	110266977	110381751	H3K4me3.only	Hydin	+
	chr16	96361757	96525793	H3K4me3.only	Igsf5	+
	chr1	40266586	40316177	H3K4me3.only	Il1r1	+
	chr10	19712587	19755925	H3K4me3.only	Il20ra	+
	chr2	119742337	119751253	H3K4me3.only	Itpka	+
	chrX	20425688	20494586	H3K4me3.only	Jade3	+
	chr19	45792346	45812291	H3K4me3.only	Kcnip2	-
	chr11	91575286	91577555	H3K4me3.only	Kif2b	-
	chr7	99466004	99474020	H3K4me3.only	Klhl35	+
	chr7	43797577	43803822	H3K4me3.only	Klk8	+
	chr11	99233098	99244067	H3K4me3.only	Krt222	-
	chr11	99280093	99285238	H3K4me3.only	Krt24	-
	chr17	68273797	68457858	H3K4me3.only	L3mbtl4	+
	chr9	66955393	66975484	H3K4me3.only	Lactb	-
	chr3	40950631	40977793	H3K4me3.only	Larp1b	+
	chr7	126363828	126369568	H3K4me3.only	Lat	-
	chr9	83391355	83441127	H3K4me3.only	Lca5	-
	chr7	46861263	46878142	H3K4me3.only	Ldhc	+
	chr3	92080271	92083142	H3K4me3.only	Lor	-
	chr10	7589800	7608639	H3K4me3.only	Lrp11	+
	chr2	60293760	60383231	H3K4me3.only	Ly75	-
	chr7	24864620	24869691	H3K4me3.only	Lypd4	-
	chr17	46147385	46153551	H3K4me3.only	Mad2l1bp	-
	chr14	41105033	41124428	H3K4me3.only	Mat1a	+
	chr17	24804382	24839787	H3K4me3.only	Meiob	+
	chr14	51884842	51889397	H3K4me3.only	Mettl17	+
	chr10	75859353	75860250	H3K4me3.only	Mif	-
	chr15	89334473	89337007	H3K4me3.only	Miox	+
	chr6	39397816	39419776	H3K4me3.only	Mkrn1	-
	chr16	48431237	48630905	H3K4me3.only	Morc1	+
	chr10	3973075	4156130	H3K4me3.only	Mthfd1l	+
	chr7	18991245	19001766	H3K4me3.only	Mypop	+
	chr1	52455849	52500448	H3K4me3.only	Nab1	-
	chr2	119655451	119662798	H3K4me3.only	Ndufaf1	-
	chr4	11051046	11076205	H3K4me3.only	Ndufaf6	-
	chr18	64887756	65217826	H3K4me3.only	Nedd4l	+
	chr13	47012557	47014850	H3K4me3.only	Nhlrc1	-
	chr14	69190692	69194658	H3K4me3.only	Nkx3-1	+
	chr11	32000419	32033414	H3K4me3.only	Nsg2	+
	chrX	140007673	140062568	H3K4me3.only	Nup62cl	-
	chrX	136072099	136085255	H3K4me3.only	Nxf3	-
	chr9	48162014	48399900	H3K4me3.only	Nxpe4	+
	chr5	120800199	120812514	H3K4me3.only	Oas1c	-
	chr2	76406508	76600647	H3K4me3.only	Osbpl6	+
	chrX	100429013	100429885	H3K4me3.only	Otud6a	+
	chr4	123116248	123118000	H3K4me3.only	Oxct2b	+
	chr4	140745508	140774203	H3K4me3.only	Padi4	-
	chr19	47033617	47050906	H3K4me3.only	Pcgf6	-
	chrX	93675112	93749948	H3K4me3.only	Pcyt1b	+
	chr5	108388373	108431742	H3K4me3.only	Pde6b	+
	chrX	89403848	89409451	H3K4me3.only	Pet2	-
	chr3	57841895	57846977	H3K4me3.only	Pfn2	-
	chr5	128736246	128755474	H3K4me3.only	Piwil1	+
	chr8	117023550	117028843	H3K4me3.only	Pkd1l2	-
	chr16	16213345	16227287	H3K4me3.only	Pkp2	+
	chr16	13715057	13730484	H3K4me3.only	Pla2g10	-
	chr17	43568451	43607405	H3K4me3.only	Pla2g7	+
	chr5	32232708	32293487	H3K4me3.only	Plb1	+
	chr14	50956141	50964749	H3K4me3.only	Pnp2	+
	chr17	28858411	28890308	H3K4me3.only	Pnpla1	+
	chr4	45018609	45034279	H3K4me3.only	Polr1e	+
	chrX	140456603	140476140	H3K4me3.only	Prps1	+
	chr18	14706151	14762299	H3K4me3.only	Psma8	+
	chr4	58965590	58987078	H3K4me3.only	Ptgr1	-
	chrX	75572045	75578231	H3K4me3.only	Rab39b	-
	chr2	151645404	151668533	H3K4me3.only	Rad21l	-
	chr5	90603076	90640527	H3K4me3.only	Rassf6	-
	chr16	75592891	75602825	H3K4me3.only	Rbm11	+
	chr9	98422961	98446550	H3K4me3.only	Rbp1	+
	chr4	149449702	149454968	H3K4me3.only	Rbp7	-
	chr11	101627949	101636081	H3K4me3.only	Rdm1	+
	chr1	39665301	39720989	H3K4me3.only	Rfx8	-
	chrX	38066475	38071688	H3K4me3.only	Rhox10	+
	chr9	68653786	68664967	H3K4me3.only	Rora	+
	chr8	104628066	104631321	H3K4me3.only	Rrad	-
	chr17	46129277	46144198	H3K4me3.only	Rsph9	-
	chr1	167598362	167639623	H3K4me3.only	Rxrg	+
	chr11	51763663	51791953	H3K4me3.only	Sar1b	+
	chr3	68494181	68626482	H3K4me3.only	Schip1	+
	chr2	151572623	151590005	H3K4me3.only	Sdcbp2	+
	chr5	14025276	14256689	H3K4me3.only	Sema3e	+
	chr14	76532812	76556687	H3K4me3.only	Serp2	-
	chr1	9798130	9902568	H3K4me3.only	Sgk3	+
	chr1	153425209	153452574	H3K4me3.only	Shcbp1l	+
	chr12	73100259	73113245	H3K4me3.only	Six4	-
	chr1	83012523	83038448	H3K4me3.only	Slc19a3	-
	chr7	143473755	143499332	H3K4me3.only	Slc22a18	+
	chr6	6041218	6217173	H3K4me3.only	Slc25a13	-
	chr4	150119344	150144168	H3K4me3.only	Slc2a5	+
	chr9	53771535	53818161	H3K4me3.only	Slc35f2	+
	chr9	44396927	44402968	H3K4me3.only	Slc37a4	+
	chr6	121343088	121365773	H3K4me3.only	Slc6a12	+
	chr2	136713450	136782428	H3K4me3.only	Snap25	+
	chr13	113592179	113618564	H3K4me3.only	Snx18	-
	chr9	37603294	37613720	H3K4me3.only	Spa17	-
	chr4	34024872	34050067	H3K4me3.only	Spaca1	-
	chr11	73329741	73346044	H3K4me3.only	Spata22	+
	chr18	70472454	70501065	H3K4me3.only	Stard6	+
	chr17	78883938	78895100	H3K4me3.only	Sult6b1	-
	chr11	9016054	9048991	H3K4me3.only	Sun3	-
	chr4	59314683	59438633	H3K4me3.only	Susd1	-
	chr2	164332765	164334394	H3K4me3.only	Svs5	+
	chr8	113643213	113655533	H3K4me3.only	Syce1l	+
	chr15	89390174	89410263	H3K4me3.only	Syce3	-
	chr10	88459587	88473236	H3K4me3.only	Sycp3	+
	chr7	67730161	67759742	H3K4me3.only	Synm	-
	chr19	4445908	4477143	H3K4me3.only	Syt12	-
	chr11	106276672	106288143	H3K4me3.only	Tcam1	+
	chr1	156255296	156303348	H3K4me3.only	Tdrd5	-
	chr11	72344717	72361882	H3K4me3.only	Tekt1	-
	chr9	50557148	50561268	H3K4me3.only	Tex12	-
	chr4	47353222	47414924	H3K4me3.only	Tgfbr1	+
	chr17	70844205	70849790	H3K4me3.only	Tgif1	-
	chr7	118535844	118584686	H3K4me3.only	Tmc7	-
	chr5	144735915	144761578	H3K4me3.only	Tmem130	-
	chr6	42261970	42264555	H3K4me3.only	Tmem139	+
	chr16	57121714	57154530	H3K4me3.only	Tomm70a	+
	chr14	61598226	61605945	H3K4me3.only	Trim13	+
	chr10	77873094	77881286	H3K4me3.only	Tspear	+
	chr9	49436961	49486225	H3K4me3.only	Ttc12	-
	chr2	76703984	76982547	H3K4me3.only	Ttn	-
	chr4	100478867	100550145	H3K4me3.only	Ube2u	+
	chr11	67854523	67922153	H3K4me3.only	Usp43	-
	chr8	114205640	114374070	H3K4me3.only	Vat1l	+
	chr6	125603550	125643413	H3K4me3.only	Vwf	+
	chr2	164198872	164200117	H3K4me3.only	Wfdc15a	-
	chr7	81571292	81592102	H3K4me3.only	Whamm	+
	chr12	21390329	21417436	H3K4me3.only	Ywhaq	-
	chr10	7832470	7870397	H3K4me3.only	Zc3h12d	+
	chr3	94409394	94412919	H3K4me3.only	1700040D17Rik	-
	chr18	35703224	35729770	H3K4me3.only	1700066B19Rik	+
	chr7	126649222	126649570	H3K4me3.only	2510046G10Rik	-
	chr19	53460621	53462723	H3K4me3.only	4833407H14Rik	+
	chr12	12904549	12906213	H3K4me3.only	4930519A11Rik	+
	chr4	124326307	124332508	H3K4me3.only	4933435F18Rik	-
	chr17	70745328	70755582	H3K4me3.only	5031415H12Rik	-
	chr13	38960618	38966605	H3K4me3.only	5033403F01Rik	+
	chr11	67921503	67947659	H3K4me3.only	9130017K11Rik	+
	chr11	22858930	22861264	H3K4me3.only	9130230N09Rik	+
	chr13	84219580	84222175	H3K4me3.only	A230107N01Rik	-
	chr13	48044230	48262623	H3K4me3.only	A330033J07Rik	-
	chr7	73738892	73740917	H3K4me3.only	A830073O21Rik	-
	chr17	24333909	24351068	H3K4me3.only	Abca17	-
	chr16	22894758	22898211	H3K4me3.only	Ahsg	+
	chr6	146796054	146805578	H3K4me3.only	Arntl2	+
	chr11	73304991	73329596	H3K4me3.only	Aspa	-
	chr11	51253650	51263046	H3K4me3.only	BC049762	-
	chr2	122733289	122738362	H3K4me3.only	Bloc1s6os	-
	chr11	49165584	49187159	H3K4me3.only	Btnl9	-
	chr19	4839365	4842528	H3K4me3.only	Ccdc87	+
	chr10	92775618	93081618	H3K4me3.only	Cfap54	-
	chr1	134111241	134151540	H3K4me3.only	Chit1	+
	chr19	28678223	28720027	H3K4me3.only	D930032P07Rik	+
	chr3	103102603	103169769	H3K4me3.only	Dennd2c	+
	chr7	24870056	24877651	H3K4me3.only	Dmrtc2	+
	chr8	47713265	47715021	H3K4me3.only	E030037K01Rik	+
	chrX	140776234	140796880	H3K4me3.only	Eif2c5	+
	chr15	80452239	80560470	H3K4me3.only	Enthd1	-
	chr3	10193622	10197283	H3K4me3.only	Fabp9	-
	chr7	68275994	68353646	H3K4me3.only	Fam169b	+
	chr18	84952115	84981376	H3K4me3.only	Fbxo15	+
	chr6	39419886	39420902	H3K4me3.only	Gm10244	+
	chr8	120589530	120593801	H3K4me3.only	Gm10614	+
	chr7	18989553	18992774	H3K4me3.only	Gm10676	-
	chr11	94677564	94687664	H3K4me3.only	Gm11542	+
	chr11	52000852	52001911	H3K4me3.only	Gm12204	+
	chr4	132884762	132886626	H3K4me3.only	Gm13033	+
	chr2	129060945	129065686	H3K4me3.only	Gm14022	-
	chrX	60893652	60898067	H3K4me3.only	Gm14662	+
	chrX	161297738	161308532	H3K4me3.only	Gm15262	+
	chr7	68338667	68353201	H3K4me3.only	Gm16158	-
	chr1	166998294	167000841	H3K4me3.only	Gm16701	-
	chr9	77544958	77546467	H3K4me3.only	Gm19569	+
	chr2	164460966	164490760	H3K4me3.only	Gm20458	+
	chr9	88598347	88598419	H3K4me3.only	Gm23017	-
	chr11	83271497	83271688	H3K4me3.only	Gm23444	+
	chr11	101627365	101627556	H3K4me3.only	Gm23849	+
	chr9	65196571	65196687	H3K4me3.only	Gm25313	-
	chr11	101604849	101605040	H3K4me3.only	Gm26316	+
	chr8	120598551	120599277	H3K4me3.only	Gm26739	+
	chr12	21417322	21419389	H3K4me3.only	Gm4419	+
	chr17	35703895	35708244	H3K4me3.only	Gm4577	+
	chr5	8773576	8798523	H3K4me3.only	Gm5106	-
	chr11	95842294	95845734	H3K4me3.only	Gngt2	+
	chr8	27197463	27198717	H3K4me3.only	Got1l1	-
	chr6	3483319	3498298	H3K4me3.only	Hepacam2	-
	chr1	40085984	40102436	H3K4me3.only	Il1r2	+
	chr11	87816568	87817505	H3K4me3.only	Lpo	-
	chr14	75084302	75130881	H3K4me3.only	Lrrc63	-
	chr18	35554491	35554632	H3K4me3.only	Mir1949	+
	chr5	137134960	137139127	H3K4me3.only	Muc3	-
	chr10	88518281	88523278	H3K4me3.only	Mybpc1	-
	chr4	46138612	46172403	H3K4me3.only	Ncbp1	+
	chr12	4769338	4778813	H3K4me3.only	Pfn4	+
	chr10	128706257	128720238	H3K4me3.only	Pmel	+
	chr11	101658237	101658428	H3K4me3.only	Rnu2-10	+
	chr11	87443236	87443451	H3K4me3.only	Rnu3b1	+
	chr3	146645194	146685592	H3K4me3.only	Samd13	-
	chr9	37613826	37634175	H3K4me3.only	Siae	+
	chr7	126689467	126695784	H3K4me3.only	Slx1b	-
	chr7	59982494	60005111	H3K4me3.only	Snrpn	-
	chr4	129929248	129957115	H3K4me3.only	Spocd1	+
	chr6	30512285	30520254	H3K4me3.only	Ssmem1	+
	chr3	123108682	123112986	H3K4me3.only	Synpo2	-
	chr17	29526010	29550162	H3K4me3.only	Tmem217	-
	chr7	79743162	79785950	H3K4me3.only	Wdr93	+
	chr3	146646259	146648306	Neither	4930503B20Rik	-
	chr7	76229887	77124698	Neither	Agbl1	+
	chr3	95241293	95251193	Neither	Bnipl	-
	chr4	141838240	141846359	Neither	Ctrc	-
	chr15	96051616	96079553	Neither	D030018L15Rik	-
	chr7	30763756	30781066	Neither	Dmkn	+
	chr16	48310274	48319513	Neither	Dppa2	+
	chr5	105323026	105346476	Neither	Gbp11	-
	chr11	100256215	100261029	Neither	Krt17	-
	chr10	127719328	127720940	Neither	Myo1a	+
	chr14	65605267	65648443	Neither	Nuggc	+
	chr11	106654213	106715281	Neither	Pecam1	-
	chr19	10474257	10482897	Neither	Ppp1r32	-
	chr11	46668960	46707104	Neither	Timd2	-
	chr9	49081260	49117587	Neither	Tmprss5	+
	chr8	94964678	94969754	Neither	Gm10286	-
	chr2	112247947	112259291	Neither	Nutm1	-
