# Supplementary material for: ZBTB16/PLZF regulates juvenile spermatogonial stem cell development through an extensive transcription factor poising network
Source: Nat Struct Mol Biol. 2025 Mar 3;32(7):1213–26. doi: 10.1038/s41594-025-01509-5 (PMC12263333; doi:10.1038/s41594-025-01509-5)
Supplement: Supplementary file 6 — Statistical source data. [file 41594_2025_1509_MOESM6_ESM.xlsx]

## Sheet: Figuere 3b
Figure 3b
		THY1+/KIT-	THY1+/KIT+	THY1-/KIT+
	P7_Zbtb16_Null.Rep1	12.2	3.02	1.92
	P7_Zbtb16_Null.Rep2	10.8	2.32	1.95
	P7_Zbtb16_Null.Rep3	11.4	2.87	1.41
	P7_Zbtb16_Het.Rep1	12.3	3.64	3.58
	P7_Zbtb16_WT.Rep2	10.2	3.51	4.61
	P7_Zbtb16_Het.Rep3	10.9	2.5	3.09
	THY1+/KIT-	WT or Het	Null		THY1+/KIT+	WT or Het	Null		THY1-/KIT+	WT or Het	Null
	Mean	11.1333	11.4667		Mean	3.21667	2.73667		Mean	3.76	1.76
	Number	3	3		Number	3	3		Number	3	3
	SD	1.06927	0.702377		SD	0.624046	0.368556		SD	0.775822	0.30348
	SEM	0.617342	0.405518		SEM	0.360293	0.212786		SEM	0.447921	0.175214
	Shapiro-Wilk Test	THY1+/KIT-	THY1+/KIT+	THY1-/KIT+
	WT or Het	0.6369	0.1993	0.6136
	Null	0.8428	0.3914	0.09444
	t-test	Welch Two Sample t-test	Welch Two Sample t-test	Welch Two Sample t-test
	p-value	0.6786	0.3288	0.03329

## Sheet: Figure 3d
Figure 3d
						Mean					SD					SEM					Phase	Shapiro-WT	Shapiro-Null	Test	p-value
	THY1+/KIT-	G0/G1	S	G2/M		THY1+/KIT-	G0/G1	S	G2/M		THY1+/KIT-	G0/G1	S	G2/M		THY1+/KIT-	G0/G1	S	G2/M		G0/G1	0.4391	1	Welch Two Sample t-test	0.006751
	P7_Zbtb16_Null.Rep1	68.7	20.3	7.8		WT	72.5667	17.5667	6.9		WT	1.09697	0.750555	0.246374		WT	0.633333	0.433333	0.142244		S	0.9265	0.5928	Welch Two Sample t-test	0.005992
	P7_Zbtb16_Null.Rep2	66.1	21.9	7.61		Null	67.4	21	7.52667		Null	1.3	0.818535	0.323161		Null	0.750555	0.472582	0.186577		G2/M	0.7982	0.5699	Welch Two Sample t-test	0.05986
	P7_Zbtb16_Null.Rep3	67.4	20.8	7.17
	P7_Zbtb16_Het.Rep1	73.8	16.8	7.16
	P7_Zbtb16_WT.Rep2	72.2	17.6	6.67
	P7_Zbtb16_Het.Rep3	71.7	18.3	6.87
						Mean					SD					SEM					Phase	Shapiro-WT	Shapiro-Null	Test	p-value
	THY1+/KIT+	G1	S	G2		THY1+/KIT+	G0/G1	S	G2/M		THY1+/KIT-	G0/G1	S	G2/M		THY1+/KIT-	G0/G1	S	G2/M		G0/G1	0.4902	0.7209	Welch Two Sample t-test	0.012
	P7_Zbtb16_Null.Rep1	39.1	43.1	17.1		WT	31.2	49.8667	16.8		WT	0.984886	1.02632	0.360555		WT	0.568624	0.592546	0.208167		S	0.5665	0.8264	Welch Two Sample t-test	0.005541
	P7_Zbtb16_Null.Rep2	44.2	39.3	17.4		Null	41.4333	41.1	17.3667		Null	2.57747	1.90788	0.251661		Null	1.4881	1.10151	0.145297		G2/M	0.5367	0.7804	Welch Two Sample t-test	0.09739
	P7_Zbtb16_Null.Rep3	41	40.9	17.6
	P7_Zbtb16_Het.Rep1	30.1	51	17.2
	P7_Zbtb16_WT.Rep2	31.5	49.6	16.5
	P7_Zbtb16_Het.Rep3	32	49	16.7
						Mean					SD					SEM					Phase	Shapiro-WT	Shapiro-Null	Test	p-value
	THY1-/KIT+	G1	S	G2		THY1-/KIT+	G0/G1	S	G2/M		THY1+/KIT-	G0/G1	S	G2/M		THY1+/KIT-	G0/G1	S	G2/M		G0/G1	0.2284	0.2763	Welch Two Sample t-test	0.01624
	P7_Zbtb16_Null.Rep1	78.5	16.2	4.15		WT	58.1667	31.9	8.69667		WT	7.12344	6.02246	1.43144		WT	4.11272	3.47707	0.826445		S	0.2385	0.4946	Welch Two Sample t-test	0.02079
	P7_Zbtb16_Null.Rep2	84.3	11.3	2.5		Null	82.0667	13.3667	3.58		Null	3.12143	2.53837	0.935788		Null	1.80216	1.46553	0.540278		G2/M	0.8187	0.06124	Welch Two Sample t-test	0.009817
	P7_Zbtb16_Null.Rep3	83.4	12.6	4.09
	P7_Zbtb16_Het.Rep1	61.4	29.2	8.54
	P7_Zbtb16_WT.Rep2	50	38.8	10.2
	P7_Zbtb16_Het.Rep3	63.1	27.7	7.35

## Sheet: Figure 3f
Figure 3f
	Testes weight (mg)	WT	Zbtb16.null
	Rep1	25.9	14.6
	Rep2	23.7	16
	Rep3	22.2	13
	Rep4	23	18.9
	Rep5	23.6	13.4
	Mean	23.68	15.18
	Number	5	5
	SD	1.37732	2.38579
	SEM	0.615955	1.06696
	Shapiro-Wilk normality test (p-value)	0.4691	0.4607
	Two Sample t-test (p-value)	0.0001246

## Sheet: Figure 3h
Figure 3h
	ID	Spermatogonia	Pachytene_Spermatocytes	Total_Spermatocytes	Total_Cells	Genotype				Spermatogonia	Pachytene Spermatocytes	Total_Spermatocytes	Total_Cells
	WT1-001	9	1	36	66	WT		Mean	WT	9.58333	12.5	36.5667	74.92
	WT1-002	9	36	41	86	WT			KO	12.7233	3.95	17.71	68.78
	WT1-003	22	31	36	85	WT		SD	WT	4.70782	13.4928	17.0012	16.804
	WT1-004	18	36	38	112	WT			KO	6.66043	6.296	13.3677	22.7337
	WT1-005	15	24	35	79	WT		SEM	WT	0.271806	0.77901	0.981567	0.97018
	WT1-006	10	0	41	71	WT			KO	0.38454	0.3635	0.771783	1.31253
	WT1-007	11	25	30	55	WT
	WT1-008	3	14	19	72	WT
	WT1-009	10	2	56	89	WT			Cell_Type	Shapiro_WT	Shapiro_Null	Test	P_value
	WT1-010	8	0	71	100	WT			Spermatogonia	1.28514e-05	2.66867e-10	Wilcoxon	6.2882e-09
	WT1-011	11	29	34	66	WT			Pachytene_Spermatocytes	1.92342e-16	4.23102e-23	Wilcoxon	6.87042e-19
	WT1-012	9	13	18	74	WT			Total_Spermatocytes	0.117231	1.34128e-09	Wilcoxon	1.99025e-39
	WT1-013	11	0	40	80	WT			Total_Cells	4.26616e-10	2.51347e-06	Wilcoxon	1.61351e-05
	WT1-014	11	0	32	60	WT
	WT1-015	22	33	44	97	WT
	WT1-016	6	5	52	67	WT
	WT1-017	10	0	56	80	WT
	WT1-018	13	36	44	81	WT
	WT1-019	7	14	30	56	WT
	WT1-020	10	0	49	75	WT
	WT1-021	12	0	52	80	WT
	WT1-022	5	5	6	65	WT
	WT1-023	16	33	34	67	WT
	WT1-024	13	0	62	100	WT
	WT1-025	16	39	48	89	WT
	WT1-026	16	26	38	85	WT
	WT1-027	11	29	35	84	WT
	WT1-028	9	0	58	83	WT
	WT1-029	12	0	55	89	WT
	WT1-030	17	32	39	81	WT
	WT1-031	15	0	67	109	WT
	WT1-032	11	0	78	119	WT
	WT1-033	16	0	0	46	WT
	WT1-034	8	28	39	73	WT
	WT1-035	15	20	27	58	WT
	WT1-036	11	3	4	49	WT
	WT1-037	7	0	11	84	WT
	WT1-038	9	0	46	76	WT
	WT1-039	4	0	37	71	WT
	WT1-040	13	25	29	63	WT
	WT1-041	11	0	50	82	WT
	WT1-042	4	4	7	60	WT
	WT1-043	5	7	11	80	WT
	WT1-044	6	24	28	62	WT
	WT1-045	10	28	32	63	WT
	WT1-046	7	0	0	79	WT
	WT1-047	4	1	36	71	WT
	WT1-048	8	8	37	63	WT
	WT1-049	9	0	20	70	WT
	WT1-050	7	5	37	77	WT
	WT1-051	7	0	30	54	WT
	WT1-052	6	2	39	61	WT
	WT1-053	7	1	61	95	WT
	WT1-054	7	4	50	88	WT
	WT1-055	14	24	30	70	WT
	WT1-056	14	28	34	64	WT
	WT1-057	7	0	54	88	WT
	WT1-058	12	1	70	122	WT
	WT1-059	5	0	32	75	WT
	WT1-060	6	11	81	105	WT
	WT1-061	9	2	46	82	WT
	WT1-062	6	11	64	101	WT
	WT1-063	12	8	13	61	WT
	WT1-064	10	0	48	77	WT
	WT1-065	12	35	45	87	WT
	WT1-066	6	3	28	88	WT
	WT1-067	20	38	45	85	WT
	WT1-068	12	31	36	79	WT
	WT1-069	6	1	37	58	WT
	WT1-070	13	1	82	142	WT
	WT1-071	15	43	47	89	WT
	WT1-072	13	19	28	67	WT
	WT1-073	7	22	25	97	WT
	WT1-074	22	27	39	92	WT
	WT1-075	24	13	15	97	WT
	WT1-076	15	25	33	82	WT
	WT1-077	7	3	17	82	WT
	WT1-078	14	35	37	68	WT
	WT1-079	11	41	51	96	WT
	WT1-080	13	0	14	97	WT
	WT1-081	6	6	10	55	WT
	WT1-082	16	13	19	55	WT
	WT1-083	5	0	0	57	WT
	WT1-084	13	6	53	88	WT
	WT1-085	11	1	58	84	WT
	WT1-086	3	6	36	64	WT
	WT1-087	5	6	10	74	WT
	WT1-088	13	0	42	80	WT
	WT1-089	11	33	41	89	WT
	WT1-090	9	1	57	99	WT
	WT1-091	17	0	58	106	WT
	WT1-092	3	5	84	122	WT
	WT1-093	16	41	55	105	WT
	WT1-094	9	0	62	99	WT
	WT1-095	14	9	18	68	WT
	WT1-096	5	0	33	60	WT
	WT1-097	2	25	36	103	WT
	WT1-098	10	0	4	129	WT
	WT1-099	9	24	57	150	WT
	WT1-100	23	55	64	128	WT
	WT2-001	17	17	27	62	WT
	WT2-002	6	6	52	73	WT
	WT2-003	6	0	43	66	WT
	WT2-004	14	7	73	102	WT
	WT2-005	11	40	48	82	WT
	WT2-006	13	0	57	96	WT
	WT2-007	17	0	63	100	WT
	WT2-008	12	28	39	76	WT
	WT2-009	11	26	32	64	WT
	WT2-010	5	2	51	76	WT
	WT2-011	11	2	34	61	WT
	WT2-012	1	10	52	75	WT
	WT2-013	11	31	44	69	WT
	WT2-014	9	30	36	61	WT
	WT2-015	19	31	42	82	WT
	WT2-016	10	0	36	78	WT
	WT2-017	14	0	48	78	WT
	WT2-018	9	31	43	70	WT
	WT2-019	7	17	28	58	WT
	WT2-020	5	7	51	76	WT
	WT2-021	6	7	11	52	WT
	WT2-022	8	23	31	58	WT
	WT2-023	9	4	23	53	WT
	WT2-024	9	0	70	103	WT
	WT2-025	10	0	62	88	WT
	WT2-026	3	13	24	58	WT
	WT2-027	6	4	10	63	WT
	WT2-028	2	8	13	65	WT
	WT2-029	5	2	3	48	WT
	WT2-030	9	0	44	64	WT
	WT2-031	14	8	19	60	WT
	WT2-032	10	33	38	67	WT
	WT2-033	5	0	32	61	WT
	WT2-034	13	37	41	69	WT
	WT2-035	3	9	17	53	WT
	WT2-036	14	52	61	101	WT
	WT2-037	7	4	17	68	WT
	WT2-038	3	0	27	65	WT
	WT2-039	6	0	51	75	WT
	WT2-040	13	22	36	82	WT
	WT2-041	14	15	21	86	WT
	WT2-042	14	36	44	80	WT
	WT2-043	10	0	79	122	WT
	WT2-044	7	1	8	107	WT
	WT2-045	10	0	41	66	WT
	WT2-046	7	1	55	80	WT
	WT2-047	15	28	38	68	WT
	WT2-048	10	0	42	73	WT
	WT2-049	7	11	30	60	WT
	WT2-050	4	12	17	61	WT
	WT2-051	7	6	66	92	WT
	WT2-052	11	38	44	80	WT
	WT2-053	3	4	49	72	WT
	WT2-054	6	10	14	63	WT
	WT2-055	11	44	50	86	WT
	WT2-056	10	0	36	58	WT
	WT2-057	8	26	37	71	WT
	WT2-058	4	7	48	79	WT
	WT2-059	7	0	2	67	WT
	WT2-060	6	4	47	72	WT
	WT2-061	14	0	37	68	WT
	WT2-062	15	35	41	77	WT
	WT2-063	12	33	39	72	WT
	WT2-064	8	4	49	76	WT
	WT2-065	3	18	32	71	WT
	WT2-066	5	7	11	56	WT
	WT2-067	11	17	24	64	WT
	WT2-068	8	4	55	82	WT
	WT2-069	13	6	61	91	WT
	WT2-070	4	3	25	73	WT
	WT2-071	18	24	29	62	WT
	WT2-072	14	38	43	70	WT
	WT2-073	5	9	31	65	WT
	WT2-074	9	27	33	74	WT
	WT2-075	6	6	23	81	WT
	WT2-076	11	0	59	89	WT
	WT2-077	4	10	63	87	WT
	WT2-078	14	25	38	75	WT
	WT2-079	4	4	29	56	WT
	WT2-080	9	0	13	43	WT
	WT2-081	5	1	14	51	WT
	WT2-082	5	0	51	78	WT
	WT2-083	5	7	47	78	WT
	WT2-084	9	0	39	67	WT
	WT2-085	5	5	18	56	WT
	WT2-086	8	3	5	66	WT
	WT2-087	6	21	27	71	WT
	WT2-088	6	4	6	69	WT
	WT2-089	4	12	50	75	WT
	WT2-090	15	28	36	76	WT
	WT2-091	7	0	49	73	WT
	WT2-092	9	0	57	79	WT
	WT2-093	10	0	45	74	WT
	WT2-094	15	19	22	61	WT
	WT2-095	8	24	40	67	WT
	WT2-096	10	33	42	63	WT
	WT2-097	5	3	10	51	WT
	WT2-098	12	14	25	47	WT
	WT2-099	20	9	11	63	WT
	WT2-100	17	26	32	66	WT
	WT3-001	20	25	36	71	WT
	WT3-002	15	0	49	79	WT
	WT3-003	8	0	55	88	WT
	WT3-004	5	4	44	78	WT
	WT3-005	12	20	27	60	WT
	WT3-006	21	14	23	62	WT
	WT3-007	5	28	39	60	WT
	WT3-008	10	6	18	61	WT
	WT3-009	8	3	42	71	WT
	WT3-010	10	0	53	89	WT
	WT3-011	11	0	22	60	WT
	WT3-012	10	0	47	76	WT
	WT3-013	6	1	17	70	WT
	WT3-014	14	23	30	63	WT
	WT3-015	10	45	52	85	WT
	WT3-016	4	4	37	56	WT
	WT3-017	6	12	53	70	WT
	WT3-018	13	8	16	53	WT
	WT3-019	7	0	44	61	WT
	WT3-020	11	1	19	58	WT
	WT3-021	6	1	19	48	WT
	WT3-022	8	18	26	60	WT
	WT3-023	10	24	28	60	WT
	WT3-024	11	28	35	66	WT
	WT3-025	6	0	52	75	WT
	WT3-026	10	47	53	86	WT
	WT3-027	5	10	27	68	WT
	WT3-028	10	0	41	70	WT
	WT3-029	13	32	44	77	WT
	WT3-030	4	7	17	71	WT
	WT3-031	9	0	61	92	WT
	WT3-032	9	8	59	83	WT
	WT3-033	12	5	12	53	WT
	WT3-034	8	16	37	61	WT
	WT3-035	4	18	44	69	WT
	WT3-036	5	0	52	67	WT
	WT3-037	11	19	26	57	WT
	WT3-038	5	1	1	38	WT
	WT3-039	9	56	70	118	WT
	WT3-040	12	26	37	74	WT
	WT3-041	16	6	11	61	WT
	WT3-042	21	28	31	79	WT
	WT3-043	24	16	21	77	WT
	WT3-044	17	5	9	69	WT
	WT3-045	20	5	6	48	WT
	WT3-046	8	2	51	86	WT
	WT3-047	6	12	24	81	WT
	WT3-048	12	26	30	65	WT
	WT3-049	13	27	29	58	WT
	WT3-050	7	15	21	72	WT
	WT3-051	5	7	18	73	WT
	WT3-052	17	44	57	98	WT
	WT3-053	5	16	35	91	WT
	WT3-054	19	4	75	122	WT
	WT3-055	12	0	60	92	WT
	WT3-056	10	20	34	74	WT
	WT3-057	9	7	16	67	WT
	WT3-058	4	1	34	75	WT
	WT3-059	14	2	50	78	WT
	WT3-060	11	33	44	93	WT
	WT3-061	8	0	57	86	WT
	WT3-062	15	31	34	68	WT
	WT3-063	11	32	41	77	WT
	WT3-064	1	15	21	82	WT
	WT3-065	0	0	1	61	WT
	WT3-066	12	0	43	75	WT
	WT3-067	15	26	35	74	WT
	WT3-068	8	0	46	72	WT
	WT3-069	2	17	31	105	WT
	WT3-070	9	1	32	97	WT
	WT3-071	11	16	25	67	WT
	WT3-072	12	25	30	67	WT
	WT3-073	15	0	21	52	WT
	WT3-074	4	3	44	72	WT
	WT3-075	7	0	49	78	WT
	WT3-076	7	3	34	59	WT
	WT3-077	10	33	37	68	WT
	WT3-078	15	27	37	74	WT
	WT3-079	3	5	24	59	WT
	WT3-080	8	3	36	75	WT
	WT3-081	2	1	42	61	WT
	WT3-082	2	0	50	75	WT
	WT3-083	2	0	32	52	WT
	WT3-084	14	6	11	52	WT
	WT3-085	9	7	40	72	WT
	WT3-086	3	6	54	76	WT
	WT3-087	1	15	25	57	WT
	WT3-088	11	19	25	67	WT
	WT3-089	3	0	44	66	WT
	WT3-090	5	1	13	60	WT
	WT3-091	4	13	43	82	WT
	WT3-092	2	6	24	61	WT
	WT3-093	2	14	33	78	WT
	WT3-094	11	0	42	77	WT
	WT3-095	13	26	34	65	WT
	WT3-096	5	7	11	77	WT
	WT3-097	5	5	30	59	WT
	WT3-098	7	31	38	63	WT
	WT3-099	8	30	32	63	WT
	WT3-100	4	31	38	65	WT
	Null1-001	16	0	23	69	Null
	Null1-002	10	0	11	47	Null
	Null1-003	4	0	14	53	Null
	Null1-004	10	0	20	56	Null
	Null1-005	12	0	44	97	Null
	Null1-006	23	0	4	63	Null
	Null1-007	25	19	28	108	Null
	Null1-008	20	0	26	98	Null
	Null1-009	15	1	28	76	Null
	Null1-010	25	19	25	93	Null
	Null1-011	12	0	42	119	Null
	Null1-012	31	0	4	93	Null
	Null1-013	29	22	37	112	Null
	Null1-014	3	3	17	63	Null
	Null1-015	9	5	7	47	Null
	Null1-016	18	3	7	56	Null
	Null1-017	14	0	18	85	Null
	Null1-018	8	7	26	75	Null
	Null1-019	8	0	22	72	Null
	Null1-020	7	9	12	58	Null
	Null1-021	10	0	34	86	Null
	Null1-022	16	2	33	99	Null
	Null1-023	22	2	2	94	Null
	Null1-024	10	0	21	80	Null
	Null1-025	14	0	24	99	Null
	Null1-026	13	0	9	22	Null
	Null1-027	11	0	10	88	Null
	Null1-028	26	0	23	113	Null
	Null1-029	14	4	35	107	Null
	Null1-030	15	0	37	98	Null
	Null1-031	11	14	27	92	Null
	Null1-032	19	0	31	104	Null
	Null1-033	27	0	1	52	Null
	Null1-034	20	3	7	66	Null
	Null1-035	28	4	9	85	Null
	Null1-036	11	19	19	47	Null
	Null1-037	10	1	38	71	Null
	Null1-038	12	16	37	87	Null
	Null1-039	6	1	20	47	Null
	Null1-040	7	23	26	62	Null
	Null1-041	8	0	11	42	Null
	Null1-042	12	1	14	80	Null
	Null1-043	6	0	27	73	Null
	Null1-044	3	0	18	44	Null
	Null1-045	7	0	22	52	Null
	Null1-046	1	0	38	59	Null
	Null1-047	9	1	4	36	Null
	Null1-048	7	5	17	46	Null
	Null1-049	10	0	1	32	Null
	Null1-050	11	0	36	74	Null
	Null1-051	7	0	10	48	Null
	Null1-052	6	0	16	52	Null
	Null1-053	27	14	16	96	Null
	Null1-054	13	17	21	73	Null
	Null1-055	6	0	8	36	Null
	Null1-056	14	9	14	52	Null
	Null1-057	15	0	11	78	Null
	Null1-058	12	0	2	47	Null
	Null1-059	14	8	16	78	Null
	Null1-060	14	0	5	42	Null
	Null1-061	7	0	5	57	Null
	Null1-062	10	0	31	77	Null
	Null1-063	3	0	10	48	Null
	Null1-064	17	0	1	44	Null
	Null1-065	11	0	1	36	Null
	Null1-066	15	14	25	74	Null
	Null1-067	13	8	12	67	Null
	Null1-068	21	0	1	76	Null
	Null1-069	7	2	5	47	Null
	Null1-070	12	6	17	65	Null
	Null1-071	7	0	0	48	Null
	Null1-072	6	0	15	71	Null
	Null1-073	7	5	5	48	Null
	Null1-074	3	0	4	42	Null
	Null1-075	11	19	48	95	Null
	Null1-076	26	6	11	87	Null
	Null1-077	14	14	20	65	Null
	Null1-078	25	12	18	100	Null
	Null1-079	37	0	1	96	Null
	Null1-080	19	6	12	64	Null
	Null1-081	24	5	5	76	Null
	Null1-082	12	20	27	88	Null
	Null1-083	15	2	27	84	Null
	Null1-084	8	0	20	76	Null
	Null1-085	30	2	4	86	Null
	Null1-086	13	0	39	107	Null
	Null1-087	35	12	22	129	Null
	Null1-088	27	35	35	150	Null
	Null1-089	11	0	5	47	Null
	Null1-090	12	0	0	47	Null
	Null1-091	12	19	25	89	Null
	Null1-092	10	0	11	60	Null
	Null1-093	9	0	17	74	Null
	Null1-094	9	0	16	50	Null
	Null1-095	20	9	15	99	Null
	Null1-096	10	2	10	49	Null
	Null1-097	9	7	13	60	Null
	Null1-098	5	0	10	53	Null
	Null1-099	6	15	24	64	Null
	Null1-100	12	0	31	79	Null
	Null2-001	10	0	27	97	Null
	Null2-002	21	0	0	74	Null
	Null2-003	24	0	5	57	Null
	Null2-004	22	0	0	54	Null
	Null2-005	14	0	0	68	Null
	Null2-006	19	7	7	65	Null
	Null2-007	18	2	2	77	Null
	Null2-008	14	11	23	90	Null
	Null2-009	15	29	37	91	Null
	Null2-010	20	24	31	93	Null
	Null2-011	12	1	49	117	Null
	Null2-012	9	0	0	38	Null
	Null2-013	16	8	15	74	Null
	Null2-014	10	0	24	72	Null
	Null2-015	6	9	13	56	Null
	Null2-016	11	0	32	88	Null
	Null2-017	17	4	24	103	Null
	Null2-018	18	2	2	84	Null
	Null2-019	9	0	2	80	Null
	Null2-020	11	0	23	95	Null
	Null2-021	17	0	3	61	Null
	Null2-022	14	0	6	65	Null
	Null2-023	11	0	10	52	Null
	Null2-024	28	0	25	115	Null
	Null2-025	16	5	29	107	Null
	Null2-026	15	0	34	94	Null
	Null2-027	14	14	21	87	Null
	Null2-028	21	5	30	100	Null
	Null2-029	28	0	0	51	Null
	Null2-030	10	0	35	69	Null
	Null2-031	27	6	11	84	Null
	Null2-032	12	0	43	94	Null
	Null2-033	6	1	21	47	Null
	Null2-034	7	20	27	63	Null
	Null2-035	7	0	13	47	Null
	Null2-036	12	1	14	86	Null
	Null2-037	7	0	25	76	Null
	Null2-038	3	0	18	45	Null
	Null2-039	7	0	23	50	Null
	Null2-040	1	0	39	53	Null
	Null2-041	11	1	5	41	Null
	Null2-042	9	3	19	51	Null
	Null2-043	10	0	0	32	Null
	Null2-044	12	0	38	74	Null
	Null2-045	5	0	16	52	Null
	Null2-046	9	4	17	69	Null
	Null2-047	11	0	1	43	Null
	Null2-048	29	13	18	90	Null
	Null2-049	7	0	14	71	Null
	Null2-050	14	0	10	52	Null
	Null2-051	7	0	8	30	Null
	Null2-052	19	17	22	69	Null
	Null2-053	15	2	7	45	Null
	Null2-054	14	0	2	77	Null
	Null2-055	11	0	32	89	Null
	Null2-056	17	17	26	85	Null
	Null2-057	15	9	12	73	Null
	Null2-058	9	0	0	36	Null
	Null2-059	24	0	0	81	Null
	Null2-060	20	0	1	47	Null
	Null2-061	4	0	15	49	Null
	Null2-062	7	3	6	49	Null
	Null2-063	19	8	14	71	Null
	Null2-064	6	3	23	85	Null
	Null2-065	9	0	3	63	Null
	Null2-066	4	2	16	52	Null
	Null2-067	13	5	5	53	Null
	Null2-068	27	1	34	148	Null
	Null2-069	27	13	20	113	Null
	Null2-070	26	6	10	81	Null
	Null2-071	15	14	22	67	Null
	Null2-072	15	0	19	70	Null
	Null2-073	13	12	21	94	Null
	Null2-074	22	0	3	88	Null
	Null2-075	18	6	11	57	Null
	Null2-076	22	5	5	63	Null
	Null2-077	12	9	25	84	Null
	Null2-078	11	2	25	81	Null
	Null2-079	8	0	17	71	Null
	Null2-080	29	1	3	89	Null
	Null2-081	13	0	27	91	Null
	Null2-082	13	0	35	107	Null
	Null2-083	10	0	27	82	Null
	Null2-084	14	10	22	76	Null
	Null2-085	14	1	3	65	Null
	Null2-086	20	0	0	74	Null
	Null2-087	17	3	7	46	Null
	Null2-088	14	0	0	52	Null
	Null2-089	28	0	44	145	Null
	Null2-090	19	7	7	64	Null
	Null2-091	15	23	38	88	Null
	Null2-092	13	20	32	83	Null
	Null2-093	12	0	43	108	Null
	Null2-094	15	0	40	83	Null
	Null2-095	10	0	5	44	Null
	Null2-096	9	18	25	81	Null
	Null2-097	6	0	15	61	Null
	Null2-098	10	0	10	54	Null
	Null2-099	8	0	15	48	Null
	Null2-100	10	0	1	41	Null
	Null3-001	10	8	26	91	Null
	Null3-002	10	14	25	55	Null
	Null3-003	4	0	23	42	Null
	Null3-004	5	0	17	40	Null
	Null3-005	22	0	0	81	Null
	Null3-006	8	20	25	54	Null
	Null3-007	7	16	19	91	Null
	Null3-008	7	5	16	56	Null
	Null3-009	10	0	23	65	Null
	Null3-010	3	0	19	58	Null
	Null3-011	4	18	23	61	Null
	Null3-012	6	4	16	57	Null
	Null3-013	8	3	43	117	Null
	Null3-014	9	5	8	54	Null
	Null3-015	8	0	16	48	Null
	Null3-016	6	13	18	84	Null
	Null3-017	11	0	18	67	Null
	Null3-018	4	4	8	35	Null
	Null3-019	33	0	1	66	Null
	Null3-020	15	0	4	53	Null
	Null3-021	6	1	18	57	Null
	Null3-022	4	0	16	73	Null
	Null3-023	8	2	12	42	Null
	Null3-024	14	4	7	36	Null
	Null3-025	10	0	7	46	Null
	Null3-026	25	0	11	102	Null
	Null3-027	4	0	8	26	Null
	Null3-028	10	10	17	44	Null
	Null3-029	7	1	21	60	Null
	Null3-030	15	5	11	61	Null
	Null3-031	14	0	77	125	Null
	Null3-032	13	0	0	44	Null
	Null3-033	7	0	31	75	Null
	Null3-034	13	15	27	75	Null
	Null3-035	13	5	7	67	Null
	Null3-036	13	0	11	66	Null
	Null3-037	8	0	40	85	Null
	Null3-038	13	4	44	81	Null
	Null3-039	9	0	48	101	Null
	Null3-040	13	2	32	95	Null
	Null3-041	12	0	35	77	Null
	Null3-042	20	0	0	49	Null
	Null3-043	6	0	30	68	Null
	Null3-044	3	4	21	53	Null
	Null3-045	8	5	18	54	Null
	Null3-046	14	6	18	69	Null
	Null3-047	17	1	2	50	Null
	Null3-048	15	13	24	57	Null
	Null3-049	17	0	0	45	Null
	Null3-050	13	0	0	33	Null
	Null3-051	5	9	12	34	Null
	Null3-052	13	0	36	88	Null
	Null3-053	9	7	19	53	Null
	Null3-054	8	22	58	107	Null
	Null3-055	17	0	0	42	Null
	Null3-056	10	0	48	86	Null
	Null3-057	5	2	10	40	Null
	Null3-058	8	5	14	42	Null
	Null3-059	12	9	16	56	Null
	Null3-060	8	0	24	54	Null
	Null3-061	16	8	20	58	Null
	Null3-062	6	0	21	52	Null
	Null3-063	12	0	5	43	Null
	Null3-064	15	0	65	115	Null
	Null3-065	10	0	17	55	Null
	Null3-066	20	0	1	58	Null
	Null3-067	17	0	4	60	Null
	Null3-068	12	0	2	45	Null
	Null3-069	7	0	9	48	Null
	Null3-070	10	0	17	52	Null
	Null3-071	9	0	1	42	Null
	Null3-072	8	7	8	49	Null
	Null3-073	5	0	22	56	Null
	Null3-074	11	0	42	86	Null
	Null3-075	12	9	11	56	Null
	Null3-076	14	0	7	64	Null
	Null3-077	4	0	25	58	Null
	Null3-078	9	4	6	39	Null
	Null3-079	14	14	19	58	Null
	Null3-080	15	0	61	110	Null
	Null3-081	6	0	8	44	Null
	Null3-082	16	7	12	70	Null
	Null3-083	10	0	26	58	Null
	Null3-084	15	11	16	59	Null
	Null3-085	12	0	0	35	Null
	Null3-086	6	0	24	56	Null
	Null3-087	4	6	18	52	Null
	Null3-088	14	0	14	68	Null
	Null3-089	10	7	41	82	Null
	Null3-090	7	0	15	49	Null
	Null3-091	4	0	1	28	Null
	Null3-092	8	0	4	40	Null
	Null3-093	6	11	24	65	Null
	Null3-094	10	0	30	73	Null
	Null3-095	15	0	1	85	Null
	Null3-096	0	0	0	80	Null
	Null3-097	20	0	4	74	Null
	Null3-098	11	0	32	79	Null
	Null3-099	13	17	27	72	Null
	Null3-100	8	3	28	68	Null

## Sheet: Figure 3i
Figure 3i
	ID	Pachytene	Genotype	Replicate
	WT1-001	1.51515	WT	Rep1				%Pachytene
	WT1-002	41.8605	WT	Rep1		Mean	WT	15.6751
	WT1-003	36.4706	WT	Rep1			KO	6.41071
	WT1-004	32.1429	WT	Rep1		SD	WT	20.4861
	WT1-005	30.3797	WT	Rep1			KO	11.7034
	WT1-006	0	WT	Rep1		SEM	WT	2.04861
	WT1-007	45.4545	WT	Rep1			KO	1.17034
	WT1-008	19.4444	WT	Rep1
	WT1-009	2.24719	WT	Rep1
	WT1-010	0	WT	Rep1
	WT1-011	43.9394	WT	Rep1
	WT1-012	17.5676	WT	Rep1
	WT1-013	0	WT	Rep1
	WT1-014	0	WT	Rep1
	WT1-015	34.0206	WT	Rep1
	WT1-016	7.46269	WT	Rep1
	WT1-017	0	WT	Rep1
	WT1-018	44.4444	WT	Rep1
	WT1-019	25	WT	Rep1
	WT1-020	0	WT	Rep1
	WT1-021	0	WT	Rep1
	WT1-022	7.69231	WT	Rep1
	WT1-023	49.2537	WT	Rep1
	WT1-024	0	WT	Rep1
	WT1-025	43.8202	WT	Rep1
	WT1-026	25.5319	WT	Rep1
	WT1-027	34.5238	WT	Rep1
	WT1-028	0	WT	Rep1
	WT1-029	0	WT	Rep1
	WT1-030	39.5062	WT	Rep1
	WT1-031	0	WT	Rep1
	WT1-032	0	WT	Rep1
	WT1-033	0	WT	Rep1
	WT1-034	38.3562	WT	Rep1
	WT1-035	34.4828	WT	Rep1
	WT1-036	6.12245	WT	Rep1
	WT1-037	0	WT	Rep1
	WT1-038	0	WT	Rep1
	WT1-039	0	WT	Rep1
	WT1-040	39.6825	WT	Rep1
	WT1-041	0	WT	Rep1
	WT1-042	6.66667	WT	Rep1
	WT1-043	8.75	WT	Rep1
	WT1-044	38.7097	WT	Rep1
	WT1-045	44.4444	WT	Rep1
	WT1-046	0	WT	Rep1
	WT1-047	1.40845	WT	Rep1
	WT1-048	12.6984	WT	Rep1
	WT1-049	0	WT	Rep1
	WT1-050	6.49351	WT	Rep1
	WT1-051	0	WT	Rep1
	WT1-052	3.27869	WT	Rep1
	WT1-053	1.05263	WT	Rep1
	WT1-054	2.32558	WT	Rep1
	WT1-055	34.2857	WT	Rep1
	WT1-056	43.75	WT	Rep1
	WT1-057	0	WT	Rep1
	WT1-058	0.819672	WT	Rep1
	WT1-059	0	WT	Rep1
	WT1-060	10.4762	WT	Rep1
	WT1-061	2.43902	WT	Rep1
	WT1-062	10.8911	WT	Rep1
	WT1-063	13.1148	WT	Rep1
	WT1-064	0	WT	Rep1
	WT1-065	40.2299	WT	Rep1
	WT1-066	21.6216	WT	Rep1
	WT1-067	44.7059	WT	Rep1
	WT1-068	39.2405	WT	Rep1
	WT1-069	1.72414	WT	Rep1
	WT1-070	0.704225	WT	Rep1
	WT1-071	48.3146	WT	Rep1
	WT1-072	28.3582	WT	Rep1
	WT1-073	22.6804	WT	Rep1
	WT1-074	29.3478	WT	Rep1
	WT1-075	13.4021	WT	Rep1
	WT1-076	30.4878	WT	Rep1
	WT1-077	3.65854	WT	Rep1
	WT1-078	51.4706	WT	Rep1
	WT1-079	42.7083	WT	Rep1
	WT1-080	41.791	WT	Rep1
	WT1-081	10.9091	WT	Rep1
	WT1-082	23.6364	WT	Rep1
	WT1-083	0	WT	Rep1
	WT1-084	6.81818	WT	Rep1
	WT1-085	1.19048	WT	Rep1
	WT1-086	9.375	WT	Rep1
	WT1-087	8.10811	WT	Rep1
	WT1-088	0	WT	Rep1
	WT1-089	37.0787	WT	Rep1
	WT1-090	1.0101	WT	Rep1
	WT1-091	0	WT	Rep1
	WT1-092	59.5745	WT	Rep1
	WT1-093	39.0476	WT	Rep1
	WT1-094	0	WT	Rep1
	WT1-095	13.2353	WT	Rep1
	WT1-096	0	WT	Rep1
	WT1-097	24.2718	WT	Rep1
	WT1-098	0	WT	Rep1
	WT1-099	16	WT	Rep1
	WT1-100	-85.7143	WT	Rep1
	WT2-001	27.4194	WT	Rep2
	WT2-002	8.21918	WT	Rep2
	WT2-003	110.204	WT	Rep2
	WT2-004	6.86275	WT	Rep2
	WT2-005	48.7805	WT	Rep2
	WT2-006	0	WT	Rep2
	WT2-007	0	WT	Rep2
	WT2-008	36.8421	WT	Rep2
	WT2-009	40.625	WT	Rep2
	WT2-010	2.63158	WT	Rep2
	WT2-011	3.27869	WT	Rep2
	WT2-012	13.3333	WT	Rep2
	WT2-013	44.9275	WT	Rep2
	WT2-014	49.1803	WT	Rep2
	WT2-015	37.8049	WT	Rep2
	WT2-016	0	WT	Rep2
	WT2-017	0	WT	Rep2
	WT2-018	44.2857	WT	Rep2
	WT2-019	29.3103	WT	Rep2
	WT2-020	9.21053	WT	Rep2
	WT2-021	13.4615	WT	Rep2
	WT2-022	39.6552	WT	Rep2
	WT2-023	7.54717	WT	Rep2
	WT2-024	0	WT	Rep2
	WT2-025	136.364	WT	Rep2
	WT2-026	22.4138	WT	Rep2
	WT2-027	6.34921	WT	Rep2
	WT2-028	12.3077	WT	Rep2
	WT2-029	4.16667	WT	Rep2
	WT2-030	0	WT	Rep2
	WT2-031	13.3333	WT	Rep2
	WT2-032	49.2537	WT	Rep2
	WT2-033	0	WT	Rep2
	WT2-034	53.6232	WT	Rep2
	WT2-035	16.9811	WT	Rep2
	WT2-036	51.4851	WT	Rep2
	WT2-037	5.88235	WT	Rep2
	WT2-038	0	WT	Rep2
	WT2-039	0	WT	Rep2
	WT2-040	26.8293	WT	Rep2
	WT2-041	17.4419	WT	Rep2
	WT2-042	45	WT	Rep2
	WT2-043	0	WT	Rep2
	WT2-044	0.934579	WT	Rep2
	WT2-045	0	WT	Rep2
	WT2-046	1.25	WT	Rep2
	WT2-047	41.1765	WT	Rep2
	WT2-048	0	WT	Rep2
	WT2-049	18.3333	WT	Rep2
	WT2-050	19.6721	WT	Rep2
	WT2-051	6.52174	WT	Rep2
	WT2-052	-50.9434	WT	Rep2
	WT2-053	5.55556	WT	Rep2
	WT2-054	15.873	WT	Rep2
	WT2-055	51.1628	WT	Rep2
	WT2-056	0	WT	Rep2
	WT2-057	36.6197	WT	Rep2
	WT2-058	8.86076	WT	Rep2
	WT2-059	0	WT	Rep2
	WT2-060	5.55556	WT	Rep2
	WT2-061	0	WT	Rep2
	WT2-062	45.4545	WT	Rep2
	WT2-063	45.8333	WT	Rep2
	WT2-064	5.26316	WT	Rep2
	WT2-065	25.3521	WT	Rep2
	WT2-066	12.5	WT	Rep2
	WT2-067	26.5625	WT	Rep2
	WT2-068	4.87805	WT	Rep2
	WT2-069	6.59341	WT	Rep2
	WT2-070	4.10959	WT	Rep2
	WT2-071	38.7097	WT	Rep2
	WT2-072	54.2857	WT	Rep2
	WT2-073	13.8462	WT	Rep2
	WT2-074	36.4865	WT	Rep2
	WT2-075	7.40741	WT	Rep2
	WT2-076	0	WT	Rep2
	WT2-077	11.4943	WT	Rep2
	WT2-078	33.3333	WT	Rep2
	WT2-079	7.14286	WT	Rep2
	WT2-080	0	WT	Rep2
	WT2-081	1.96078	WT	Rep2
	WT2-082	0	WT	Rep2
	WT2-083	8.97436	WT	Rep2
	WT2-084	0	WT	Rep2
	WT2-085	8.92857	WT	Rep2
	WT2-086	4.54545	WT	Rep2
	WT2-087	29.5775	WT	Rep2
	WT2-088	1.85185	WT	Rep2
	WT2-089	16	WT	Rep2
	WT2-090	36.8421	WT	Rep2
	WT2-091	0	WT	Rep2
	WT2-092	0	WT	Rep2
	WT2-093	0	WT	Rep2
	WT2-094	31.1475	WT	Rep2
	WT2-095	35.8209	WT	Rep2
	WT2-096	52.381	WT	Rep2
	WT2-097	5.88235	WT	Rep2
	WT2-098	29.7872	WT	Rep2
	WT2-099	14.2857	WT	Rep2
	WT2-100	39.3939	WT	Rep2
	WT3-001	35.2113	WT	Rep3
	WT3-002	0	WT	Rep3
	WT3-003	85.3659	WT	Rep3
	WT3-004	5.12821	WT	Rep3
	WT3-005	33.3333	WT	Rep3
	WT3-006	22.5806	WT	Rep3
	WT3-007	46.6667	WT	Rep3
	WT3-008	9.83607	WT	Rep3
	WT3-009	4.22535	WT	Rep3
	WT3-010	0	WT	Rep3
	WT3-011	0	WT	Rep3
	WT3-012	0	WT	Rep3
	WT3-013	1.42857	WT	Rep3
	WT3-014	36.5079	WT	Rep3
	WT3-015	52.9412	WT	Rep3
	WT3-016	7.14286	WT	Rep3
	WT3-017	17.1429	WT	Rep3
	WT3-018	15.0943	WT	Rep3
	WT3-019	0	WT	Rep3
	WT3-020	1.72414	WT	Rep3
	WT3-021	2.08333	WT	Rep3
	WT3-022	30	WT	Rep3
	WT3-023	40	WT	Rep3
	WT3-024	42.4242	WT	Rep3
	WT3-025	0	WT	Rep3
	WT3-026	54.6512	WT	Rep3
	WT3-027	14.7059	WT	Rep3
	WT3-028	0	WT	Rep3
	WT3-029	41.5584	WT	Rep3
	WT3-030	9.85915	WT	Rep3
	WT3-031	0	WT	Rep3
	WT3-032	9.63855	WT	Rep3
	WT3-033	35.7895	WT	Rep3
	WT3-034	26.2295	WT	Rep3
	WT3-035	26.087	WT	Rep3
	WT3-036	0	WT	Rep3
	WT3-037	33.3333	WT	Rep3
	WT3-038	2.63158	WT	Rep3
	WT3-039	47.4576	WT	Rep3
	WT3-040	35.1351	WT	Rep3
	WT3-041	9.83607	WT	Rep3
	WT3-042	35.443	WT	Rep3
	WT3-043	20.7792	WT	Rep3
	WT3-044	7.24638	WT	Rep3
	WT3-045	10.4167	WT	Rep3
	WT3-046	2.32558	WT	Rep3
	WT3-047	14.8148	WT	Rep3
	WT3-048	40	WT	Rep3
	WT3-049	46.5517	WT	Rep3
	WT3-050	20.8333	WT	Rep3
	WT3-051	9.58904	WT	Rep3
	WT3-052	44.898	WT	Rep3
	WT3-053	17.5824	WT	Rep3
	WT3-054	3.27869	WT	Rep3
	WT3-055	0	WT	Rep3
	WT3-056	27.027	WT	Rep3
	WT3-057	10.4478	WT	Rep3
	WT3-058	1.33333	WT	Rep3
	WT3-059	2.5641	WT	Rep3
	WT3-060	35.4839	WT	Rep3
	WT3-061	0	WT	Rep3
	WT3-062	45.5882	WT	Rep3
	WT3-063	41.5584	WT	Rep3
	WT3-064	18.2927	WT	Rep3
	WT3-065	0	WT	Rep3
	WT3-066	0	WT	Rep3
	WT3-067	35.1351	WT	Rep3
	WT3-068	21.1268	WT	Rep3
	WT3-069	16.1905	WT	Rep3
	WT3-070	1.03093	WT	Rep3
	WT3-071	23.8806	WT	Rep3
	WT3-072	37.3134	WT	Rep3
	WT3-073	0	WT	Rep3
	WT3-074	4.16667	WT	Rep3
	WT3-075	0	WT	Rep3
	WT3-076	5.08475	WT	Rep3
	WT3-077	48.5294	WT	Rep3
	WT3-078	36.4865	WT	Rep3
	WT3-079	8.47458	WT	Rep3
	WT3-080	4	WT	Rep3
	WT3-081	1.63934	WT	Rep3
	WT3-082	0	WT	Rep3
	WT3-083	0	WT	Rep3
	WT3-084	11.5385	WT	Rep3
	WT3-085	9.72222	WT	Rep3
	WT3-086	7.89474	WT	Rep3
	WT3-087	26.3158	WT	Rep3
	WT3-088	28.3582	WT	Rep3
	WT3-089	0	WT	Rep3
	WT3-090	1.66667	WT	Rep3
	WT3-091	15.8537	WT	Rep3
	WT3-092	9.83607	WT	Rep3
	WT3-093	17.9487	WT	Rep3
	WT3-094	0	WT	Rep3
	WT3-095	40	WT	Rep3
	WT3-096	9.09091	WT	Rep3
	WT3-097	8.47458	WT	Rep3
	WT3-098	49.2063	WT	Rep3
	WT3-099	47.619	WT	Rep3
	WT3-100	47.6923	WT	Rep3
	Null1-001	0	Null	Rep1
	Null1-002	0	Null	Rep1
	Null1-003	0	Null	Rep1
	Null1-004	0	Null	Rep1
	Null1-005	0	Null	Rep1
	Null1-006	0	Null	Rep1
	Null1-007	17.5926	Null	Rep1
	Null1-008	0	Null	Rep1
	Null1-009	1.31579	Null	Rep1
	Null1-010	20.4301	Null	Rep1
	Null1-011	0	Null	Rep1
	Null1-012	0	Null	Rep1
	Null1-013	19.6429	Null	Rep1
	Null1-014	89.2308	Null	Rep1
	Null1-015	10.6383	Null	Rep1
	Null1-016	5.35714	Null	Rep1
	Null1-017	0	Null	Rep1
	Null1-018	9.33333	Null	Rep1
	Null1-019	0	Null	Rep1
	Null1-020	-7.22892	Null	Rep1
	Null1-021	0	Null	Rep1
	Null1-022	2.0202	Null	Rep1
	Null1-023	2.12766	Null	Rep1
	Null1-024	0	Null	Rep1
	Null1-025	0	Null	Rep1
	Null1-026	0	Null	Rep1
	Null1-027	0	Null	Rep1
	Null1-028	0	Null	Rep1
	Null1-029	3.73832	Null	Rep1
	Null1-030	0	Null	Rep1
	Null1-031	15.2174	Null	Rep1
	Null1-032	0	Null	Rep1
	Null1-033	0	Null	Rep1
	Null1-034	4.54545	Null	Rep1
	Null1-035	4.70588	Null	Rep1
	Null1-036	40.4255	Null	Rep1
	Null1-037	4.25532	Null	Rep1
	Null1-038	18.3908	Null	Rep1
	Null1-039	2.12766	Null	Rep1
	Null1-040	9.67742	Null	Rep1
	Null1-041	0	Null	Rep1
	Null1-042	1.25	Null	Rep1
	Null1-043	0	Null	Rep1
	Null1-044	0	Null	Rep1
	Null1-045	0	Null	Rep1
	Null1-046	0	Null	Rep1
	Null1-047	2.77778	Null	Rep1
	Null1-048	10.8696	Null	Rep1
	Null1-049	0	Null	Rep1
	Null1-050	0	Null	Rep1
	Null1-051	0	Null	Rep1
	Null1-052	0	Null	Rep1
	Null1-053	14.5833	Null	Rep1
	Null1-054	23.2877	Null	Rep1
	Null1-055	0	Null	Rep1
	Null1-056	17.3077	Null	Rep1
	Null1-057	0	Null	Rep1
	Null1-058	0	Null	Rep1
	Null1-059	10.2564	Null	Rep1
	Null1-060	0	Null	Rep1
	Null1-061	0	Null	Rep1
	Null1-062	16.6667	Null	Rep1
	Null1-063	0	Null	Rep1
	Null1-064	0	Null	Rep1
	Null1-065	0	Null	Rep1
	Null1-066	18.9189	Null	Rep1
	Null1-067	11.9403	Null	Rep1
	Null1-068	0	Null	Rep1
	Null1-069	4.25532	Null	Rep1
	Null1-070	9.23077	Null	Rep1
	Null1-071	0	Null	Rep1
	Null1-072	0	Null	Rep1
	Null1-073	10.4167	Null	Rep1
	Null1-074	0	Null	Rep1
	Null1-075	20	Null	Rep1
	Null1-076	6.89655	Null	Rep1
	Null1-077	21.5385	Null	Rep1
	Null1-078	18.9189	Null	Rep1
	Null1-079	0	Null	Rep1
	Null1-080	9.375	Null	Rep1
	Null1-081	6.57895	Null	Rep1
	Null1-082	22.7273	Null	Rep1
	Null1-083	2.38095	Null	Rep1
	Null1-084	0	Null	Rep1
	Null1-085	2.32558	Null	Rep1
	Null1-086	0	Null	Rep1
	Null1-087	9.30233	Null	Rep1
	Null1-088	23.3333	Null	Rep1
	Null1-089	0	Null	Rep1
	Null1-090	0	Null	Rep1
	Null1-091	14.7368	Null	Rep1
	Null1-092	0	Null	Rep1
	Null1-093	0	Null	Rep1
	Null1-094	0	Null	Rep1
	Null1-095	9.09091	Null	Rep1
	Null1-096	4.08163	Null	Rep1
	Null1-097	11.6667	Null	Rep1
	Null1-098	9.375	Null	Rep1
	Null1-099	23.4375	Null	Rep1
	Null1-100	0	Null	Rep1
	Null2-001	0	Null	Rep2
	Null2-002	0	Null	Rep2
	Null2-003	17.4419	Null	Rep2
	Null2-004	0	Null	Rep2
	Null2-005	0	Null	Rep2
	Null2-006	10.7692	Null	Rep2
	Null2-007	2.5974	Null	Rep2
	Null2-008	12.2222	Null	Rep2
	Null2-009	31.8681	Null	Rep2
	Null2-010	25.8065	Null	Rep2
	Null2-011	0.854701	Null	Rep2
	Null2-012	0	Null	Rep2
	Null2-013	10.8108	Null	Rep2
	Null2-014	18.1159	Null	Rep2
	Null2-015	16.0714	Null	Rep2
	Null2-016	0	Null	Rep2
	Null2-017	3.8835	Null	Rep2
	Null2-018	2.38095	Null	Rep2
	Null2-019	0	Null	Rep2
	Null2-020	0	Null	Rep2
	Null2-021	0	Null	Rep2
	Null2-022	0	Null	Rep2
	Null2-023	0	Null	Rep2
	Null2-024	0	Null	Rep2
	Null2-025	4.6729	Null	Rep2
	Null2-026	0	Null	Rep2
	Null2-027	16.092	Null	Rep2
	Null2-028	5	Null	Rep2
	Null2-029	0	Null	Rep2
	Null2-030	0	Null	Rep2
	Null2-031	7.14286	Null	Rep2
	Null2-032	0	Null	Rep2
	Null2-033	2.12766	Null	Rep2
	Null2-034	-15.5556	Null	Rep2
	Null2-035	0	Null	Rep2
	Null2-036	1.16279	Null	Rep2
	Null2-037	0	Null	Rep2
	Null2-038	0	Null	Rep2
	Null2-039	0	Null	Rep2
	Null2-040	0	Null	Rep2
	Null2-041	2.43902	Null	Rep2
	Null2-042	5.88235	Null	Rep2
	Null2-043	0	Null	Rep2
	Null2-044	0	Null	Rep2
	Null2-045	0	Null	Rep2
	Null2-046	5.7971	Null	Rep2
	Null2-047	0	Null	Rep2
	Null2-048	14.4444	Null	Rep2
	Null2-049	0	Null	Rep2
	Null2-050	0	Null	Rep2
	Null2-051	0	Null	Rep2
	Null2-052	24.6377	Null	Rep2
	Null2-053	4.44444	Null	Rep2
	Null2-054	0	Null	Rep2
	Null2-055	170	Null	Rep2
	Null2-056	20	Null	Rep2
	Null2-057	12.3288	Null	Rep2
	Null2-058	0	Null	Rep2
	Null2-059	0	Null	Rep2
	Null2-060	0	Null	Rep2
	Null2-061	0	Null	Rep2
	Null2-062	6.12245	Null	Rep2
	Null2-063	11.2676	Null	Rep2
	Null2-064	3.52941	Null	Rep2
	Null2-065	0	Null	Rep2
	Null2-066	3.84615	Null	Rep2
	Null2-067	9.43396	Null	Rep2
	Null2-068	0.675676	Null	Rep2
	Null2-069	11.5044	Null	Rep2
	Null2-070	4.16667	Null	Rep2
	Null2-071	20.8955	Null	Rep2
	Null2-072	0	Null	Rep2
	Null2-073	12.766	Null	Rep2
	Null2-074	0	Null	Rep2
	Null2-075	10.5263	Null	Rep2
	Null2-076	7.93651	Null	Rep2
	Null2-077	10.7143	Null	Rep2
	Null2-078	2.46914	Null	Rep2
	Null2-079	0	Null	Rep2
	Null2-080	1.1236	Null	Rep2
	Null2-081	0	Null	Rep2
	Null2-082	0	Null	Rep2
	Null2-083	0	Null	Rep2
	Null2-084	13.1579	Null	Rep2
	Null2-085	-0.75188	Null	Rep2
	Null2-086	0	Null	Rep2
	Null2-087	6.52174	Null	Rep2
	Null2-088	0	Null	Rep2
	Null2-089	0	Null	Rep2
	Null2-090	10.9375	Null	Rep2
	Null2-091	26.1364	Null	Rep2
	Null2-092	24.0964	Null	Rep2
	Null2-093	0	Null	Rep2
	Null2-094	0	Null	Rep2
	Null2-095	0	Null	Rep2
	Null2-096	22.2222	Null	Rep2
	Null2-097	0	Null	Rep2
	Null2-098	0	Null	Rep2
	Null2-099	0	Null	Rep2
	Null2-100	0	Null	Rep2
	Null3-001	8.79121	Null	Rep3
	Null3-002	25.4545	Null	Rep3
	Null3-003	0	Null	Rep3
	Null3-004	0	Null	Rep3
	Null3-005	0	Null	Rep3
	Null3-006	37.037	Null	Rep3
	Null3-007	17.5824	Null	Rep3
	Null3-008	8.92857	Null	Rep3
	Null3-009	0	Null	Rep3
	Null3-010	0	Null	Rep3
	Null3-011	29.5082	Null	Rep3
	Null3-012	7.01754	Null	Rep3
	Null3-013	2.5641	Null	Rep3
	Null3-014	9.25926	Null	Rep3
	Null3-015	0	Null	Rep3
	Null3-016	15.4762	Null	Rep3
	Null3-017	0	Null	Rep3
	Null3-018	11.4286	Null	Rep3
	Null3-019	0	Null	Rep3
	Null3-020	0	Null	Rep3
	Null3-021	6.66667	Null	Rep3
	Null3-022	0	Null	Rep3
	Null3-023	4.7619	Null	Rep3
	Null3-024	11.1111	Null	Rep3
	Null3-025	0	Null	Rep3
	Null3-026	0	Null	Rep3
	Null3-027	0	Null	Rep3
	Null3-028	22.7273	Null	Rep3
	Null3-029	1.66667	Null	Rep3
	Null3-030	8.19672	Null	Rep3
	Null3-031	-18.1818	Null	Rep3
	Null3-032	0	Null	Rep3
	Null3-033	0	Null	Rep3
	Null3-034	20	Null	Rep3
	Null3-035	7.46269	Null	Rep3
	Null3-036	0	Null	Rep3
	Null3-037	0	Null	Rep3
	Null3-038	4.93827	Null	Rep3
	Null3-039	0	Null	Rep3
	Null3-040	2.10526	Null	Rep3
	Null3-041	0	Null	Rep3
	Null3-042	0	Null	Rep3
	Null3-043	0	Null	Rep3
	Null3-044	7.54717	Null	Rep3
	Null3-045	9.25926	Null	Rep3
	Null3-046	8.69565	Null	Rep3
	Null3-047	2	Null	Rep3
	Null3-048	22.807	Null	Rep3
	Null3-049	0	Null	Rep3
	Null3-050	0	Null	Rep3
	Null3-051	26.4706	Null	Rep3
	Null3-052	0	Null	Rep3
	Null3-053	13.2075	Null	Rep3
	Null3-054	20.5607	Null	Rep3
	Null3-055	0	Null	Rep3
	Null3-056	0	Null	Rep3
	Null3-057	5	Null	Rep3
	Null3-058	11.9048	Null	Rep3
	Null3-059	-12.5	Null	Rep3
	Null3-060	0	Null	Rep3
	Null3-061	13.7931	Null	Rep3
	Null3-062	0	Null	Rep3
	Null3-063	0	Null	Rep3
	Null3-064	0	Null	Rep3
	Null3-065	0	Null	Rep3
	Null3-066	0	Null	Rep3
	Null3-067	0	Null	Rep3
	Null3-068	0	Null	Rep3
	Null3-069	0	Null	Rep3
	Null3-070	0	Null	Rep3
	Null3-071	0	Null	Rep3
	Null3-072	14.2857	Null	Rep3
	Null3-073	0	Null	Rep3
	Null3-074	0	Null	Rep3
	Null3-075	16.0714	Null	Rep3
	Null3-076	0	Null	Rep3
	Null3-077	0	Null	Rep3
	Null3-078	10.2564	Null	Rep3
	Null3-079	24.1379	Null	Rep3
	Null3-080	0	Null	Rep3
	Null3-081	0	Null	Rep3
	Null3-082	10	Null	Rep3
	Null3-083	0	Null	Rep3
	Null3-084	18.6441	Null	Rep3
	Null3-085	0	Null	Rep3
	Null3-086	0	Null	Rep3
	Null3-087	11.5385	Null	Rep3
	Null3-088	0	Null	Rep3
	Null3-089	8.53659	Null	Rep3
	Null3-090	10.1695	Null	Rep3
	Null3-091	0	Null	Rep3
	Null3-092	0	Null	Rep3
	Null3-093	16.9231	Null	Rep3
	Null3-094	0	Null	Rep3
	Null3-095	0	Null	Rep3
	Null3-096	0	Null	Rep3
	Null3-097	0	Null	Rep3
	Null3-098	0	Null	Rep3
	Null3-099	23.6111	Null	Rep3
	Null3-100	4.41176	Null	Rep3
