# Supplementary material for: ZBTB16/PLZF regulates juvenile spermatogonial stem cell development through an extensive transcription factor poising network
Source: Nat Struct Mol Biol. 2025 Mar 3;32(7):1213–26. doi: 10.1038/s41594-025-01509-5 (PMC12263333; doi:10.1038/s41594-025-01509-5)
Supplement: Supplementary file 7 — Statistical source data. [file 41594_2025_1509_MOESM7_ESM.xlsx]

## Sheet: Figure 4b
Figure 4b
	uSPG.SOX3.ThisWork	NPC.SOX3.GSE33024	P7T.SOX3.GSE57186
	0610005C13Rik	0610040J01Rik	1700013H16Rik
	0610009B22Rik	1110002J07Rik	1700080C20Rik
	0610009E02Rik	1500015L24Rik	2900060B14Rik
	0610009O20Rik	1700008O03Rik	4930404N11Rik
	0610010F05Rik	1700012C14Rik	Alyref2
	0610010K14Rik	1700016D06Rik	Arhgef3
	0610012G03Rik	1700019L13Rik	AU022133
	0610025J13Rik	1700023H06Rik	B930036N10Rik
	0610030E20Rik	1700025G04Rik	Bad
	0610037L13Rik	1700041G16Rik	BC039771
	0610038B21Rik	1700042O10Rik	Brd2
	0610039H22Rik	1700054K19Rik	Calm2
	0610039K10Rik	1700057H15Rik	Cbx3
	0610040B10Rik	1700069B07Rik	Ccdc57
	0610040F04Rik	1700080N15Rik	Cdk12
	0610043K17Rik	1700108F19Rik	Cep170
	1010001N08Rik	1700113H08Rik	Cfl1
	1100001I12Rik	1810059C17Rik	Clasp1
	1110002J07Rik	2310040G24Rik	Cltc
	1110002L01Rik	2410021H03Rik	Cnot7
	1110004E09Rik	2900052L18Rik	Cox20
	1110004F10Rik	2900060N12Rik	Dagla
	1110006O24Rik	2900078I11Rik	Dbp
	1110008F13Rik	3110082J24Rik	Ddx17
	1110008L16Rik	3732407C23Rik	E2f4
	1110008P14Rik	4632427E13Rik	Eapp
	1110012L19Rik	4921511I17Rik	Edrf1
	1110013H19Rik	4921536K21Rik	Eef1a1
	1110017D15Rik	4930404N11Rik	Eif4g2
	1110018N20Rik	4930413G21Rik	Elmo3
	1110020A21Rik	4930428N03Rik	Eno1
	1110025M09Rik	4930430O22Rik	Eps15
	1110032A03Rik	4930431P03Rik	Esrra
	1110032F04Rik	4930448E22Rik	Evi5
	1110034G24Rik	4930449E01Rik	Fam169a
	1110035H17Rik	4930452G13Rik	Fbxo40
	1110036E04Rik	4930465K09Rik	Gapvd1
	1110038B12Rik	4930529I22Rik	Gdpd1
	1110038F14Rik	4930533D04Rik	Gm11175
	1110046J04Rik	4930542C16Rik	Gm12260
	1110051M20Rik	4930543E12Rik	Gm12279
	1110059E24Rik	4930555G07Rik	Gm14966
	1110059G10Rik	4930578M01Rik	Gm22068
	1110065P20Rik	4930590J08Rik	Gm22513
	1190002N15Rik	4931428F04Rik	Gm22710
	1190005I06Rik	4933423L19Rik	Gm23137
	1190007I07Rik	4933424G05Rik	Gm2349
	1200007C13Rik	4933425D22Rik	Gm23634
	1300002E11Rik	4933427D14Rik	Gm23830
	1300017J02Rik	4933433G15Rik	Gm24871
	1500002C15Rik	5330413P13Rik	Gm25313
	1500002F19Rik	5330416C01Rik	Gm28872
	1500004A13Rik	5430416N02Rik	Gm43592
	1500009L16Rik	5430427N15Rik	Gm44344
	1500011B03Rik	5530401A14Rik	Gm47286
	1500011K16Rik	5730522E02Rik	Gm50336
	1500032F14Rik	5930403N24Rik	Gm5577
	1520401A03Rik	6430503K07Rik	Gpr137
	1600002D24Rik	8430419K02Rik	Gtf3c6
	1600002K03Rik	9030622O22Rik	H1f10
	1600012H06Rik	9130410C08Rik	H1f2
	1600014C10Rik	9230105E05Rik	H1fx
	1600014C23Rik	9430053O09Rik	H2-DMa
	1600017P15Rik	9430078K24Rik	H2ax
	1600020E01Rik	9530036O11Rik	H2bc1
	1600023N17Rik	9630014M24Rik	H3f3b
	1600029I14Rik	9930012K11Rik	H3f4
	1600029O15Rik	A230052G05Rik	H4c3
	1700001C02Rik	A630001O12Rik	Hist1h2aa
	1700001C19Rik	A730013G03Rik	Hist1h2ba
	1700001D01Rik	A730020M07Rik	Hist1h4c
	1700001G11Rik	A930006K02Rik	Hmga1b
	1700001G17Rik	A930024E05Rik	Hmgb1
	1700001K19Rik	A930032L01Rik	Hnrnpa2b1
	1700001K23Rik	Abca3	Hnrnpk
	1700001L05Rik	Abca4	Hnrnpu
	1700001O22Rik	Abcc10	Hsp90aa1
	1700001P01Rik	Ablim2	Jkamp
	1700003D09Rik	Acot1	Jund
	1700003E16Rik	Acox3	Kansl2
	1700003F12Rik	Acoxl	Kansl3
	1700003G13Rik	Acp5	Kdm5b
	1700003G18Rik	Acss2	Kif22
	1700003M07Rik	Actb	Kmt2a
	1700006H21Rik	Acy3	Krt76
	1700007F19Rik	Adamts12	Lao1
	1700007K13Rik	Adamts16	Lgr6
	1700007L15Rik	Adcy1	Lrrc47
	1700008B11Rik	Adgra1	Ly6g6c
	1700008J07Rik	Adgra2	Macf1
	1700008O03Rik	Adgrg1	Malat1
	1700010B08Rik	Adgrg2	Maz
	1700010I14Rik	Adh7	Mllt10
	1700010K24Rik	Adipor2	Mobp
	1700011C11Rik	Adk	Nae1
	1700011D18Rik	Aff3	Nrarp
	1700012B09Rik	Agbl1	Oplah
	1700012C08Rik	Agfg2	Otud1
	1700012C14Rik	Ago1	Parp16
	1700012D14Rik	Aif1	Phip
	1700012H19Rik	Ajuba	Pkm
	1700013A02Rik	Akap14	Polr2a
	1700013G24Rik	Akt1	Ppil2
	1700013H16Rik	Akt2	Prob1
	1700013M08Rik	Alpk1	Proser1
	1700015C15Rik	Amotl2	Psmd8
	1700016A09Rik	Ampd3	Ptma
	1700016B15Rik	Ankfn1	Rab33b
	1700016D06Rik	Ankrd11	Ralgapa2
	1700016D08Rik	Ankrd13a	Rb1cc1
	1700016H03Rik	Ankrd6	Rhou
	1700016H13Rik	Antkmt	Rmi1
	1700016K19Rik	Antxr1	Rnu11
	1700017B05Rik	Aopep	Rnu1a1
	1700017J07Rik	Ap1g1	Rnu3a
	1700018B08Rik	Ap1s1	Rnu3b1
	1700018B24Rik	Ap2m1	Rnu3b3
	1700018L02Rik	Apba2	Rnu3b4
	1700018M17Rik	Apbb2	Rnu5g
	1700019A02Rik	Aqp11	Rps13-ps4
	1700019C18Rik	Arhgap39	Septin7
	1700019D03Rik	Arhgap42	Setx
	1700019L13Rik	Arhgap8	Sf1
	1700019N19Rik	Arhgef10	Slc37a3
	1700020D05Rik	Arhgef33	Slc39a10
	1700020G03Rik	Arid1a	Snora26
	1700020I14Rik	Arid5b	Snord3a
	1700020L13Rik	Arih1	Srsf7
	1700020L24Rik	Armc2	Stmn1
	1700020M21Rik	Armc3	Stx16
	1700020N18Rik	Armc9	Suco
	1700021F05Rik	Armcx1	Synj2
	1700021J08Rik	Arrb1	Taf1c
	1700021N21Rik	Arrdc3	Tesmin
	1700022H01Rik	Arvcf	Tex14
	1700023B13Rik	Asap1	Tnrc18
	1700023C21Rik	Asb6	Trim17
	1700023D09Rik	Asb8	Ttc34
	1700023F06Rik	Asf1a	Ttc39d
	1700023H06Rik	Asph	Ubb
	1700025A08Rik	Astn1	Ubr1
	1700025G04Rik	Atp1b1	Xpo6
	1700025N23Rik	Atp5g3
	1700026J14Rik	AY512931
	1700027A07Rik	AY702103
	1700028E10Rik	B130011K05Rik
	1700028I16Rik	B230208H11Rik
	1700028J19Rik	B230219D22Rik
	1700028N14Rik	B230311B06Rik
	1700029H14Rik	B230323A14Rik
	1700029I15Rik	B230369F24Rik
	1700029J03Rik	B3galt5
	1700029J07Rik	B430212C06Rik
	1700029M20Rik	Bace2
	1700029P11Rik	Bahcc1
	1700030A11Rik	Banp
	1700030C10Rik	Baz1b
	1700030C14Rik	Bbc3
	1700030J22Rik	BC016548
	1700030K09Rik	BC017158
	1700030M09Rik	BC039771
	1700031P21Rik	Bcar1
	1700034G24Rik	Bcar3
	1700034H15Rik	Bcl2l11
	1700034J04Rik	Bcl3
	1700034P13Rik	Bcl9
	1700036A12Rik	Bfsp1
	1700037C06Rik	Bhlhe22
	1700037C18Rik	Bicc1
	1700037F03Rik	Bloc1s1
	1700037H04Rik	Bmerb1
	1700039E22Rik	Bmp6
	1700039M10Rik	Bmper
	1700040D17Rik	Bmpr1b
	1700040L08Rik	Bpgm
	1700041G16Rik	Brms1
	1700041I07Rik	Brwd1
	1700042D02Rik	Bsdc1
	1700042G07Rik	Btbd17
	1700045H11Rik	Btbd19
	1700047M11Rik	C130012C08Rik
	1700047O18Rik	C130026L21Rik
	1700048M11Rik	C130071C03Rik
	1700048O20Rik	C1qtnf3
	1700051O22Rik	C230024C17Rik
	1700052H01Rik	C2cd2l
	1700052I22Rik	C330019F10Rik
	1700052K11Rik	C530044C16Rik
	1700054A03Rik	Cabyr
	1700054K19Rik	Cacng1
	1700054M17Rik	Cadm2
	1700055D18Rik	Camk2d
	1700056E22Rik	Camta1
	1700057H15Rik	Capn10
	1700060C20Rik	Caprin1
	1700061A03Rik	Car14
	1700063D05Rik	Car3
	1700063J08Rik	Car4
	1700064H15Rik	Casq2
	1700064M15Rik	Casz1
	1700065D16Rik	Ccar1
	1700066B17Rik	Ccdc124
	1700066B19Rik	Ccdc151
	1700066J03Rik	Ccdc171
	1700066M21Rik	Ccdc177
	1700067K01Rik	Ccdc184
	1700069B07Rik	Ccdc33
	1700069L16Rik	Ccdc42
	1700072O05Rik	Ccdc60
	1700073E17Rik	Ccdc63
	1700074A21Rik	Ccdc69
	1700082M22Rik	Ccdc88c
	1700084C06Rik	Cckar
	1700084E18Rik	Ccn2
	1700086D15Rik	Ccng1
	1700086L19Rik	Cd24a
	1700086O06Rik	Cdc25b
	1700086P04Rik	Cdca5
	1700088E04Rik	Cdca7
	1700092K14Rik	Cdh2
	1700092M07Rik	Cdk5rap2
	1700094D03Rik	Cdk5rap3
	1700095B10Rik	Cdkl5
	1700095J03Rik	Celf2
	1700095J07Rik	Celf3
	1700096J18Rik	Celsr3
	1700096K18Rik	Cenpj
	1700099I09Rik	Cenpl
	1700101I11Rik	Cep112
	1700102P08Rik	Cep131
	1700104B16Rik	Cep170
	1700105P06Rik	Cep41
	1700109K24Rik	Ces1a
	1700110C19Rik	Cfap54
	1700110K17Rik	Cfl1
	1700112D23Rik	Chd2
	1700112J16Rik	Chd3
	1700113A16Rik	Chd9
	1700113H08Rik	Chn1
	1700116H05Rik	Chn2
	1700119H24Rik	Chordc1
	1700120B22Rik	Chrna4
	1700120C14Rik	Chuk
	1700120K04Rik	Ckb
	1700122E12Rik	Clec2l
	1700122O11Rik	Clip4
	1700123K08Rik	Clrn1
	1700123L14Rik	Cluh
	1700123M08Rik	Clybl
	1700124L16Rik	Cmas
	1700125G02Rik	Cnn3
	1700125G22Rik	Cnpy1
	1700125H20Rik	Cntn4
	1700127F24Rik	Cobl
	1810009A15Rik	Col18a1
	1810010D01Rik	Col19a1
	1810010H24Rik	Col2a1
	1810012K08Rik	Copa
	1810012K16Rik	Copz1
	1810013D15Rik	Coro2b
	1810013L24Rik	Cox20
	1810014B01Rik	Cox4i1
	1810019D21Rik	Cox7a2l
	1810019N24Rik	Cp
	1810021B22Rik	Cpa5
	1810022K09Rik	Cpne2
	1810024B03Rik	Cpsf4l
	1810026B05Rik	Crabp2
	1810030O07Rik	Crb1
	1810032O08Rik	Crb2
	1810037I17Rik	Crip2
	1810041H14Rik	Crppa
	1810041L15Rik	Cryzl2
	1810043G02Rik	Csnk1d
	1810044D09Rik	Cspp1
	1810049J17Rik	Csrnp1
	1810053B23Rik	Ctbp2
	1810055G02Rik	Ctcflos
	1810058I24Rik	Ctdspl
	1810059C17Rik	Ctnnd2
	1810059H22Rik	Cttnbp2nl
	1810062G17Rik	Cuedc1
	1810064F22Rik	Cxxc5
	2010001A14Rik	Cyb5rl
	2010003K11Rik	Cyp26b1
	2010007H06Rik	Cyth2
	2010008C14Rik	Cyth3
	2010009K17Rik	D030046N08Rik
	2010010A06Rik	D430040D24Rik
	2010016I18Rik	D530014G21Rik
	2010106G04Rik	D630003M21Rik
	2010107E04Rik	D630036H23Rik
	2010109A12Rik	D730050B12Rik
	2010110E17Rik	D930028M14Rik
	2010111I01Rik	Daam1
	2010204K13Rik	Dars2
	2010300C02Rik	Dbx1
	2010310C07Rik	Dbx2
	2010315B03Rik	Dcun1d4
	2010320M18Rik	Ddc
	2200002A13Rik	Ddr1
	2200002D01Rik	Ddx39b
	2200002J24Rik	Dennd11
	2210011C24Rik	Dhx32
	2210016F16Rik	Dhx35
	2210016L21Rik	Dicer1
	2210039B01Rik	Dipk1c
	2210404E10Rik	Disp1
	2210406O10Rik	Dlgap2
	2210408F21Rik	Dll1
	2210411M09Rik	Dmrta2
	2210416O15Rik	Dmrta2os
	2210417A02Rik	Dmrtb1
	2300002M23Rik	Dnah11
	2300009A05Rik	Dnai1
	2310001H17Rik	Dnai2
	2310001K24Rik	Dnajc22
	2310002D06Rik	Dock9
	2310002F09Rik	Dot1l
	2310005A03Rik	Dpp3
	2310008N11Rik	Dpysl4
	2310009A05Rik	Dpysl5
	2310009B15Rik	Dst
	2310010J17Rik	Dusp18
	2310011J03Rik	Dusp5
	2310014F06Rik	Dusp6
	2310015A10Rik	Dync1i1
	2310022A10Rik	Dynlt1b
	2310022B05Rik	Dynlt5
	2310026I22Rik	Dzip1l
	2310026L22Rik	E130006D01Rik
	2310030G06Rik	E2f6
	2310033P09Rik	Edn1
	2310034G01Rik	Ednrb
	2310035C23Rik	Edrf1
	2310039H08Rik	Efnb3
	2310039L15Rik	Efr3b
	2310040G24Rik	Egr3
	2310043L19Rik	Ehf
	2310043O21Rik	Eif3b
	2310043P16Rik	Eif4a1
	2310047D07Rik	Eif4h
	2310057M21Rik	Elavl4
	2310058D17Rik	Elf2
	2310061I04Rik	Elmo2
	2310068J16Rik	Elof1
	2310069B03Rik	Emid1
	2310069G16Rik	Emsy
	2310074N15Rik	Epb41l2
	2400006E01Rik	Epb41l4a
	2410002F23Rik	Epha10
	2410003L11Rik	Ephb3
	2410004B18Rik	Erbb4
	2410004I01Rik	Etl4
	2410004P03Rik	Etv4
	2410006H16Rik	Etv6
	2410015M20Rik	Evl
	2410017I17Rik	Exoc2
	2410018L13Rik	Exoc6
	2410022M11Rik	Fabp7
	2410089E03Rik	Fah
	2410131K14Rik	Fam110b
	2500004C02Rik	Fam110d
	2510002D24Rik	Fam126a
	2510009E07Rik	Fam13c
	2510039O18Rik	Fam168a
	2510046G10Rik	Fam181a
	2600006K01Rik	Fam205c
	2610001J05Rik	Fam214b
	2610002M06Rik	Fam227a
	2610005L07Rik	Fam240b
	2610008E11Rik	Fam241b
	2610017A05Rik	Fam53b
	2610021A01Rik	Fasn
	2610027K06Rik	Fbp2
	2610028H24Rik	Fbxl19
	2610035D17Rik	Fbxo32
	2610035F20Rik	Fdft1
	2610037D02Rik	Ferd3l
	2610044O15Rik8	Fermt2
	2610206C17Rik	Fez1
	2610301B20Rik	Fgd3
	2610306M01Rik	Fgd4
	2610306O10Rik	Fgf15
	2610307P16Rik	Fgf3
	2610316D01Rik	Fgfbp1
	2610318M16Rik	Fhdc1
	2610318N02Rik	Fhit
	2610507B11Rik	Fibp
	2610507I01Rik	Fignl1
	2610524H06Rik	Fkbp7
	2700033N17Rik	Fmn2
	2700038G22Rik	Fmo1
	2700046A07Rik	Folr1
	2700054A10Rik	Foxn3
	2700062C07Rik	Foxp1
	2700069I18Rik	Frem1
	2700070H01Rik	Frmd4a
	2700080J24Rik	Frzb
	2700081O15Rik	Fscn1
	2700097O09Rik	Fubp1
	2810001G20Rik	Fundc1
	2810002D19Rik	Fxr2
	2810004N23Rik	Fzd1
	2810006K23Rik	Fzd10os
	2810013P06Rik	Fzd2
	2810021J22Rik	G2e3
	2810025M15Rik	G3bp2
	2810029C07Rik	Gadd45b
	2810030D12Rik	Gadd45g
	2810403A07Rik	Galnt12
	2810405F17Rik	Gas1
	2810408A11Rik	Gas2l3
	2810408I11Rik	Gatb
	2810410L24Rik	Gbx2
	2810414N06Rik	Gck
	2810429I04Rik	Gcnt2
	2810430I11Rik	Gdpd2
	2810433D01Rik	Gemin5
	2810454H06Rik	Git1
	2810457G06Rik	Gldc
	2810459M11Rik	Gli3
	2810468N07Rik	Glul
	2810474O19Rik	Gm10165
	2900005J15Rik	Gm10369
	2900009J06Rik	Gm10389
	2900011O08Rik	Gm10636
	2900026A02Rik	Gm10655
	2900041M22Rik	Gm11256
	2900052L18Rik	Gm11412
	2900060B14Rik	Gm11468
	2900060N12Rik	Gm11523
	2900072N19Rik	Gm11532
	2900076A07Rik	Gm11761
	2900089D17Rik	Gm12224
	2900093K20Rik	Gm12299
	2900097C17Rik	Gm12480
	3000002C10Rik	Gm12518
	3010003L21Rik	Gm12526
	3110002H16Rik	Gm13061
	3110009E18Rik	Gm13134
	3110031N09Rik	Gm13425
	3110035E14Rik	Gm13558
	3110039I08Rik	Gm13593
	3110039M20Rik	Gm13872
	3110040N11Rik	Gm14279
	3110043O21Rik	Gm14281
	3110045C21Rik	Gm14424
	3110053B16Rik	Gm14488
	3110056K07Rik	Gm14547
	3110062M04Rik	Gm15050
	3110070M22Rik	Gm15082
	3110082I17Rik	Gm15350
	3110082J24Rik	Gm15402
	3300002I08Rik	Gm15413
	3300002P13Rik	Gm15486
	3300005D01Rik	Gm15543
	3425401B19Rik	Gm15545
	3830406C13Rik	Gm16096
	3830408C21Rik	Gm16136
	4430402I18Rik	Gm16876
	4631405J19Rik	Gm17494
	4632404H12Rik	Gm18237
	4632411P08Rik	Gm18377
	4632415L05Rik	Gm19409
	4632427E13Rik	Gm19426
	4632428C04Rik	Gm19689
	4731419I09Rik	Gm19872
	4732414G09Rik	Gm20052
	4732416N19Rik	Gm20083
	4732440D04Rik	Gm20139
	4732471J01Rik	Gm20163
	4732490B19Rik	Gm20208
	4732491K20Rik	Gm20755
	4831407H17Rik	Gm21816
	4831440D22Rik	Gm22482
	4833404L02Rik	Gm22534
	4833408A19Rik	Gm22860
	4833412C05Rik	Gm23101
	4833417C18Rik	Gm23279
	4833418N02Rik	Gm23634
	4833418N17Rik	Gm23864
	4833419F23Rik	Gm24530
	4833419O12Rik	Gm24537
	4833420G17Rik	Gm25012
	4833422C13Rik	Gm25515
	4833422M21Rik	Gm25516
	4833427F10Rik	Gm25916
	4833427G06Rik	Gm25993
	4833438C02Rik	Gm26001
	4833439L19Rik	Gm26124
	4833445I07Rik	Gm26195
	4921504A21Rik	Gm26204
	4921504E06Rik	Gm26532
	4921507G05Rik	Gm26562
	4921507P07Rik	Gm26674
	4921514A10Rik	Gm26703
	4921522P10Rik	Gm26759
	4921524J17Rik	Gm26877
	4921529L05Rik	Gm26881
	4921531C22Rik	Gm26911
	4921534A09Rik	Gm2694
	4921536K21Rik	Gm26940
	4921539H07Rik	Gm27198
	4930401G09Rik	Gm27286
	4930402F06Rik	Gm27403
	4930402H24Rik	Gm27952
	4930404H11Rik	Gm28030
	4930404H24Rik	Gm28055
	4930404N11Rik	Gm28199
	4930405A21Rik	Gm28653
	4930412C18Rik	Gm28746
	4930412F09Rik	Gm29185
	4930412F12Rik	Gm29208
	4930412L05Rik	Gm29230
	4930412M03Rik	Gm29245
	4930413G21Rik	Gm29340
	4930417H01Rik	Gm29361
	4930417O13Rik	Gm29458
	4930417O22Rik	Gm29478
	4930425O10Rik	Gm29508
	4930426I24Rik	Gm29663
	4930426L09Rik	Gm29926
	4930428G15Rik	Gm30015
	4930429F24Rik	Gm30018
	4930430F08Rik	Gm30214
	4930430J02Rik	Gm30539
	4930430O22Rik	Gm30790
	4930431P19Rik	Gm31108
	4930431P22Rik	Gm31166
	4930432B10Rik	Gm31463
	4930432K21Rik	Gm31763
	4930433N12Rik	Gm31816
	4930439D14Rik	Gm31819
	4930440I19Rik	Gm31946
	4930442H23Rik	Gm32061
	4930442P19Rik	Gm32093
	4930445N08Rik	Gm32123
	4930445N18Rik	Gm3222
	4930447C04Rik	Gm32335
	4930447C11Rik	Gm32389
	4930447M23Rik	Gm32629
	4930448A20Rik	Gm32939
	4930448E22Rik	Gm33104
	4930449E18Rik	Gm33489
	4930449I04Rik	Gm33630
	4930451I11Rik	Gm33782
	4930452A19Rik	Gm33831
	4930452B06Rik	Gm34250
	4930453N24Rik	Gm36198
	4930455G09Rik	Gm36756
	4930461C15Rik	Gm36799
	4930467D21Rik	Gm36908
	4930467K11Rik	Gm37101
	4930470G03Rik	Gm3716
	4930470P17Rik	Gm37246
	4930471M09Rik	Gm37376
	4930473A02Rik	Gm37452
	4930474N09Rik	Gm37711
	4930477E14Rik	Gm37818
	4930477N07Rik	Gm37848
	4930478K11Rik	Gm37910
	4930478M13Rik	Gm37967
	4930480K02Rik	Gm38111
	4930481A15Rik	Gm38180
	4930481B07Rik	Gm38414
	4930483O08Rik	Gm39129
	4930488L21Rik	Gm39325
	4930500F10Rik	Gm40190
	4930500M09Rik	Gm40418
	4930502E18Rik	Gm40578
	4930503L19Rik	Gm41307
	4930505A04Rik	Gm41584
	4930505N22Rik	Gm42675
	4930506C21Rik	Gm42690
	4930507D05Rik	Gm42793
	4930509E16Rik	Gm42928
	4930509H03Rik	Gm42929
	4930511M06Rik	Gm42966
	4930512B01Rik	Gm43027
	4930512J16Rik	Gm43333
	4930512P04Rik	Gm43483
	4930513N10Rik	Gm43508
	4930513N20Rik	Gm43578
	4930515B02Rik	Gm43622
	4930515G01Rik	Gm43725
	4930517E14Rik	Gm44233
	4930518J20Rik	Gm44281
	4930519G04Rik	Gm44516
	4930519P11Rik	Gm44632
	4930520O04Rik	Gm44648
	4930520P13Rik	Gm44686
	4930522L14Rik	Gm44737
	4930523C07Rik	Gm44867
	4930524B15Rik	Gm4491
	4930524O05Rik	Gm44969
	4930524O07Rik	Gm45249
	4930524O08Rik	Gm45267
	4930526I15Rik	Gm4532
	4930527J03Rik	Gm45350
	4930528D03Rik	Gm45370
	4930528J11Rik	Gm4577
	4930529N20Rik	Gm46519
	4930532G15Rik	Gm4705
	4930534D22Rik	Gm47389
	4930535L15Rik	Gm47430
	4930537H20Rik	Gm47594
	4930539J05Rik	Gm47602
	4930540M05Rik	Gm47792
	4930542C12Rik	Gm48085
	4930542M03Rik	Gm48161
	4930544D05Rik	Gm48227
	4930545E07Rik	Gm48249
	4930547E08Rik	Gm48427
	4930549G23Rik	Gm48502
	4930550C14Rik	Gm48801
	4930550L24Rik	Gm49116
	4930553P18Rik	Gm49209
	4930554G22Rik	Gm49595
	4930554H23Rik	Gm49613
	4930555B11Rik	Gm50200
	4930556J02Rik	Gm50201
	4930556M19Rik	Gm50247
	4930556N09Rik	Gm50345
	4930556N13Rik	Gm50346
	4930557K07Rik	Gm50367
	4930558J18Rik	Gm5082
	4930558J22Rik	Gm5089
	4930558K02Rik	Gm5091
	4930560O18Rik	Gm5136
	4930563E22Rik	Gm5424
	4930563M20Rik	Gm6559
	4930566F21Rik	Gm8378
	4930567H12Rik	Gm8702
	4930571K23Rik	Gm8899
	4930577N17Rik	Gm9530
	4930578M01Rik	Gm973
	4930578M07Rik	Gm9866
	4930579D07Rik	Gm9902
	4930579F01Rik	Gnai2
	4930579G18Rik	Gne
	4930579G24Rik	Golm1
	4930579K19Rik	Golm2
	4930580E04Rik	Gpc3
	4930581F22Rik	Gpd2
	4930583I09Rik	Gpm6b
	4930583K01Rik	Gpr88
	4930589L23Rik	Gpx3
	4930589O11Rik	Gpx4
	4930592C13Rik	Grhl2
	4930592I03Rik	Grifin
	4930593A02Rik	Gstcd
	4930593C16Rik	Gstm7
	4930594M22Rik	Gsx1
	4930594O21Rik	Gsx2
	4930597O21Rik	Gtf2i
	4930599N23Rik	Gzmk
	4931403G20Rik	H2-Ke6
	4931406C07Rik	H2afy2
	4931406H21Rik	H2az2
	4931406P16Rik	H4c8
	4931409K22Rik	Hax1
	4931414P19Rik	Hdac11
	4931415C17Rik	Hdac9
	4931422A03Rik	Hes3
	4931428F04Rik	Hes5
	4931429L15Rik	Hes6
	4931431B13Rik	Hmbox1
	4931440P22Rik	Hmg20b
	4932412D23Rik	Hmgb1
	4932416H05Rik	Hmgb3
	4932422M17Rik	Hnrnpa2b1
	4932435O22Rik	Hnrnpa3
	4932438A13Rik	Hnrnpc
	4932438H23Rik	Hnrnph3
	4932441J04Rik	Hnrnpl
	4932443L11Rik	Hoxa2
	4932702P03Rik	Hoxb3
	4933401D09Rik	Hpgds
	4933402C06Rik	Hps4
	4933404O12Rik	Hpse
	4933405D12Rik	Hspa13
	4933405E24Rik	Hspa9
	4933405L10Rik	Hspbp1
	4933406C10Rik	Hspe1
	4933406I18Rik	Hspg2
	4933406J09Rik	Hsph1
	4933406P04Rik	Id2
	4933407I05Rik	Ifitm7
	4933407K13Rik	Ift122
	4933407L21Rik	Igdcc3
	4933408J17Rik	Igf2bp2
	4933408N05Rik	Igfbpl1
	4933412E24Rik	Il17rd
	4933413J09Rik	Il34
	4933416C03Rik	Ilf3
	4933416E03Rik	Ing1
	4933416M07Rik	Inmt
	4933417C20Rik	Ino80dos
	4933417D19Rik	Insm1
	4933421A08Rik	Ints9
	4933421O10Rik	Ip6k2
	4933422A05Rik	Iqgap1
	4933424G06Rik	Ireb2
	4933424L21Rik	Ist1
	4933425D22Rik	Itga9
	4933425M03Rik	Itgb8
	4933426K07Rik	Itsn2
	4933427D06Rik	Jag1
	4933427D14Rik	Jakmip3
	4933427E11Rik	Jam3
	4933427I22Rik	Jcad
	4933428G20Rik	Jpt2
	4933429H19Rik	Kalrn
	4933429K18Rik	Katnal2
	4933430H16Rik	Kcnab1
	4933430I17Rik	Kcnc2
	4933430L12Rik	Kcnh2
	4933430N04Rik	Kcnn1
	4933431E20Rik	Kctd1
	4933431G14Rik	Kctd14
	4933431K14Rik	Kctd17
	4933431K23Rik	Kctd2
	4933433G15Rik	Kctd3
	4933433H22Rik	Kdm2a
	4933434E20Rik	Kdm2b
	4933436E23Rik	Kdm3a
	4933436P19Rik	Khdrbs1
	4933437G19Rik	Kif1b
	4933439C10Rik	Kif21a
	4933439K11Rik	Kif24
	4933440N22Rik	Klf7
	5031415H12Rik	Klhl24
	5031425E22Rik	Klhl5
	5031425F14Rik	Kmt5a
	5031434O11Rik	Kmt5c
	5031439G07Rik	Krt26
	5033403H07Rik	Ktn1
	5033406O09Rik	Lama1
	5033417F24Rik	Laptm4a
	5330417C22Rik	Large2
	5330439K02Rik	Lemd2
	5430400D12Rik	Lfng
	5430402O13Rik	Lhfpl4
	5430403G16Rik	Limch1
	5430405H02Rik	Limk1
	5430416N02Rik	Lin28a
	5430431A17Rik	Lipc
	5430434F05Rik	Llgl1
	5530601H04Rik	Lmna
	5730405O15Rik	Lpar1
	5730409E04Rik	Lpar6
	5730422E09Rik	Lpin1
	5730435O14Rik	Lpo
	5730455P16Rik	Lrmda
	5730480H06Rik	Lrmp
	5730488B01Rik	Lrp2
	5730507C01Rik	Lrp8
	5730522E02Rik	Lrrc36
	5730559C18Rik	Lrrn1
	5730596B20Rik	Lrrtm3
	5830408C22Rik	Lsamp
	5830411K02Rik	Lysmd3
	5830428M24Rik	Lzts2
	5830448L01Rik	Macf1
	5830454E08Rik	Macroh2a2
	5830462I19Rik	Mad1l1
	5830462O15Rik	Mafk
	5930403L14Rik	Maged1
	5930412G12Rik	Magi1
	5930420M18Rik	Malat1
	5930430L01Rik	Man1b1
	6030407O03Rik	Map1b
	6030408B16Rik	Map2k6
	6030419C18Rik	Map4
	6030440G07Rik	Map7
	6030442K20Rik	Mapk10
	6030443J06Rik	Mapk6
	6030445D17Rik	Mapkapk5
	6030458C11Rik	Mapre3
	6030466F02Rik	Marchf8
	6030469F06Rik	Marcks
	6230400D17Rik	Mast2
	6330403K07Rik	Mast4
	6330403L08Rik	Mat2a
	6330415G19Rik	Mbd3
	6330418K02Rik	Mbd5
	6330537M06Rik	Mboat2
	6330549D23Rik	Mccc1
	6330562C20Rik	Mcf2l
	6430503K07Rik	Mcm3
	6430531B16Rik	Mcm6
	6430548M08Rik	Mctp1
	6430550D23Rik	Mcts1
	6430562O15Rik	Mdm1
	6430571L13Rik	Med16
	6430573F11Rik	Med25
	6430573P05Rik	Megf10
	6430584L05Rik	Meis2
	6430590A07Rik	Mepce
	6430628N08Rik	Mest
	6430710C18Rik	Metap1d
	6530402F18Rik	Metrn
	6530409C15Rik	Mex3a
	6530411M01Rik	Mex3d
	6530413G14Rik	Mfhas1
	6530437J22Rik	Mfng
	6720427I07Rik	Micu2
	6720468P15Rik	Mideas
	6720482G16Rik	Midn
	6720483E21Rik	Minar2
	6720489N17Rik	Mir100hg
	6820408C15Rik	Mir124a-3
	6820431F20Rik	Mir130a
	7420426K07Rik	Mir135a-2
	8030411F24Rik	Mir206
	8030423F21Rik	Mir219a-1
	8030462N17Rik	Mir219a-2
	8030474K03Rik	Mir219b
	8430423G03Rik	Mir219c
	8430429K09Rik	Mir23a
	8430430B14Rik	Mir24-2
	8430432A02Rik	Mir26a-1
	9030407P20Rik	Mir27a
	9030607J07Rik	Mir3067
	9030624G23Rik	Mir3074-2
	9030624J02Rik	Mir3080
	9030625G05Rik	Mir3089
	9130008F23Rik	Mir3103
	9130011E15Rik	Mir6352
	9130015G15Rik	Mir6383
	9130019O22Rik	Mir6405
	9130019P16Rik	Mir6408
	9130023H24Rik	Mir6939
	9130024F11Rik	Mir7043
	9130204K15Rik	Mir7239
	9130213A22Rik	Mir760
	9130221F21Rik	Mir7655
	9130221H12Rik	Mir9-2
	9130230L23Rik	Mir9-3
	9130401M01Rik	Mir9-3hg
	9130604C24Rik	Mir92b
	9230009I02Rik	Mkrn3
	9230102O04Rik	Mlc1
	9230110C19Rik	Mllt10
	9230111E07Rik	Mme
	9230114K14Rik	Mnd1-ps
	9230116N13Rik	Mnt
	9330020H09Rik	Mob3b
	9330102E08Rik	Mobp
	9330104G04Rik	Morf4l1
	9330111N05Rik	Mpdz
	9330133O14Rik	Mpnd
	9330136K24Rik	Mrpl30
	9330151L19Rik	Mrpl58
	9330154J02Rik	Mrps9
	9330158H04Rik	Msi1
	9330159M07Rik	Mta3
	9330160F10Rik	Mtf2
	9330162012Rik	Mtmr12
	9330162B11Rik	Mtss1
	9330171B17Rik	Mtus1
	9330179D12Rik	Mtx1
	9330182L06Rik	Muc1
	9330188P03Rik	Mycl
	9430007M09Rik	Myh14
	9430015G10Rik	Mymk
	9430021M05Rik	Myo10
	9430037G07Rik	Myo18a
	9430038I01Rik	Myo5b
	9430041J12Rik	Myt1
	9430060I03Rik	Myt1l
	9430064I24Rik	Mzb1
	9430076C15Rik	N4bp2l2
	9430078K24Rik	NA
	9430081H08Rik	Naaa
	9430083A17Rik	Naaladl2
	9430091E24Rik	Napepld
	9430097D07Rik	Ncapd2
	9530018F02Rik	Ndc1
	9530020I12Rik	Ndel1
	9530026F06Rik	Ndufb4
	9530026P05Rik	Neat1
	9530027J09Rik	Nectin1
	9530036O11Rik	Nedd4l
	9530046B11Rik	Nedd9
	9530051G07Rik	Nes
	9530052C20Rik	Neurog1
	9530052E02Rik	Neurog2
	9530059O14Rik	Nf2
	9530062K07Rik	Nid1
	9530068E07Rik	Ninj2
	9530077C05Rik	Nit2
	9530080O11Rik	Nkain4
	9530082P21Rik	Nkx2-2
	9530085L11Rik	Nkx2-9
	9530085P06Rik	Nono
	9630001P10Rik	Notch1
	9630013D21Rik	Notch3
	9630013K17Rik	Notch4
	9630028B13Rik	Nr2f2
	9630028I04Rik	Nr4a3
	9830144P21Rik	Nr6a1
	9830166K06Rik	Nr6a1os
	9930012K11Rik	Nrarp
	9930014A18Rik	Nrcam
	9930021J03Rik	Nrep
	9930104L06Rik	Nrxn2
	a	Nsg2
	A030001D20Rik	Nsun2
	A130006I12Rik	Nt5c2
	A130010J15Rik	Ntn1
	A130014A01Rik	Nuak1
	A130051J06Rik	Nupr1
	A230005M16Rik	Oacyl
	A230020J21Rik	Oit3
	A230028O05Rik	Olfml3
	A230050P20Rik	Olfr224
	A230051N06Rik	Oma1
	A230052G05Rik	Onecut1
	A230056J06Rik	Os9
	A230056P14Rik	Osbpl2
	A230060F14Rik	Otud1
	A230070E04Rik	Pacrg
	A230072E10Rik	Palld
	A230083G16Rik	Pantr1
	A230083N12Rik	Patz1
	A230103J11Rik	Pax3
	A230107N01Rik	Pax6
	A2m	Pbld2
	A330009N23Rik	Pcbp4
	A330023F24Rik	Pcdh1
	A330032B11Rik	Pcif1
	A330033J07Rik	Pcx
	A330035P11Rik	Pde11a
	A330040F15Rik	Pde12
	A330041J22Rik	Pdia4
	A330048O09Rik	Pdik1l
	A330058E17Rik	Pdilt
	A330074K22Rik	Pdzrn3
	A330084C13Rik	Peg12
	A330094K24Rik	Pelp1
	A330102I10Rik	Pgpep1
	A3galt2	Phf20
	A430005L14Rik	Phldb1
	A430010J10Rik	Phox2b
	A430018G15Rik	Pigz
	A430033K04Rik	Pik3c2a
	A430035B10Rik	Pik3r3
	A430057M04Rik	Pip4k2a
	A430072P03Rik	Pipox
	A430078G23Rik	Pisd-ps3
	A430078I02Rik	Pitpnc1
	A430093F15Rik	Pitpnm2
	A430105I19Rik	Pkd2l1
	A430105J06Rik	Pknox2
	A430108G06Rik	Pla2g6
	A4galt	Plagl1
	A530013C23Rik	Plat
	A530016L24Rik	Plcd4
	A530020G20Rik	Plch1
	A530021J07Rik	Plekha4
	A530072M11Rik	Plekha6
	A530083I20Rik	Plekhb1
	A530084C06Rik	Plekhg3
	A530088E08Rik	Plekhh1
	A530099J19Rik	Plgrkt
	A630019I02Rik	Plk3
	A630023A22Rik	Plppr1
	A630052C17Rik	Plxnb1
	A630066F11Rik	Polg
	A630072M18Rik	Por
	A630075F10Rik	Pou2af1
	A630089N07Rik	Pphln1
	A730013G03Rik	Ppp1ccb
	A730017C20Rik	Ppp1r16b
	A730017L22Rik	Ppp1r18
	A730018C14Rik	Ppp1r18os
	A730020E08Rik	Prdm12
	A730020M07Rik	Prdm13
	A730035I17Rik	Prkar2a
	A730036I17Rik	Prkcsh
	A730043L09Rik	Prkn
	A730049N16Rik	Prmt8
	A730061H03Rik	Prom1
	A730063M14Rik	Pros1
	A730081D07Rik	Prr5l
	A730089K16Rik	Prr7
	A730098A19Rik	Prrg4
	A830008E24Rik	Prss12
	A830011K09Rik	Prss29
	A830012C17Rik	Prtg
	A830018L16Rik	Psap
	A830031A19Rik	Psmb5
	A830035A12Rik	Psmd5
	A830035O19Rik	Psmd8
	A830052D11Rik	Ptch1
	A830082K12Rik	Ptk2
	A930001C03Rik	Ptma
	A930002H24Rik	Ptms
	A930004D18Rik	Ptpa
	A930005H10Rik	Ptprf
	A930006K02Rik	Ptprg
	A930007A09Rik	Ptprm
	A930007I19Rik	Ptprs
	A930011G23Rik	Ptprz1
	A930012L18Rik	Puf60
	A930012O16Rik	Rab11b
	A930013F10Rik	Rab15
	A930015D03Rik	Rab34
	A930016O22Rik	Rab3il1
	A930017K11Rik	Radil
	A930018P22Rik	Rai14
	A930024E05Rik	Ralgds
	A930032L01Rik	Rapgef3
	A930033H14Rik	Rasgrp2
	A930035D04Rik	Rassf3
	A930037H05Rik	Rax
	AA386476	Rb1
	AA388235	Rbbp6
	AA413626	Rbm25
	AA414768	Rbms1
	AA465934	Rbpj
	AA467197	Rcan2
	AA474408	Rcn1
	AA543186	Rftn2
	AA986860	Rfx4
	Aaas	Rfx5
	Aacs	Rhpn1
	Aadat	Rian
	Aaed1	Rif1
	Aagab	Ring1
	Aak1	Rmst
	Aamdc	Rnase1
	Aamp	Rnf122
	Aanat	Rnf220
	Aar2	Rnf32
	Aard	Rnf44
	Aars	Rnu12
	Aars2	Rnu1a1
	Aarsd1	Rpl18
	Aasdh	Rpl3
	Aasdhppt	Rpl35a-ps7
	Aass	Rprm
	Aatf	Rps19
	Aatk	Rps23rg1
	AB124611	Rps6ka2
	Abat	Rps6kc1
	Abca1	Rps7
	Abca15	Rptoros
	Abca16	Rraga
	Abca17	Rrm1
	Abca2	Rtkn
	Abca3	Rtn4
	Abca4	Rufy3
	Abca5	Rusf1
	Abca7	Sall1
	Abcb10	Sall4
	Abcb1b	Sash1
	Abcb4	Sc5d
	Abcb6	Scrn1
	Abcb7	Scrt1
	Abcb8	Selenok
	Abcb9	Selenop
	Abcc1	Sema4b
	Abcc10	Sema4c
	Abcc2	Septin1
	Abcc3	Serinc5
	Abcc4	Serpinh1
	Abcc5	Sf1
	Abcc6	Sfxn5
	Abcc8	Sh3d19
	Abcc9	Sh3pxd2b
	Abcd1	Shb
	Abcd2	Shroom2
	Abcd3	Shroom3
	Abcd4	Sik3
	Abce1	Ska2
	Abcf1	Slc10a7
	Abcf2	Slc15a3
	Abcf3	Slc1a5
	Abcg1	Slc22a15
	Abcg2	Slc22a6
	Abcg4	Slc25a26
	Abcg5	Slc2a5
	Abcg8	Slc35d2
	Abhd1	Slc35f4
	Abhd10	Slc37a3
	Abhd11	Slc37a4
	Abhd11os	Slc44a5
	Abhd12	Slc45a3
	Abhd13	Slc4a5
	Abhd14a	Slc6a9
	Abhd14b	Slc7a7
	Abhd15	Slc9a8
	Abhd16a	Slc9a9
	Abhd16b	Slco1a5
	Abhd17a	Slco3a1
	Abhd17b	Slco5a1
	Abhd17c	Smad3
	Abhd18	Smad6
	Abhd2	Smad7
	Abhd3	Smarca2
	Abhd4	Smarcb1
	Abhd5	Smcr8
	Abhd6	Smg9
	Abhd8	Smim38
	Abi1	Snd1
	Abi2	Snord13
	Abi3	Snx30
	Abitram	Soat2
	Abl1	Soga3
	Abl2	Sort1
	Ablim1	Sost
	Ablim2	Sox1
	Ablim3	Sox2ot
	Abr	Sox5
	Abracl	Sox5os2
	Abraxas1	Sox6
	Abraxas2	Sp5
	Abt1	Sp8
	Abtb1	Spag9
	Abtb2	Spast
	AC099699.1	Spink1
	AC099860.1	Spop
	AC110556.1	Spout1
	AC121792.1	Spp1
	AC122821.1	Spred1
	AC141477.1	Spry4
	AC145556.1	Spsb4
	AC153941.1	Srd5a3
	AC154200.1	Srgap1
	AC158912.1	Srrm4
	AC161166.1	Srsf7
	AC163616.1	Ssbp3
	AC166172.1	St3gal6
	AC166256.1	St8sia3os
	AC170598.1	Stk39
	AC241534.1	Stmn1
	Acaa1a	Stoml2
	Acaa1b	Ston1
	Acaca	Stox2
	Acacb	Stra6
	Acad10	Stra6l
	Acad11	Stt3b
	Acad12	Stxbp4
	Acad8	Suds3
	Acad9	Sulf1
	Acadl	Syk
	Acadm	Syn2
	Acads	Syne2
	Acadsb	Sys1
	Acadvl	Syt4
	Acan	T2
	Acap1	Tab1
	Acap2	Tacr1
	Acap3	Tagln3
	Acat1	Tanc1
	Acat2	Tbc1d31
	Acat3	Tbcel
	Acbd3	Tceal3
	Acbd4	Tcf12
	Acbd5	Tcf20
	Acbd6	Tcf7l2
	Acbd7	Tcirg1
	Accs	Tdrd9
	Acd	Tecrl
	Ace	Tenm2
	Acer1	Tenm4
	Acer2	Tet1
	Acer3	Tex26
	Ache	Tfdp2
	Acin1	Tgfa
	Ackr2	Thbs3
	Ackr3	Thsd4
	Ackr4	Thsd7a
	Acly	Tia1
	Aco1	Tiam1
	Aco2	Timp3
	Acot1	Timp4
	Acot11	Tle1
	Acot12	Tle3
	Acot13	Tle4
	Acot2	Tmc6
	Acot3	Tmeff1
	Acot4	Tmem132a
	Acot5	Tmem140
	Acot6	Tmem219
	Acot7	Tmem40
	Acot8	Tmem47
	Acot9	Tmprss5
	Acox1	Tmprss9
	Acox2	Tmtc2
	Acox3	Tnip1
	Acp1	Tnk2
	Acp2	Tnk2os
	Acp4	Tnrc18
	Acp5	Tns4
	Acp6	Top3a
	Acp7	Tpgs1
	Acpp	Tph1
	Acrbp	Tpm3
	Acsbg1	Tpst1
	Acsf2	Tpst2
	Acsf3	Tpt1
	Acsl1	Traf3
	Acsl3	Traf3ip1
	Acsl4	Traf4
	Acsl5	Traj31
	Acsl6	Traj32
	Acss1	Traj33
	Acss2	Trak1
	Acta1	Trbv7
	Acta2	Trdmt1
	Actb	Trdn
	Acte1	Trh
	Actg1	Trim16
	Actg2	Trim17
	Actl10	Trim2
	Actl11	Trim28
	Actl6a	Trp53i11
	Actl6b	Trp53rkb
	Actn1	Trrap
	Actn2	Tshz3
	Actn3	Ttc39d
	Actn4	Ttc9
	Actr10	Ttk
	Actr1a	Ttyh1
	Actr1b	Tubb2b
	Actr2	Tubb5
	Actr3	Tubd1
	Actr3b	Tubgcp6
	Actr5	Twf2
	Actr6	Txndc15
	Actr8	Tyro3
	Acvr1	Ube2g1
	Acvr1b	Ube2n
	Acvr1c	Ubl5
	Acvr2a	Ubqln2
	Acvr2b	Unc13b
	Acvrl1	Unc13c
	Acy1	Unc5a
	Acy3	Urm1
	Acyp1	Usp2
	Acyp2	Usp31
	Ada	Usp49
	Adad1	Usp9x
	Adad2	Utrn
	Adal	Vegfd
	Adam10	Vgf
	Adam11	Vim
	Adam12	Vit
	Adam15	Vsir
	Adam17	Vta1
	Adam18	Vwa8
	Adam19	Vwde
	Adam1a	Vxn
	Adam22	Wasf3
	Adam23	Wbp1
	Adam30	Wbscr25
	Adam33	Wdr45b
	Adam5	Wdr6
	Adam8	Wdr66
	Adam9	Wfikkn1
	Adamts1	Wipf1
	Adamts10	Wipi2
	Adamts12	Wrap53
	Adamts14	Wsb1
	Adamts15	Wwp2
	Adamts16	Xylt1
	Adamts17	Yars2
	Adamts19	Ywhaq
	Adamts2	Zbtb18
	Adamts20	Zbtb38
	Adamts3	Zbtb45
	Adamts4	Zc3h6
	Adamts5	Zcchc7
	Adamts6	Zcchc8
	Adamts7	Zdhhc5
	Adamts8	Zeb2
	Adamts9	Zfand3
	Adamtsl1	Zfat
	Adamtsl2	Zfhx2
	Adamtsl3	Zfp146
	Adamtsl4	Zfp184
	Adamtsl5	Zfp219
	Adap1	Zfp24
	Adap2	Zfp26
	Adar	Zfp292
	Adarb1	Zfp36l1
	Adat1	Zfp423
	Adat2	Zfp46
	Adat3	Zfp503
	Adck1	Zfp536
	Adck2	Zfp553
	Adck5	Zfp608
	Adcy1	Zfp646
	Adcy2	Zfp663
	Adcy3	Zfp668
	Adcy4	Zfp710
	Adcy5	Zfp810
	Adcy6	Zfp811
	Adcy7	Zfp869
	Adcy9	Zfp9
	Adcyap1r1	Zfr2
	Add1	Zic1
	Add2	Zic5
	Add3	Zmiz1
	Adgra1
	Adgra2
	Adgra3
	Adgrb1
	Adgrb2
	Adgrb3
	Adgrd1
	Adgre5
	Adgrg1
	Adgrg3
	Adgrl1
	Adgrl2
	Adgrl3
	Adgrv1
	Adh4
	Adh5
	Adhfe1
	Adi1
	Adipor1
	Adipor2
	Adk
	Adm
	Adm2
	Adnp
	Adnp2
	Ado
	Adora1
	Adora2a
	Adora2b
	Adpgk
	Adprh
	Adprhl1
	Adprhl2
	Adprm
	Adprs
	Adra1b
	Adra1d
	Adra2a
	Adra2b
	Adra2c
	Adrb1
	Adrb2
	Adrm1
	Adsl
	Adss
	Adssl1
	Adtrp
	Aebp1
	Aebp2
	Aen
	Aes
	AF357399
	AF529169
	Afap1
	Afap1l1
	Afap1l2
	Afdn
	Aff1
	Aff3
	Aff4
	Afg1l
	Afg3l1
	Afg3l2
	Afmid
	Aftph
	Aga
	Agap1
	Agap2
	Agap3
	Agbl3
	Agbl5
	Ager
	Agfg1
	Agfg2
	Aggf1
	Agk
	Agl
	Agmat
	Ago1
	Ago2
	Ago3
	Ago4
	Agpat1
	Agpat2
	Agpat3
	Agpat4
	Agpat5
	Agps
	Agrn
	Agrp
	Agt
	Agtpbp1
	Agtrap
	Agxt
	Ahctf1
	Ahcy
	Ahcyl1
	Ahcyl2
	Ahdc1
	Ahi1
	Ahnak
	Ahnak2
	Ahr
	Ahrr
	Ahsa1
	Ahsa2
	Ahsg
	AI182371
	AI197445
	AI314180
	AI413582
	AI427809
	AI429214
	AI463170
	AI467606
	AI480526
	AI506816
	AI597479
	AI606473
	AI661453
	AI837181
	AI839979
	AI854703
	AI987944
	Aicda
	Aida
	Aif1
	Aif1l
	Aifm1
	Aifm2
	Aifm3
	Aig1
	Aimp1
	Aimp2
	Aip
	Aipl1
	Aire
	Airn
	Ajap1
	Ajm1
	Ajuba
	Ak1
	Ak2
	Ak3
	Ak4
	Ak5
	Ak6
	Ak7
	Ak8
	Akain1
	Akap1
	Akap10
	Akap11
	Akap12
	Akap13
	Akap17b
	Akap5
	Akap6
	Akap7
	Akap8
	Akap8l
	Akap9
	Akip1
	Akirin1
	Akirin2
	Akna
	Akr1a1
	Akr1b10
	Akr1b3
	Akr1b8
	Akr1c19
	Akr1cl
	Akr1e1
	Akr7a5
	Akt1
	Akt1s1
	Akt2
	Akt3
	Aktip
	AL607088.1
	AL731706.1
	AL732309.1
	AL807811.1
	AL831766.1
	AL845275.1
	Alad
	Alas1
	Alcam
	Aldh16a1
	Aldh18a1
	Aldh1a1
	Aldh1a2
	Aldh1a3
	Aldh1b1
	Aldh1l1
	Aldh1l2
	Aldh2
	Aldh3a1
	Aldh3a2
	Aldh3b1
	Aldh3b2
	Aldh3b3
	Aldh4a1
	Aldh5a1
	Aldh6a1
	Aldh7a1
	Aldh9a1
	Aldoa
	Aldoart1
	Aldoart2
	Aldoc
	Alg1
	Alg10b
	Alg11
	Alg12
	Alg13
	Alg14
	Alg2
	Alg3
	Alg5
	Alg6
	Alg8
	Alg9
	Alk
	Alkbh1
	Alkbh2
	Alkbh3
	Alkbh4
	Alkbh5
	Alkbh6
	Alkbh7
	Alkbh8
	Alms1
	Alox12
	Alox12b
	Alox12e
	Alox15
	Alox5ap
	Alox8
	Aloxe3
	Alpk1
	Alpk2
	Alpk3
	Alpl
	Alppl2
	Als2
	Als2cl
	Als2cr11
	Alx1
	Alx3
	Alx4
	Alyref
	Alyref2
	Amacr
	Ambp
	Ambra1
	Amd1
	Amd2
	Amdhd2
	Amer1
	Amer2
	Amer3
	Amfr
	Amh
	Amhr2
	Amigo1
	Amigo2
	Amigo3
	Ammecr1
	Ammecr1l
	Amn
	Amn1
	Amot
	Amotl1
	Amotl2
	Ampd2
	Ampd3
	Amt
	Amy1
	Amz1
	Amz2
	Anapc1
	Anapc10
	Anapc13
	Anapc15
	Anapc16
	Anapc2
	Anapc4
	Anapc5
	Anapc7
	Ang
	Angel1
	Angel2
	Angpt4
	Angptl1
	Angptl2
	Angptl4
	Angptl6
	Ank
	Ank1
	Ank2
	Ank3
	Ankdd1a
	Ankdd1b
	Ankfy1
	Ankhd1
	Ankib1
	Ankle1
	Ankle2
	Ankmy1
	Ankmy2
	Ankrd10
	Ankrd11
	Ankrd12
	Ankrd13a
	Ankrd13b
	Ankrd13c
	Ankrd13d
	Ankrd16
	Ankrd17
	Ankrd2
	Ankrd22
	Ankrd23
	Ankrd24
	Ankrd26
	Ankrd27
	Ankrd28
	Ankrd31
	Ankrd33
	Ankrd33b
	Ankrd34a
	Ankrd34b
	Ankrd35
	Ankrd36
	Ankrd37
	Ankrd39
	Ankrd40
	Ankrd42
	Ankrd44
	Ankrd45
	Ankrd46
	Ankrd49
	Ankrd50
	Ankrd52
	Ankrd53
	Ankrd54
	Ankrd55
	Ankrd6
	Ankrd60
	Ankrd63
	Ankrd65
	Ankrd7
	Ankrd9
	Anks1
	Anks1b
	Anks3
	Anks6
	Ankzf1
	Anln
	Ano1
	Ano10
	Ano2
	Ano4
	Ano5
	Ano6
	Ano7
	Ano8
	Ano9
	Anp32a
	Anp32b
	Anp32e
	Anpep
	Antkmt
	Antxr1
	Antxr2
	Anxa11
	Anxa2
	Anxa3
	Anxa4
	Anxa5
	Anxa6
	Anxa7
	Anxa9
	Aoc1
	Aoc2
	Aoc3
	Aopep
	Aox1
	Aox2
	Aox3
	Aox4
	Ap1ar
	Ap1b1
	Ap1g1
	Ap1g2
	Ap1m1
	Ap1m2
	Ap1s1
	Ap1s2
	Ap1s3
	Ap2a1
	Ap2a2
	Ap2b1
	Ap2m1
	Ap2s1
	Ap3b1
	Ap3b2
	Ap3d1
	Ap3m1
	Ap3m2
	Ap3s1
	Ap3s2
	Ap4b1
	Ap4e1
	Ap4m1
	Ap4s1
	Ap5b1
	Ap5s1
	Ap5z1
	Apaf1
	Apba1
	Apba2
	Apba3
	Apbb1
	Apbb1ip
	Apbb2
	Apbb3
	Apc
	Apc2
	Apcdd1
	Apeh
	Apex1
	Apex2
	Aph1a
	Aph1b
	Aph1c
	Api5
	Apip
	Aplf
	Apln
	Aplp1
	Aplp2
	Apmap
	Apoa1
	Apoa2
	Apobec2
	Apobec3
	Apobec4
	Apobr
	Apoc1
	Apod
	Apoe
	Apoh
	Apol10b
	Apol6
	Apol7d
	Apol8
	Apol9b
	Apold1
	Apom
	Apon
	Apoo
	Apool
	Apopt1
	App
	Appbp2
	Appbp2os
	Appl1
	Appl2
	Aprt
	Aptx
	Aqp10-ps
	Aqp11
	Aqp12
	Aqp2
	Aqp3
	Aqp5
	Aqp6
	Aqp7
	Aqp8
	Aqr
	Ar
	Araf
	Arap1
	Arap2
	Arap3
	Arc
	Arcn1
	Areg
	Arel1
	Arf1
	Arf2
	Arf3
	Arf4
	Arf4os
	Arf5
	Arf6
	Arfgap1
	Arfgap2
	Arfgap3
	Arfgef1
	Arfgef2
	Arfgef3
	Arfip1
	Arfip2
	Arfrp1
	Arg1
	Arg2
	Arglu1
	Arhgap1
	Arhgap10
	Arhgap11a
	Arhgap12
	Arhgap17
	Arhgap18
	Arhgap19
	Arhgap20
	Arhgap20os
	Arhgap21
	Arhgap22
	Arhgap23
	Arhgap24
	Arhgap26
	Arhgap27
	Arhgap28
	Arhgap29
	Arhgap30
	Arhgap31
	Arhgap33
	Arhgap33os
	Arhgap35
	Arhgap39
	Arhgap4
	Arhgap40
	Arhgap42
	Arhgap44
	Arhgap45
	Arhgap5
	Arhgap8
	Arhgap9
	Arhgdia
	Arhgdib
	Arhgdig
	Arhgef1
	Arhgef10
	Arhgef10l
	Arhgef11
	Arhgef12
	Arhgef15
	Arhgef17
	Arhgef18
	Arhgef19
	Arhgef2
	Arhgef25
	Arhgef26
	Arhgef28
	Arhgef3
	Arhgef33
	Arhgef37
	Arhgef39
	Arhgef4
	Arhgef40
	Arhgef5
	Arhgef6
	Arhgef7
	Arhgef9
	Arid1a
	Arid1b
	Arid2
	Arid3a
	Arid3b
	Arid3c
	Arid4a
	Arid5a
	Arid5b
	Arih1
	Arih2
	Arl1
	Arl10
	Arl13b
	Arl14ep
	Arl14epl
	Arl15
	Arl16
	Arl2
	Arl2bp
	Arl3
	Arl4a
	Arl4c
	Arl4d
	Arl5a
	Arl5b
	Arl5c
	Arl6
	Arl6ip1
	Arl6ip4
	Arl6ip5
	Arl6ip6
	Arl8a
	Arl8b
	Armc1
	Armc10
	Armc2
	Armc3
	Armc5
	Armc6
	Armc7
	Armc8
	Armc9
	Armcx1
	Armcx2
	Armcx3
	Armcx4
	Armcx5
	Armcx6
	Armh1
	Armh2
	Armh3
	Armt1
	Arnt
	Arnt2
	Arntl
	Arntl2
	Arpc1a
	Arpc1b
	Arpc2
	Arpc3
	Arpc4
	Arpc5
	Arpc5l
	Arpin
	Arpp19
	Arrb1
	Arrb2
	Arrdc1
	Arrdc2
	Arrdc3
	Arrdc4
	Arrdc5
	Arsa
	Arsb
	Arsi
	Arsk
	Art3
	Art5
	Artn
	Arv1
	Arvcf
	Arx
	As3mt
	Asah1
	Asah2
	Asap1
	Asap2
	Asap3
	Asb1
	Asb10
	Asb13
	Asb15
	Asb16
	Asb18
	Asb2
	Asb3
	Asb5
	Asb6
	Asb7
	Asb8
	Ascc1
	Ascc2
	Ascc3
	Ascl1
	Ascl2
	Ascl4
	Ascl5
	Asdurf
	Asf1a
	Asf1b
	Asgr1
	Asgr2
	Ash1l
	Ash2l
	Asic1
	Asic2
	Asic3
	Asic4
	Asl
	Asmt
	Asna1
	Asns
	Asnsd1
[truncated: 17,065 more rows]

## Sheet: Figure 4c
Figure 4c
	uSPG.ZBTB16.ThisWork	uSPG.SOX3.ThisWork
	Marchf1	0610005C13Rik
	Mtarc2	0610009B22Rik
	Marchf2	0610009E02Rik
	Marchf3	0610009O20Rik
	Marchf4	0610010F05Rik
	Marchf5	0610010K14Rik
	Marchf6	0610012G03Rik
	Marchf7	0610025J13Rik
	Marchf8	0610030E20Rik
	Marchf9	0610037L13Rik
	Marchf10	0610038B21Rik
	Marchf11	0610039H22Rik
	Septin1	0610039K10Rik
	Septin2	0610040B10Rik
	Septin3	0610040F04Rik
	Septin4	0610043K17Rik
	Septin5	1010001N08Rik
	Septin6	1100001I12Rik
	Septin7	1110002J07Rik
	Septin8	1110002L01Rik
	Septin9	1110004E09Rik
	Septin10	1110004F10Rik
	Septin11	1110006O24Rik
	Septin12	1110008F13Rik
	0610005C13Rik	1110008L16Rik
	0610009B22Rik	1110008P14Rik
	0610009E02Rik	1110012L19Rik
	0610009L18Rik	1110013H19Rik
	0610009O20Rik	1110017D15Rik
	0610010F05Rik	1110018N20Rik
	0610010K14Rik	1110020A21Rik
	0610012G03Rik	1110025M09Rik
	0610025J13Rik	1110032A03Rik
	0610030E20Rik	1110032F04Rik
	0610031O16Rik	1110034G24Rik
	0610033M10Rik	1110035H17Rik
	0610037L13Rik	1110036E04Rik
	0610038B21Rik	1110038B12Rik
	0610039K10Rik	1110038F14Rik
	0610040B10Rik	1110046J04Rik
	0610040F04Rik	1110051M20Rik
	0610040J01Rik	1110059E24Rik
	0610043K17Rik	1110059G10Rik
	1010001N08Rik	1110065P20Rik
	1100001I12Rik	1190002N15Rik
	1110002J07Rik	1190005I06Rik
	1110002L01Rik	1190007I07Rik
	1110004E09Rik	1200007C13Rik
	1110004F10Rik	1300002E11Rik
	1110006O24Rik	1300017J02Rik
	1110008F13Rik	1500002C15Rik
	1110008P14Rik	1500002F19Rik
	1110012L19Rik	1500004A13Rik
	1110013H19Rik	1500009L16Rik
	1110017D15Rik	1500011B03Rik
	1110018N20Rik	1500011K16Rik
	1110020A21Rik	1500032F14Rik
	1110025M09Rik	1520401A03Rik
	1110032A03Rik	1600002D24Rik
	1110032F04Rik	1600002K03Rik
	1110034G24Rik	1600012H06Rik
	1110035H17Rik	1600014C10Rik
	1110036E04Rik	1600014C23Rik
	1110037F02Rik	1600017P15Rik
	1110038B12Rik	1600020E01Rik
	1110038F14Rik	1600023N17Rik
	1110046J04Rik	1600029I14Rik
	1110051M20Rik	1600029O15Rik
	1110059E24Rik	1700001C02Rik
	1110059G10Rik	1700001C19Rik
	1110065P20Rik	1700001D01Rik
	1190002N15Rik	1700001G11Rik
	1190005I06Rik	1700001G17Rik
	1190007I07Rik	1700001K19Rik
	1300002E11Rik	1700001K23Rik
	1300014J16Rik	1700001L05Rik
	1300017J02Rik	1700001O22Rik
	1500002C15Rik	1700001P01Rik
	1500002F19Rik	1700003D09Rik
	1500004A13Rik	1700003E16Rik
	1500009L16Rik	1700003F12Rik
	1500011B03Rik	1700003G13Rik
	1500011K16Rik	1700003G18Rik
	1500015A07Rik	1700003M07Rik
	1500017E21Rik	1700006H21Rik
	1500026H17Rik	1700007F19Rik
	1500032F14Rik	1700007K13Rik
	1520401A03Rik	1700007L15Rik
	1600002D24Rik	1700008B11Rik
	1600002H07Rik	1700008J07Rik
	1600002K03Rik	1700008O03Rik
	1600010M07Rik	1700010B08Rik
	1600012H06Rik	1700010I14Rik
	1600014C10Rik	1700010K24Rik
	1600014C23Rik	1700011C11Rik
	1600017P15Rik	1700011D18Rik
	1600019K03Rik	1700012B09Rik
	1600020E01Rik	1700012C08Rik
	1600023N17Rik	1700012C14Rik
	1600029I14Rik	1700012D14Rik
	1600029O15Rik	1700012H19Rik
	1700001G11Rik	1700013A02Rik
	1700001G17Rik	1700013G24Rik
	1700001K23Rik	1700013H16Rik
	1700001L05Rik	1700013M08Rik
	1700001O22Rik	1700015C15Rik
	1700001P01Rik	1700016A09Rik
	1700003D09Rik	1700016B15Rik
	1700003E16Rik	1700016D06Rik
	1700003F12Rik	1700016D08Rik
	1700003G13Rik	1700016H03Rik
	1700003G18Rik	1700016H13Rik
	1700003M07Rik	1700016K19Rik
	1700006E09Rik	1700017B05Rik
	1700006H21Rik	1700017J07Rik
	1700007F19Rik	1700018B08Rik
	1700007G11Rik	1700018B24Rik
	1700007K13Rik	1700018L02Rik
	1700007L15Rik	1700018M17Rik
	1700007P06Rik	1700019A02Rik
	1700008B11Rik	1700019C18Rik
	1700008J07Rik	1700019D03Rik
	1700008K24Rik	1700019L13Rik
	1700008O03Rik	1700019N19Rik
	1700009C05Rik	1700020D05Rik
	1700010B08Rik	1700020G03Rik
	1700010B13Rik	1700020I14Rik
	1700010G06Rik	1700020L13Rik
	1700010I14Rik	1700020L24Rik
	1700010K24Rik	1700020M21Rik
	1700011C11Rik	1700020N18Rik
	1700011D18Rik	1700021F05Rik
	1700012C14Rik	1700021J08Rik
	1700012D14Rik	1700021N21Rik
	1700013A02Rik	1700022H01Rik
	1700013F07Rik	1700023B13Rik
	1700013H16Rik	1700023C21Rik
	1700013M08Rik	1700023D09Rik
	1700015C15Rik	1700023F06Rik
	1700015F17Rik	1700023H06Rik
	1700016A09Rik	1700025A08Rik
	1700016B15Rik	1700025G04Rik
	1700016D08Rik	1700025N23Rik
	1700016H03Rik	1700026J14Rik
	1700016H13Rik	1700027A07Rik
	1700016J18Rik	1700028E10Rik
	1700016K19Rik	1700028I16Rik
	1700016P03Rik	1700028J19Rik
	1700017B05Rik	1700028N14Rik
	1700017J07Rik	1700029H14Rik
	1700017N19Rik	1700029I15Rik
	1700018A04Rik	1700029J03Rik
	1700018A14Rik	1700029J07Rik
	1700018B08Rik	1700029M20Rik
	1700018B24Rik	1700029P11Rik
	1700018L02Rik	1700030A11Rik
	1700018M17Rik	1700030C10Rik
	1700019A02Rik	1700030C14Rik
	1700019C18Rik	1700030J22Rik
	1700019D03Rik	1700030K09Rik
	1700019E08Rik	1700030M09Rik
	1700019G24Rik	1700031P21Rik
	1700019L13Rik	1700034G24Rik
	1700020D05Rik	1700034H15Rik
	1700020G03Rik	1700034J04Rik
	1700020G17Rik	1700034P13Rik
	1700020I14Rik	1700036A12Rik
	1700020L24Rik	1700037C06Rik
	1700020M21Rik	1700037C18Rik
	1700020N01Rik	1700037F03Rik
	1700021F05Rik	1700037H04Rik
	1700021J08Rik	1700039E22Rik
	1700021N21Rik	1700039M10Rik
	1700022H01Rik	1700040D17Rik
	1700022H16Rik	1700040L08Rik
	1700022N22Rik	1700041G16Rik
	1700023B13Rik	1700041I07Rik
	1700023C21Rik	1700042D02Rik
	1700023F06Rik	1700042G07Rik
	1700023H06Rik	1700045H11Rik
	1700024I08Rik	1700047M11Rik
	1700024P16Rik	1700047O18Rik
	1700025A08Rik	1700048M11Rik
	1700025F24Rik	1700048O20Rik
	1700025G04Rik	1700051O22Rik
	1700025H01Rik	1700052H01Rik
	1700025N21Rik	1700052I22Rik
	1700026F02Rik	1700052K11Rik
	1700026J14Rik	1700054A03Rik
	1700026N04Rik	1700054K19Rik
	1700027A07Rik	1700054M17Rik
	1700027H10Rik	1700055D18Rik
	1700028D13Rik	1700056E22Rik
	1700028E10Rik	1700057H15Rik
	1700028I16Rik	1700060C20Rik
	1700028J19Rik	1700061A03Rik
	1700028K03Rik	1700063D05Rik
	1700028N14Rik	1700063J08Rik
	1700028P15Rik	1700064H15Rik
	1700029J03Rik	1700064M15Rik
	1700029J07Rik	1700065D16Rik
	1700029M20Rik	1700066B17Rik
	1700029P11Rik	1700066B19Rik
	1700030A11Rik	1700066J03Rik
	1700030C10Rik	1700066M21Rik
	1700030C12Rik	1700067K01Rik
	1700030J22Rik	1700069B07Rik
	1700030K09Rik	1700069L16Rik
	1700030O20Rik	1700072O05Rik
	1700031M16Rik	1700073E17Rik
	1700031P21Rik	1700074A21Rik
	1700034H15Rik	1700082M22Rik
	1700034J04Rik	1700084C06Rik
	1700034J05Rik	1700084E18Rik
	1700034P13Rik	1700086D15Rik
	1700037C18Rik	1700086L19Rik
	1700037F03Rik	1700086O06Rik
	1700037H04Rik	1700086P04Rik
	1700039E22Rik	1700088E04Rik
	1700039I01Rik	1700092K14Rik
	1700039M10Rik	1700092M07Rik
	1700040D17Rik	1700094D03Rik
	1700040L02Rik	1700095B10Rik
	1700040L08Rik	1700095J03Rik
	1700041G16Rik	1700095J07Rik
	1700041I07Rik	1700096J18Rik
	1700042D02Rik	1700096K18Rik
	1700042O10Rik	1700099I09Rik
	1700044C05Rik	1700101I11Rik
	1700045H11Rik	1700102P08Rik
	1700047G03Rik	1700104B16Rik
	1700047K16Rik	1700105P06Rik
	1700047M11Rik	1700109K24Rik
	1700047O18Rik	1700110C19Rik
	1700048M11Rik	1700110K17Rik
	1700048O20Rik	1700112D23Rik
	1700051A21Rik	1700112J16Rik
	1700051O22Rik	1700113A16Rik
	1700052I22Rik	1700113H08Rik
	1700052K11Rik	1700116H05Rik
	1700054A03Rik	1700119H24Rik
	1700055D18Rik	1700120B22Rik
	1700056E22Rik	1700120C14Rik
	1700057H15Rik	1700120K04Rik
	1700058P15Rik	1700122E12Rik
	1700060C20Rik	1700122O11Rik
	1700061A03Rik	1700123K08Rik
	1700061E18Rik	1700123L14Rik
	1700063D05Rik	1700123M08Rik
	1700063J08Rik	1700124L16Rik
	1700063O14Rik	1700125G02Rik
	1700064H15Rik	1700125G22Rik
	1700064J06Rik	1700125H20Rik
	1700064M15Rik	1700127F24Rik
	1700065D16Rik	1810009A15Rik
	1700065J11Rik	1810010D01Rik
	1700066B19Rik	1810010H24Rik
	1700066J03Rik	1810012K08Rik
	1700066M21Rik	1810012K16Rik
	1700067K01Rik	1810013D15Rik
	1700069B07Rik	1810013L24Rik
	1700069L16Rik	1810014B01Rik
	1700074A21Rik	1810019D21Rik
	1700080C20Rik	1810019N24Rik
	1700081N11Rik	1810021B22Rik
	1700082M22Rik	1810022K09Rik
	1700084C06Rik	1810024B03Rik
	1700084E18Rik	1810026B05Rik
	1700084J12Rik	1810030O07Rik
	1700086D15Rik	1810032O08Rik
	1700086L19Rik	1810037I17Rik
	1700086O06Rik	1810041H14Rik
	1700086P04Rik	1810041L15Rik
	1700088E04Rik	1810043G02Rik
	1700092E19Rik	1810044D09Rik
	1700092K14Rik	1810049J17Rik
	1700092M07Rik	1810053B23Rik
	1700093J21Rik	1810055G02Rik
	1700094M23Rik	1810058I24Rik
	1700095A13Rik	1810059C17Rik
	1700095J03Rik	1810059H22Rik
	1700095J07Rik	1810062G17Rik
	1700096J18Rik	1810064F22Rik
	1700096K18Rik	2010001A14Rik
	1700100I10Rik	2010003K11Rik
	1700101I11Rik	2010007H06Rik
	1700101I19Rik	2010008C14Rik
	1700102F20Rik	2010009K17Rik
	1700102H20Rik	2010010A06Rik
	1700102P08Rik	2010016I18Rik
	1700104B16Rik	2010106G04Rik
	1700105P06Rik	2010107E04Rik
	1700108F19Rik	2010109A12Rik
	1700108N11Rik	2010110E17Rik
	1700109I08Rik	2010111I01Rik
	1700110K17Rik	2010204K13Rik
	1700112D23Rik	2010300C02Rik
	1700112E06Rik	2010310C07Rik
	1700112J16Rik	2010315B03Rik
	1700113A16Rik	2010320M18Rik
	1700113H08Rik	2200002A13Rik
	1700116B05Rik	2200002D01Rik
	1700120B22Rik	2200002J24Rik
	1700120C14Rik	2210011C24Rik
	1700120K04Rik	2210016F16Rik
	1700121N20Rik	2210016L21Rik
	1700122C19Rik	2210039B01Rik
	1700122E12Rik	2210404E10Rik
	1700122O11Rik	2210406O10Rik
	1700123L14Rik	2210408F21Rik
	1700123M08Rik	2210411M09Rik
	1700123O20Rik	2210416O15Rik
	1700124L16Rik	2210417A02Rik
	1700125G02Rik	2300002M23Rik
	1700125G22Rik	2300009A05Rik
	1700125H20Rik	2310001H17Rik
	1700127F24Rik	2310001K24Rik
	1700128F08Rik	2310002D06Rik
	1810007D17Rik	2310002F09Rik
	1810008I18Rik	2310005A03Rik
	1810009A15Rik	2310008N11Rik
	1810010D01Rik	2310009A05Rik
	1810010H24Rik	2310009B15Rik
	1810011O10Rik	2310010J17Rik
	1810012K08Rik	2310011J03Rik
	1810012K16Rik	2310014F06Rik
	1810013D15Rik	2310015A10Rik
	1810013L24Rik	2310022A10Rik
	1810014B01Rik	2310022B05Rik
	1810014P07Rik	2310026I22Rik
	1810019D21Rik	2310026L22Rik
	1810019N24Rik	2310030G06Rik
	1810021B22Rik	2310033P09Rik
	1810022K09Rik	2310034G01Rik
	1810024B03Rik	2310035C23Rik
	1810026B05Rik	2310039H08Rik
	1810030O07Rik	2310039L15Rik
	1810032O08Rik	2310040G24Rik
	1810034E14Rik	2310043L19Rik
	1810037I17Rik	2310043O21Rik
	1810041H14Rik	2310043P16Rik
	1810041L15Rik	2310047D07Rik
	1810043G02Rik	2310057M21Rik
	1810044D09Rik	2310058D17Rik
	1810049J17Rik	2310061I04Rik
	1810053B23Rik	2310068J16Rik
	1810055G02Rik	2310069B03Rik
	1810058I24Rik	2310069G16Rik
	1810058N15Rik	2310074N15Rik
	1810059C17Rik	2400006E01Rik
	1810059H22Rik	2410002F23Rik
	1810062G17Rik	2410003L11Rik
	1810062O18Rik	2410004B18Rik
	1810063I02Rik	2410004I01Rik
	1810064F22Rik	2410004P03Rik
	2010001A14Rik	2410006H16Rik
	2010001K21Rik	2410015M20Rik
	2010003K11Rik	2410017I17Rik
	2010007H06Rik	2410018L13Rik
	2010008C14Rik	2410022M11Rik
	2010010A06Rik	2410089E03Rik
	2010016I18Rik	2410131K14Rik
	2010106G04Rik	2500004C02Rik
	2010107E04Rik	2510002D24Rik
	2010107G23Rik	2510009E07Rik
	2010109A12Rik	2510039O18Rik
	2010110E17Rik	2510046G10Rik
	2010110K18Rik	2600006K01Rik
	2010111I01Rik	2610001J05Rik
	2010204K13Rik	2610002M06Rik
	2010300C02Rik	2610005L07Rik
	2010315B03Rik	2610008E11Rik
	2010320M18Rik	2610017A05Rik
	2010320O07Rik	2610021A01Rik
	2200002A13Rik	2610027K06Rik
	2200002D01Rik	2610028H24Rik
	2200002J24Rik	2610035D17Rik
	2210011C24Rik	2610035F20Rik
	2210016F16Rik	2610037D02Rik
	2210016L21Rik	2610044O15Rik8
	2210039B01Rik	2610206C17Rik
	2210406O10Rik	2610301B20Rik
	2210408F21Rik	2610306M01Rik
	2210408I21Rik	2610306O10Rik
	2210417A02Rik	2610307P16Rik
	2300002M23Rik	2610316D01Rik
	2300009A05Rik	2610318M16Rik
	2310001H17Rik	2610318N02Rik
	2310001K24Rik	2610507B11Rik
	2310005A03Rik	2610507I01Rik
	2310009A05Rik	2610524H06Rik
	2310009B15Rik	2700033N17Rik
	2310010J17Rik	2700038G22Rik
	2310011J03Rik	2700046A07Rik
	2310014F06Rik	2700054A10Rik
	2310015A10Rik	2700062C07Rik
	2310022A10Rik	2700069I18Rik
	2310022B05Rik	2700070H01Rik
	2310026I22Rik	2700080J24Rik
	2310026L22Rik	2700081O15Rik
	2310030G06Rik	2700097O09Rik
	2310033P09Rik	2810001G20Rik
	2310034G01Rik	2810002D19Rik
	2310034O05Rik	2810004N23Rik
	2310035C23Rik	2810006K23Rik
	2310036O22Rik	2810013P06Rik
	2310039H08Rik	2810021J22Rik
	2310039L15Rik	2810025M15Rik
	2310040G24Rik	2810029C07Rik
	2310043O21Rik	2810030D12Rik
	2310043P16Rik	2810403A07Rik
	2310047D07Rik	2810405F17Rik
	2310057M21Rik	2810408A11Rik
	2310058D17Rik	2810408I11Rik
	2310061I04Rik	2810410L24Rik
	2310068J16Rik	2810414N06Rik
	2310069B03Rik	2810429I04Rik
	2310069G16Rik	2810430I11Rik
	2310074N15Rik	2810433D01Rik
	2310079G19Rik	2810454H06Rik
	2310081O03Rik	2810457G06Rik
	2400006E01Rik	2810459M11Rik
	2410002F23Rik	2810468N07Rik
	2410003I16Rik	2810474O19Rik
	2410004B18Rik	2900005J15Rik
	2410004P03Rik	2900009J06Rik
	2410006H16Rik	2900011O08Rik
	2410015M20Rik	2900026A02Rik
	2410017I17Rik	2900041M22Rik
	2410022M11Rik	2900052L18Rik
	2410080I02Rik	2900060B14Rik
	2410089E03Rik	2900060N12Rik
	2410131K14Rik	2900072N19Rik
	2500002B13Rik	2900076A07Rik
	2500004C02Rik	2900089D17Rik
	2510002D24Rik	2900093K20Rik
	2510009E07Rik	2900097C17Rik
	2510039O18Rik	3000002C10Rik
	2510046G10Rik	3010003L21Rik
	2600006K01Rik	3110002H16Rik
	2600014E21Rik	3110009E18Rik
	2610001J05Rik	3110031N09Rik
	2610002M06Rik	3110035E14Rik
	2610005L07Rik	3110039I08Rik
	2610008E11Rik	3110039M20Rik
	2610016A17Rik	3110040N11Rik
	2610017A05Rik	3110043O21Rik
	2610020C07Rik	3110045C21Rik
	2610020H08Rik	3110053B16Rik
	2610021A01Rik	3110056K07Rik
	2610027K06Rik	3110062M04Rik
	2610028E06Rik	3110070M22Rik
	2610028H24Rik	3110082I17Rik
	2610035D17Rik	3110082J24Rik
	2610035F20Rik	3300002I08Rik
	2610037D02Rik	3300002P13Rik
	2610044O15Rik8	3300005D01Rik
	2610206C17Rik	3425401B19Rik
	2610300A13Rik	3830406C13Rik
	2610301B20Rik	3830408C21Rik
	2610306M01Rik	4430402I18Rik
	2610307P16Rik	4631405J19Rik
	2610316D01Rik	4632404H12Rik
	2610318N02Rik	4632411P08Rik
	2610507B11Rik	4632415L05Rik
	2610507I01Rik	4632427E13Rik
	2610524H06Rik	4632428C04Rik
	2610528A11Rik	4731419I09Rik
	2700033N17Rik	4732414G09Rik
	2700038G22Rik	4732416N19Rik
	2700046A07Rik	4732440D04Rik
	2700046G09Rik	4732471J01Rik
	2700049A03Rik	4732490B19Rik
	2700060E02Rik	4732491K20Rik
	2700062C07Rik	4831407H17Rik
	2700069I18Rik	4831440D22Rik
	2700070H01Rik	4833404L02Rik
	2700080J24Rik	4833408A19Rik
	2700081O15Rik	4833412C05Rik
	2700097O09Rik	4833417C18Rik
	2700099C18Rik	4833418N02Rik
	2810001G20Rik	4833418N17Rik
	2810002D19Rik	4833419F23Rik
	2810004N23Rik	4833419O12Rik
	2810006K23Rik	4833420G17Rik
	2810013P06Rik	4833422C13Rik
	2810021J22Rik	4833422M21Rik
	2810025M15Rik	4833427F10Rik
	2810029C07Rik	4833427G06Rik
	2810032G03Rik	4833438C02Rik
	2810039B14Rik	4833439L19Rik
	2810402E24Rik	4833445I07Rik
	2810403A07Rik	4921504A21Rik
	2810403D21Rik	4921504E06Rik
	2810405F15Rik	4921507G05Rik
	2810405F17Rik	4921507P07Rik
	2810407A14Rik	4921514A10Rik
	2810408A11Rik	4921522P10Rik
	2810408I11Rik	4921524J17Rik
	2810410L24Rik	4921529L05Rik
	2810414N06Rik	4921531C22Rik
	2810428I15Rik	4921534A09Rik
	2810429I04Rik	4921536K21Rik
	2810430I11Rik	4921539H07Rik
	2810433D01Rik	4930401G09Rik
	2810454H06Rik	4930402F06Rik
	2810457G06Rik	4930402H24Rik
	2810459M11Rik	4930404H11Rik
	2810468N07Rik	4930404H24Rik
	2810474O19Rik	4930404N11Rik
	2900005J15Rik	4930405A21Rik
	2900009J06Rik	4930412C18Rik
	2900026A02Rik	4930412F09Rik
	2900041M22Rik	4930412F12Rik
	2900052L18Rik	4930412L05Rik
	2900060B14Rik	4930412M03Rik
	2900060N12Rik	4930413G21Rik
	2900072N19Rik	4930417H01Rik
	2900076A07Rik	4930417O13Rik
	2900079G21Rik	4930417O22Rik
	2900089D17Rik	4930425O10Rik
	2900093K20Rik	4930426I24Rik
	3000002C10Rik	4930426L09Rik
	3010001F23Rik	4930428G15Rik
	3010003L21Rik	4930429F24Rik
	3110001I22Rik	4930430F08Rik
	3110002H16Rik	4930430J02Rik
	3110009E18Rik	4930430O22Rik
	3110031N09Rik	4930431P19Rik
	3110035E14Rik	4930431P22Rik
	3110039I08Rik	4930432B10Rik
	3110039M20Rik	4930432K21Rik
	3110040N11Rik	4930433N12Rik
	3110043O21Rik	4930439D14Rik
	3110045C21Rik	4930440I19Rik
	3110053B16Rik	4930442H23Rik
	3110056K07Rik	4930442P19Rik
	3110062M04Rik	4930445N08Rik
	3110070M22Rik	4930445N18Rik
	3110082I17Rik	4930447C04Rik
	3110082J24Rik	4930447C11Rik
	3110083C13Rik	4930447M23Rik
	3300002A11Rik	4930448A20Rik
	3300002I08Rik	4930448E22Rik
	3300002P13Rik	4930449E18Rik
	3425401B19Rik	4930449I04Rik
	3632451O06Rik	4930451I11Rik
	3830406C13Rik	4930452A19Rik
	3830408C21Rik	4930452B06Rik
	3930402G23Rik	4930453N24Rik
	4430402I18Rik	4930455G09Rik
	4631405J19Rik	4930461C15Rik
	4632404H12Rik	4930467D21Rik
	4632411P08Rik	4930467K11Rik
	4632415L05Rik	4930470G03Rik
	4632427E13Rik	4930470P17Rik
	4632428C04Rik	4930471M09Rik
	4731419I09Rik	4930473A02Rik
	4732414G09Rik	4930474N09Rik
	4732416N19Rik	4930477E14Rik
	4732419C18Rik	4930477N07Rik
	4732440D04Rik	4930478K11Rik
	4732463B04Rik	4930478M13Rik
	4732471J01Rik	4930480K02Rik
	4732490B19Rik	4930481A15Rik
	4732491K20Rik	4930481B07Rik
	4833404L02Rik	4930483O08Rik
	4833407H14Rik	4930488L21Rik
	4833408A19Rik	4930500F10Rik
	4833412C05Rik	4930500M09Rik
	4833417C18Rik	4930502E18Rik
	4833418N02Rik	4930503L19Rik
	4833418N17Rik	4930505A04Rik
	4833419F23Rik	4930505N22Rik
	4833419O12Rik	4930506C21Rik
	4833420G17Rik	4930507D05Rik
	4833422C13Rik	4930509E16Rik
	4833422M21Rik	4930509H03Rik
	4833423E24Rik	4930511M06Rik
	4833427F10Rik	4930512B01Rik
	4833427G06Rik	4930512J16Rik
	4833438C02Rik	4930512P04Rik
	4833439L19Rik	4930513N10Rik
	4833445I07Rik	4930513N20Rik
	4921504A21Rik	4930515B02Rik
	4921504E06Rik	4930515G01Rik
	4921507G05Rik	4930517E14Rik
	4921507P07Rik	4930518J20Rik
	4921516A02Rik	4930519G04Rik
	4921520N01Rik	4930519P11Rik
	4921522P10Rik	4930520O04Rik
	4921523L03Rik	4930520P13Rik
	4921524J17Rik	4930522L14Rik
	4921530L21Rik	4930523C07Rik
	4921531C22Rik	4930524B15Rik
	4921531P14Rik	4930524O05Rik
	4921534A09Rik	4930524O07Rik
	4921536K21Rik	4930524O08Rik
	4930401A07Rik	4930526I15Rik
	4930401G09Rik	4930527J03Rik
	4930402F06Rik	4930528D03Rik
	4930402H24Rik	4930528J11Rik
	4930404H11Rik	4930529N20Rik
	4930404H24Rik	4930532G15Rik
	4930404I05Rik	4930534D22Rik
	4930404N11Rik	4930535L15Rik
	4930405A21Rik	4930537H20Rik
	4930405J17Rik	4930539J05Rik
	4930408O17Rik	4930540M05Rik
	4930412C18Rik	4930542C12Rik
	4930412F09Rik	4930542M03Rik
	4930412F12Rik	4930544D05Rik
	4930412L05Rik	4930545E07Rik
	4930412M03Rik	4930547E08Rik
	4930412O13Rik	4930549G23Rik
	4930413G21Rik	4930550C14Rik
	4930417H01Rik	4930550L24Rik
	4930423D22Rik	4930553P18Rik
	4930425O10Rik	4930554G22Rik
	4930426D05Rik	4930554H23Rik
	4930426I24Rik	4930555B11Rik
	4930426L09Rik	4930556J02Rik
	4930427A07Rik	4930556M19Rik
	4930428O21Rik	4930556N09Rik
	4930429D17Rik	4930556N13Rik
	4930429F24Rik	4930557K07Rik
	4930430A15Rik	4930558J18Rik
	4930430E12Rik	4930558J22Rik
	4930430F08Rik	4930558K02Rik
	4930430J02Rik	4930560O18Rik
	4930430O22Rik	4930563E22Rik
	4930431P19Rik	4930563M20Rik
	4930432B10Rik	4930566F21Rik
	4930432J09Rik	4930567H12Rik
	4930432K21Rik	4930571K23Rik
	4930433N12Rik	4930577N17Rik
	4930438E09Rik	4930578M01Rik
	4930439D14Rik	4930578M07Rik
	4930440I19Rik	4930579D07Rik
	4930442H23Rik	4930579F01Rik
	4930444M15Rik	4930579G18Rik
	4930444P10Rik	4930579G24Rik
	4930445N08Rik	4930579K19Rik
	4930445N18Rik	4930580E04Rik
	4930447C04Rik	4930581F22Rik
	4930447C11Rik	4930583I09Rik
	4930447M23Rik	4930583K01Rik
	4930448F12Rik	4930589L23Rik
	4930449E01Rik	4930589O11Rik
	4930449I04Rik	4930592C13Rik
	4930451G09Rik	4930592I03Rik
	4930451I11Rik	4930593A02Rik
	4930452B06Rik	4930593C16Rik
	4930452G13Rik	4930594M22Rik
	4930453N24Rik	4930594O21Rik
	4930455B14Rik	4930597O21Rik
	4930455G09Rik	4930599N23Rik
	4930458D05Rik	4931403G20Rik
	4930461C15Rik	4931406C07Rik
	4930463O16Rik	4931406H21Rik
	4930465K10Rik	4931406P16Rik
	4930467D21Rik	4931409K22Rik
	4930467K11Rik	4931414P19Rik
	4930470G03Rik	4931415C17Rik
	4930470P17Rik	4931422A03Rik
	4930471E19Rik	4931428F04Rik
	4930471M09Rik	4931429L15Rik
	4930473A02Rik	4931431B13Rik
	4930474N09Rik	4931440P22Rik
	4930477E14Rik	4932412D23Rik
	4930477N07Rik	4932416H05Rik
	4930478K11Rik	4932422M17Rik
	4930478L05Rik	4932435O22Rik
	4930478M09Rik	4932438A13Rik
	4930478P22Rik	4932438H23Rik
	4930480K02Rik	4932441J04Rik
	4930480K15Rik	4932443L11Rik
	4930481A15Rik	4932702P03Rik
	4930481B07Rik	4933401D09Rik
	4930483J18Rik	4933402C06Rik
	4930487H11Rik	4933404O12Rik
	4930488L21Rik	4933405D12Rik
	4930500A05Rik	4933405E24Rik
	4930500F10Rik	4933405L10Rik
	4930500M09Rik	4933406C10Rik
	4930502E09Rik	4933406I18Rik
	4930502E18Rik	4933406J09Rik
	4930503B20Rik	4933406P04Rik
	4930503L19Rik	4933407I05Rik
	4930504O13Rik	4933407K13Rik
	4930505A04Rik	4933407L21Rik
	4930505G20Rik	4933408J17Rik
	4930505N22Rik	4933408N05Rik
	4930506C21Rik	4933412E24Rik
	4930507D05Rik	4933413J09Rik
	4930509E16Rik	4933416C03Rik
	4930509G22Rik	4933416E03Rik
	4930509H03Rik	4933416M07Rik
	4930511A02Rik	4933417C20Rik
	4930511M06Rik	4933417D19Rik
	4930512B01Rik	4933421A08Rik
	4930512J16Rik	4933421O10Rik
	4930512P04Rik	4933422A05Rik
	4930513N10Rik	4933424G06Rik
	4930513N20Rik	4933424L21Rik
	4930515G01Rik	4933425D22Rik
	4930516B21Rik	4933425M03Rik
	4930517E14Rik	4933426K07Rik
	4930518J20Rik	4933427D06Rik
	4930518P08Rik	4933427D14Rik
	4930519A11Rik	4933427E11Rik
	4930519K11Rik	4933427I22Rik
	4930519P11Rik	4933428G20Rik
	4930520O04Rik	4933429H19Rik
	4930522O17Rik	4933429K18Rik
	4930523C07Rik	4933430H16Rik
	4930524B15Rik	4933430I17Rik
	4930524C18Rik	4933430L12Rik
	4930524O07Rik	4933430N04Rik
	4930524O08Rik	4933431E20Rik
	4930525C09Rik	4933431G14Rik
	4930526I15Rik	4933431K14Rik
	4930526L06Rik	4933431K23Rik
	4930527F14Rik	4933433G15Rik
	4930527J03Rik	4933433H22Rik
	4930528A17Rik	4933434E20Rik
	4930528J11Rik	4933436E23Rik
	4930528P14Rik	4933436P19Rik
	4930529K09Rik	4933437G19Rik
	4930529L06Rik	4933439C10Rik
	4930532G15Rik	4933439K11Rik
	4930533D04Rik	4933440N22Rik
	4930534D22Rik	5031415H12Rik
	4930534H18Rik	5031425E22Rik
	4930535L15Rik	5031425F14Rik
	4930537H20Rik	5031434O11Rik
	4930539J05Rik	5031439G07Rik
	4930540M05Rik	5033403H07Rik
	4930542C12Rik	5033406O09Rik
	4930544D05Rik	5033417F24Rik
	4930544L04Rik	5330417C22Rik
	4930546K05Rik	5330439K02Rik
	4930547E08Rik	5430400D12Rik
	4930547E14Rik	5430402O13Rik
	4930547M16Rik	5430403G16Rik
	4930549G23Rik	5430405H02Rik
	4930550C14Rik	5430416N02Rik
	4930552N02Rik	5430431A17Rik
	4930552P12Rik	5430434F05Rik
	4930553C11Rik	5530601H04Rik
	4930553P18Rik	5730405O15Rik
	4930554C24Rik	5730409E04Rik
	4930554H23Rik	5730422E09Rik
	4930554I06Rik	5730435O14Rik
	4930555B11Rik	5730455P16Rik
	4930555G21Rik	5730480H06Rik
	4930556H04Rik	5730488B01Rik
	4930556M19Rik	5730507C01Rik
	4930556N09Rik	5730522E02Rik
	4930557F10Rik	5730559C18Rik
	4930557K07Rik	5730596B20Rik
	4930558J18Rik	5830408C22Rik
	4930558J22Rik	5830411K02Rik
	4930558K02Rik	5830428M24Rik
	4930559C10Rik	5830448L01Rik
	4930560O18Rik	5830454E08Rik
	4930562F07Rik	5830462I19Rik
	4930563E18Rik	5830462O15Rik
	4930563E22Rik	5930403L14Rik
	4930563M20Rik	5930412G12Rik
	4930566F21Rik	5930420M18Rik
	4930570G19Rik	5930430L01Rik
	4930577N17Rik	6030407O03Rik
	4930578M01Rik	6030408B16Rik
	4930578M07Rik	6030419C18Rik
	4930579F01Rik	6030440G07Rik
	4930579G18Rik	6030442K20Rik
	4930579G24Rik	6030443J06Rik
	4930579K19Rik	6030445D17Rik
	4930579P08Rik	6030458C11Rik
	4930580E04Rik	6030466F02Rik
	4930581F22Rik	6030469F06Rik
	4930583K01Rik	6230400D17Rik
	4930586N03Rik	6330403K07Rik
	4930588G17Rik	6330403L08Rik
	4930588K23Rik	6330415G19Rik
	4930589L23Rik	6330418K02Rik
	4930589O11Rik	6330537M06Rik
	4930592C13Rik	6330549D23Rik
	4930592I03Rik	6330562C20Rik
	4930593A02Rik	6430503K07Rik
	4930593C16Rik	6430531B16Rik
	4930594M22Rik	6430548M08Rik
	4930594O21Rik	6430550D23Rik
	4930597O21Rik	6430562O15Rik
	4930599N23Rik	6430571L13Rik
	4930599N24Rik	6430573F11Rik
	4931406B18Rik	6430573P05Rik
	4931406C07Rik	6430584L05Rik
	4931406G06Rik	6430590A07Rik
	4931406H21Rik	6430628N08Rik
	4931406P16Rik	6430710C18Rik
	4931408C20Rik	6530402F18Rik
	4931408D14Rik	6530409C15Rik
	4931409K22Rik	6530411M01Rik
	4931414P19Rik	6530413G14Rik
	4931415C17Rik	6530437J22Rik
	4931419H13Rik	6720427I07Rik
	4931422A03Rik	6720468P15Rik
	4931423N10Rik	6720482G16Rik
	4931428F04Rik	6720483E21Rik
	4931428L18Rik	6720489N17Rik
	4931429P17Rik	6820408C15Rik
	4931440F15Rik	6820431F20Rik
	4931440P22Rik	7420426K07Rik
	4932412D23Rik	8030411F24Rik
	4932413F04Rik	8030423F21Rik
	4932416H05Rik	8030462N17Rik
	4932416K20Rik	8030474K03Rik
	4932422M17Rik	8430423G03Rik
	4932438A13Rik	8430429K09Rik
	4932441J04Rik	8430430B14Rik
	4932442E05Rik	8430432A02Rik
	4932443L11Rik	9030407P20Rik
	4932702P03Rik	9030607J07Rik
	4933401H06Rik	9030624G23Rik
	4933404K13Rik	9030624J02Rik
	4933404O12Rik	9030625G05Rik
	4933405D12Rik	9130008F23Rik
	4933405L10Rik	9130011E15Rik
	4933406C10Rik	9130015G15Rik
	4933406I18Rik	9130019O22Rik
	4933406P04Rik	9130019P16Rik
	4933407K13Rik	9130023H24Rik
	4933407L21Rik	9130024F11Rik
	4933408J17Rik	9130204K15Rik
	4933408N05Rik	9130213A22Rik
	4933411E08Rik	9130221F21Rik
	4933412A08Rik	9130221H12Rik
	4933412E12Rik	9130230L23Rik
	4933412E24Rik	9130401M01Rik
	4933412L11Rik	9130604C24Rik
	4933412O06Rik	9230009I02Rik
	4933413J09Rik	9230102O04Rik
	4933415F23Rik	9230110C19Rik
	4933416C03Rik	9230111E07Rik
	4933416E03Rik	9230114K14Rik
	4933416M07Rik	9230116N13Rik
	4933417C20Rik	9330020H09Rik
	4933417D19Rik	9330102E08Rik
	4933421A08Rik	9330104G04Rik
	4933421O10Rik	9330111N05Rik
	4933424G05Rik	9330133O14Rik
	4933424G06Rik	9330136K24Rik
	4933425D22Rik	9330151L19Rik
	4933425L06Rik	9330154J02Rik
	4933425M03Rik	9330158H04Rik
	4933427D06Rik	9330159M07Rik
	4933427D14Rik	9330160F10Rik
	4933427E11Rik	9330162012Rik
	4933428G20Rik	9330162B11Rik
	4933428P19Rik	9330171B17Rik
	4933429H19Rik	9330179D12Rik
	4933430I17Rik	9330182L06Rik
	4933430L12Rik	9330188P03Rik
	4933431C10Rik	9430007M09Rik
	4933431E20Rik	9430015G10Rik
	4933431G14Rik	9430021M05Rik
	4933431K14Rik	9430037G07Rik
	4933431K23Rik	9430038I01Rik
	4933432I03Rik	9430041J12Rik
	4933432I09Rik	9430060I03Rik
	4933433G15Rik	9430064I24Rik
	4933434E20Rik	9430076C15Rik
	4933435F18Rik	9430078K24Rik
	4933436E23Rik	9430081H08Rik
	4933437G19Rik	9430083A17Rik
	4933439C10Rik	9430091E24Rik
	4933439J24Rik	9430097D07Rik
	4933439K11Rik	9530018F02Rik
	4933440J02Rik	9530020I12Rik
	4933440N22Rik	9530026F06Rik
	5031415H12Rik	9530026P05Rik
	5031425E22Rik	9530027J09Rik
	5031434O11Rik	9530036O11Rik
	5031439G07Rik	9530046B11Rik
	5033403F01Rik	9530051G07Rik
	5033403H07Rik	9530052C20Rik
	5033404E19Rik	9530052E02Rik
	5033406O09Rik	9530059O14Rik
	5033417F24Rik	9530062K07Rik
	5033421B08Rik	9530068E07Rik
	5033428I22Rik	9530077C05Rik
	5033430I15Rik	9530080O11Rik
	5330417C22Rik	9530082P21Rik
	5330438D12Rik	9530085L11Rik
	5330438I03Rik	9530085P06Rik
	5330439A09Rik	9630001P10Rik
	5330439K02Rik	9630013D21Rik
	5430400D12Rik	9630013K17Rik
	5430402O13Rik	9630028B13Rik
	5430405H02Rik	9630028I04Rik
	5430416N02Rik	9830144P21Rik
	5430416O09Rik	9830166K06Rik
	5430421F17Rik	9930012K11Rik
	5430440P10Rik	9930014A18Rik
	5530601H04Rik	9930021J03Rik
	5730405O15Rik	9930104L06Rik
	5730409E04Rik	a
	5730414N17Rik	A030001D20Rik
	5730420D15Rik	A130006I12Rik
	5730422E09Rik	A130010J15Rik
	5730435O14Rik	A130014A01Rik
	5730437C11Rik	A130051J06Rik
	5730455P16Rik	A230005M16Rik
	5730480H06Rik	A230020J21Rik
	5730488B01Rik	A230028O05Rik
	5730507C01Rik	A230050P20Rik
	5730508B09Rik	A230051N06Rik
	5730522E02Rik	A230052G05Rik
	5730559C18Rik	A230056J06Rik
	5730585A16Rik	A230056P14Rik
	5730596B20Rik	A230060F14Rik
	5830408C22Rik	A230070E04Rik
	5830411K02Rik	A230072E10Rik
	5830417I10Rik	A230083G16Rik
	5830428M24Rik	A230083N12Rik
	5830432E09Rik	A230103J11Rik
	5830437K03Rik	A230107N01Rik
	5830444B04Rik	A2m
	5830448L01Rik	A330009N23Rik
	5830454E08Rik	A330023F24Rik
	5830462I19Rik	A330032B11Rik
	5830462O15Rik	A330033J07Rik
	5930403L14Rik	A330035P11Rik
	5930403N24Rik	A330040F15Rik
	5930412G12Rik	A330041J22Rik
	5930430L01Rik	A330048O09Rik
	5930438M14Rik	A330058E17Rik
	6030407O03Rik	A330074K22Rik
	6030408B16Rik	A330084C13Rik
	6030419C18Rik	A330094K24Rik
	6030440G07Rik	A330102I10Rik
	6030442K20Rik	A3galt2
	6030443J06Rik	A430005L14Rik
	6030445D17Rik	A430010J10Rik
	6030458C11Rik	A430018G15Rik
	6030466F02Rik	A430033K04Rik
	6230400D17Rik	A430035B10Rik
	6330403K07Rik	A430057M04Rik
	6330403L08Rik	A430072P03Rik
	6330408M09Rik	A430078G23Rik
	6330410L21Rik	A430078I02Rik
	6330415G19Rik	A430093F15Rik
	6330418K02Rik	A430105I19Rik
	6330420H09Rik	A430105J06Rik
	6330537M06Rik	A430108G06Rik
	6330549D23Rik	A4galt
	6330562C20Rik	A530013C23Rik
	6430503K07Rik	A530016L24Rik
	6430531B16Rik	A530020G20Rik
	6430548M08Rik	A530021J07Rik
	6430550D23Rik	A530072M11Rik
	6430571L13Rik	A530083I20Rik
	6430573F11Rik	A530084C06Rik
	6430573P05Rik	A530088E08Rik
	6430584L05Rik	A530099J19Rik
	6430590A07Rik	A630019I02Rik
	6430710C18Rik	A630023A22Rik
	6530402F18Rik	A630052C17Rik
	6530409C15Rik	A630066F11Rik
	6530411M01Rik	A630072M18Rik
	6530413G14Rik	A630075F10Rik
	6530437J22Rik	A630089N07Rik
	6720427I07Rik	A730013G03Rik
	6720468P15Rik	A730017C20Rik
	6720482G16Rik	A730017L22Rik
	6720483E21Rik	A730018C14Rik
	6720489N17Rik	A730020E08Rik
	6820408C15Rik	A730020M07Rik
	6820431F20Rik	A730035I17Rik
	8030411F24Rik	A730036I17Rik
	8030423F21Rik	A730043L09Rik
	8030423J24Rik	A730049N16Rik
	8030456M14Rik	A730061H03Rik
	8030462N17Rik	A730063M14Rik
	8030474K03Rik	A730081D07Rik
	8430419K02Rik	A730089K16Rik
	8430423G03Rik	A730098A19Rik
	8430429K09Rik	A830008E24Rik
	8430430B14Rik	A830011K09Rik
	8430432A02Rik	A830012C17Rik
	9030407P20Rik	A830018L16Rik
	9030607J07Rik	A830031A19Rik
	9030612E09Rik	A830035A12Rik
	9030624G23Rik	A830035O19Rik
	9030624J02Rik	A830052D11Rik
	9130008F23Rik	A830082K12Rik
	9130011E15Rik	A930001C03Rik
	9130017K11Rik	A930002H24Rik
	9130019O22Rik	A930004D18Rik
	9130019P16Rik	A930005H10Rik
	9130023H24Rik	A930006K02Rik
	9130024F11Rik	A930007A09Rik
	9130213A22Rik	A930007I19Rik
	9130214F15Rik	A930011G23Rik
	9130230N09Rik	A930012L18Rik
	9130401M01Rik	A930012O16Rik
	9130410C08Rik	A930013F10Rik
	9130604C24Rik	A930015D03Rik
	9230102O04Rik	A930016O22Rik
	9230104M06Rik	A930017K11Rik
	9230105E05Rik	A930018P22Rik
	9230110C19Rik	A930024E05Rik
	9230112D13Rik	A930032L01Rik
	9230114K14Rik	A930033H14Rik
	9230116L04Rik	A930035D04Rik
	9230116N13Rik	A930037H05Rik
	9230117E06Rik	AA386476
	9330020H09Rik	AA388235
	9330104G04Rik	AA413626
	9330111N05Rik	AA414768
	9330117O12Rik	AA465934
	9330118I20Rik	AA467197
	9330121J05Rik	AA474408
	9330133O14Rik	AA543186
	9330136K24Rik	AA986860
	9330151L19Rik	Aaas
	9330154J02Rik	Aacs
	9330158H04Rik	Aadat
	9330159F19Rik	Aaed1
	9330159M07Rik	Aagab
	9330160F10Rik	Aak1
	9330162012Rik	Aamdc
	9330171B17Rik	Aamp
	9330175E14Rik	Aanat
	9330175M20Rik	Aar2
	9330179D12Rik	Aard
	9330182L06Rik	Aars
	9330188P03Rik	Aars2
	9430015G10Rik	Aarsd1
	9430020K01Rik	Aasdh
	9430021M05Rik	Aasdhppt
	9430024E24Rik	Aass
	9430037G07Rik	Aatf
	9430038I01Rik	Aatk
	9430041J12Rik	AB124611
	9430065F17Rik	Abat
	9430076C15Rik	Abca1
	9430081H08Rik	Abca15
	9430083A17Rik	Abca16
	9430085M18Rik	Abca17
	9430091E24Rik	Abca2
	9430097D07Rik	Abca3
	9530018F02Rik	Abca4
	9530020I12Rik	Abca5
	9530026P05Rik	Abca7
	9530027J09Rik	Abcb10
	9530036O11Rik	Abcb1b
	9530046B11Rik	Abcb4
	9530051G07Rik	Abcb6
	9530052C20Rik	Abcb7
	9530052E02Rik	Abcb8
	9530059O14Rik	Abcb9
	9530062K07Rik	Abcc1
	9530068E07Rik	Abcc10
	9530077C05Rik	Abcc2
	9530080O11Rik	Abcc3
	9530082P21Rik	Abcc4
	9530085L11Rik	Abcc5
	9630001P10Rik	Abcc6
	9630002D21Rik	Abcc8
	9630013A20Rik	Abcc9
	9630013D21Rik	Abcd1
	9630014M24Rik	Abcd2
	9630028B13Rik	Abcd3
	9630028I04Rik	Abcd4
	9830166K06Rik	Abce1
	9930004E17Rik	Abcf1
	9930012K11Rik	Abcf2
	9930014A18Rik	Abcf3
	9930021J03Rik	Abcg1
	9930024M15Rik	Abcg2
	9930038B18Rik	Abcg4
	9930104L06Rik	Abcg5
	a	Abcg8
	A030001D20Rik	Abhd1
	A130006I12Rik	Abhd10
	A130010J15Rik	Abhd11
	A130014A01Rik	Abhd11os
	A130051J06Rik	Abhd12
	A130077B15Rik	Abhd13
	A230005M16Rik	Abhd14a
	A230020J21Rik	Abhd14b
	A230028O05Rik	Abhd15
	A230050P20Rik	Abhd16a
	A230051N06Rik	Abhd16b
	A230052G05Rik	Abhd17a
	A230056J06Rik	Abhd17b
	A230056P14Rik	Abhd17c
	A230060F14Rik	Abhd18
	A230065H16Rik	Abhd2
	A230065N10Rik	Abhd3
	A230070E04Rik	Abhd4
	A230072C01Rik	Abhd5
	A230072E10Rik	Abhd6
	A230077H06Rik	Abhd8
	A230083G16Rik	Abi1
	A230083N12Rik	Abi2
	A230103J11Rik	Abi3
	A230103O09Rik	Abitram
	A230107N01Rik	Abl1
	A230108P19Rik	Abl2
	A2m	Ablim1
	A2ml1	Ablim2
	A330008L17Rik	Ablim3
	A330009N23Rik	Abr
	A330023F24Rik	Abracl
	A330032B11Rik	Abraxas1
	A330033J07Rik	Abraxas2
	A330035P11Rik	Abt1
	A330040F15Rik	Abtb1
	A330041J22Rik	Abtb2
	A330074H02Rik	AC099699.1
	A330074K22Rik	AC099860.1
	A330084C13Rik	AC110556.1
	A330094K24Rik	AC121792.1
	A330102I10Rik	AC122821.1
	A430005L14Rik	AC141477.1
	A430018G15Rik	AC145556.1
	A430019L02Rik	AC153941.1
	A430027H14Rik	AC154200.1
	A430033K04Rik	AC158912.1
	A430035B10Rik	AC161166.1
	A430057M04Rik	AC163616.1
	A430072P03Rik	AC166172.1
	A430078G23Rik	AC166256.1
	A430105I19Rik	AC170598.1
	A430105J06Rik	AC241534.1
	A4galt	Acaa1a
	A530006G24Rik	Acaa1b
	A530013C23Rik	Acaca
	A530021J07Rik	Acacb
	A530032D15Rik	Acad10
	A530050N04Rik	Acad11
	A530072M11Rik	Acad12
	A530083I20Rik	Acad8
	A530083M17Rik	Acad9
	A530084C06Rik	Acadl
	A530088E08Rik	Acadm
	A530095I07Rik	Acads
	A530099J19Rik	Acadsb
	A630001G21Rik	Acadvl
	A630009H07Rik	Acan
	A630014C17Rik	Acap1
	A630019I02Rik	Acap2
	A630052C17Rik	Acap3
	A630066F11Rik	Acat1
	A630072M18Rik	Acat2
	A630075F10Rik	Acat3
	A630089N07Rik	Acbd3
	A730013G03Rik	Acbd4
	A730017C20Rik	Acbd5
	A730017L22Rik	Acbd6
	A730020E08Rik	Acbd7
	A730035I17Rik	Accs
	A730043L09Rik	Acd
	A730046J19Rik	Ace
	A730056A06Rik	Acer1
	A730060N03Rik	Acer2
	A730061H03Rik	Acer3
	A730063M14Rik	Ache
	A730071L15Rik	Acin1
	A730081D07Rik	Ackr2
	A730085E03Rik	Ackr3
	A730089K16Rik	Ackr4
	A730091E23Rik	Acly
	A830005F24Rik	Aco1
	A830008E24Rik	Aco2
	A830011K09Rik	Acot1
	A830012C17Rik	Acot11
	A830018L16Rik	Acot12
	A830031A19Rik	Acot13
	A830035A12Rik	Acot2
	A830035O19Rik	Acot3
	A830052D11Rik	Acot4
	A830073O21Rik	Acot5
	A830080D01Rik	Acot6
	A830082K12Rik	Acot7
	A830092H15Rik	Acot8
	A930001C03Rik	Acot9
	A930002H24Rik	Acox1
	A930003O13Rik	Acox2
	A930004D18Rik	Acox3
	A930005H10Rik	Acp1
	A930006K02Rik	Acp2
	A930007I19Rik	Acp4
	A930011G23Rik	Acp5
	A930012L18Rik	Acp6
	A930012O16Rik	Acp7
	A930013F10Rik	Acpp
	A930014D07Rik	Acrbp
	A930015D03Rik	Acsbg1
	A930015P04Rik	Acsf2
	A930016O22Rik	Acsf3
	A930017M01Rik	Acsl1
	A930018P22Rik	Acsl3
	A930024E05Rik	Acsl4
	A930029G22Rik	Acsl5
	A930032L01Rik	Acsl6
	A930033H14Rik	Acss1
	A930033M14Rik	Acss2
	A930035D04Rik	Acta1
	A930037H05Rik	Acta2
	AA386476	Actb
	AA387883	Acte1
	AA388235	Actg1
	AA414768	Actg2
	AA465934	Actl10
	AA467197	Actl11
	AA474408	Actl6a
	AA543186	Actl6b
	AA543401	Actn1
	AA645442	Actn2
	AA914427	Actn3
	Aaas	Actn4
	Aacs	Actr10
	Aadat	Actr1a
	Aaed1	Actr1b
	Aagab	Actr2
	Aak1	Actr3
	Aamdc	Actr3b
	Aamp	Actr5
	Aanat	Actr6
	Aar2	Actr8
	Aard	Acvr1
	Aars	Acvr1b
	Aars2	Acvr1c
	Aarsd1	Acvr2a
	Aasdh	Acvr2b
	Aasdhppt	Acvrl1
	Aatf	Acy1
	Aatk	Acy3
	AB041806	Acyp1
	AB124611	Acyp2
	Abat	Ada
	Abca1	Adad1
	Abca13	Adad2
	Abca14	Adal
	Abca15	Adam10
	Abca16	Adam11
	Abca17	Adam12
	Abca2	Adam15
	Abca3	Adam17
	Abca4	Adam18
	Abca5	Adam19
	Abca7	Adam1a
	Abca8b	Adam22
	Abcb10	Adam23
	Abcb1a	Adam30
	Abcb1b	Adam33
	Abcb4	Adam5
	Abcb6	Adam8
	Abcb7	Adam9
	Abcb8	Adamts1
	Abcb9	Adamts10
	Abcc1	Adamts12
	Abcc10	Adamts14
	Abcc3	Adamts15
	Abcc4	Adamts16
	Abcc5	Adamts17
	Abcc6	Adamts19
	Abcc8	Adamts2
	Abcc9	Adamts20
	Abcd1	Adamts3
	Abcd2	Adamts4
	Abcd3	Adamts5
	Abcd4	Adamts6
	Abce1	Adamts7
	Abcf1	Adamts8
	Abcf2	Adamts9
	Abcf3	Adamtsl1
	Abcg1	Adamtsl2
	Abcg2	Adamtsl3
	Abcg4	Adamtsl4
	Abhd1	Adamtsl5
	Abhd10	Adap1
	Abhd11	Adap2
	Abhd11os	Adar
	Abhd12	Adarb1
	Abhd12b	Adat1
	Abhd13	Adat2
	Abhd14a	Adat3
	Abhd14b	Adck1
	Abhd15	Adck2
	Abhd16a	Adck5
	Abhd16b	Adcy1
	Abhd17a	Adcy2
	Abhd17b	Adcy3
	Abhd17c	Adcy4
	Abhd18	Adcy5
	Abhd2	Adcy6
	Abhd3	Adcy7
	Abhd4	Adcy9
	Abhd5	Adcyap1r1
	Abhd6	Add1
	Abhd8	Add2
	Abi1	Add3
	Abi2	Adgra1
	Abi3	Adgra2
	Abi3bp	Adgra3
	Abitram	Adgrb1
	Abl1	Adgrb2
	Abl2	Adgrb3
	Ablim1	Adgrd1
	Ablim2	Adgre5
	Ablim3	Adgrg1
	Abr	Adgrg3
	Abracl	Adgrl1
	Abraxas1	Adgrl2
	Abraxas2	Adgrl3
	Abt1	Adgrv1
	Abtb1	Adh4
	Abtb2	Adh5
	AC099699.1	Adhfe1
	AC099860.1	Adi1
	AC113595.1	Adipor1
	AC115752.1	Adipor2
	AC115893.1	Adk
	AC117232.1	Adm
	AC121792.1	Adm2
	AC122821.1	Adnp
	AC124413.1	Adnp2
	AC126262.1	Ado
	AC131692.1	Adora1
	AC135859.1	Adora2a
	AC137513.1	Adora2b
	AC137708.1	Adpgk
	AC141477.1	Adprh
	AC145556.1	Adprhl1
	AC149067.1	Adprhl2
	AC151602.1	Adprm
	AC153579.1	Adprs
	AC153941.1	Adra1b
	AC154200.1	Adra1d
	AC154607.1	Adra2a
	AC158912.1	Adra2b
	AC159140.3	Adra2c
	AC161166.1	Adrb1
	AC163616.1	Adrb2
	AC166172.1	Adrm1
	AC166256.1	Adsl
	AC170598.1	Adss
	AC241534.1	Adssl1
	Acaa1a	Adtrp
	Acaa1b	Aebp1
	Acaa2	Aebp2
	Acaca	Aen
	Acacb	Aes
	Acad10	AF357399
	Acad11	AF529169
	Acad12	Afap1
	Acad8	Afap1l1
	Acad9	Afap1l2
	Acadl	Afdn
	Acadm	Aff1
	Acads	Aff3
	Acadsb	Aff4
	Acadvl	Afg1l
	Acan	Afg3l1
	Acap1	Afg3l2
	Acap2	Afmid
	Acap3	Aftph
	Acat1	Aga
	Acat2	Agap1
	Acbd3	Agap2
	Acbd4	Agap3
	Acbd5	Agbl3
	Acbd6	Agbl5
	Acbd7	Ager
	Accs	Agfg1
	Acd	Agfg2
	Ace	Aggf1
	Acer2	Agk
	Acer3	Agl
	Ache	Agmat
	Acin1	Ago1
	Ackr3	Ago2
	Ackr4	Ago3
	Acly	Ago4
	Aco1	Agpat1
	Aco2	Agpat2
	Acot1	Agpat3
	Acot11	Agpat4
	Acot12	Agpat5
	Acot13	Agps
	Acot2	Agrn
	Acot3	Agrp
	Acot4	Agt
	Acot5	Agtpbp1
	Acot6	Agtrap
	Acot7	Agxt
	Acot8	Ahctf1
	Acot9	Ahcy
	Acox1	Ahcyl1
	Acox2	Ahcyl2
	Acox3	Ahdc1
	Acp1	Ahi1
	Acp2	Ahnak
	Acp5	Ahnak2
	Acp6	Ahr
	Acp7	Ahrr
	Acpt	Ahsa1
	Acrbp	Ahsa2
	Acsbg1	Ahsg
	Acsf2	AI182371
	Acsf3	AI197445
	Acsl1	AI314180
	Acsl3	AI413582
	Acsl4	AI427809
	Acsl5	AI429214
	Acsl6	AI463170
	Acss1	AI467606
	Acss2	AI480526
	Acss3	AI506816
	Acta1	AI597479
	Acta2	AI606473
	Actb	AI661453
	Actg1	AI837181
	Actl10	AI839979
	Actl11	AI854703
	Actl6a	AI987944
	Actl6b	Aicda
	Actl7a	Aida
	Actn1	Aif1
	Actn2	Aif1l
	Actn3	Aifm1
	Actn4	Aifm2
	Actr10	Aifm3
	Actr1a	Aig1
	Actr1b	Aimp1
	Actr2	Aimp2
	Actr3	Aip
	Actr3b	Aipl1
	Actr5	Aire
	Actr6	Airn
	Actr8	Ajap1
	Actrt3	Ajm1
	Acvr1	Ajuba
	Acvr1b	Ak1
	Acvr1c	Ak2
	Acvr2a	Ak3
	Acvr2b	Ak4
	Acvrl1	Ak5
	Acy1	Ak6
	Acyp1	Ak7
	Acyp2	Ak8
	Ada	Akain1
	Adad1	Akap1
	Adad2	Akap10
	Adal	Akap11
	Adam10	Akap12
	Adam11	Akap13
	Adam12	Akap17b
	Adam15	Akap5
	Adam17	Akap6
	Adam18	Akap7
	Adam19	Akap8
	Adam1a	Akap8l
	Adam1b	Akap9
	Adam22	Akip1
	Adam23	Akirin1
	Adam3	Akirin2
	Adam30	Akna
	Adam33	Akr1a1
	Adam5	Akr1b10
	Adam9	Akr1b3
	Adamts1	Akr1b8
	Adamts10	Akr1c19
	Adamts12	Akr1cl
	Adamts14	Akr1e1
	Adamts15	Akr7a5
	Adamts17	Akt1
	Adamts18	Akt1s1
	Adamts19	Akt2
	Adamts2	Akt3
	Adamts20	Aktip
	Adamts3	AL607088.1
	Adamts5	AL731706.1
	Adamts6	AL732309.1
	Adamts7	AL807811.1
	Adamts8	AL831766.1
	Adamts9	AL845275.1
	Adamtsl1	Alad
	Adamtsl3	Alas1
	Adamtsl4	Alcam
	Adamtsl5	Aldh16a1
	Adap1	Aldh18a1
	Adap2	Aldh1a1
	Adar	Aldh1a2
	Adarb1	Aldh1a3
	Adarb2	Aldh1b1
	Adat1	Aldh1l1
	Adat2	Aldh1l2
	Adat3	Aldh2
	Adck1	Aldh3a1
	Adck5	Aldh3a2
	Adcy1	Aldh3b1
	Adcy2	Aldh3b2
	Adcy3	Aldh3b3
	Adcy4	Aldh4a1
	Adcy5	Aldh5a1
	Adcy6	Aldh6a1
	Adcy7	Aldh7a1
	Adcy8	Aldh9a1
	Adcy9	Aldoa
	Adcyap1	Aldoart1
	Adcyap1r1	Aldoart2
	Add1	Aldoc
	Add3	Alg1
	Adgb	Alg10b
	Adgra2	Alg11
	Adgra3	Alg12
	Adgrb1	Alg13
	Adgrb2	Alg14
	Adgrb3	Alg2
	Adgre5	Alg3
	Adgrg1	Alg5
	Adgrg2	Alg6
	Adgrg3	Alg8
	Adgrg6	Alg9
	Adgrl1	Alk
	Adgrl2	Alkbh1
	Adgrl3	Alkbh2
	Adgrl4	Alkbh3
	Adgrv1	Alkbh4
	Adh1	Alkbh5
	Adh5	Alkbh6
	Adhfe1	Alkbh7
	Adi1	Alkbh8
	Adipor1	Alms1
	Adipor2	Alox12
	Adk	Alox12b
	Adm	Alox12e
	Adm2	Alox15
	Adnp	Alox5ap
	Adnp2	Alox8
	Ado	Aloxe3
	Adora1	Alpk1
	Adora2a	Alpk2
	Adora2b	Alpk3
	Adpgk	Alpl
	Adprh	Alppl2
	Adprhl2	Als2
	Adprm	Als2cl
	Adra1a	Als2cr11
	Adra1b	Alx1
	Adra2a	Alx3
	Adra2b	Alx4
	Adra2c	Alyref
	Adrb1	Alyref2
	Adrb2	Amacr
	Adrb3	Ambp
	Adrm1	Ambra1
	Adsl	Amd1
	Adss	Amd2
	Adssl1	Amdhd2
	Adtrp	Amer1
	Aebp1	Amer2
	Aebp2	Amer3
	Aen	Amfr
	Aes	Amh
	AF357399	Amhr2
	AF529169	Amigo1
	Afap1	Amigo2
	Afap1l1	Amigo3
	Afap1l2	Ammecr1
	Afdn	Ammecr1l
	Aff1	Amn
	Aff2	Amn1
	Aff3	Amot
	Aff4	Amotl1
	Afg1l	Amotl2
	Afg3l1	Ampd2
	Afg3l2	Ampd3
	Afmid	Amt
	Aftph	Amy1
	Aga	Amz1
	Agap1	Amz2
	Agap2	Anapc1
	Agap3	Anapc10
	Agbl1	Anapc13
	Agbl2	Anapc15
	Agbl3	Anapc16
	Agbl4	Anapc2
	Agbl5	Anapc4
	Agfg1	Anapc5
	Agfg2	Anapc7
	Aggf1	Ang
	Agk	Angel1
	Agl	Angel2
	Ago1	Angpt4
	Ago2	Angptl1
	Ago3	Angptl2
	Ago4	Angptl4
	Agpat1	Angptl6
	Agpat2	Ank
	Agpat3	Ank1
	Agpat4	Ank2
	Agpat5	Ank3
	Agps	Ankdd1a
	Agrn	Ankdd1b
	Agrp	Ankfy1
	Agt	Ankhd1
	Agtpbp1	Ankib1
	Agtr1b	Ankle1
	Agtrap	Ankle2
	Ahctf1	Ankmy1
	Ahcy	Ankmy2
	Ahcyl1	Ankrd10
	Ahcyl2	Ankrd11
	Ahdc1	Ankrd12
	Ahi1	Ankrd13a
	Ahnak	Ankrd13b
	Ahnak2	Ankrd13c
	Ahr	Ankrd13d
	Ahrr	Ankrd16
	Ahsa1	Ankrd17
	Ahsa2	Ankrd2
	Ahsg	Ankrd22
	AI115009	Ankrd23
	AI197445	Ankrd24
	AI314180	Ankrd26
	AI413582	Ankrd27
	AI427809	Ankrd28
	AI429214	Ankrd31
	AI464131	Ankrd33
	AI467606	Ankrd33b
	AI480526	Ankrd34a
	AI506816	Ankrd34b
	AI597479	Ankrd35
	AI606473	Ankrd36
	AI646519	Ankrd37
	AI661453	Ankrd39
	AI837181	Ankrd40
	AI839979	Ankrd42
	AI854703	Ankrd44
	AI987944	Ankrd45
	Aicda	Ankrd46
	Aida	Ankrd49
	Aif1l	Ankrd50
	Aifm1	Ankrd52
	Aifm2	Ankrd53
	Aifm3	Ankrd54
	Aig1	Ankrd55
	Aim1	Ankrd6
	Aim1l	Ankrd60
	Aim2	Ankrd63
	Aimp1	Ankrd65
	Aimp2	Ankrd7
	Aip	Ankrd9
	Aire	Anks1
	Airn	Anks1b
	Ajap1	Anks3
	Ajm1	Anks6
	Ajuba	Ankzf1
	Ak1	Anln
	Ak2	Ano1
	Ak3	Ano10
	Ak4	Ano2
	Ak5	Ano4
	Ak6	Ano5
	Ak7	Ano6
	Ak8	Ano7
	Ak9	Ano8
	Akain1	Ano9
	Akap1	Anp32a
	Akap10	Anp32b
	Akap11	Anp32e
	Akap12	Anpep
	Akap13	Antkmt
	Akap17b	Antxr1
	Akap5	Antxr2
	Akap6	Anxa11
	Akap7	Anxa2
	Akap8	Anxa3
	Akap8l	Anxa4
	Akap9	Anxa5
	Akip1	Anxa6
	Akirin1	Anxa7
	Akirin2	Anxa9
	Akna	Aoc1
	Akr1a1	Aoc2
	Akr1b10	Aoc3
	Akr1b3	Aopep
	Akr1b8	Aox1
	Akr1c14	Aox2
	Akr1cl	Aox3
	Akr1e1	Aox4
	Akr7a5	Ap1ar
	Akt1	Ap1b1
	Akt1s1	Ap1g1
	Akt2	Ap1g2
	Akt3	Ap1m1
	Aktip	Ap1m2
	AL607088.1	Ap1s1
	AL731706.1	Ap1s2
	AL732309.1	Ap1s3
	AL807811.1	Ap2a1
	AL844849.1	Ap2a2
	AL845275.1	Ap2b1
	Alad	Ap2m1
	Alas1	Ap2s1
	Alcam	Ap3b1
	Aldh16a1	Ap3b2
	Aldh18a1	Ap3d1
	Aldh1a1	Ap3m1
	Aldh1a2	Ap3m2
	Aldh1a3	Ap3s1
	Aldh1b1	Ap3s2
	Aldh1l1	Ap4b1
	Aldh1l2	Ap4e1
	Aldh2	Ap4m1
	Aldh3a2	Ap4s1
	Aldh3b1	Ap5b1
	Aldh4a1	Ap5s1
	Aldh5a1	Ap5z1
	Aldh6a1	Apaf1
	Aldh7a1	Apba1
	Aldh9a1	Apba2
	Aldoa	Apba3
	Aldoart1	Apbb1
	Alg1	Apbb1ip
	Alg10b	Apbb2
	Alg11	Apbb3
	Alg12	Apc
	Alg13	Apc2
	Alg14	Apcdd1
	Alg2	Apeh
	Alg3	Apex1
	Alg5	Apex2
	Alg6	Aph1a
	Alg8	Aph1b
	Alg9	Aph1c
	Alk	Api5
	Alkal2	Apip
	Alkbh1	Aplf
	Alkbh2	Apln
	Alkbh3	Aplp1
	Alkbh4	Aplp2
	Alkbh5	Apmap
	Alkbh7	Apoa1
	Alkbh8	Apoa2
	Alms1	Apobec2
	Alox12	Apobec3
	Alox12b	Apobec4
	Alox12e	Apobr
	Aloxe3	Apoc1
	Alpk1	Apod
	Alpk3	Apoe
	Alpl	Apoh
	Als2	Apol10b
	Als2cl	Apol6
	Als2cr11	Apol7d
	Alx1	Apol8
	Alx3	Apol9b
	Alx4	Apold1
	Alyref	Apom
	Alyref2	Apon
	Amacr	Apoo
	Ambp	Apool
	Ambra1	Apopt1
	Amd1	App
	Amdhd1	Appbp2
	Amdhd2	Appbp2os
	Amer1	Appl1
	Amer2	Appl2
	Amer3	Aprt
	Amfr	Aptx
	Amh	Aqp10-ps
	Amhr2	Aqp11
	Amigo1	Aqp12
	Amigo2	Aqp2
	Ammecr1	Aqp3
	Ammecr1l	Aqp5
	Amn	Aqp6
	Amn1	Aqp7
	Amot	Aqp8
	Amotl1	Aqr
	Amotl2	Ar
	Ampd2	Araf
	Ampd3	Arap1
	Amph	Arap2
	Amz1	Arap3
	Amz2	Arc
	Anapc1	Arcn1
	Anapc10	Areg
	Anapc11	Arel1
	Anapc13	Arf1
	Anapc15	Arf2
	Anapc16	Arf3
	Anapc2	Arf4
	Anapc4	Arf4os
	Anapc5	Arf5
	Anapc7	Arf6
	Ang	Arfgap1
	Angel1	Arfgap2
	Angel2	Arfgap3
	Angpt1	Arfgef1
	Angptl1	Arfgef2
	Angptl2	Arfgef3
	Angptl4	Arfip1
	Angptl6	Arfip2
	Ank	Arfrp1
	Ank1	Arg1
	Ank2	Arg2
	Ank3	Arglu1
	Ankdd1b	Arhgap1
	Ankef1	Arhgap10
	Ankfy1	Arhgap11a
	Ankhd1	Arhgap12
	Ankib1	Arhgap17
	Ankle1	Arhgap18
	Ankle2	Arhgap19
	Ankmy1	Arhgap20
	Ankmy2	Arhgap20os
	Ankra2	Arhgap21
	Ankrd1	Arhgap22
	Ankrd10	Arhgap23
	Ankrd11	Arhgap24
	Ankrd12	Arhgap26
	Ankrd13a	Arhgap27
	Ankrd13b	Arhgap28
	Ankrd13c	Arhgap29
	Ankrd13d	Arhgap30
	Ankrd16	Arhgap31
	Ankrd17	Arhgap33
	Ankrd22	Arhgap33os
	Ankrd23	Arhgap35
	Ankrd24	Arhgap39
	Ankrd26	Arhgap4
	Ankrd27	Arhgap40
	Ankrd28	Arhgap42
	Ankrd29	Arhgap44
	Ankrd31	Arhgap45
	Ankrd33b	Arhgap5
	Ankrd34a	Arhgap8
	Ankrd34b	Arhgap9
	Ankrd35	Arhgdia
	Ankrd36	Arhgdib
	Ankrd37	Arhgdig
	Ankrd39	Arhgef1
	Ankrd40	Arhgef10
	Ankrd42	Arhgef10l
	Ankrd44	Arhgef11
	Ankrd45	Arhgef12
	Ankrd46	Arhgef15
	Ankrd49	Arhgef17
	Ankrd50	Arhgef18
	Ankrd52	Arhgef19
	Ankrd53	Arhgef2
	Ankrd54	Arhgef25
	Ankrd55	Arhgef26
	Ankrd6	Arhgef28
	Ankrd60	Arhgef3
	Ankrd63	Arhgef33
	Ankrd7	Arhgef37
	Ankrd9	Arhgef39
	Anks1	Arhgef4
	Anks1b	Arhgef40
	Anks3	Arhgef5
	Anks6	Arhgef6
	Ankzf1	Arhgef7
	Anln	Arhgef9
	Ano1	Arid1a
	Ano10	Arid1b
	Ano3	Arid2
	Ano4	Arid3a
	Ano5	Arid3b
	Ano6	Arid3c
	Ano8	Arid4a
	Anp32a	Arid5a
	Anp32b	Arid5b
	Anp32e	Arih1
	Anpep	Arih2
	Antxr1	Arl1
	Antxr2	Arl10
	Anxa11	Arl13b
	Anxa13	Arl14ep
	Anxa2	Arl14epl
	Anxa3	Arl15
	Anxa4	Arl16
	Anxa5	Arl2
	Anxa6	Arl2bp
	Anxa7	Arl3
	Aopep	Arl4a
	Aox1	Arl4c
	Aox2	Arl4d
	Aox3	Arl5a
	Ap1ar	Arl5b
	Ap1b1	Arl5c
	Ap1g1	Arl6
	Ap1g2	Arl6ip1
	Ap1m1	Arl6ip4
	Ap1m2	Arl6ip5
	Ap1s1	Arl6ip6
	Ap1s2	Arl8a
	Ap1s3	Arl8b
	Ap2a1	Armc1
	Ap2a2	Armc10
	Ap2b1	Armc2
	Ap2m1	Armc3
	Ap2s1	Armc5
	Ap3b1	Armc6
	Ap3b2	Armc7
	Ap3d1	Armc8
	Ap3m1	Armc9
	Ap3m2	Armcx1
	Ap3s1	Armcx2
	Ap3s2	Armcx3
	Ap4b1	Armcx4
	Ap4e1	Armcx5
	Ap4m1	Armcx6
	Ap4s1	Armh1
	Ap5b1	Armh2
	Ap5m1	Armh3
	Ap5s1	Armt1
	Ap5z1	Arnt
	Apaf1	Arnt2
	Apba1	Arntl
	Apba2	Arntl2
	Apba3	Arpc1a
	Apbb1	Arpc1b
	Apbb1ip	Arpc2
	Apbb2	Arpc3
	Apbb3	Arpc4
	Apc	Arpc5
	Apc2	Arpc5l
	Apcdd1	Arpin
	Apeh	Arpp19
	Apela	Arrb1
	Apex1	Arrb2
	Apex2	Arrdc1
	Aph1a	Arrdc2
	Aph1b	Arrdc3
	Aph1c	Arrdc4
	Api5	Arrdc5
	Apip	Arsa
	Apitd1	Arsb
	Aplf	Arsi
	Apln	Arsk
	Aplp1	Art3
	Aplp2	Art5
	Apmap	Artn
	Apoa1	Arv1
	Apoa1bp	Arvcf
	Apoa2	Arx
	Apob	As3mt
	Apobec1	Asah1
	Apobec2	Asah2
	Apobec3	Asap1
	Apobec4	Asap2
	Apobr	Asap3
	Apoc1	Asb1
	Apoe	Asb10
	Apof	Asb13
	Apoh	Asb15
	Apol7d	Asb16
	Apold1	Asb18
	Apon	Asb2
	Apoo	Asb3
	Apool	Asb5
	Apopt1	Asb6
	App	Asb7
	Appbp2	Asb8
	Appbp2os	Ascc1
	Appl1	Ascc2
	Appl2	Ascc3
	Aprt	Ascl1
	Aptx	Ascl2
	Aqp10-ps	Ascl4
	Aqp11	Ascl5
	Aqp2	Asdurf
	Aqp3	Asf1a
	Aqp5	Asf1b
	Aqp6	Asgr1
	Aqr	Asgr2
	Ar	Ash1l
	Araf	Ash2l
	Arap1	Asic1
	Arap2	Asic2
	Arc	Asic3
	Arcn1	Asic4
	Areg	Asl
	Arel1	Asmt
	Arf1	Asna1
	Arf2	Asns
	Arf3	Asnsd1
[truncated: 18,118 more rows]

## Sheet: Figure 4d
Figure 4d
	Associated.Gene.Name	FPKM.THY1+.Sox3.cKO.1	FPKM.THY1+.Sox3.cKO.2	FPKM.THY1+.Sox3.cKO.3	FPKM.THY1+.WT.1	FPKM.THY1+.WT.2	FPKM.THY1+.WT.3
	Sox3	0	0	0.0433787	8.63231	9.52876	11.7392
	Neurog3	0.418276	0.707314	0.174163	6.10492	8.61769	5.91461
	Cthrc1	0.22907	0.183997	0.543671	2.71301	2.62671	2.25982
	Fbxo40	0.319544	0.213891	0.275487	1.59169	2.04105	1.92185
	Mobp	0.0575414	0.0420176	0.0413842	0.347549	0.41368	0.450172
	Lmo1	1.64605	1.27132	2.33735	8.0468	7.25964	4.98321
	Pla2g1b	0.998527	0.763859	0.877735	2.15187	3.94827	3.89235
	Abca13	0.0635551	0.0689861	0.0770057	0.143895	0.268283	0.306461
	Aspg	0.546012	0.431931	0.458144	1.15904	2.03631	1.53677
	Grm8	0.116607	0.13876	0.0911119	0.245353	0.418382	0.47138
	H2-Q2	1.16583	1.58154	1.31174	3.6072	4.30248	3.71951
	2610028E06Rik	0.0916074	0.0817581	0.28184	0.411638	0.860282	0.240352
	Sntg2	0.640057	0.939783	0.871168	2.07755	2.79617	1.99353
	Onecut2	0.0734256	0.210152	0.126861	0.27549	0.400457	0.499556
	Lhx8	0.369396	0.842516	0.613342	1.71258	1.48767	1.29226
	Gm16222	1.90668	1.7483	1.85971	6.56409	5.62857	2.85079
	Mageb10-ps	17.5897	9.74169	9.59484	37.7951	30.393	26.6029
	Gm12031	3.40646	2.46112	1.14072	8.53856	7.26922	3.40479
	Gm9785	3.84115	3.57722	3.25905	8.78021	9.179	7.92227
	Gm14455	0.505534	0.380684	0.70823	1.11046	1.43673	1.29322
	Foxf1	10.0514	9.65979	9.40311	19.3298	24.3405	21.4807
	Trib3	1.34014	2.05038	1.72496	3.02633	4.63666	3.71707
	Zcchc12	2.60216	2.22949	2.47036	6.11366	5.40916	4.86885
	Six4	3.02639	1.59996	2.68147	5.02543	4.78284	6.81762
	Gm13061	3.52299	2.8708	3.63539	7.91528	8.27737	5.89429
	Pla2g2d	0.529016	0.849849	0.75732	1.46994	1.58377	1.36419
	Hspa1a	0.561981	0.644862	0.574651	1.20373	1.26979	1.39624
	Cpsf4l	0.618877	1.17203	0.676697	1.64239	1.70103	1.74257
	Lin28a	24.502	28.8035	26.8032	47.1938	55.7045	61.2946
	Sh3yl1	3.41014	1.81189	1.85456	6.08169	5.53526	3.73208
	Mageb7-ps	7.523	4.70863	5.23883	13.1706	12.5554	11.4157
	Terc	87.2004	71.2442	85.8105	186.297	191.572	122.806
	Eif2c5	3.39981	3.07702	4.10398	6.87008	8.33098	6.08078
	Epb4.1l4a	2.64848	2.82705	2.04192	4.14303	5.35795	5.78073
	E230008N13Rik	0.820012	1.56089	1.18259	1.69637	2.8751	2.4742
	Cass4	0.749996	0.850881	1.05595	1.51165	1.73409	1.93443
	Mageb8-ps	4.16805	3.95425	4.24083	8.43761	7.91601	7.78422
	Xlr5c	3.29861	2.50781	2.95327	5.80345	5.95791	5.51331
	Slc1a4	1.25213	1.38724	1.11584	1.92075	2.37307	2.99069
	Pgm5	1.02336	0.703853	0.965589	1.68149	2.19029	1.43857
	Podxl	2.97758	2.82835	3.8772	5.10366	6.19214	7.07971
	Hist1h4f	49.4229	40.6268	47.3313	94.4266	100.625	66.7923
	Rgs16	1.14506	1.4747	1.41425	3.04253	2.23517	2.12963
	Igfbpl1	1.17876	1.28477	1.2379	2.08924	2.63981	2.14575
	Gm41	28.6994	27.063	29.1021	52.8756	57.2641	41.9449
	Gm6880	12.7607	12.4504	11.5497	23.7934	23.9457	17.9319
	2010107G23Rik	5.76602	6.54679	6.4481	11.1917	12.2316	8.90397
	Lrrc28	4.71131	3.49451	3.86156	7.43311	6.82852	6.69841
	Adcy10	2.56067	2.50941	2.72168	3.93215	4.57726	4.6839
	l7Rn6	8.99285	7.73713	7.7729	15.4151	14.6028	11.1847
	Gm15097	1.65782	2.13059	1.83616	2.96912	3.08093	3.23614
	Nip7	32.672	26.983	27.8151	54.9063	49.2471	39.1134
	Polr1c	54.8569	48.4542	48.6265	88.3319	87.3875	70.3792
	Mgmt	14.796	16.7562	14.2084	25.3413	28.6788	19.4864
	Narfl	7.80658	7.94788	7.29062	12.6704	13.4193	10.9177
	Crabp1	42.1455	42.2169	46.0395	83.8904	67.1937	58.1171
	Tmem107	8.74181	10.0121	7.70608	14.6888	16.2548	10.6558
	Sap30	6.41785	5.23981	6.07155	9.83765	9.72966	8.57788
	Mrps16	86.6128	67.3573	78.0307	149.668	120.198	94.4193
	Fmr1nb	18.0909	14.0469	17.4609	29.6134	24.5359	23.8466
	Gm10439	5.38459	3.90269	5.47184	8.43767	8.06895	6.76688
	Spata33	10.799	10.8646	14.1527	18.78	19.2798	16.485
	Cdk6	3.66708	3.62116	3.92562	5.98699	5.49133	5.60136
	Cenpw	11.0912	11.5419	12.1376	18.2895	19.7972	14.7975
	Bola2	23.8012	18.3405	21.0298	37.0744	31.8154	27.8117
	Greb1l	3.8367	6.11984	3.73412	3.06249	3.03537	2.87989
	Arhgef40	3.71533	5.77067	4.46759	3.18382	3.32999	2.62234
	Adcy5	3.53684	4.53406	3.72568	2.09647	2.77404	2.91465
	Axl	27.3819	39.1367	27.8354	22.2083	22.2134	17.5037
	Tshz1	4.49633	6.74168	5.10652	3.34814	3.8758	3.32207
	Il6st	34.6263	50.0845	28.1123	21.9972	27.9242	22.6835
	Mmp14	27.9887	35.6866	25.6472	19.0059	20.0279	18.523
	Hdc	2.43562	2.78468	2.50481	1.75255	1.57364	1.60386
	Slc6a8	2.29703	2.80504	2.45388	1.63535	1.73677	1.36584
	Rin3	1.85012	3.25371	2.45909	1.63341	1.45134	1.58249
	Zfp618	4.36105	4.96955	4.18721	2.4958	2.94567	3.08168
	Sh3rf1	1.94999	3.45147	2.67469	1.72012	1.7853	1.37348
	Zfp592	3.00053	4.82517	3.29293	2.03917	2.39639	2.40017
	Egr1	24.9731	37.1873	26.4383	18.8557	18.1468	17.2822
	Gm10603	1.52947	1.85783	1.79116	0.945737	0.850149	1.37438
	Cntnap1	1.86968	2.73475	2.51091	1.28355	1.50596	1.51405
	Sall2	2.34627	3.35821	2.63291	1.59226	1.87521	1.53244
	Itga5	2.0439	2.52893	2.49081	1.31204	1.53064	1.38128
	Soga1	3.60934	6.34403	5.01663	2.73536	2.95508	3.14624
	Col23a1	6.65517	8.10238	4.94089	3.95534	4.21837	3.43643
	Slc7a8	6.96877	9.58811	7.55929	4.16857	4.2546	5.64623
	Gm26690	3.633	3.8636	4.4769	1.89622	2.01382	3.17139
	Nfia	3.20938	5.66752	3.27537	2.36193	2.55404	2.0843
	Gpr124	3.29337	5.01407	3.14267	1.94453	2.27484	2.3412
	Plagl1	14.6372	19.3524	12.4618	8.63471	8.69901	9.50885
	Mamld1	1.66826	2.9147	2.05054	1.40216	1.2578	1.03862
	Pygm	4.21409	7.50321	3.72283	2.80997	2.99932	2.91894
	Nynrin	4.30846	8.15434	4.66495	2.78768	3.66861	3.23455
	Hs3st3a1	2.28081	2.99577	2.20161	1.46688	1.78669	0.975539
	Ptch2	6.90646	13.204	9.09899	4.75404	5.90156	5.7295
	Kcnq4	1.08683	1.7595	1.48858	0.665219	0.899461	0.848829
	Kirrel	2.17142	3.68537	1.88079	1.19852	1.62559	1.48747
	Aff2	1.02169	1.83617	1.11954	0.804093	0.75632	0.597326
	Zfp423	1.46298	2.13657	1.88117	0.867335	1.15934	1.01512
	Tenm2	0.620489	0.901865	0.67789	0.338564	0.338813	0.545764
	Nrk	47.6842	82.5522	39.1201	27.5368	34.1901	31.9255
	Nr2f2	10.8407	18.2179	10.0195	7.37738	7.63576	6.58484
	Ebf1	7.0126	13.7609	7.10207	4.80163	5.77104	4.71921
	Tet1	2.08577	3.52968	1.67138	1.37812	1.50821	1.09328
	Gm26883	17.4516	30.0089	16.8145	11.0283	13.2874	11.0601
	Tshz2	12.8011	22.3284	12.5126	8.10131	9.8201	8.26742
	Sorcs2	7.0439	11.951	5.86003	4.12737	4.97198	4.36516
	Tgfbr3	9.74855	17.8077	7.77244	5.8306	7.31198	5.87112
	Sema5a	6.17889	9.13682	5.59961	3.60601	3.68339	4.13439
	Tenm4	3.95931	7.05285	4.06419	2.10954	2.77923	3.21456
	St8sia2	1.54503	2.65089	1.52997	0.807609	1.18443	1.07217
	Gm26751	3.89737	7.78351	3.60142	2.2455	3.14211	2.71565
	Sulf2	25.1325	48.7092	24.0182	14.2854	19.2623	18.2732
	Sned1	5.84031	13.2557	6.86706	4.30627	5.40958	3.97375
	Nhsl2	3.49583	5.85798	3.62319	1.82363	2.29326	2.73693
	Aox1	1.42788	2.9352	1.31688	1.03305	1.08754	0.818874
	Rims4	6.70258	13.3359	6.41428	4.37495	5.24109	4.20192
	Peg3	32.6597	51.5902	27.1958	17.8448	21.1893	19.8344
	Zim1	16.7137	28.0717	13.5051	10.0596	11.3214	8.9903
	Col26a1	2.56994	2.64053	1.63692	1.2736	1.36485	0.97413
	Efna5	3.39696	4.81776	3.39255	1.82977	1.72886	2.54144
	BC067074	1.81807	3.06531	1.69027	1.02863	1.1636	1.24382
	C1qtnf1	1.33184	2.52225	1.05651	0.917504	0.727851	0.818194
	Dchs1	2.88798	4.4443	2.91551	1.40663	1.72561	2.11488
	Tshz3	3.87687	5.88152	3.49541	2.15712	2.58362	2.10293
	Col4a2	25.7123	46.7642	26.0012	15.9202	16.4959	16.9864
	Cx3cl1	3.71207	5.48353	3.66487	2.31539	2.00646	2.22615
	Rnf152	0.584318	0.691778	0.576527	0.325334	0.275053	0.342076
	Cdh5	15.114	28.352	13.5474	8.56649	10.8796	9.03338
	Igdcc4	6.71018	12.1628	6.3619	3.728	4.86432	3.9906
	Egfr	6.62422	11.621	5.04405	3.76422	4.23132	3.55612
	Col6a6	2.18827	2.511	1.81603	1.07753	1.29879	0.950958
	Otof	1.04711	1.66607	0.803501	0.504129	0.746624	0.495419
	Lama2	54.3241	92.1742	38.1369	27.1443	37.1787	26.3095
	Leprel1	1.63089	1.7564	1.20134	0.886074	0.738535	0.63109
	Adam12	8.13444	14.911	7.08918	4.44702	5.64698	4.28355
	Slc16a2	4.79298	9.81723	5.435	2.69985	3.36396	3.43728
	Nrg1	4.28817	5.13641	3.99617	2.20423	2.45413	1.6242
	Gfra2	1.13595	1.36341	1.08462	0.631766	0.464655	0.554975
	Plxna2	0.846829	0.986325	0.63974	0.348224	0.448531	0.391327
	Svep1	1.01179	1.92053	0.931923	0.441551	0.619653	0.688775
	Gm20631	0.742821	1.25962	0.848851	0.343324	0.48953	0.488538
	Ror1	1.85339	3.73359	1.69125	1.16708	1.27958	0.790394
	Adamts15	1.69283	3.85873	1.38751	0.925145	1.10806	1.00834
	Fat4	12.2831	16.5785	9.32318	5.06259	6.02126	5.96974
	Gm13441	6.73403	13.8334	5.8939	3.60542	4.18916	3.53364
	Slc24a2	1.98969	4.06419	1.6685	0.977969	1.20699	1.14164
	C230034O21Rik	5.1523	6.8175	4.66563	2.1525	2.8361	2.15789
	Cyp26b1	13.9343	37.9823	13.7913	7.19671	9.30271	9.62695
	Lamc3	20.1767	47.1519	18.0246	9.43798	13.9973	10.8183
	Col15a1	7.98299	25.1199	8.49116	3.62487	5.74302	5.79458

## Sheet: Figure 4e
Figure 4e
	uSPG.SOX3.ThisWork	Sox3-affected.Gene.Name
	0610005C13Rik	Sox3
	0610009B22Rik	Neurog3
	0610009E02Rik	Cthrc1
	0610009O20Rik	Fbxo40
	0610010F05Rik	Mobp
	0610010K14Rik	Lmo1
	0610012G03Rik	Pla2g1b
	0610025J13Rik	Abca13
	0610030E20Rik	Aspg
	0610037L13Rik	Grm8
	0610038B21Rik	H2-Q2
	0610039H22Rik	2610028E06Rik
	0610039K10Rik	Sntg2
	0610040B10Rik	Onecut2
	0610040F04Rik	Lhx8
	0610043K17Rik	Gm16222
	1010001N08Rik	Mageb10-ps
	1100001I12Rik	Gm12031
	1110002J07Rik	Gm9785
	1110002L01Rik	Gm14455
	1110004E09Rik	Foxf1
	1110004F10Rik	Trib3
	1110006O24Rik	Zcchc12
	1110008F13Rik	Six4
	1110008L16Rik	Gm13061
	1110008P14Rik	Pla2g2d
	1110012L19Rik	Hspa1a
	1110013H19Rik	Cpsf4l
	1110017D15Rik	Lin28a
	1110018N20Rik	Sh3yl1
	1110020A21Rik	Mageb7-ps
	1110025M09Rik	Terc
	1110032A03Rik	Eif2c5
	1110032F04Rik	Epb4.1l4a
	1110034G24Rik	E230008N13Rik
	1110035H17Rik	Cass4
	1110036E04Rik	Mageb8-ps
	1110038B12Rik	Xlr5c
	1110038F14Rik	Slc1a4
	1110046J04Rik	Pgm5
	1110051M20Rik	Podxl
	1110059E24Rik	Hist1h4f
	1110059G10Rik	Rgs16
	1110065P20Rik	Igfbpl1
	1190002N15Rik	Gm41
	1190005I06Rik	Gm6880
	1190007I07Rik	2010107G23Rik
	1200007C13Rik	Lrrc28
	1300002E11Rik	Adcy10
	1300017J02Rik	l7Rn6
	1500002C15Rik	Gm15097
	1500002F19Rik	Nip7
	1500004A13Rik	Polr1c
	1500009L16Rik	Mgmt
	1500011B03Rik	Narfl
	1500011K16Rik	Crabp1
	1500032F14Rik	Tmem107
	1520401A03Rik	Sap30
	1600002D24Rik	Mrps16
	1600002K03Rik	Fmr1nb
	1600012H06Rik	Gm10439
	1600014C10Rik	Spata33
	1600014C23Rik	Cdk6
	1600017P15Rik	Cenpw
	1600020E01Rik	Bola2
	1600023N17Rik	Greb1l
	1600029I14Rik	Arhgef40
	1600029O15Rik	Adcy5
	1700001C02Rik	Axl
	1700001C19Rik	Tshz1
	1700001D01Rik	Il6st
	1700001G11Rik	Mmp14
	1700001G17Rik	Hdc
	1700001K19Rik	Slc6a8
	1700001K23Rik	Rin3
	1700001L05Rik	Zfp618
	1700001O22Rik	Sh3rf1
	1700001P01Rik	Zfp592
	1700003D09Rik	Egr1
	1700003E16Rik	Gm10603
	1700003F12Rik	Cntnap1
	1700003G13Rik	Sall2
	1700003G18Rik	Itga5
	1700003M07Rik	Soga1
	1700006H21Rik	Col23a1
	1700007F19Rik	Slc7a8
	1700007K13Rik	Gm26690
	1700007L15Rik	Nfia
	1700008B11Rik	Gpr124
	1700008J07Rik	Plagl1
	1700008O03Rik	Mamld1
	1700010B08Rik	Pygm
	1700010I14Rik	Nynrin
	1700010K24Rik	Hs3st3a1
	1700011C11Rik	Ptch2
	1700011D18Rik	Kcnq4
	1700012B09Rik	Kirrel
	1700012C08Rik	Aff2
	1700012C14Rik	Zfp423
	1700012D14Rik	Tenm2
	1700012H19Rik	Nrk
	1700013A02Rik	Nr2f2
	1700013G24Rik	Ebf1
	1700013H16Rik	Tet1
	1700013M08Rik	Gm26883
	1700015C15Rik	Tshz2
	1700016A09Rik	Sorcs2
	1700016B15Rik	Tgfbr3
	1700016D06Rik	Sema5a
	1700016D08Rik	Tenm4
	1700016H03Rik	St8sia2
	1700016H13Rik	Gm26751
	1700016K19Rik	Sulf2
	1700017B05Rik	Sned1
	1700017J07Rik	Nhsl2
	1700018B08Rik	Aox1
	1700018B24Rik	Rims4
	1700018L02Rik	Peg3
	1700018M17Rik	Zim1
	1700019A02Rik	Col26a1
	1700019C18Rik	Efna5
	1700019D03Rik	BC067074
	1700019L13Rik	C1qtnf1
	1700019N19Rik	Dchs1
	1700020D05Rik	Tshz3
	1700020G03Rik	Col4a2
	1700020I14Rik	Cx3cl1
	1700020L13Rik	Rnf152
	1700020L24Rik	Cdh5
	1700020M21Rik	Igdcc4
	1700020N18Rik	Egfr
	1700021F05Rik	Col6a6
	1700021J08Rik	Otof
	1700021N21Rik	Lama2
	1700022H01Rik	Leprel1
	1700023B13Rik	Adam12
	1700023C21Rik	Slc16a2
	1700023D09Rik	Nrg1
	1700023F06Rik	Gfra2
	1700023H06Rik	Plxna2
	1700025A08Rik	Svep1
	1700025G04Rik	Gm20631
	1700025N23Rik	Ror1
	1700026J14Rik	Adamts15
	1700027A07Rik	Fat4
	1700028E10Rik	Gm13441
	1700028I16Rik	Slc24a2
	1700028J19Rik	C230034O21Rik
	1700028N14Rik	Cyp26b1
	1700029H14Rik	Lamc3
	1700029I15Rik	Col15a1
	1700029J03Rik
	1700029J07Rik
	1700029M20Rik
	1700029P11Rik
	1700030A11Rik
	1700030C10Rik
	1700030C14Rik
	1700030J22Rik
	1700030K09Rik
	1700030M09Rik
	1700031P21Rik
	1700034G24Rik
	1700034H15Rik
	1700034J04Rik
	1700034P13Rik
	1700036A12Rik
	1700037C06Rik
	1700037C18Rik
	1700037F03Rik
	1700037H04Rik
	1700039E22Rik
	1700039M10Rik
	1700040D17Rik
	1700040L08Rik
	1700041G16Rik
	1700041I07Rik
	1700042D02Rik
	1700042G07Rik
	1700045H11Rik
	1700047M11Rik
	1700047O18Rik
	1700048M11Rik
	1700048O20Rik
	1700051O22Rik
	1700052H01Rik
	1700052I22Rik
	1700052K11Rik
	1700054A03Rik
	1700054K19Rik
	1700054M17Rik
	1700055D18Rik
	1700056E22Rik
	1700057H15Rik
	1700060C20Rik
	1700061A03Rik
	1700063D05Rik
	1700063J08Rik
	1700064H15Rik
	1700064M15Rik
	1700065D16Rik
	1700066B17Rik
	1700066B19Rik
	1700066J03Rik
	1700066M21Rik
	1700067K01Rik
	1700069B07Rik
	1700069L16Rik
	1700072O05Rik
	1700073E17Rik
	1700074A21Rik
	1700082M22Rik
	1700084C06Rik
	1700084E18Rik
	1700086D15Rik
	1700086L19Rik
	1700086O06Rik
	1700086P04Rik
	1700088E04Rik
	1700092K14Rik
	1700092M07Rik
	1700094D03Rik
	1700095B10Rik
	1700095J03Rik
	1700095J07Rik
	1700096J18Rik
	1700096K18Rik
	1700099I09Rik
	1700101I11Rik
	1700102P08Rik
	1700104B16Rik
	1700105P06Rik
	1700109K24Rik
	1700110C19Rik
	1700110K17Rik
	1700112D23Rik
	1700112J16Rik
	1700113A16Rik
	1700113H08Rik
	1700116H05Rik
	1700119H24Rik
	1700120B22Rik
	1700120C14Rik
	1700120K04Rik
	1700122E12Rik
	1700122O11Rik
	1700123K08Rik
	1700123L14Rik
	1700123M08Rik
	1700124L16Rik
	1700125G02Rik
	1700125G22Rik
	1700125H20Rik
	1700127F24Rik
	1810009A15Rik
	1810010D01Rik
	1810010H24Rik
	1810012K08Rik
	1810012K16Rik
	1810013D15Rik
	1810013L24Rik
	1810014B01Rik
	1810019D21Rik
	1810019N24Rik
	1810021B22Rik
	1810022K09Rik
	1810024B03Rik
	1810026B05Rik
	1810030O07Rik
	1810032O08Rik
	1810037I17Rik
	1810041H14Rik
	1810041L15Rik
	1810043G02Rik
	1810044D09Rik
	1810049J17Rik
	1810053B23Rik
	1810055G02Rik
	1810058I24Rik
	1810059C17Rik
	1810059H22Rik
	1810062G17Rik
	1810064F22Rik
	2010001A14Rik
	2010003K11Rik
	2010007H06Rik
	2010008C14Rik
	2010009K17Rik
	2010010A06Rik
	2010016I18Rik
	2010106G04Rik
	2010107E04Rik
	2010109A12Rik
	2010110E17Rik
	2010111I01Rik
	2010204K13Rik
	2010300C02Rik
	2010310C07Rik
	2010315B03Rik
	2010320M18Rik
	2200002A13Rik
	2200002D01Rik
	2200002J24Rik
	2210011C24Rik
	2210016F16Rik
	2210016L21Rik
	2210039B01Rik
	2210404E10Rik
	2210406O10Rik
	2210408F21Rik
	2210411M09Rik
	2210416O15Rik
	2210417A02Rik
	2300002M23Rik
	2300009A05Rik
	2310001H17Rik
	2310001K24Rik
	2310002D06Rik
	2310002F09Rik
	2310005A03Rik
	2310008N11Rik
	2310009A05Rik
	2310009B15Rik
	2310010J17Rik
	2310011J03Rik
	2310014F06Rik
	2310015A10Rik
	2310022A10Rik
	2310022B05Rik
	2310026I22Rik
	2310026L22Rik
	2310030G06Rik
	2310033P09Rik
	2310034G01Rik
	2310035C23Rik
	2310039H08Rik
	2310039L15Rik
	2310040G24Rik
	2310043L19Rik
	2310043O21Rik
	2310043P16Rik
	2310047D07Rik
	2310057M21Rik
	2310058D17Rik
	2310061I04Rik
	2310068J16Rik
	2310069B03Rik
	2310069G16Rik
	2310074N15Rik
	2400006E01Rik
	2410002F23Rik
	2410003L11Rik
	2410004B18Rik
	2410004I01Rik
	2410004P03Rik
	2410006H16Rik
	2410015M20Rik
	2410017I17Rik
	2410018L13Rik
	2410022M11Rik
	2410089E03Rik
	2410131K14Rik
	2500004C02Rik
	2510002D24Rik
	2510009E07Rik
	2510039O18Rik
	2510046G10Rik
	2600006K01Rik
	2610001J05Rik
	2610002M06Rik
	2610005L07Rik
	2610008E11Rik
	2610017A05Rik
	2610021A01Rik
	2610027K06Rik
	2610028H24Rik
	2610035D17Rik
	2610035F20Rik
	2610037D02Rik
	2610044O15Rik8
	2610206C17Rik
	2610301B20Rik
	2610306M01Rik
	2610306O10Rik
	2610307P16Rik
	2610316D01Rik
	2610318M16Rik
	2610318N02Rik
	2610507B11Rik
	2610507I01Rik
	2610524H06Rik
	2700033N17Rik
	2700038G22Rik
	2700046A07Rik
	2700054A10Rik
	2700062C07Rik
	2700069I18Rik
	2700070H01Rik
	2700080J24Rik
	2700081O15Rik
	2700097O09Rik
	2810001G20Rik
	2810002D19Rik
	2810004N23Rik
	2810006K23Rik
	2810013P06Rik
	2810021J22Rik
	2810025M15Rik
	2810029C07Rik
	2810030D12Rik
	2810403A07Rik
	2810405F17Rik
	2810408A11Rik
	2810408I11Rik
	2810410L24Rik
	2810414N06Rik
	2810429I04Rik
	2810430I11Rik
	2810433D01Rik
	2810454H06Rik
	2810457G06Rik
	2810459M11Rik
	2810468N07Rik
	2810474O19Rik
	2900005J15Rik
	2900009J06Rik
	2900011O08Rik
	2900026A02Rik
	2900041M22Rik
	2900052L18Rik
	2900060B14Rik
	2900060N12Rik
	2900072N19Rik
	2900076A07Rik
	2900089D17Rik
	2900093K20Rik
	2900097C17Rik
	3000002C10Rik
	3010003L21Rik
	3110002H16Rik
	3110009E18Rik
	3110031N09Rik
	3110035E14Rik
	3110039I08Rik
	3110039M20Rik
	3110040N11Rik
	3110043O21Rik
	3110045C21Rik
	3110053B16Rik
	3110056K07Rik
	3110062M04Rik
	3110070M22Rik
	3110082I17Rik
	3110082J24Rik
	3300002I08Rik
	3300002P13Rik
	3300005D01Rik
	3425401B19Rik
	3830406C13Rik
	3830408C21Rik
	4430402I18Rik
	4631405J19Rik
	4632404H12Rik
	4632411P08Rik
	4632415L05Rik
	4632427E13Rik
	4632428C04Rik
	4731419I09Rik
	4732414G09Rik
	4732416N19Rik
	4732440D04Rik
	4732471J01Rik
	4732490B19Rik
	4732491K20Rik
	4831407H17Rik
	4831440D22Rik
	4833404L02Rik
	4833408A19Rik
	4833412C05Rik
	4833417C18Rik
	4833418N02Rik
	4833418N17Rik
	4833419F23Rik
	4833419O12Rik
	4833420G17Rik
	4833422C13Rik
	4833422M21Rik
	4833427F10Rik
	4833427G06Rik
	4833438C02Rik
	4833439L19Rik
	4833445I07Rik
	4921504A21Rik
	4921504E06Rik
	4921507G05Rik
	4921507P07Rik
	4921514A10Rik
	4921522P10Rik
	4921524J17Rik
	4921529L05Rik
	4921531C22Rik
	4921534A09Rik
	4921536K21Rik
	4921539H07Rik
	4930401G09Rik
	4930402F06Rik
	4930402H24Rik
	4930404H11Rik
	4930404H24Rik
	4930404N11Rik
	4930405A21Rik
	4930412C18Rik
	4930412F09Rik
	4930412F12Rik
	4930412L05Rik
	4930412M03Rik
	4930413G21Rik
	4930417H01Rik
	4930417O13Rik
	4930417O22Rik
	4930425O10Rik
	4930426I24Rik
	4930426L09Rik
	4930428G15Rik
	4930429F24Rik
	4930430F08Rik
	4930430J02Rik
	4930430O22Rik
	4930431P19Rik
	4930431P22Rik
	4930432B10Rik
	4930432K21Rik
	4930433N12Rik
	4930439D14Rik
	4930440I19Rik
	4930442H23Rik
	4930442P19Rik
	4930445N08Rik
	4930445N18Rik
	4930447C04Rik
	4930447C11Rik
	4930447M23Rik
	4930448A20Rik
	4930448E22Rik
	4930449E18Rik
	4930449I04Rik
	4930451I11Rik
	4930452A19Rik
	4930452B06Rik
	4930453N24Rik
	4930455G09Rik
	4930461C15Rik
	4930467D21Rik
	4930467K11Rik
	4930470G03Rik
	4930470P17Rik
	4930471M09Rik
	4930473A02Rik
	4930474N09Rik
	4930477E14Rik
	4930477N07Rik
	4930478K11Rik
	4930478M13Rik
	4930480K02Rik
	4930481A15Rik
	4930481B07Rik
	4930483O08Rik
	4930488L21Rik
	4930500F10Rik
	4930500M09Rik
	4930502E18Rik
	4930503L19Rik
	4930505A04Rik
	4930505N22Rik
	4930506C21Rik
	4930507D05Rik
	4930509E16Rik
	4930509H03Rik
	4930511M06Rik
	4930512B01Rik
	4930512J16Rik
	4930512P04Rik
	4930513N10Rik
	4930513N20Rik
	4930515B02Rik
	4930515G01Rik
	4930517E14Rik
	4930518J20Rik
	4930519G04Rik
	4930519P11Rik
	4930520O04Rik
	4930520P13Rik
	4930522L14Rik
	4930523C07Rik
	4930524B15Rik
	4930524O05Rik
	4930524O07Rik
	4930524O08Rik
	4930526I15Rik
	4930527J03Rik
	4930528D03Rik
	4930528J11Rik
	4930529N20Rik
	4930532G15Rik
	4930534D22Rik
	4930535L15Rik
	4930537H20Rik
	4930539J05Rik
	4930540M05Rik
	4930542C12Rik
	4930542M03Rik
	4930544D05Rik
	4930545E07Rik
	4930547E08Rik
	4930549G23Rik
	4930550C14Rik
	4930550L24Rik
	4930553P18Rik
	4930554G22Rik
	4930554H23Rik
	4930555B11Rik
	4930556J02Rik
	4930556M19Rik
	4930556N09Rik
	4930556N13Rik
	4930557K07Rik
	4930558J18Rik
	4930558J22Rik
	4930558K02Rik
	4930560O18Rik
	4930563E22Rik
	4930563M20Rik
	4930566F21Rik
	4930567H12Rik
	4930571K23Rik
	4930577N17Rik
	4930578M01Rik
	4930578M07Rik
	4930579D07Rik
	4930579F01Rik
	4930579G18Rik
	4930579G24Rik
	4930579K19Rik
	4930580E04Rik
	4930581F22Rik
	4930583I09Rik
	4930583K01Rik
	4930589L23Rik
	4930589O11Rik
	4930592C13Rik
	4930592I03Rik
	4930593A02Rik
	4930593C16Rik
	4930594M22Rik
	4930594O21Rik
	4930597O21Rik
	4930599N23Rik
	4931403G20Rik
	4931406C07Rik
	4931406H21Rik
	4931406P16Rik
	4931409K22Rik
	4931414P19Rik
	4931415C17Rik
	4931422A03Rik
	4931428F04Rik
	4931429L15Rik
	4931431B13Rik
	4931440P22Rik
	4932412D23Rik
	4932416H05Rik
	4932422M17Rik
	4932435O22Rik
	4932438A13Rik
	4932438H23Rik
	4932441J04Rik
	4932443L11Rik
	4932702P03Rik
	4933401D09Rik
	4933402C06Rik
	4933404O12Rik
	4933405D12Rik
	4933405E24Rik
	4933405L10Rik
	4933406C10Rik
	4933406I18Rik
	4933406J09Rik
	4933406P04Rik
	4933407I05Rik
	4933407K13Rik
	4933407L21Rik
	4933408J17Rik
	4933408N05Rik
	4933412E24Rik
	4933413J09Rik
	4933416C03Rik
	4933416E03Rik
	4933416M07Rik
	4933417C20Rik
	4933417D19Rik
	4933421A08Rik
	4933421O10Rik
	4933422A05Rik
	4933424G06Rik
	4933424L21Rik
	4933425D22Rik
	4933425M03Rik
	4933426K07Rik
	4933427D06Rik
	4933427D14Rik
	4933427E11Rik
	4933427I22Rik
	4933428G20Rik
	4933429H19Rik
	4933429K18Rik
	4933430H16Rik
	4933430I17Rik
	4933430L12Rik
	4933430N04Rik
	4933431E20Rik
	4933431G14Rik
	4933431K14Rik
	4933431K23Rik
	4933433G15Rik
	4933433H22Rik
	4933434E20Rik
	4933436E23Rik
	4933436P19Rik
	4933437G19Rik
	4933439C10Rik
	4933439K11Rik
	4933440N22Rik
	5031415H12Rik
	5031425E22Rik
	5031425F14Rik
	5031434O11Rik
	5031439G07Rik
	5033403H07Rik
	5033406O09Rik
	5033417F24Rik
	5330417C22Rik
	5330439K02Rik
	5430400D12Rik
	5430402O13Rik
	5430403G16Rik
	5430405H02Rik
	5430416N02Rik
	5430431A17Rik
	5430434F05Rik
	5530601H04Rik
	5730405O15Rik
	5730409E04Rik
	5730422E09Rik
	5730435O14Rik
	5730455P16Rik
	5730480H06Rik
	5730488B01Rik
	5730507C01Rik
	5730522E02Rik
	5730559C18Rik
	5730596B20Rik
	5830408C22Rik
	5830411K02Rik
	5830428M24Rik
	5830448L01Rik
	5830454E08Rik
	5830462I19Rik
	5830462O15Rik
	5930403L14Rik
	5930412G12Rik
	5930420M18Rik
	5930430L01Rik
	6030407O03Rik
	6030408B16Rik
	6030419C18Rik
	6030440G07Rik
	6030442K20Rik
	6030443J06Rik
	6030445D17Rik
	6030458C11Rik
	6030466F02Rik
	6030469F06Rik
	6230400D17Rik
	6330403K07Rik
	6330403L08Rik
	6330415G19Rik
	6330418K02Rik
	6330537M06Rik
	6330549D23Rik
	6330562C20Rik
	6430503K07Rik
	6430531B16Rik
	6430548M08Rik
	6430550D23Rik
	6430562O15Rik
	6430571L13Rik
	6430573F11Rik
	6430573P05Rik
	6430584L05Rik
	6430590A07Rik
	6430628N08Rik
	6430710C18Rik
	6530402F18Rik
	6530409C15Rik
	6530411M01Rik
	6530413G14Rik
	6530437J22Rik
	6720427I07Rik
	6720468P15Rik
	6720482G16Rik
	6720483E21Rik
	6720489N17Rik
	6820408C15Rik
	6820431F20Rik
	7420426K07Rik
	8030411F24Rik
	8030423F21Rik
	8030462N17Rik
	8030474K03Rik
	8430423G03Rik
	8430429K09Rik
	8430430B14Rik
	8430432A02Rik
	9030407P20Rik
	9030607J07Rik
	9030624G23Rik
	9030624J02Rik
	9030625G05Rik
	9130008F23Rik
	9130011E15Rik
	9130015G15Rik
	9130019O22Rik
	9130019P16Rik
	9130023H24Rik
	9130024F11Rik
	9130204K15Rik
	9130213A22Rik
	9130221F21Rik
	9130221H12Rik
	9130230L23Rik
	9130401M01Rik
	9130604C24Rik
	9230009I02Rik
	9230102O04Rik
	9230110C19Rik
	9230111E07Rik
	9230114K14Rik
	9230116N13Rik
	9330020H09Rik
	9330102E08Rik
	9330104G04Rik
	9330111N05Rik
	9330133O14Rik
	9330136K24Rik
	9330151L19Rik
	9330154J02Rik
	9330158H04Rik
	9330159M07Rik
	9330160F10Rik
	9330162012Rik
	9330162B11Rik
	9330171B17Rik
	9330179D12Rik
	9330182L06Rik
	9330188P03Rik
	9430007M09Rik
	9430015G10Rik
	9430021M05Rik
	9430037G07Rik
	9430038I01Rik
	9430041J12Rik
	9430060I03Rik
	9430064I24Rik
	9430076C15Rik
	9430078K24Rik
	9430081H08Rik
	9430083A17Rik
	9430091E24Rik
	9430097D07Rik
	9530018F02Rik
	9530020I12Rik
	9530026F06Rik
	9530026P05Rik
	9530027J09Rik
	9530036O11Rik
	9530046B11Rik
	9530051G07Rik
	9530052C20Rik
	9530052E02Rik
	9530059O14Rik
	9530062K07Rik
	9530068E07Rik
	9530077C05Rik
	9530080O11Rik
	9530082P21Rik
	9530085L11Rik
	9530085P06Rik
	9630001P10Rik
	9630013D21Rik
	9630013K17Rik
	9630028B13Rik
	9630028I04Rik
	9830144P21Rik
	9830166K06Rik
	9930012K11Rik
	9930014A18Rik
	9930021J03Rik
	9930104L06Rik
	a
	A030001D20Rik
	A130006I12Rik
	A130010J15Rik
	A130014A01Rik
	A130051J06Rik
	A230005M16Rik
	A230020J21Rik
	A230028O05Rik
	A230050P20Rik
	A230051N06Rik
	A230052G05Rik
	A230056J06Rik
	A230056P14Rik
	A230060F14Rik
	A230070E04Rik
	A230072E10Rik
	A230083G16Rik
	A230083N12Rik
	A230103J11Rik
	A230107N01Rik
	A2m
	A330009N23Rik
	A330023F24Rik
	A330032B11Rik
	A330033J07Rik
	A330035P11Rik
	A330040F15Rik
	A330041J22Rik
	A330048O09Rik
	A330058E17Rik
	A330074K22Rik
	A330084C13Rik
	A330094K24Rik
	A330102I10Rik
	A3galt2
	A430005L14Rik
	A430010J10Rik
	A430018G15Rik
	A430033K04Rik
	A430035B10Rik
	A430057M04Rik
	A430072P03Rik
	A430078G23Rik
	A430078I02Rik
	A430093F15Rik
	A430105I19Rik
	A430105J06Rik
	A430108G06Rik
	A4galt
	A530013C23Rik
	A530016L24Rik
	A530020G20Rik
	A530021J07Rik
	A530072M11Rik
	A530083I20Rik
	A530084C06Rik
	A530088E08Rik
	A530099J19Rik
	A630019I02Rik
	A630023A22Rik
	A630052C17Rik
	A630066F11Rik
	A630072M18Rik
	A630075F10Rik
	A630089N07Rik
	A730013G03Rik
	A730017C20Rik
	A730017L22Rik
	A730018C14Rik
	A730020E08Rik
	A730020M07Rik
	A730035I17Rik
	A730036I17Rik
	A730043L09Rik
	A730049N16Rik
	A730061H03Rik
	A730063M14Rik
	A730081D07Rik
	A730089K16Rik
	A730098A19Rik
	A830008E24Rik
	A830011K09Rik
	A830012C17Rik
	A830018L16Rik
	A830031A19Rik
	A830035A12Rik
	A830035O19Rik
	A830052D11Rik
	A830082K12Rik
	A930001C03Rik
	A930002H24Rik
	A930004D18Rik
	A930005H10Rik
	A930006K02Rik
	A930007A09Rik
	A930007I19Rik
	A930011G23Rik
	A930012L18Rik
	A930012O16Rik
	A930013F10Rik
	A930015D03Rik
	A930016O22Rik
	A930017K11Rik
	A930018P22Rik
	A930024E05Rik
	A930032L01Rik
	A930033H14Rik
	A930035D04Rik
	A930037H05Rik
	AA386476
	AA388235
	AA413626
	AA414768
	AA465934
	AA467197
	AA474408
	AA543186
	AA986860
	Aaas
	Aacs
	Aadat
	Aaed1
	Aagab
	Aak1
	Aamdc
	Aamp
	Aanat
	Aar2
	Aard
	Aars
	Aars2
	Aarsd1
	Aasdh
	Aasdhppt
	Aass
	Aatf
	Aatk
	AB124611
	Abat
	Abca1
	Abca15
	Abca16
	Abca17
	Abca2
	Abca3
	Abca4
	Abca5
	Abca7
	Abcb10
	Abcb1b
	Abcb4
	Abcb6
	Abcb7
	Abcb8
	Abcb9
	Abcc1
	Abcc10
	Abcc2
	Abcc3
	Abcc4
	Abcc5
	Abcc6
	Abcc8
	Abcc9
	Abcd1
	Abcd2
	Abcd3
	Abcd4
	Abce1
	Abcf1
	Abcf2
	Abcf3
	Abcg1
	Abcg2
	Abcg4
	Abcg5
	Abcg8
	Abhd1
	Abhd10
	Abhd11
	Abhd11os
	Abhd12
	Abhd13
	Abhd14a
	Abhd14b
	Abhd15
	Abhd16a
	Abhd16b
	Abhd17a
	Abhd17b
	Abhd17c
	Abhd18
	Abhd2
	Abhd3
	Abhd4
	Abhd5
	Abhd6
	Abhd8
	Abi1
	Abi2
	Abi3
	Abitram
	Abl1
	Abl2
	Ablim1
	Ablim2
	Ablim3
	Abr
	Abracl
	Abraxas1
	Abraxas2
	Abt1
	Abtb1
	Abtb2
	AC099699.1
	AC099860.1
	AC110556.1
	AC121792.1
	AC122821.1
	AC141477.1
	AC145556.1
	AC153941.1
	AC154200.1
	AC158912.1
	AC161166.1
	AC163616.1
	AC166172.1
	AC166256.1
	AC170598.1
	AC241534.1
	Acaa1a
	Acaa1b
	Acaca
	Acacb
	Acad10
	Acad11
	Acad12
	Acad8
	Acad9
	Acadl
	Acadm
	Acads
	Acadsb
	Acadvl
	Acan
	Acap1
	Acap2
	Acap3
	Acat1
	Acat2
	Acat3
	Acbd3
	Acbd4
	Acbd5
	Acbd6
	Acbd7
	Accs
	Acd
	Ace
	Acer1
	Acer2
	Acer3
	Ache
	Acin1
	Ackr2
	Ackr3
	Ackr4
	Acly
	Aco1
	Aco2
	Acot1
	Acot11
	Acot12
	Acot13
	Acot2
	Acot3
	Acot4
	Acot5
	Acot6
	Acot7
	Acot8
	Acot9
	Acox1
	Acox2
	Acox3
	Acp1
	Acp2
	Acp4
	Acp5
	Acp6
	Acp7
	Acpp
	Acrbp
	Acsbg1
	Acsf2
	Acsf3
	Acsl1
	Acsl3
	Acsl4
	Acsl5
	Acsl6
	Acss1
	Acss2
	Acta1
	Acta2
	Actb
	Acte1
	Actg1
	Actg2
	Actl10
	Actl11
	Actl6a
	Actl6b
	Actn1
	Actn2
	Actn3
	Actn4
	Actr10
	Actr1a
	Actr1b
	Actr2
	Actr3
	Actr3b
	Actr5
	Actr6
	Actr8
	Acvr1
	Acvr1b
	Acvr1c
	Acvr2a
	Acvr2b
	Acvrl1
	Acy1
	Acy3
	Acyp1
	Acyp2
	Ada
	Adad1
	Adad2
	Adal
	Adam10
	Adam11
	Adam12
	Adam15
	Adam17
	Adam18
	Adam19
	Adam1a
	Adam22
	Adam23
	Adam30
	Adam33
	Adam5
	Adam8
	Adam9
	Adamts1
	Adamts10
	Adamts12
	Adamts14
	Adamts15
	Adamts16
	Adamts17
	Adamts19
	Adamts2
	Adamts20
	Adamts3
	Adamts4
	Adamts5
	Adamts6
	Adamts7
	Adamts8
	Adamts9
	Adamtsl1
	Adamtsl2
	Adamtsl3
	Adamtsl4
	Adamtsl5
	Adap1
	Adap2
	Adar
	Adarb1
	Adat1
	Adat2
	Adat3
	Adck1
	Adck2
	Adck5
	Adcy1
	Adcy2
	Adcy3
	Adcy4
	Adcy5
	Adcy6
	Adcy7
	Adcy9
	Adcyap1r1
	Add1
	Add2
	Add3
	Adgra1
	Adgra2
	Adgra3
	Adgrb1
	Adgrb2
	Adgrb3
	Adgrd1
	Adgre5
	Adgrg1
	Adgrg3
	Adgrl1
	Adgrl2
	Adgrl3
	Adgrv1
	Adh4
	Adh5
	Adhfe1
	Adi1
	Adipor1
	Adipor2
	Adk
	Adm
	Adm2
	Adnp
	Adnp2
	Ado
	Adora1
	Adora2a
	Adora2b
	Adpgk
	Adprh
	Adprhl1
	Adprhl2
	Adprm
	Adprs
	Adra1b
	Adra1d
	Adra2a
	Adra2b
	Adra2c
	Adrb1
	Adrb2
	Adrm1
	Adsl
	Adss
	Adssl1
	Adtrp
	Aebp1
	Aebp2
	Aen
	Aes
	AF357399
	AF529169
	Afap1
	Afap1l1
	Afap1l2
	Afdn
	Aff1
	Aff3
	Aff4
	Afg1l
	Afg3l1
	Afg3l2
	Afmid
	Aftph
	Aga
	Agap1
	Agap2
	Agap3
	Agbl3
	Agbl5
	Ager
	Agfg1
	Agfg2
	Aggf1
	Agk
	Agl
	Agmat
	Ago1
	Ago2
	Ago3
	Ago4
	Agpat1
	Agpat2
	Agpat3
	Agpat4
	Agpat5
	Agps
	Agrn
	Agrp
	Agt
	Agtpbp1
	Agtrap
	Agxt
	Ahctf1
	Ahcy
	Ahcyl1
	Ahcyl2
	Ahdc1
	Ahi1
	Ahnak
	Ahnak2
	Ahr
	Ahrr
	Ahsa1
	Ahsa2
	Ahsg
	AI182371
	AI197445
	AI314180
	AI413582
	AI427809
	AI429214
	AI463170
	AI467606
	AI480526
	AI506816
	AI597479
	AI606473
	AI661453
	AI837181
	AI839979
	AI854703
	AI987944
	Aicda
	Aida
	Aif1
	Aif1l
	Aifm1
	Aifm2
	Aifm3
	Aig1
	Aimp1
	Aimp2
	Aip
	Aipl1
	Aire
	Airn
	Ajap1
	Ajm1
	Ajuba
	Ak1
	Ak2
	Ak3
	Ak4
	Ak5
	Ak6
	Ak7
	Ak8
	Akain1
	Akap1
	Akap10
	Akap11
	Akap12
	Akap13
	Akap17b
	Akap5
	Akap6
	Akap7
	Akap8
	Akap8l
	Akap9
	Akip1
	Akirin1
	Akirin2
	Akna
	Akr1a1
	Akr1b10
	Akr1b3
	Akr1b8
	Akr1c19
	Akr1cl
	Akr1e1
	Akr7a5
	Akt1
	Akt1s1
	Akt2
	Akt3
	Aktip
	AL607088.1
	AL731706.1
	AL732309.1
	AL807811.1
	AL831766.1
	AL845275.1
	Alad
	Alas1
	Alcam
	Aldh16a1
	Aldh18a1
	Aldh1a1
	Aldh1a2
	Aldh1a3
	Aldh1b1
	Aldh1l1
	Aldh1l2
	Aldh2
	Aldh3a1
	Aldh3a2
	Aldh3b1
	Aldh3b2
	Aldh3b3
	Aldh4a1
	Aldh5a1
	Aldh6a1
	Aldh7a1
	Aldh9a1
	Aldoa
	Aldoart1
	Aldoart2
	Aldoc
	Alg1
	Alg10b
	Alg11
	Alg12
	Alg13
	Alg14
	Alg2
	Alg3
	Alg5
	Alg6
	Alg8
	Alg9
	Alk
	Alkbh1
	Alkbh2
	Alkbh3
	Alkbh4
	Alkbh5
	Alkbh6
	Alkbh7
	Alkbh8
	Alms1
	Alox12
	Alox12b
	Alox12e
	Alox15
	Alox5ap
	Alox8
	Aloxe3
	Alpk1
	Alpk2
	Alpk3
	Alpl
	Alppl2
	Als2
	Als2cl
	Als2cr11
	Alx1
	Alx3
	Alx4
	Alyref
	Alyref2
	Amacr
	Ambp
	Ambra1
	Amd1
	Amd2
	Amdhd2
	Amer1
	Amer2
	Amer3
	Amfr
	Amh
	Amhr2
	Amigo1
	Amigo2
	Amigo3
	Ammecr1
	Ammecr1l
	Amn
	Amn1
	Amot
	Amotl1
	Amotl2
	Ampd2
	Ampd3
	Amt
	Amy1
	Amz1
	Amz2
	Anapc1
	Anapc10
	Anapc13
	Anapc15
	Anapc16
	Anapc2
	Anapc4
	Anapc5
	Anapc7
	Ang
	Angel1
	Angel2
	Angpt4
	Angptl1
	Angptl2
	Angptl4
	Angptl6
	Ank
	Ank1
	Ank2
	Ank3
	Ankdd1a
	Ankdd1b
	Ankfy1
	Ankhd1
	Ankib1
	Ankle1
	Ankle2
	Ankmy1
	Ankmy2
	Ankrd10
	Ankrd11
	Ankrd12
	Ankrd13a
	Ankrd13b
	Ankrd13c
	Ankrd13d
	Ankrd16
	Ankrd17
	Ankrd2
	Ankrd22
	Ankrd23
	Ankrd24
	Ankrd26
	Ankrd27
	Ankrd28
	Ankrd31
	Ankrd33
	Ankrd33b
	Ankrd34a
	Ankrd34b
	Ankrd35
	Ankrd36
	Ankrd37
	Ankrd39
	Ankrd40
	Ankrd42
	Ankrd44
	Ankrd45
	Ankrd46
	Ankrd49
	Ankrd50
	Ankrd52
	Ankrd53
	Ankrd54
	Ankrd55
	Ankrd6
	Ankrd60
	Ankrd63
	Ankrd65
	Ankrd7
	Ankrd9
	Anks1
	Anks1b
	Anks3
	Anks6
	Ankzf1
	Anln
	Ano1
	Ano10
	Ano2
	Ano4
	Ano5
	Ano6
	Ano7
	Ano8
	Ano9
	Anp32a
	Anp32b
	Anp32e
	Anpep
	Antkmt
	Antxr1
	Antxr2
	Anxa11
	Anxa2
	Anxa3
	Anxa4
	Anxa5
	Anxa6
	Anxa7
	Anxa9
	Aoc1
	Aoc2
	Aoc3
	Aopep
	Aox1
	Aox2
	Aox3
	Aox4
	Ap1ar
	Ap1b1
	Ap1g1
	Ap1g2
	Ap1m1
	Ap1m2
	Ap1s1
	Ap1s2
	Ap1s3
	Ap2a1
	Ap2a2
	Ap2b1
	Ap2m1
	Ap2s1
	Ap3b1
	Ap3b2
	Ap3d1
	Ap3m1
	Ap3m2
	Ap3s1
	Ap3s2
	Ap4b1
	Ap4e1
	Ap4m1
	Ap4s1
	Ap5b1
	Ap5s1
	Ap5z1
	Apaf1
	Apba1
	Apba2
	Apba3
	Apbb1
	Apbb1ip
	Apbb2
	Apbb3
	Apc
	Apc2
	Apcdd1
	Apeh
	Apex1
	Apex2
	Aph1a
	Aph1b
	Aph1c
	Api5
	Apip
	Aplf
	Apln
	Aplp1
	Aplp2
	Apmap
	Apoa1
	Apoa2
	Apobec2
	Apobec3
	Apobec4
	Apobr
	Apoc1
	Apod
	Apoe
	Apoh
	Apol10b
	Apol6
	Apol7d
	Apol8
	Apol9b
	Apold1
	Apom
	Apon
	Apoo
	Apool
	Apopt1
	App
	Appbp2
	Appbp2os
	Appl1
	Appl2
	Aprt
	Aptx
	Aqp10-ps
	Aqp11
	Aqp12
	Aqp2
	Aqp3
	Aqp5
	Aqp6
	Aqp7
	Aqp8
	Aqr
	Ar
	Araf
	Arap1
	Arap2
	Arap3
	Arc
	Arcn1
	Areg
	Arel1
	Arf1
	Arf2
	Arf3
	Arf4
	Arf4os
	Arf5
	Arf6
	Arfgap1
	Arfgap2
	Arfgap3
	Arfgef1
	Arfgef2
	Arfgef3
	Arfip1
	Arfip2
	Arfrp1
	Arg1
	Arg2
	Arglu1
	Arhgap1
	Arhgap10
	Arhgap11a
	Arhgap12
	Arhgap17
	Arhgap18
	Arhgap19
	Arhgap20
	Arhgap20os
	Arhgap21
	Arhgap22
	Arhgap23
	Arhgap24
	Arhgap26
	Arhgap27
	Arhgap28
	Arhgap29
	Arhgap30
	Arhgap31
	Arhgap33
	Arhgap33os
	Arhgap35
	Arhgap39
	Arhgap4
	Arhgap40
	Arhgap42
	Arhgap44
	Arhgap45
	Arhgap5
	Arhgap8
	Arhgap9
	Arhgdia
	Arhgdib
	Arhgdig
	Arhgef1
	Arhgef10
	Arhgef10l
	Arhgef11
	Arhgef12
	Arhgef15
	Arhgef17
	Arhgef18
	Arhgef19
	Arhgef2
	Arhgef25
	Arhgef26
	Arhgef28
	Arhgef3
	Arhgef33
	Arhgef37
	Arhgef39
	Arhgef4
	Arhgef40
	Arhgef5
	Arhgef6
	Arhgef7
	Arhgef9
	Arid1a
	Arid1b
	Arid2
	Arid3a
	Arid3b
	Arid3c
	Arid4a
	Arid5a
	Arid5b
	Arih1
	Arih2
	Arl1
	Arl10
	Arl13b
	Arl14ep
	Arl14epl
	Arl15
	Arl16
	Arl2
	Arl2bp
	Arl3
	Arl4a
	Arl4c
	Arl4d
	Arl5a
	Arl5b
	Arl5c
	Arl6
	Arl6ip1
	Arl6ip4
	Arl6ip5
	Arl6ip6
	Arl8a
	Arl8b
	Armc1
	Armc10
	Armc2
	Armc3
	Armc5
	Armc6
	Armc7
	Armc8
	Armc9
	Armcx1
	Armcx2
	Armcx3
	Armcx4
	Armcx5
	Armcx6
	Armh1
	Armh2
	Armh3
	Armt1
	Arnt
	Arnt2
	Arntl
	Arntl2
	Arpc1a
	Arpc1b
	Arpc2
	Arpc3
	Arpc4
	Arpc5
	Arpc5l
	Arpin
	Arpp19
	Arrb1
	Arrb2
	Arrdc1
	Arrdc2
	Arrdc3
	Arrdc4
	Arrdc5
	Arsa
	Arsb
	Arsi
	Arsk
	Art3
	Art5
	Artn
	Arv1
	Arvcf
	Arx
	As3mt
	Asah1
	Asah2
	Asap1
	Asap2
	Asap3
	Asb1
	Asb10
	Asb13
	Asb15
	Asb16
	Asb18
	Asb2
	Asb3
	Asb5
	Asb6
	Asb7
	Asb8
	Ascc1
	Ascc2
	Ascc3
	Ascl1
	Ascl2
	Ascl4
	Ascl5
	Asdurf
	Asf1a
	Asf1b
	Asgr1
	Asgr2
	Ash1l
	Ash2l
	Asic1
	Asic2
	Asic3
	Asic4
	Asl
	Asmt
	Asna1
	Asns
	Asnsd1
[truncated: 17,065 more rows]

## Sheet: Figure 4f
Figure 4f
	GO biological process complete	FDR	GeneCount
	Anatomical structure morphogenesis (GO:0009653)	9.59e-08	30
	Cell adhesion (GO:0007155)	9.99e-08	20
	Enzyme-linked receptor protein signaling pathway (GO:0007167)	0.000133	13
	Cell morphogenesis (GO:0000902)	0.000362	14
	Cell differentiation (GO:0030154)	0.000647	30
	Regulation of multicellular organismal process (GO:0051239)	0.00121	26
	Nervous system development (GO:0007399)	0.00125	21
	Circulatory system development (GO:0072359)	0.00166	14
	Positive regulation of developmental process (GO:0051094)	0.00371	17
	Embryo development (GO:0009790)	0.00539	15

## Sheet: Figure 4g
Figure 4g
	SOX3-direct targets in uSPG	NPC.SOX3.GSE33024
	Adam12	0610040J01Rik
	Adamts15	1110002J07Rik
	Adcy5	1500015L24Rik
	Aox1	1700008O03Rik
	Arhgef40	1700012C14Rik
	Aspg	1700016D06Rik
	Axl	1700019L13Rik
	Bola2	1700023H06Rik
	C1qtnf1	1700025G04Rik
	C230034O21Rik	1700041G16Rik
	Cass4	1700042O10Rik
	Cdh5	1700054K19Rik
	Cdk6	1700057H15Rik
	Cenpw	1700069B07Rik
	Cntnap1	1700080N15Rik
	Col15a1	1700108F19Rik
	Col23a1	1700113H08Rik
	Col26a1	1810059C17Rik
	Col4a2	2310040G24Rik
	Col6a6	2410021H03Rik
	Cpsf4l	2900052L18Rik
	Crabp1	2900060N12Rik
	Cx3cl1	2900078I11Rik
	Cyp26b1	3110082J24Rik
	Dchs1	3732407C23Rik
	Ebf1	4632427E13Rik
	Efna5	4921511I17Rik
	Egfr	4921536K21Rik
	Egr1	4930404N11Rik
	Fat4	4930413G21Rik
	Fbxo40	4930428N03Rik
	Fmr1nb	4930430O22Rik
	Foxf1	4930431P03Rik
	Gm10603	4930448E22Rik
	Gm14455	4930449E01Rik
	Gm41	4930452G13Rik
	Greb1l	4930465K09Rik
	Grm8	4930529I22Rik
	H2-Q2	4930533D04Rik
	Hdc	4930542C16Rik
	Hist1h4f	4930543E12Rik
	Hs3st3a1	4930555G07Rik
	Hspa1a	4930578M01Rik
	Igdcc4	4930590J08Rik
	Igfbpl1	4931428F04Rik
	Il6st	4933423L19Rik
	Itga5	4933424G05Rik
	Kcnq4	4933425D22Rik
	Kirrel	4933427D14Rik
	Lamc3	4933433G15Rik
	Lhx8	5330413P13Rik
	Lin28a	5330416C01Rik
	Lmo1	5430416N02Rik
	Lrrc28	5430427N15Rik
	Mamld1	5530401A14Rik
	Mgmt	5730522E02Rik
	Mmp14	5930403N24Rik
	Mobp	6430503K07Rik
	Mrps16	8430419K02Rik
	Narfl	9030622O22Rik
	Neurog3	9130410C08Rik
	Nfia	9230105E05Rik
	Nhsl2	9430053O09Rik
	Nip7	9430078K24Rik
	Nr2f2	9530036O11Rik
	Nrg1	9630014M24Rik
	Nrk	9930012K11Rik
	Nynrin	A230052G05Rik
	Otof	A630001O12Rik
	Peg3	A730013G03Rik
	Pla2g1b	A730020M07Rik
	Pla2g2d	A930006K02Rik
	Plagl1	A930024E05Rik
	Plxna2	A930032L01Rik
	Podxl	Abca3
	Polr1c	Abca4
	Ptch2	Abcc10
	Pygm	Ablim2
	Rgs16	Acot1
	Rims4	Acox3
	Rin3	Acoxl
	Rnf152	Acp5
	Ror1	Acss2
	Sall2	Actb
	Sap30	Acy3
	Sh3rf1	Adamts12
	Six4	Adamts16
	Slc16a2	Adcy1
	Slc1a4	Adgra1
	Slc24a2	Adgra2
	Slc6a8	Adgrg1
	Slc7a8	Adgrg2
	Sned1	Adh7
	Sntg2	Adipor2
	Soga1	Adk
	Sorcs2	Aff3
	Sox3	Agbl1
	Spata33	Agfg2
	St8sia2	Ago1
	Sulf2	Aif1
	Svep1	Ajuba
	Tenm2	Akap14
	Tenm4	Akt1
	Terc	Akt2
	Tet1	Alpk1
	Tgfbr3	Amotl2
	Tmem107	Ampd3
	Trib3	Ankfn1
	Tshz1	Ankrd11
	Tshz2	Ankrd13a
	Tshz3	Ankrd6
	Zfp423	Antkmt
	Zfp592	Antxr1
	Zfp618	Aopep
	Zim1	Ap1g1
	Ap1s1
	Ap2m1
	Apba2
	Apbb2
	Aqp11
	Arhgap39
	Arhgap42
	Arhgap8
	Arhgef10
	Arhgef33
	Arid1a
	Arid5b
	Arih1
	Armc2
	Armc3
	Armc9
	Armcx1
	Arrb1
	Arrdc3
	Arvcf
	Asap1
	Asb6
	Asb8
	Asf1a
	Asph
	Astn1
	Atp1b1
	Atp5g3
	AY512931
	AY702103
	B130011K05Rik
	B230208H11Rik
	B230219D22Rik
	B230311B06Rik
	B230323A14Rik
	B230369F24Rik
	B3galt5
	B430212C06Rik
	Bace2
	Bahcc1
	Banp
	Baz1b
	Bbc3
	BC016548
	BC017158
	BC039771
	Bcar1
	Bcar3
	Bcl2l11
	Bcl3
	Bcl9
	Bfsp1
	Bhlhe22
	Bicc1
	Bloc1s1
	Bmerb1
	Bmp6
	Bmper
	Bmpr1b
	Bpgm
	Brms1
	Brwd1
	Bsdc1
	Btbd17
	Btbd19
	C130012C08Rik
	C130026L21Rik
	C130071C03Rik
	C1qtnf3
	C230024C17Rik
	C2cd2l
	C330019F10Rik
	C530044C16Rik
	Cabyr
	Cacng1
	Cadm2
	Camk2d
	Camta1
	Capn10
	Caprin1
	Car14
	Car3
	Car4
	Casq2
	Casz1
	Ccar1
	Ccdc124
	Ccdc151
	Ccdc171
	Ccdc177
	Ccdc184
	Ccdc33
	Ccdc42
	Ccdc60
	Ccdc63
	Ccdc69
	Ccdc88c
	Cckar
	Ccn2
	Ccng1
	Cd24a
	Cdc25b
	Cdca5
	Cdca7
	Cdh2
	Cdk5rap2
	Cdk5rap3
	Cdkl5
	Celf2
	Celf3
	Celsr3
	Cenpj
	Cenpl
	Cep112
	Cep131
	Cep170
	Cep41
	Ces1a
	Cfap54
	Cfl1
	Chd2
	Chd3
	Chd9
	Chn1
	Chn2
	Chordc1
	Chrna4
	Chuk
	Ckb
	Clec2l
	Clip4
	Clrn1
	Cluh
	Clybl
	Cmas
	Cnn3
	Cnpy1
	Cntn4
	Cobl
	Col18a1
	Col19a1
	Col2a1
	Copa
	Copz1
	Coro2b
	Cox20
	Cox4i1
	Cox7a2l
	Cp
	Cpa5
	Cpne2
	Cpsf4l
	Crabp2
	Crb1
	Crb2
	Crip2
	Crppa
	Cryzl2
	Csnk1d
	Cspp1
	Csrnp1
	Ctbp2
	Ctcflos
	Ctdspl
	Ctnnd2
	Cttnbp2nl
	Cuedc1
	Cxxc5
	Cyb5rl
	Cyp26b1
	Cyth2
	Cyth3
	D030046N08Rik
	D430040D24Rik
	D530014G21Rik
	D630003M21Rik
	D630036H23Rik
	D730050B12Rik
	D930028M14Rik
	Daam1
	Dars2
	Dbx1
	Dbx2
	Dcun1d4
	Ddc
	Ddr1
	Ddx39b
	Dennd11
	Dhx32
	Dhx35
	Dicer1
	Dipk1c
	Disp1
	Dlgap2
	Dll1
	Dmrta2
	Dmrta2os
	Dmrtb1
	Dnah11
	Dnai1
	Dnai2
	Dnajc22
	Dock9
	Dot1l
	Dpp3
	Dpysl4
	Dpysl5
	Dst
	Dusp18
	Dusp5
	Dusp6
	Dync1i1
	Dynlt1b
	Dynlt5
	Dzip1l
	E130006D01Rik
	E2f6
	Edn1
	Ednrb
	Edrf1
	Efnb3
	Efr3b
	Egr3
	Ehf
	Eif3b
	Eif4a1
	Eif4h
	Elavl4
	Elf2
	Elmo2
	Elof1
	Emid1
	Emsy
	Epb41l2
	Epb41l4a
	Epha10
	Ephb3
	Erbb4
	Etl4
	Etv4
	Etv6
	Evl
	Exoc2
	Exoc6
	Fabp7
	Fah
	Fam110b
	Fam110d
	Fam126a
	Fam13c
	Fam168a
	Fam181a
	Fam205c
	Fam214b
	Fam227a
	Fam240b
	Fam241b
	Fam53b
	Fasn
	Fbp2
	Fbxl19
	Fbxo32
	Fdft1
	Ferd3l
	Fermt2
	Fez1
	Fgd3
	Fgd4
	Fgf15
	Fgf3
	Fgfbp1
	Fhdc1
	Fhit
	Fibp
	Fignl1
	Fkbp7
	Fmn2
	Fmo1
	Folr1
	Foxn3
	Foxp1
	Frem1
	Frmd4a
	Frzb
	Fscn1
	Fubp1
	Fundc1
	Fxr2
	Fzd1
	Fzd10os
	Fzd2
	G2e3
	G3bp2
	Gadd45b
	Gadd45g
	Galnt12
	Gas1
	Gas2l3
	Gatb
	Gbx2
	Gck
	Gcnt2
	Gdpd2
	Gemin5
	Git1
	Gldc
	Gli3
	Glul
	Gm10165
	Gm10369
	Gm10389
	Gm10636
	Gm10655
	Gm11256
	Gm11412
	Gm11468
	Gm11523
	Gm11532
	Gm11761
	Gm12224
	Gm12299
	Gm12480
	Gm12518
	Gm12526
	Gm13061
	Gm13134
	Gm13425
	Gm13558
	Gm13593
	Gm13872
	Gm14279
	Gm14281
	Gm14424
	Gm14488
	Gm14547
	Gm15050
	Gm15082
	Gm15350
	Gm15402
	Gm15413
	Gm15486
	Gm15543
	Gm15545
	Gm16096
	Gm16136
	Gm16876
	Gm17494
	Gm18237
	Gm18377
	Gm19409
	Gm19426
	Gm19689
	Gm19872
	Gm20052
	Gm20083
	Gm20139
	Gm20163
	Gm20208
	Gm20755
	Gm21816
	Gm22482
	Gm22534
	Gm22860
	Gm23101
	Gm23279
	Gm23634
	Gm23864
	Gm24530
	Gm24537
	Gm25012
	Gm25515
	Gm25516
	Gm25916
	Gm25993
	Gm26001
	Gm26124
	Gm26195
	Gm26204
	Gm26532
	Gm26562
	Gm26674
	Gm26703
	Gm26759
	Gm26877
	Gm26881
	Gm26911
	Gm2694
	Gm26940
	Gm27198
	Gm27286
	Gm27403
	Gm27952
	Gm28030
	Gm28055
	Gm28199
	Gm28653
	Gm28746
	Gm29185
	Gm29208
	Gm29230
	Gm29245
	Gm29340
	Gm29361
	Gm29458
	Gm29478
	Gm29508
	Gm29663
	Gm29926
	Gm30015
	Gm30018
	Gm30214
	Gm30539
	Gm30790
	Gm31108
	Gm31166
	Gm31463
	Gm31763
	Gm31816
	Gm31819
	Gm31946
	Gm32061
	Gm32093
	Gm32123
	Gm3222
	Gm32335
	Gm32389
	Gm32629
	Gm32939
	Gm33104
	Gm33489
	Gm33630
	Gm33782
	Gm33831
	Gm34250
	Gm36198
	Gm36756
	Gm36799
	Gm36908
	Gm37101
	Gm3716
	Gm37246
	Gm37376
	Gm37452
	Gm37711
	Gm37818
	Gm37848
	Gm37910
	Gm37967
	Gm38111
	Gm38180
	Gm38414
	Gm39129
	Gm39325
	Gm40190
	Gm40418
	Gm40578
	Gm41307
	Gm41584
	Gm42675
	Gm42690
	Gm42793
	Gm42928
	Gm42929
	Gm42966
	Gm43027
	Gm43333
	Gm43483
	Gm43508
	Gm43578
	Gm43622
	Gm43725
	Gm44233
	Gm44281
	Gm44516
	Gm44632
	Gm44648
	Gm44686
	Gm44737
	Gm44867
	Gm4491
	Gm44969
	Gm45249
	Gm45267
	Gm4532
	Gm45350
	Gm45370
	Gm4577
	Gm46519
	Gm4705
	Gm47389
	Gm47430
	Gm47594
	Gm47602
	Gm47792
	Gm48085
	Gm48161
	Gm48227
	Gm48249
	Gm48427
	Gm48502
	Gm48801
	Gm49116
	Gm49209
	Gm49595
	Gm49613
	Gm50200
	Gm50201
	Gm50247
	Gm50345
	Gm50346
	Gm50367
	Gm5082
	Gm5089
	Gm5091
	Gm5136
	Gm5424
	Gm6559
	Gm8378
	Gm8702
	Gm8899
	Gm9530
	Gm973
	Gm9866
	Gm9902
	Gnai2
	Gne
	Golm1
	Golm2
	Gpc3
	Gpd2
	Gpm6b
	Gpr88
	Gpx3
	Gpx4
	Grhl2
	Grifin
	Gstcd
	Gstm7
	Gsx1
	Gsx2
	Gtf2i
	Gzmk
	H2-Ke6
	H2afy2
	H2az2
	H4c8
	Hax1
	Hdac11
	Hdac9
	Hes3
	Hes5
	Hes6
	Hmbox1
	Hmg20b
	Hmgb1
	Hmgb3
	Hnrnpa2b1
	Hnrnpa3
	Hnrnpc
	Hnrnph3
	Hnrnpl
	Hoxa2
	Hoxb3
	Hpgds
	Hps4
	Hpse
	Hspa13
	Hspa9
	Hspbp1
	Hspe1
	Hspg2
	Hsph1
	Id2
	Ifitm7
	Ift122
	Igdcc3
	Igf2bp2
	Igfbpl1
	Il17rd
	Il34
	Ilf3
	Ing1
	Inmt
	Ino80dos
	Insm1
	Ints9
	Ip6k2
	Iqgap1
	Ireb2
	Ist1
	Itga9
	Itgb8
	Itsn2
	Jag1
	Jakmip3
	Jam3
	Jcad
	Jpt2
	Kalrn
	Katnal2
	Kcnab1
	Kcnc2
	Kcnh2
	Kcnn1
	Kctd1
	Kctd14
	Kctd17
	Kctd2
	Kctd3
	Kdm2a
	Kdm2b
	Kdm3a
	Khdrbs1
	Kif1b
	Kif21a
	Kif24
	Klf7
	Klhl24
	Klhl5
	Kmt5a
	Kmt5c
	Krt26
	Ktn1
	Lama1
	Laptm4a
	Large2
	Lemd2
	Lfng
	Lhfpl4
	Limch1
	Limk1
	Lin28a
	Lipc
	Llgl1
	Lmna
	Lpar1
	Lpar6
	Lpin1
	Lpo
	Lrmda
	Lrmp
	Lrp2
	Lrp8
	Lrrc36
	Lrrn1
	Lrrtm3
	Lsamp
	Lysmd3
	Lzts2
	Macf1
	Macroh2a2
	Mad1l1
	Mafk
	Maged1
	Magi1
	Malat1
	Man1b1
	Map1b
	Map2k6
	Map4
	Map7
	Mapk10
	Mapk6
	Mapkapk5
	Mapre3
	Marchf8
	Marcks
	Mast2
	Mast4
	Mat2a
	Mbd3
	Mbd5
	Mboat2
	Mccc1
	Mcf2l
	Mcm3
	Mcm6
	Mctp1
	Mcts1
	Mdm1
	Med16
	Med25
	Megf10
	Meis2
	Mepce
	Mest
	Metap1d
	Metrn
	Mex3a
	Mex3d
	Mfhas1
	Mfng
	Micu2
	Mideas
	Midn
	Minar2
	Mir100hg
	Mir124a-3
	Mir130a
	Mir135a-2
	Mir206
	Mir219a-1
	Mir219a-2
	Mir219b
	Mir219c
	Mir23a
	Mir24-2
	Mir26a-1
	Mir27a
	Mir3067
	Mir3074-2
	Mir3080
	Mir3089
	Mir3103
	Mir6352
	Mir6383
	Mir6405
	Mir6408
	Mir6939
	Mir7043
	Mir7239
	Mir760
	Mir7655
	Mir9-2
	Mir9-3
	Mir9-3hg
	Mir92b
	Mkrn3
	Mlc1
	Mllt10
	Mme
	Mnd1-ps
	Mnt
	Mob3b
	Mobp
	Morf4l1
	Mpdz
	Mpnd
	Mrpl30
	Mrpl58
	Mrps9
	Msi1
	Mta3
	Mtf2
	Mtmr12
	Mtss1
	Mtus1
	Mtx1
	Muc1
	Mycl
	Myh14
	Mymk
	Myo10
	Myo18a
	Myo5b
	Myt1
	Myt1l
	Mzb1
	N4bp2l2
	NA
	Naaa
	Naaladl2
	Napepld
	Ncapd2
	Ndc1
	Ndel1
	Ndufb4
	Neat1
	Nectin1
	Nedd4l
	Nedd9
	Nes
	Neurog1
	Neurog2
	Nf2
	Nid1
	Ninj2
	Nit2
	Nkain4
	Nkx2-2
	Nkx2-9
	Nono
	Notch1
	Notch3
	Notch4
	Nr2f2
	Nr4a3
	Nr6a1
	Nr6a1os
	Nrarp
	Nrcam
	Nrep
	Nrxn2
	Nsg2
	Nsun2
	Nt5c2
	Ntn1
	Nuak1
	Nupr1
	Oacyl
	Oit3
	Olfml3
	Olfr224
	Oma1
	Onecut1
	Os9
	Osbpl2
	Otud1
	Pacrg
	Palld
	Pantr1
	Patz1
	Pax3
	Pax6
	Pbld2
	Pcbp4
	Pcdh1
	Pcif1
	Pcx
	Pde11a
	Pde12
	Pdia4
	Pdik1l
	Pdilt
	Pdzrn3
	Peg12
	Pelp1
	Pgpep1
	Phf20
	Phldb1
	Phox2b
	Pigz
	Pik3c2a
	Pik3r3
	Pip4k2a
	Pipox
	Pisd-ps3
	Pitpnc1
	Pitpnm2
	Pkd2l1
	Pknox2
	Pla2g6
	Plagl1
	Plat
	Plcd4
	Plch1
	Plekha4
	Plekha6
	Plekhb1
	Plekhg3
	Plekhh1
	Plgrkt
	Plk3
	Plppr1
	Plxnb1
	Polg
	Por
	Pou2af1
	Pphln1
	Ppp1ccb
	Ppp1r16b
	Ppp1r18
	Ppp1r18os
	Prdm12
	Prdm13
	Prkar2a
	Prkcsh
	Prkn
	Prmt8
	Prom1
	Pros1
	Prr5l
	Prr7
	Prrg4
	Prss12
	Prss29
	Prtg
	Psap
	Psmb5
	Psmd5
	Psmd8
	Ptch1
	Ptk2
	Ptma
	Ptms
	Ptpa
	Ptprf
	Ptprg
	Ptprm
	Ptprs
	Ptprz1
	Puf60
	Rab11b
	Rab15
	Rab34
	Rab3il1
	Radil
	Rai14
	Ralgds
	Rapgef3
	Rasgrp2
	Rassf3
	Rax
	Rb1
	Rbbp6
	Rbm25
	Rbms1
	Rbpj
	Rcan2
	Rcn1
	Rftn2
	Rfx4
	Rfx5
	Rhpn1
	Rian
	Rif1
	Ring1
	Rmst
	Rnase1
	Rnf122
	Rnf220
	Rnf32
	Rnf44
	Rnu12
	Rnu1a1
	Rpl18
	Rpl3
	Rpl35a-ps7
	Rprm
	Rps19
	Rps23rg1
	Rps6ka2
	Rps6kc1
	Rps7
	Rptoros
	Rraga
	Rrm1
	Rtkn
	Rtn4
	Rufy3
	Rusf1
	Sall1
	Sall4
	Sash1
	Sc5d
	Scrn1
	Scrt1
	Selenok
	Selenop
	Sema4b
	Sema4c
	Septin1
	Serinc5
	Serpinh1
	Sf1
	Sfxn5
	Sh3d19
	Sh3pxd2b
	Shb
	Shroom2
	Shroom3
	Sik3
	Ska2
	Slc10a7
	Slc15a3
	Slc1a5
	Slc22a15
	Slc22a6
	Slc25a26
	Slc2a5
	Slc35d2
	Slc35f4
	Slc37a3
	Slc37a4
	Slc44a5
	Slc45a3
	Slc4a5
	Slc6a9
	Slc7a7
	Slc9a8
	Slc9a9
	Slco1a5
	Slco3a1
	Slco5a1
	Smad3
	Smad6
	Smad7
	Smarca2
	Smarcb1
	Smcr8
	Smg9
	Smim38
	Snd1
	Snord13
	Snx30
	Soat2
	Soga3
	Sort1
	Sost
	Sox1
	Sox2ot
	Sox5
	Sox5os2
	Sox6
	Sp5
	Sp8
	Spag9
	Spast
	Spink1
	Spop
	Spout1
	Spp1
	Spred1
	Spry4
	Spsb4
	Srd5a3
	Srgap1
	Srrm4
	Srsf7
	Ssbp3
	St3gal6
	St8sia3os
	Stk39
	Stmn1
	Stoml2
	Ston1
	Stox2
	Stra6
	Stra6l
	Stt3b
	Stxbp4
	Suds3
	Sulf1
	Syk
	Syn2
	Syne2
	Sys1
	Syt4
	T2
	Tab1
	Tacr1
	Tagln3
	Tanc1
	Tbc1d31
	Tbcel
	Tceal3
	Tcf12
	Tcf20
	Tcf7l2
	Tcirg1
	Tdrd9
	Tecrl
	Tenm2
	Tenm4
	Tet1
	Tex26
	Tfdp2
	Tgfa
	Thbs3
	Thsd4
	Thsd7a
	Tia1
	Tiam1
	Timp3
	Timp4
	Tle1
	Tle3
	Tle4
	Tmc6
	Tmeff1
	Tmem132a
	Tmem140
	Tmem219
	Tmem40
	Tmem47
	Tmprss5
	Tmprss9
	Tmtc2
	Tnip1
	Tnk2
	Tnk2os
	Tnrc18
	Tns4
	Top3a
	Tpgs1
	Tph1
	Tpm3
	Tpst1
	Tpst2
	Tpt1
	Traf3
	Traf3ip1
	Traf4
	Traj31
	Traj32
	Traj33
	Trak1
	Trbv7
	Trdmt1
	Trdn
	Trh
	Trim16
	Trim17
	Trim2
	Trim28
	Trp53i11
	Trp53rkb
	Trrap
	Tshz3
	Ttc39d
	Ttc9
	Ttk
	Ttyh1
	Tubb2b
	Tubb5
	Tubd1
	Tubgcp6
	Twf2
	Txndc15
	Tyro3
	Ube2g1
	Ube2n
	Ubl5
	Ubqln2
	Unc13b
	Unc13c
	Unc5a
	Urm1
	Usp2
	Usp31
	Usp49
	Usp9x
	Utrn
	Vegfd
	Vgf
	Vim
	Vit
	Vsir
	Vta1
	Vwa8
	Vwde
	Vxn
	Wasf3
	Wbp1
	Wbscr25
	Wdr45b
	Wdr6
	Wdr66
	Wfikkn1
	Wipf1
	Wipi2
	Wrap53
	Wsb1
	Wwp2
	Xylt1
	Yars2
	Ywhaq
	Zbtb18
	Zbtb38
	Zbtb45
	Zc3h6
	Zcchc7
	Zcchc8
	Zdhhc5
	Zeb2
	Zfand3
	Zfat
	Zfhx2
	Zfp146
	Zfp184
	Zfp219
	Zfp24
	Zfp26
	Zfp292
	Zfp36l1
	Zfp423
	Zfp46
	Zfp503
	Zfp536
	Zfp553
	Zfp608
	Zfp646
	Zfp663
	Zfp668
	Zfp710
	Zfp810
	Zfp811
	Zfp869
	Zfp9
	Zfr2
	Zic1
	Zic5
	Zmiz1
