# Supplementary material for: ZBTB16/PLZF regulates juvenile spermatogonial stem cell development through an extensive transcription factor poising network
Source: Nat Struct Mol Biol. 2025 Mar 3;32(7):1213–26. doi: 10.1038/s41594-025-01509-5 (PMC12263333; doi:10.1038/s41594-025-01509-5)
Supplement: Supplementary file 8 — Statistical source data. [file 41594_2025_1509_MOESM8_ESM.xlsx]

## Sheet: Figure 5a
Figure 5a
	uSPG.ZBTB16	uSPG.SALL4	uSPG.SOX3		Union of three TF	Common of TFs
	Marchf1	Mtarc1	0610005C13Rik		0610005C13Rik	0610005C13Rik
	Mtarc2	Marchf1	0610009B22Rik		0610009B22Rik	0610009B22Rik
	Marchf2	Mtarc2	0610009E02Rik		0610009E02Rik	0610009E02Rik
	Marchf3	Marchf2	0610009O20Rik		0610009O20Rik	0610010F05Rik
	Marchf4	Marchf3	0610010F05Rik		0610010F05Rik	0610010K14Rik
	Marchf5	Marchf4	0610010K14Rik		0610010K14Rik	0610012G03Rik
	Marchf6	Marchf5	0610012G03Rik		0610012G03Rik	0610025J13Rik
	Marchf7	Marchf6	0610025J13Rik		0610025J13Rik	0610030E20Rik
	Marchf8	Marchf7	0610030E20Rik		0610030E20Rik	0610037L13Rik
	Marchf9	Marchf8	0610037L13Rik		0610037L13Rik	0610038B21Rik
	Marchf10	Marchf9	0610038B21Rik		0610038B21Rik	0610039K10Rik
	Marchf11	Marchf10	0610039H22Rik		0610039H22Rik	0610040B10Rik
	Septin1	Marchf11	0610039K10Rik		0610039K10Rik	0610040F04Rik
	Septin2	Septin1	0610040B10Rik		0610040B10Rik	0610043K17Rik
	Septin3	Septin2	0610040F04Rik		0610040F04Rik	1010001N08Rik
	Septin4	Septin3	0610043K17Rik		0610043K17Rik	1100001I12Rik
	Septin5	Septin4	1010001N08Rik		1010001N08Rik	1110002J07Rik
	Septin6	Septin5	1100001I12Rik		1100001I12Rik	1110002L01Rik
	Septin7	Septin6	1110002J07Rik		1110002J07Rik	1110004E09Rik
	Septin8	Septin7	1110002L01Rik		1110002L01Rik	1110004F10Rik
	Septin9	Septin8	1110004E09Rik		1110004E09Rik	1110006O24Rik
	Septin10	Septin9	1110004F10Rik		1110004F10Rik	1110008F13Rik
	Septin11	Septin10	1110006O24Rik		1110006O24Rik	1110008P14Rik
	Septin12	Septin11	1110008F13Rik		1110008F13Rik	1110012L19Rik
	0610005C13Rik	Septin12	1110008L16Rik		1110008L16Rik	1110013H19Rik
	0610009B22Rik	0610005C13Rik	1110008P14Rik		1110008P14Rik	1110017D15Rik
	0610009E02Rik	0610007P14Rik	1110012L19Rik		1110012L19Rik	1110018N20Rik
	0610009L18Rik	0610009B22Rik	1110013H19Rik		1110013H19Rik	1110020A21Rik
	0610009O20Rik	0610009E02Rik	1110017D15Rik		1110017D15Rik	1110025M09Rik
	0610010F05Rik	0610009L18Rik	1110018N20Rik		1110018N20Rik	1110032A03Rik
	0610010K14Rik	0610010F05Rik	1110020A21Rik		1110020A21Rik	1110032F04Rik
	0610012G03Rik	0610010K14Rik	1110025M09Rik		1110025M09Rik	1110034G24Rik
	0610025J13Rik	0610012G03Rik	1110032A03Rik		1110032A03Rik	1110035H17Rik
	0610030E20Rik	0610025J13Rik	1110032F04Rik		1110032F04Rik	1110036E04Rik
	0610031O16Rik	0610030E20Rik	1110034G24Rik		1110034G24Rik	1110038B12Rik
	0610033M10Rik	0610031O16Rik	1110035H17Rik		1110035H17Rik	1110038F14Rik
	0610037L13Rik	0610033M10Rik	1110036E04Rik		1110036E04Rik	1110046J04Rik
	0610038B21Rik	0610037L13Rik	1110038B12Rik		1110038B12Rik	1110051M20Rik
	0610039K10Rik	0610038B21Rik	1110038F14Rik		1110038F14Rik	1110059E24Rik
	0610040B10Rik	0610039K10Rik	1110046J04Rik		1110046J04Rik	1110059G10Rik
	0610040F04Rik	0610040B10Rik	1110051M20Rik		1110051M20Rik	1110065P20Rik
	0610040J01Rik	0610040F04Rik	1110059E24Rik		1110059E24Rik	1190002N15Rik
	0610043K17Rik	0610040J01Rik	1110059G10Rik		1110059G10Rik	1190005I06Rik
	1010001N08Rik	0610043K17Rik	1110065P20Rik		1110065P20Rik	1190007I07Rik
	1100001I12Rik	1010001N08Rik	1190002N15Rik		1190002N15Rik	1300002E11Rik
	1110002J07Rik	1100001I12Rik	1190005I06Rik		1190005I06Rik	1300017J02Rik
	1110002L01Rik	1110002J07Rik	1190007I07Rik		1190007I07Rik	1500002C15Rik
	1110004E09Rik	1110002L01Rik	1200007C13Rik		1200007C13Rik	1500002F19Rik
	1110004F10Rik	1110004E09Rik	1300002E11Rik		1300002E11Rik	1500004A13Rik
	1110006O24Rik	1110004F10Rik	1300017J02Rik		1300017J02Rik	1500009L16Rik
	1110008F13Rik	1110006O24Rik	1500002C15Rik		1500002C15Rik	1500011B03Rik
	1110008P14Rik	1110008F13Rik	1500002F19Rik		1500002F19Rik	1500011K16Rik
	1110012L19Rik	1110008L16Rik	1500004A13Rik		1500004A13Rik	1520401A03Rik
	1110013H19Rik	1110008P14Rik	1500009L16Rik		1500009L16Rik	1600002D24Rik
	1110017D15Rik	1110012L19Rik	1500011B03Rik		1500011B03Rik	1600002K03Rik
	1110018N20Rik	1110013H19Rik	1500011K16Rik		1500011K16Rik	1600012H06Rik
	1110020A21Rik	1110017D15Rik	1500032F14Rik		1500032F14Rik	1600014C10Rik
	1110025M09Rik	1110018N20Rik	1520401A03Rik		1520401A03Rik	1600014C23Rik
	1110032A03Rik	1110020A21Rik	1600002D24Rik		1600002D24Rik	1600017P15Rik
	1110032F04Rik	1110025M09Rik	1600002K03Rik		1600002K03Rik	1600020E01Rik
	1110034G24Rik	1110032A03Rik	1600012H06Rik		1600012H06Rik	1600023N17Rik
	1110035H17Rik	1110032F04Rik	1600014C10Rik		1600014C10Rik	1600029O15Rik
	1110036E04Rik	1110034G24Rik	1600014C23Rik		1600014C23Rik	1700001G11Rik
	1110037F02Rik	1110035H17Rik	1600017P15Rik		1600017P15Rik	1700001G17Rik
	1110038B12Rik	1110036E04Rik	1600020E01Rik		1600020E01Rik	1700001L05Rik
	1110038F14Rik	1110037F02Rik	1600023N17Rik		1600023N17Rik	1700001O22Rik
	1110046J04Rik	1110038B12Rik	1600029I14Rik		1600029I14Rik	1700001P01Rik
	1110051M20Rik	1110038F14Rik	1600029O15Rik		1600029O15Rik	1700003D09Rik
	1110059E24Rik	1110046J04Rik	1700001C02Rik		1700001C02Rik	1700003E16Rik
	1110059G10Rik	1110051M20Rik	1700001C19Rik		1700001C19Rik	1700003F12Rik
	1110065P20Rik	1110059E24Rik	1700001D01Rik		1700001D01Rik	1700003G18Rik
	1190002N15Rik	1110059G10Rik	1700001G11Rik		1700001G11Rik	1700003M07Rik
	1190005I06Rik	1110065P20Rik	1700001G17Rik		1700001G17Rik	1700006H21Rik
	1190007I07Rik	1190002N15Rik	1700001K19Rik		1700001K19Rik	1700007F19Rik
	1300002E11Rik	1190005I06Rik	1700001K23Rik		1700001K23Rik	1700007K13Rik
	1300014J16Rik	1190007I07Rik	1700001L05Rik		1700001L05Rik	1700007L15Rik
	1300017J02Rik	1300002E11Rik	1700001O22Rik		1700001O22Rik	1700008B11Rik
	1500002C15Rik	1300014J16Rik	1700001P01Rik		1700001P01Rik	1700008J07Rik
	1500002F19Rik	1300017J02Rik	1700003D09Rik		1700003D09Rik	1700008O03Rik
	1500004A13Rik	1500002C15Rik	1700003E16Rik		1700003E16Rik	1700010B08Rik
	1500009L16Rik	1500002F19Rik	1700003F12Rik		1700003F12Rik	1700010I14Rik
	1500011B03Rik	1500004A13Rik	1700003G13Rik		1700003G13Rik	1700010K24Rik
	1500011K16Rik	1500009L16Rik	1700003G18Rik		1700003G18Rik	1700011C11Rik
	1500015A07Rik	1500011B03Rik	1700003M07Rik		1700003M07Rik	1700011D18Rik
	1500017E21Rik	1500011K16Rik	1700006H21Rik		1700006H21Rik	1700012C14Rik
	1500026H17Rik	1500015A07Rik	1700007F19Rik		1700007F19Rik	1700012D14Rik
	1500032F14Rik	1500015O10Rik	1700007K13Rik		1700007K13Rik	1700013A02Rik
	1520401A03Rik	1500017E21Rik	1700007L15Rik		1700007L15Rik	1700013H16Rik
	1600002D24Rik	1520401A03Rik	1700008B11Rik		1700008B11Rik	1700013M08Rik
	1600002H07Rik	1600002D24Rik	1700008J07Rik		1700008J07Rik	1700015C15Rik
	1600002K03Rik	1600002H07Rik	1700008O03Rik		1700008O03Rik	1700016A09Rik
	1600010M07Rik	1600002K03Rik	1700010B08Rik		1700010B08Rik	1700016B15Rik
	1600012H06Rik	1600010M07Rik	1700010I14Rik		1700010I14Rik	1700016D08Rik
	1600014C10Rik	1600012H06Rik	1700010K24Rik		1700010K24Rik	1700016H03Rik
	1600014C23Rik	1600014C10Rik	1700011C11Rik		1700011C11Rik	1700016H13Rik
	1600017P15Rik	1600014C23Rik	1700011D18Rik		1700011D18Rik	1700017B05Rik
	1600019K03Rik	1600017P15Rik	1700012B09Rik		1700012B09Rik	1700017J07Rik
	1600020E01Rik	1600020E01Rik	1700012C08Rik		1700012C08Rik	1700018B08Rik
	1600023N17Rik	1600023N17Rik	1700012C14Rik		1700012C14Rik	1700018B24Rik
	1600029I14Rik	1600029O15Rik	1700012D14Rik		1700012D14Rik	1700018L02Rik
	1600029O15Rik	1700001C02Rik	1700012H19Rik		1700012H19Rik	1700018M17Rik
	1700001G11Rik	1700001C19Rik	1700013A02Rik		1700013A02Rik	1700019A02Rik
	1700001G17Rik	1700001D01Rik	1700013G24Rik		1700013G24Rik	1700019D03Rik
	1700001K23Rik	1700001G11Rik	1700013H16Rik		1700013H16Rik	1700019L13Rik
	1700001L05Rik	1700001G17Rik	1700013M08Rik		1700013M08Rik	1700020D05Rik
	1700001O22Rik	1700001K19Rik	1700015C15Rik		1700015C15Rik	1700020G03Rik
	1700001P01Rik	1700001L05Rik	1700016A09Rik		1700016A09Rik	1700020I14Rik
	1700003D09Rik	1700001L19Rik	1700016B15Rik		1700016B15Rik	1700020M21Rik
	1700003E16Rik	1700001O22Rik	1700016D06Rik		1700016D06Rik	1700021F05Rik
	1700003F12Rik	1700001P01Rik	1700016D08Rik		1700016D08Rik	1700021N21Rik
	1700003G13Rik	1700003D09Rik	1700016H03Rik		1700016H03Rik	1700022H01Rik
	1700003G18Rik	1700003E16Rik	1700016H13Rik		1700016H13Rik	1700023B13Rik
	1700003M07Rik	1700003F12Rik	1700016K19Rik		1700016K19Rik	1700023C21Rik
	1700006E09Rik	1700003G18Rik	1700017B05Rik		1700017B05Rik	1700023F06Rik
	1700006H21Rik	1700003M07Rik	1700017J07Rik		1700017J07Rik	1700023H06Rik
	1700007F19Rik	1700006H21Rik	1700018B08Rik		1700018B08Rik	1700025A08Rik
	1700007G11Rik	1700007F19Rik	1700018B24Rik		1700018B24Rik	1700025G04Rik
	1700007K13Rik	1700007G11Rik	1700018L02Rik		1700018L02Rik	1700026J14Rik
	1700007L15Rik	1700007K13Rik	1700018M17Rik		1700018M17Rik	1700027A07Rik
	1700007P06Rik	1700007L15Rik	1700019A02Rik		1700019A02Rik	1700028E10Rik
	1700008B11Rik	1700008B11Rik	1700019C18Rik		1700019C18Rik	1700028I16Rik
	1700008J07Rik	1700008J07Rik	1700019D03Rik		1700019D03Rik	1700028J19Rik
	1700008K24Rik	1700008O03Rik	1700019L13Rik		1700019L13Rik	1700028N14Rik
	1700008O03Rik	1700009C05Rik	1700019N19Rik		1700019N19Rik	1700029J03Rik
	1700009C05Rik	1700009N14Rik	1700020D05Rik		1700020D05Rik	1700029J07Rik
	1700010B08Rik	1700010B08Rik	1700020G03Rik		1700020G03Rik	1700029M20Rik
	1700010B13Rik	1700010B13Rik	1700020I14Rik		1700020I14Rik	1700029P11Rik
	1700010G06Rik	1700010G06Rik	1700020L13Rik		1700020L13Rik	1700030A11Rik
	1700010I14Rik	1700010I14Rik	1700020L24Rik		1700020L24Rik	1700030C10Rik
	1700010K24Rik	1700010K24Rik	1700020M21Rik		1700020M21Rik	1700030J22Rik
	1700011C11Rik	1700011C11Rik	1700020N18Rik		1700020N18Rik	1700030K09Rik
	1700011D18Rik	1700011D18Rik	1700021F05Rik		1700021F05Rik	1700031P21Rik
	1700012C14Rik	1700012B09Rik	1700021J08Rik		1700021J08Rik	1700034H15Rik
	1700012D14Rik	1700012C14Rik	1700021N21Rik		1700021N21Rik	1700034P13Rik
	1700013A02Rik	1700012D14Rik	1700022H01Rik		1700022H01Rik	1700037C18Rik
	1700013F07Rik	1700013A02Rik	1700023B13Rik		1700023B13Rik	1700037F03Rik
	1700013H16Rik	1700013F07Rik	1700023C21Rik		1700023C21Rik	1700037H04Rik
	1700013M08Rik	1700013H16Rik	1700023D09Rik		1700023D09Rik	1700039E22Rik
	1700015C15Rik	1700013M08Rik	1700023F06Rik		1700023F06Rik	1700039M10Rik
	1700015F17Rik	1700015C15Rik	1700023H06Rik		1700023H06Rik	1700040D17Rik
	1700016A09Rik	1700015F17Rik	1700025A08Rik		1700025A08Rik	1700040L08Rik
	1700016B15Rik	1700016A09Rik	1700025G04Rik		1700025G04Rik	1700041G16Rik
	1700016D08Rik	1700016B15Rik	1700025N23Rik		1700025N23Rik	1700041I07Rik
	1700016H03Rik	1700016D06Rik	1700026J14Rik		1700026J14Rik	1700042D02Rik
	1700016H13Rik	1700016D08Rik	1700027A07Rik		1700027A07Rik	1700045H11Rik
	1700016J18Rik	1700016H03Rik	1700028E10Rik		1700028E10Rik	1700047M11Rik
	1700016K19Rik	1700016H13Rik	1700028I16Rik		1700028I16Rik	1700047O18Rik
	1700016P03Rik	1700016J18Rik	1700028J19Rik		1700028J19Rik	1700048M11Rik
	1700017B05Rik	1700016P03Rik	1700028N14Rik		1700028N14Rik	1700048O20Rik
	1700017J07Rik	1700017B05Rik	1700029H14Rik		1700029H14Rik	1700051O22Rik
	1700017N19Rik	1700017D01Rik	1700029I15Rik		1700029I15Rik	1700052I22Rik
	1700018A04Rik	1700017G19Rik	1700029J03Rik		1700029J03Rik	1700052K11Rik
	1700018A14Rik	1700017J07Rik	1700029J07Rik		1700029J07Rik	1700054A03Rik
	1700018B08Rik	1700017N19Rik	1700029M20Rik		1700029M20Rik	1700055D18Rik
	1700018B24Rik	1700018A04Rik	1700029P11Rik		1700029P11Rik	1700056E22Rik
	1700018L02Rik	1700018A14Rik	1700030A11Rik		1700030A11Rik	1700057H15Rik
	1700018M17Rik	1700018B08Rik	1700030C10Rik		1700030C10Rik	1700060C20Rik
	1700019A02Rik	1700018B24Rik	1700030C14Rik		1700030C14Rik	1700061A03Rik
	1700019C18Rik	1700018L02Rik	1700030J22Rik		1700030J22Rik	1700063D05Rik
	1700019D03Rik	1700018M17Rik	1700030K09Rik		1700030K09Rik	1700063J08Rik
	1700019E08Rik	1700019A02Rik	1700030M09Rik		1700030M09Rik	1700064H15Rik
	1700019G24Rik	1700019D03Rik	1700031P21Rik		1700031P21Rik	1700064M15Rik
	1700019L13Rik	1700019G24Rik	1700034G24Rik		1700034G24Rik	1700065D16Rik
	1700020D05Rik	1700019L13Rik	1700034H15Rik		1700034H15Rik	1700066B19Rik
	1700020G03Rik	1700019P21Rik	1700034J04Rik		1700034J04Rik	1700066J03Rik
	1700020G17Rik	1700020D05Rik	1700034P13Rik		1700034P13Rik	1700066M21Rik
	1700020I14Rik	1700020G03Rik	1700036A12Rik		1700036A12Rik	1700067K01Rik
	1700020L24Rik	1700020G17Rik	1700037C06Rik		1700037C06Rik	1700069B07Rik
	1700020M21Rik	1700020I14Rik	1700037C18Rik		1700037C18Rik	1700069L16Rik
	1700020N01Rik	1700020M21Rik	1700037F03Rik		1700037F03Rik	1700074A21Rik
	1700021F05Rik	1700020N01Rik	1700037H04Rik		1700037H04Rik	1700082M22Rik
	1700021J08Rik	1700021A07Rik	1700039E22Rik		1700039E22Rik	1700084C06Rik
	1700021N21Rik	1700021F05Rik	1700039M10Rik		1700039M10Rik	1700084E18Rik
	1700022H01Rik	1700021F07Rik	1700040D17Rik		1700040D17Rik	1700086D15Rik
	1700022H16Rik	1700021N21Rik	1700040L08Rik		1700040L08Rik	1700086L19Rik
	1700022N22Rik	1700022H01Rik	1700041G16Rik		1700041G16Rik	1700086O06Rik
	1700023B13Rik	1700022N22Rik	1700041I07Rik		1700041I07Rik	1700086P04Rik
	1700023C21Rik	1700023B13Rik	1700042D02Rik		1700042D02Rik	1700088E04Rik
	1700023F06Rik	1700023C21Rik	1700042G07Rik		1700042G07Rik	1700092M07Rik
	1700023H06Rik	1700023F06Rik	1700045H11Rik		1700045H11Rik	1700095J03Rik
	1700024I08Rik	1700023H06Rik	1700047M11Rik		1700047M11Rik	1700095J07Rik
	1700024P16Rik	1700024P16Rik	1700047O18Rik		1700047O18Rik	1700096K18Rik
	1700025A08Rik	1700025A08Rik	1700048M11Rik		1700048M11Rik	1700101I11Rik
	1700025F24Rik	1700025F22Rik	1700048O20Rik		1700048O20Rik	1700102P08Rik
	1700025G04Rik	1700025F24Rik	1700051O22Rik		1700051O22Rik	1700104B16Rik
	1700025H01Rik	1700025G04Rik	1700052H01Rik		1700052H01Rik	1700105P06Rik
	1700025N21Rik	1700025M24Rik	1700052I22Rik		1700052I22Rik	1700110K17Rik
	1700026F02Rik	1700026F02Rik	1700052K11Rik		1700052K11Rik	1700112D23Rik
	1700026J14Rik	1700026J14Rik	1700054A03Rik		1700054A03Rik	1700112J16Rik
	1700026N04Rik	1700026N04Rik	1700054K19Rik		1700054K19Rik	1700113A16Rik
	1700027A07Rik	1700027A07Rik	1700054M17Rik		1700054M17Rik	1700113H08Rik
	1700027H10Rik	1700027H10Rik	1700055D18Rik		1700055D18Rik	1700120B22Rik
	1700028D13Rik	1700028B04Rik	1700056E22Rik		1700056E22Rik	1700120C14Rik
	1700028E10Rik	1700028D13Rik	1700057H15Rik		1700057H15Rik	1700120K04Rik
	1700028I16Rik	1700028E10Rik	1700060C20Rik		1700060C20Rik	1700122E12Rik
	1700028J19Rik	1700028I16Rik	1700061A03Rik		1700061A03Rik	1700122O11Rik
	1700028K03Rik	1700028J19Rik	1700063D05Rik		1700063D05Rik	1700123M08Rik
	1700028N14Rik	1700028K03Rik	1700063J08Rik		1700063J08Rik	1700124L16Rik
	1700028P15Rik	1700028N14Rik	1700064H15Rik		1700064H15Rik	1700125G02Rik
	1700029J03Rik	1700028P15Rik	1700064M15Rik		1700064M15Rik	1700125G22Rik
	1700029J07Rik	1700029J03Rik	1700065D16Rik		1700065D16Rik	1700125H20Rik
	1700029M20Rik	1700029J07Rik	1700066B17Rik		1700066B17Rik	1700127F24Rik
	1700029P11Rik	1700029M20Rik	1700066B19Rik		1700066B19Rik	1810009A15Rik
	1700030A11Rik	1700029P11Rik	1700066J03Rik		1700066J03Rik	1810010D01Rik
	1700030C10Rik	1700030A11Rik	1700066M21Rik		1700066M21Rik	1810010H24Rik
	1700030C12Rik	1700030C10Rik	1700067K01Rik		1700067K01Rik	1810012K08Rik
	1700030J22Rik	1700030C12Rik	1700069B07Rik		1700069B07Rik	1810012K16Rik
	1700030K09Rik	1700030J22Rik	1700069L16Rik		1700069L16Rik	1810013D15Rik
	1700030O20Rik	1700030K09Rik	1700072O05Rik		1700072O05Rik	1810013L24Rik
	1700031M16Rik	1700030M09Rik	1700073E17Rik		1700073E17Rik	1810014B01Rik
	1700031P21Rik	1700030O20Rik	1700074A21Rik		1700074A21Rik	1810019D21Rik
	1700034H15Rik	1700031A10Rik	1700082M22Rik		1700082M22Rik	1810019N24Rik
	1700034J04Rik	1700031M16Rik	1700084C06Rik		1700084C06Rik	1810021B22Rik
	1700034J05Rik	1700031P21Rik	1700084E18Rik		1700084E18Rik	1810022K09Rik
	1700034P13Rik	1700034G24Rik	1700086D15Rik		1700086D15Rik	1810024B03Rik
	1700037C18Rik	1700034H15Rik	1700086L19Rik		1700086L19Rik	1810026B05Rik
	1700037F03Rik	1700034P13Rik	1700086O06Rik		1700086O06Rik	1810030O07Rik
	1700037H04Rik	1700037C06Rik	1700086P04Rik		1700086P04Rik	1810032O08Rik
	1700039E22Rik	1700037C18Rik	1700088E04Rik		1700088E04Rik	1810037I17Rik
	1700039I01Rik	1700037F03Rik	1700092K14Rik		1700092K14Rik	1810041H14Rik
	1700039M10Rik	1700037H04Rik	1700092M07Rik		1700092M07Rik	1810041L15Rik
	1700040D17Rik	1700039E22Rik	1700094D03Rik		1700094D03Rik	1810043G02Rik
	1700040L02Rik	1700039I01Rik	1700095B10Rik		1700095B10Rik	1810044D09Rik
	1700040L08Rik	1700039M10Rik	1700095J03Rik		1700095J03Rik	1810049J17Rik
	1700041G16Rik	1700040D17Rik	1700095J07Rik		1700095J07Rik	1810053B23Rik
	1700041I07Rik	1700040L02Rik	1700096J18Rik		1700096J18Rik	1810055G02Rik
	1700042D02Rik	1700040L08Rik	1700096K18Rik		1700096K18Rik	1810058I24Rik
	1700042O10Rik	1700041G16Rik	1700099I09Rik		1700099I09Rik	1810059C17Rik
	1700044C05Rik	1700041I07Rik	1700101I11Rik		1700101I11Rik	1810059H22Rik
	1700045H11Rik	1700042D02Rik	1700102P08Rik		1700102P08Rik	1810062G17Rik
	1700047G03Rik	1700042G07Rik	1700104B16Rik		1700104B16Rik	2010001A14Rik
	1700047K16Rik	1700042O10Rik	1700105P06Rik		1700105P06Rik	2010003K11Rik
	1700047M11Rik	1700045H11Rik	1700109K24Rik		1700109K24Rik	2010008C14Rik
	1700047O18Rik	1700047G03Rik	1700110C19Rik		1700110C19Rik	2010010A06Rik
	1700048M11Rik	1700047K16Rik	1700110K17Rik		1700110K17Rik	2010016I18Rik
	1700048O20Rik	1700047M11Rik	1700112D23Rik		1700112D23Rik	2010106G04Rik
	1700051A21Rik	1700047O18Rik	1700112J16Rik		1700112J16Rik	2010107E04Rik
	1700051O22Rik	1700048M11Rik	1700113A16Rik		1700113A16Rik	2010109A12Rik
	1700052I22Rik	1700048O20Rik	1700113H08Rik		1700113H08Rik	2010110E17Rik
	1700052K11Rik	1700048P04Rik	1700116H05Rik		1700116H05Rik	2010111I01Rik
	1700054A03Rik	1700049E22Rik	1700119H24Rik		1700119H24Rik	2010204K13Rik
	1700055D18Rik	1700051A21Rik	1700120B22Rik		1700120B22Rik	2010300C02Rik
	1700056E22Rik	1700051O22Rik	1700120C14Rik		1700120C14Rik	2010315B03Rik
	1700057H15Rik	1700052I22Rik	1700120K04Rik		1700120K04Rik	2010320M18Rik
	1700058P15Rik	1700052K11Rik	1700122E12Rik		1700122E12Rik	2200002A13Rik
	1700060C20Rik	1700054A03Rik	1700122O11Rik		1700122O11Rik	2200002J24Rik
	1700061A03Rik	1700055D18Rik	1700123K08Rik		1700123K08Rik	2210011C24Rik
	1700061E18Rik	1700056E22Rik	1700123L14Rik		1700123L14Rik	2210016F16Rik
	1700063D05Rik	1700057H15Rik	1700123M08Rik		1700123M08Rik	2210016L21Rik
	1700063J08Rik	1700058P15Rik	1700124L16Rik		1700124L16Rik	2210039B01Rik
	1700063O14Rik	1700060C20Rik	1700125G02Rik		1700125G02Rik	2210406O10Rik
	1700064H15Rik	1700060O08Rik	1700125G22Rik		1700125G22Rik	2210408F21Rik
	1700064J06Rik	1700061A03Rik	1700125H20Rik		1700125H20Rik	2210417A02Rik
	1700064M15Rik	1700061E18Rik	1700127F24Rik		1700127F24Rik	2300002M23Rik
	1700065D16Rik	1700063D05Rik	1810009A15Rik		1810009A15Rik	2300009A05Rik
	1700065J11Rik	1700063H04Rik	1810010D01Rik		1810010D01Rik	2310001H17Rik
	1700066B19Rik	1700063J08Rik	1810010H24Rik		1810010H24Rik	2310009A05Rik
	1700066J03Rik	1700063O14Rik	1810012K08Rik		1810012K08Rik	2310009B15Rik
	1700066M21Rik	1700064H15Rik	1810012K16Rik		1810012K16Rik	2310010J17Rik
	1700067K01Rik	1700064J06Rik	1810013D15Rik		1810013D15Rik	2310011J03Rik
	1700069B07Rik	1700064M15Rik	1810013L24Rik		1810013L24Rik	2310014F06Rik
	1700069L16Rik	1700065D16Rik	1810014B01Rik		1810014B01Rik	2310015A10Rik
	1700074A21Rik	1700065J11Rik	1810019D21Rik		1810019D21Rik	2310022A10Rik
	1700080C20Rik	1700065L07Rik	1810019N24Rik		1810019N24Rik	2310022B05Rik
	1700081N11Rik	1700066B19Rik	1810021B22Rik		1810021B22Rik	2310026I22Rik
	1700082M22Rik	1700066J03Rik	1810022K09Rik		1810022K09Rik	2310026L22Rik
	1700084C06Rik	1700066M21Rik	1810024B03Rik		1810024B03Rik	2310033P09Rik
	1700084E18Rik	1700067G17Rik	1810026B05Rik		1810026B05Rik	2310034G01Rik
	1700084J12Rik	1700067K01Rik	1810030O07Rik		1810030O07Rik	2310039H08Rik
	1700086D15Rik	1700069B07Rik	1810032O08Rik		1810032O08Rik	2310040G24Rik
	1700086L19Rik	1700069L16Rik	1810037I17Rik		1810037I17Rik	2310043P16Rik
	1700086O06Rik	1700072G22Rik	1810041H14Rik		1810041H14Rik	2310047D07Rik
	1700086P04Rik	1700074A21Rik	1810041L15Rik		1810041L15Rik	2310057M21Rik
	1700088E04Rik	1700080C20Rik	1810043G02Rik		1810043G02Rik	2310058D17Rik
	1700092E19Rik	1700081N11Rik	1810044D09Rik		1810044D09Rik	2310061I04Rik
	1700092K14Rik	1700082M22Rik	1810049J17Rik		1810049J17Rik	2310068J16Rik
	1700092M07Rik	1700084C06Rik	1810053B23Rik		1810053B23Rik	2310069G16Rik
	1700093J21Rik	1700084E18Rik	1810055G02Rik		1810055G02Rik	2310074N15Rik
	1700094M23Rik	1700084J12Rik	1810058I24Rik		1810058I24Rik	2400006E01Rik
	1700095A13Rik	1700086D15Rik	1810059C17Rik		1810059C17Rik	2410002F23Rik
	1700095J03Rik	1700086L19Rik	1810059H22Rik		1810059H22Rik	2410004B18Rik
	1700095J07Rik	1700086O06Rik	1810062G17Rik		1810062G17Rik	2410004P03Rik
	1700096J18Rik	1700086P04Rik	1810064F22Rik		1810064F22Rik	2410006H16Rik
	1700096K18Rik	1700088E04Rik	2010001A14Rik		2010001A14Rik	2410015M20Rik
	1700100I10Rik	1700092E19Rik	2010003K11Rik		2010003K11Rik	2410017I17Rik
	1700101I11Rik	1700092M07Rik	2010007H06Rik		2010007H06Rik	2410022M11Rik
	1700101I19Rik	1700093J21Rik	2010008C14Rik		2010008C14Rik	2410089E03Rik
	1700102F20Rik	1700095A13Rik	2010009K17Rik		2010009K17Rik	2410131K14Rik
	1700102H20Rik	1700095J03Rik	2010010A06Rik		2010010A06Rik	2500004C02Rik
	1700102P08Rik	1700095J07Rik	2010016I18Rik		2010016I18Rik	2510002D24Rik
	1700104B16Rik	1700096K18Rik	2010106G04Rik		2010106G04Rik	2510009E07Rik
	1700105P06Rik	1700100I10Rik	2010107E04Rik		2010107E04Rik	2510039O18Rik
	1700108F19Rik	1700101I11Rik	2010109A12Rik		2010109A12Rik	2510046G10Rik
	1700108N11Rik	1700101I19Rik	2010110E17Rik		2010110E17Rik	2600006K01Rik
	1700109I08Rik	1700102F20Rik	2010111I01Rik		2010111I01Rik	2610001J05Rik
	1700110K17Rik	1700102H20Rik	2010204K13Rik		2010204K13Rik	2610002M06Rik
	1700112D23Rik	1700102P08Rik	2010300C02Rik		2010300C02Rik	2610005L07Rik
	1700112E06Rik	1700104B16Rik	2010310C07Rik		2010310C07Rik	2610008E11Rik
	1700112J16Rik	1700105P06Rik	2010315B03Rik		2010315B03Rik	2610017A05Rik
	1700113A16Rik	1700108F19Rik	2010320M18Rik		2010320M18Rik	2610021A01Rik
	1700113H08Rik	1700108J01Rik	2200002A13Rik		2200002A13Rik	2610027K06Rik
	1700116B05Rik	1700108N11Rik	2200002D01Rik		2200002D01Rik	2610028H24Rik
	1700120B22Rik	1700109G14Rik	2200002J24Rik		2200002J24Rik	2610035D17Rik
	1700120C14Rik	1700110K17Rik	2210011C24Rik		2210011C24Rik	2610035F20Rik
	1700120K04Rik	1700112D23Rik	2210016F16Rik		2210016F16Rik	2610037D02Rik
	1700121N20Rik	1700112E06Rik	2210016L21Rik		2210016L21Rik	2610044O15Rik8
	1700122C19Rik	1700112H15Rik	2210039B01Rik		2210039B01Rik	2610206C17Rik
	1700122E12Rik	1700112J16Rik	2210404E10Rik		2210404E10Rik	2610301B20Rik
	1700122O11Rik	1700113A16Rik	2210406O10Rik		2210406O10Rik	2610306M01Rik
	1700123L14Rik	1700113H08Rik	2210408F21Rik		2210408F21Rik	2610307P16Rik
	1700123M08Rik	1700116B05Rik	2210411M09Rik		2210411M09Rik	2610316D01Rik
	1700123O20Rik	1700116H05Rik	2210416O15Rik		2210416O15Rik	2610318N02Rik
	1700124L16Rik	1700120B22Rik	2210417A02Rik		2210417A02Rik	2610507B11Rik
	1700125G02Rik	1700120C14Rik	2300002M23Rik		2300002M23Rik	2610507I01Rik
	1700125G22Rik	1700120K04Rik	2300009A05Rik		2300009A05Rik	2610524H06Rik
	1700125H20Rik	1700121N20Rik	2310001H17Rik		2310001H17Rik	2700033N17Rik
	1700127F24Rik	1700122C19Rik	2310001K24Rik		2310001K24Rik	2700038G22Rik
	1700128F08Rik	1700122E12Rik	2310002D06Rik		2310002D06Rik	2700046A07Rik
	1810007D17Rik	1700122O11Rik	2310002F09Rik		2310002F09Rik	2700062C07Rik
	1810008I18Rik	1700123J17Rik	2310005A03Rik		2310005A03Rik	2700069I18Rik
	1810009A15Rik	1700123M08Rik	2310008N11Rik		2310008N11Rik	2700080J24Rik
	1810010D01Rik	1700123O20Rik	2310009A05Rik		2310009A05Rik	2700081O15Rik
	1810010H24Rik	1700124L16Rik	2310009B15Rik		2310009B15Rik	2700097O09Rik
	1810011O10Rik	1700125G02Rik	2310010J17Rik		2310010J17Rik	2810001G20Rik
	1810012K08Rik	1700125G22Rik	2310011J03Rik		2310011J03Rik	2810002D19Rik
	1810012K16Rik	1700125H20Rik	2310014F06Rik		2310014F06Rik	2810004N23Rik
	1810013D15Rik	1700126G02Rik	2310015A10Rik		2310015A10Rik	2810006K23Rik
	1810013L24Rik	1700127F24Rik	2310022A10Rik		2310022A10Rik	2810013P06Rik
	1810014B01Rik	1810008I18Rik	2310022B05Rik		2310022B05Rik	2810021J22Rik
	1810014P07Rik	1810009A15Rik	2310026I22Rik		2310026I22Rik	2810025M15Rik
	1810019D21Rik	1810010D01Rik	2310026L22Rik		2310026L22Rik	2810029C07Rik
	1810019N24Rik	1810010H24Rik	2310030G06Rik		2310030G06Rik	2810403A07Rik
	1810021B22Rik	1810010K12Rik	2310033P09Rik		2310033P09Rik	2810405F17Rik
	1810022K09Rik	1810011O10Rik	2310034G01Rik		2310034G01Rik	2810408A11Rik
	1810024B03Rik	1810012K08Rik	2310035C23Rik		2310035C23Rik	2810408I11Rik
	1810026B05Rik	1810012K16Rik	2310039H08Rik		2310039H08Rik	2810410L24Rik
	1810030O07Rik	1810013D15Rik	2310039L15Rik		2310039L15Rik	2810414N06Rik
	1810032O08Rik	1810013L24Rik	2310040G24Rik		2310040G24Rik	2810429I04Rik
	1810034E14Rik	1810014B01Rik	2310043L19Rik		2310043L19Rik	2810430I11Rik
	1810037I17Rik	1810019D21Rik	2310043O21Rik		2310043O21Rik	2810454H06Rik
	1810041H14Rik	1810019N24Rik	2310043P16Rik		2310043P16Rik	2810457G06Rik
	1810041L15Rik	1810020O05Rik	2310047D07Rik		2310047D07Rik	2810459M11Rik
	1810043G02Rik	1810021B22Rik	2310057M21Rik		2310057M21Rik	2810468N07Rik
	1810044D09Rik	1810022K09Rik	2310058D17Rik		2310058D17Rik	2810474O19Rik
	1810049J17Rik	1810024B03Rik	2310061I04Rik		2310061I04Rik	2900005J15Rik
	1810053B23Rik	1810026B05Rik	2310068J16Rik		2310068J16Rik	2900009J06Rik
	1810055G02Rik	1810030O07Rik	2310069B03Rik		2310069B03Rik	2900026A02Rik
	1810058I24Rik	1810032O08Rik	2310069G16Rik		2310069G16Rik	2900041M22Rik
	1810058N15Rik	1810037I17Rik	2310074N15Rik		2310074N15Rik	2900052L18Rik
	1810059C17Rik	1810041H14Rik	2400006E01Rik		2400006E01Rik	2900060B14Rik
	1810059H22Rik	1810041L15Rik	2410002F23Rik		2410002F23Rik	2900060N12Rik
	1810062G17Rik	1810043G02Rik	2410003L11Rik		2410003L11Rik	2900072N19Rik
	1810062O18Rik	1810044D09Rik	2410004B18Rik		2410004B18Rik	2900076A07Rik
	1810063I02Rik	1810044K17Rik	2410004I01Rik		2410004I01Rik	2900089D17Rik
	1810064F22Rik	1810049J17Rik	2410004P03Rik		2410004P03Rik	2900093K20Rik
	2010001A14Rik	1810053B23Rik	2410006H16Rik		2410006H16Rik	3000002C10Rik
	2010001K21Rik	1810055G02Rik	2410015M20Rik		2410015M20Rik	3010003L21Rik
	2010003K11Rik	1810058I24Rik	2410017I17Rik		2410017I17Rik	3110002H16Rik
	2010007H06Rik	1810058N15Rik	2410018L13Rik		2410018L13Rik	3110009E18Rik
	2010008C14Rik	1810059C17Rik	2410022M11Rik		2410022M11Rik	3110031N09Rik
	2010010A06Rik	1810059H22Rik	2410089E03Rik		2410089E03Rik	3110035E14Rik
	2010016I18Rik	1810062G17Rik	2410131K14Rik		2410131K14Rik	3110039I08Rik
	2010106G04Rik	1810062O18Rik	2500004C02Rik		2500004C02Rik	3110039M20Rik
	2010107E04Rik	2010001A14Rik	2510002D24Rik		2510002D24Rik	3110040N11Rik
	2010107G23Rik	2010001K21Rik	2510009E07Rik		2510009E07Rik	3110043O21Rik
	2010109A12Rik	2010003K11Rik	2510039O18Rik		2510039O18Rik	3110045C21Rik
	2010110E17Rik	2010008C14Rik	2510046G10Rik		2510046G10Rik	3110053B16Rik
	2010110K18Rik	2010010A06Rik	2600006K01Rik		2600006K01Rik	3110056K07Rik
	2010111I01Rik	2010016I18Rik	2610001J05Rik		2610001J05Rik	3110062M04Rik
	2010204K13Rik	2010106G04Rik	2610002M06Rik		2610002M06Rik	3110070M22Rik
	2010300C02Rik	2010107E04Rik	2610005L07Rik		2610005L07Rik	3110082I17Rik
	2010315B03Rik	2010107G23Rik	2610008E11Rik		2610008E11Rik	3110082J24Rik
	2010320M18Rik	2010109A12Rik	2610017A05Rik		2610017A05Rik	3300002I08Rik
	2010320O07Rik	2010110E17Rik	2610021A01Rik		2610021A01Rik	3300002P13Rik
	2200002A13Rik	2010110K18Rik	2610027K06Rik		2610027K06Rik	3425401B19Rik
	2200002D01Rik	2010111I01Rik	2610028H24Rik		2610028H24Rik	3830406C13Rik
	2200002J24Rik	2010204K13Rik	2610035D17Rik		2610035D17Rik	3830408C21Rik
	2210011C24Rik	2010300C02Rik	2610035F20Rik		2610035F20Rik	4430402I18Rik
	2210016F16Rik	2010315B03Rik	2610037D02Rik		2610037D02Rik	4632404H12Rik
	2210016L21Rik	2010320M18Rik	2610044O15Rik8		2610044O15Rik8	4632411P08Rik
	2210039B01Rik	2010320O07Rik	2610206C17Rik		2610206C17Rik	4632415L05Rik
	2210406O10Rik	2200002A13Rik	2610301B20Rik		2610301B20Rik	4632427E13Rik
	2210408F21Rik	2200002J24Rik	2610306M01Rik		2610306M01Rik	4731419I09Rik
	2210408I21Rik	2210011C24Rik	2610306O10Rik		2610306O10Rik	4732414G09Rik
	2210417A02Rik	2210016F16Rik	2610307P16Rik		2610307P16Rik	4732416N19Rik
	2300002M23Rik	2210016L21Rik	2610316D01Rik		2610316D01Rik	4732440D04Rik
	2300009A05Rik	2210039B01Rik	2610318M16Rik		2610318M16Rik	4732471J01Rik
	2310001H17Rik	2210406O10Rik	2610318N02Rik		2610318N02Rik	4732491K20Rik
	2310001K24Rik	2210408F21Rik	2610507B11Rik		2610507B11Rik	4833404L02Rik
	2310005A03Rik	2210408I21Rik	2610507I01Rik		2610507I01Rik	4833408A19Rik
	2310009A05Rik	2210409E12Rik	2610524H06Rik		2610524H06Rik	4833412C05Rik
	2310009B15Rik	2210416O15Rik	2700033N17Rik		2700033N17Rik	4833417C18Rik
	2310010J17Rik	2210417A02Rik	2700038G22Rik		2700038G22Rik	4833418N02Rik
	2310011J03Rik	2210420H20Rik	2700046A07Rik		2700046A07Rik	4833418N17Rik
	2310014F06Rik	2300002M23Rik	2700054A10Rik		2700054A10Rik	4833419F23Rik
	2310015A10Rik	2300009A05Rik	2700062C07Rik		2700062C07Rik	4833419O12Rik
	2310022A10Rik	2310001H17Rik	2700069I18Rik		2700069I18Rik	4833420G17Rik
	2310022B05Rik	2310008N11Rik	2700070H01Rik		2700070H01Rik	4833422C13Rik
	2310026I22Rik	2310009A05Rik	2700080J24Rik		2700080J24Rik	4833422M21Rik
	2310026L22Rik	2310009B15Rik	2700081O15Rik		2700081O15Rik	4833427G06Rik
	2310030G06Rik	2310010J17Rik	2700097O09Rik		2700097O09Rik	4833438C02Rik
	2310033P09Rik	2310011J03Rik	2810001G20Rik		2810001G20Rik	4833439L19Rik
	2310034G01Rik	2310014F06Rik	2810002D19Rik		2810002D19Rik	4833445I07Rik
	2310034O05Rik	2310015A10Rik	2810004N23Rik		2810004N23Rik	4921504A21Rik
	2310035C23Rik	2310016G11Rik	2810006K23Rik		2810006K23Rik	4921504E06Rik
	2310036O22Rik	2310022A10Rik	2810013P06Rik		2810013P06Rik	4921507G05Rik
	2310039H08Rik	2310022B05Rik	2810021J22Rik		2810021J22Rik	4921507P07Rik
	2310039L15Rik	2310026I22Rik	2810025M15Rik		2810025M15Rik	4921522P10Rik
	2310040G24Rik	2310026L22Rik	2810029C07Rik		2810029C07Rik	4921524J17Rik
	2310043O21Rik	2310033P09Rik	2810030D12Rik		2810030D12Rik	4921531C22Rik
	2310043P16Rik	2310034G01Rik	2810403A07Rik		2810403A07Rik	4921534A09Rik
	2310047D07Rik	2310039H08Rik	2810405F17Rik		2810405F17Rik	4921536K21Rik
	2310057M21Rik	2310040G24Rik	2810408A11Rik		2810408A11Rik	4930402F06Rik
	2310058D17Rik	2310043P16Rik	2810408I11Rik		2810408I11Rik	4930402H24Rik
	2310061I04Rik	2310047D07Rik	2810410L24Rik		2810410L24Rik	4930404H11Rik
	2310068J16Rik	2310057M21Rik	2810414N06Rik		2810414N06Rik	4930404H24Rik
	2310069B03Rik	2310058D17Rik	2810429I04Rik		2810429I04Rik	4930404N11Rik
	2310069G16Rik	2310061I04Rik	2810430I11Rik		2810430I11Rik	4930405A21Rik
	2310074N15Rik	2310068J16Rik	2810433D01Rik		2810433D01Rik	4930412C18Rik
	2310079G19Rik	2310069G16Rik	2810454H06Rik		2810454H06Rik	4930412F09Rik
	2310081O03Rik	2310074N15Rik	2810457G06Rik		2810457G06Rik	4930412F12Rik
	2400006E01Rik	2310079G19Rik	2810459M11Rik		2810459M11Rik	4930412L05Rik
	2410002F23Rik	2400006E01Rik	2810468N07Rik		2810468N07Rik	4930412M03Rik
	2410003I16Rik	2410002F23Rik	2810474O19Rik		2810474O19Rik	4930413G21Rik
	2410004B18Rik	2410003I16Rik	2900005J15Rik		2900005J15Rik	4930417H01Rik
	2410004P03Rik	2410004B18Rik	2900009J06Rik		2900009J06Rik	4930426I24Rik
	2410006H16Rik	2410004I01Rik	2900011O08Rik		2900011O08Rik	4930426L09Rik
	2410015M20Rik	2410004P03Rik	2900026A02Rik		2900026A02Rik	4930429F24Rik
	2410017I17Rik	2410006H16Rik	2900041M22Rik		2900041M22Rik	4930430F08Rik
	2410022M11Rik	2410015M20Rik	2900052L18Rik		2900052L18Rik	4930430J02Rik
	2410080I02Rik	2410017I17Rik	2900060B14Rik		2900060B14Rik	4930430O22Rik
	2410089E03Rik	2410018L13Rik	2900060N12Rik		2900060N12Rik	4930431P19Rik
	2410131K14Rik	2410022M11Rik	2900072N19Rik		2900072N19Rik	4930432B10Rik
	2500002B13Rik	2410080I02Rik	2900076A07Rik		2900076A07Rik	4930432K21Rik
	2500004C02Rik	2410089E03Rik	2900089D17Rik		2900089D17Rik	4930433N12Rik
	2510002D24Rik	2410124H12Rik	2900093K20Rik		2900093K20Rik	4930439D14Rik
	2510009E07Rik	2410131K14Rik	2900097C17Rik		2900097C17Rik	4930440I19Rik
	2510039O18Rik	2410137M14Rik	3000002C10Rik		3000002C10Rik	4930442H23Rik
	2510046G10Rik	2410141K09Rik	3010003L21Rik		3010003L21Rik	4930445N08Rik
	2600006K01Rik	2500002B13Rik	3110002H16Rik		3110002H16Rik	4930445N18Rik
	2600014E21Rik	2500004C02Rik	3110009E18Rik		3110009E18Rik	4930447C04Rik
	2610001J05Rik	2510002D24Rik	3110031N09Rik		3110031N09Rik	4930447C11Rik
	2610002M06Rik	2510009E07Rik	3110035E14Rik		3110035E14Rik	4930449I04Rik
	2610005L07Rik	2510039O18Rik	3110039I08Rik		3110039I08Rik	4930451I11Rik
	2610008E11Rik	2510046G10Rik	3110039M20Rik		3110039M20Rik	4930452B06Rik
	2610016A17Rik	2600006K01Rik	3110040N11Rik		3110040N11Rik	4930453N24Rik
	2610017A05Rik	2600014E21Rik	3110043O21Rik		3110043O21Rik	4930455G09Rik
	2610020C07Rik	2610001J05Rik	3110045C21Rik		3110045C21Rik	4930461C15Rik
	2610020H08Rik	2610002M06Rik	3110053B16Rik		3110053B16Rik	4930467D21Rik
	2610021A01Rik	2610005L07Rik	3110056K07Rik		3110056K07Rik	4930467K11Rik
	2610027K06Rik	2610008E11Rik	3110062M04Rik		3110062M04Rik	4930470G03Rik
	2610028E06Rik	2610016A17Rik	3110070M22Rik		3110070M22Rik	4930470P17Rik
	2610028H24Rik	2610017A05Rik	3110082I17Rik		3110082I17Rik	4930471M09Rik
	2610035D17Rik	2610020C07Rik	3110082J24Rik		3110082J24Rik	4930473A02Rik
	2610035F20Rik	2610020H08Rik	3300002I08Rik		3300002I08Rik	4930477E14Rik
	2610037D02Rik	2610021A01Rik	3300002P13Rik		3300002P13Rik	4930477N07Rik
	2610044O15Rik8	2610027K06Rik	3300005D01Rik		3300005D01Rik	4930478K11Rik
	2610206C17Rik	2610028E06Rik	3425401B19Rik		3425401B19Rik	4930480K02Rik
	2610300A13Rik	2610028H24Rik	3830406C13Rik		3830406C13Rik	4930481A15Rik
	2610301B20Rik	2610034O05Rik	3830408C21Rik		3830408C21Rik	4930481B07Rik
	2610306M01Rik	2610035D17Rik	4430402I18Rik		4430402I18Rik	4930488L21Rik
	2610307P16Rik	2610035F20Rik	4631405J19Rik		4631405J19Rik	4930500M09Rik
	2610316D01Rik	2610037D02Rik	4632404H12Rik		4632404H12Rik	4930502E18Rik
	2610318N02Rik	2610044O15Rik8	4632411P08Rik		4632411P08Rik	4930503L19Rik
	2610507B11Rik	2610105M22Rik	4632415L05Rik		4632415L05Rik	4930505A04Rik
	2610507I01Rik	2610206C17Rik	4632427E13Rik		4632427E13Rik	4930505N22Rik
	2610524H06Rik	2610300A13Rik	4632428C04Rik		4632428C04Rik	4930506C21Rik
	2610528A11Rik	2610301B20Rik	4731419I09Rik		4731419I09Rik	4930507D05Rik
	2700033N17Rik	2610306M01Rik	4732414G09Rik		4732414G09Rik	4930509E16Rik
	2700038G22Rik	2610307P16Rik	4732416N19Rik		4732416N19Rik	4930509H03Rik
	2700046A07Rik	2610316D01Rik	4732440D04Rik		4732440D04Rik	4930511M06Rik
	2700046G09Rik	2610318N02Rik	4732471J01Rik		4732471J01Rik	4930512B01Rik
	2700049A03Rik	2610507B11Rik	4732490B19Rik		4732490B19Rik	4930512P04Rik
	2700060E02Rik	2610507I01Rik	4732491K20Rik		4732491K20Rik	4930513N10Rik
	2700062C07Rik	2610524H06Rik	4831407H17Rik		4831407H17Rik	4930515G01Rik
	2700069I18Rik	2700033N17Rik	4831440D22Rik		4831440D22Rik	4930517E14Rik
	2700070H01Rik	2700038G22Rik	4833404L02Rik		4833404L02Rik	4930518J20Rik
	2700080J24Rik	2700046A07Rik	4833408A19Rik		4833408A19Rik	4930519P11Rik
	2700081O15Rik	2700046G09Rik	4833412C05Rik		4833412C05Rik	4930520O04Rik
	2700097O09Rik	2700049A03Rik	4833417C18Rik		4833417C18Rik	4930523C07Rik
	2700099C18Rik	2700060E02Rik	4833418N02Rik		4833418N02Rik	4930524B15Rik
	2810001G20Rik	2700062C07Rik	4833418N17Rik		4833418N17Rik	4930524O07Rik
	2810002D19Rik	2700069I18Rik	4833419F23Rik		4833419F23Rik	4930524O08Rik
	2810004N23Rik	2700080J24Rik	4833419O12Rik		4833419O12Rik	4930526I15Rik
	2810006K23Rik	2700081O15Rik	4833420G17Rik		4833420G17Rik	4930527J03Rik
	2810013P06Rik	2700097O09Rik	4833422C13Rik		4833422C13Rik	4930528J11Rik
	2810021J22Rik	2700099C18Rik	4833422M21Rik		4833422M21Rik	4930532G15Rik
	2810025M15Rik	2810001G20Rik	4833427F10Rik		4833427F10Rik	4930534D22Rik
	2810029C07Rik	2810002D19Rik	4833427G06Rik		4833427G06Rik	4930535L15Rik
	2810032G03Rik	2810004N23Rik	4833438C02Rik		4833438C02Rik	4930537H20Rik
	2810039B14Rik	2810006K23Rik	4833439L19Rik		4833439L19Rik	4930539J05Rik
	2810402E24Rik	2810013P06Rik	4833445I07Rik		4833445I07Rik	4930540M05Rik
	2810403A07Rik	2810021J22Rik	4921504A21Rik		4921504A21Rik	4930542C12Rik
	2810403D21Rik	2810025M15Rik	4921504E06Rik		4921504E06Rik	4930544D05Rik
	2810405F15Rik	2810029C07Rik	4921507G05Rik		4921507G05Rik	4930547E08Rik
	2810405F17Rik	2810032G03Rik	4921507P07Rik		4921507P07Rik	4930549G23Rik
	2810407A14Rik	2810039B14Rik	4921514A10Rik		4921514A10Rik	4930550C14Rik
	2810408A11Rik	2810402E24Rik	4921522P10Rik		4921522P10Rik	4930553P18Rik
	2810408I11Rik	2810403A07Rik	4921524J17Rik		4921524J17Rik	4930554H23Rik
	2810410L24Rik	2810403D21Rik	4921529L05Rik		4921529L05Rik	4930555B11Rik
	2810414N06Rik	2810405F15Rik	4921531C22Rik		4921531C22Rik	4930556M19Rik
	2810428I15Rik	2810405F17Rik	4921534A09Rik		4921534A09Rik	4930556N09Rik
	2810429I04Rik	2810408A11Rik	4921536K21Rik		4921536K21Rik	4930557K07Rik
	2810430I11Rik	2810408I11Rik	4921539H07Rik		4921539H07Rik	4930558J18Rik
	2810433D01Rik	2810410L24Rik	4930401G09Rik		4930401G09Rik	4930558J22Rik
	2810454H06Rik	2810414N06Rik	4930402F06Rik		4930402F06Rik	4930558K02Rik
	2810457G06Rik	2810428I15Rik	4930402H24Rik		4930402H24Rik	4930560O18Rik
	2810459M11Rik	2810429I04Rik	4930404H11Rik		4930404H11Rik	4930563E22Rik
	2810468N07Rik	2810430I11Rik	4930404H24Rik		4930404H24Rik	4930563M20Rik
	2810474O19Rik	2810454H06Rik	4930404N11Rik		4930404N11Rik	4930566F21Rik
	2900005J15Rik	2810457G06Rik	4930405A21Rik		4930405A21Rik	4930577N17Rik
	2900009J06Rik	2810459M11Rik	4930412C18Rik		4930412C18Rik	4930578M01Rik
	2900026A02Rik	2810468N07Rik	4930412F09Rik		4930412F09Rik	4930578M07Rik
	2900041M22Rik	2810471M01Rik	4930412F12Rik		4930412F12Rik	4930579F01Rik
	2900052L18Rik	2810474O19Rik	4930412L05Rik		4930412L05Rik	4930579G18Rik
	2900060B14Rik	2900005J15Rik	4930412M03Rik		4930412M03Rik	4930579G24Rik
	2900060N12Rik	2900009J06Rik	4930413G21Rik		4930413G21Rik	4930579K19Rik
	2900072N19Rik	2900011O08Rik	4930417H01Rik		4930417H01Rik	4930580E04Rik
	2900076A07Rik	2900026A02Rik	4930417O13Rik		4930417O13Rik	4930581F22Rik
	2900079G21Rik	2900041M22Rik	4930417O22Rik		4930417O22Rik	4930583K01Rik
	2900089D17Rik	2900052L18Rik	4930425O10Rik		4930425O10Rik	4930589L23Rik
	2900093K20Rik	2900060B14Rik	4930426I24Rik		4930426I24Rik	4930589O11Rik
	3000002C10Rik	2900060N12Rik	4930426L09Rik		4930426L09Rik	4930592C13Rik
	3010001F23Rik	2900072N19Rik	4930428G15Rik		4930428G15Rik	4930592I03Rik
	3010003L21Rik	2900076A07Rik	4930429F24Rik		4930429F24Rik	4930593A02Rik
	3110001I22Rik	2900079G21Rik	4930430F08Rik		4930430F08Rik	4930593C16Rik
	3110002H16Rik	2900089D17Rik	4930430J02Rik		4930430J02Rik	4930594M22Rik
	3110009E18Rik	2900092O11Rik	4930430O22Rik		4930430O22Rik	4930594O21Rik
	3110031N09Rik	2900093K20Rik	4930431P19Rik		4930431P19Rik	4930597O21Rik
	3110035E14Rik	2900097C17Rik	4930431P22Rik		4930431P22Rik	4930599N23Rik
	3110039I08Rik	3000002C10Rik	4930432B10Rik		4930432B10Rik	4931406C07Rik
	3110039M20Rik	3010003L21Rik	4930432K21Rik		4930432K21Rik	4931406P16Rik
	3110040N11Rik	3110001I22Rik	4930433N12Rik		4930433N12Rik	4931409K22Rik
	3110043O21Rik	3110002H16Rik	4930439D14Rik		4930439D14Rik	4931414P19Rik
	3110045C21Rik	3110009E18Rik	4930440I19Rik		4930440I19Rik	4931415C17Rik
	3110053B16Rik	3110031N09Rik	4930442H23Rik		4930442H23Rik	4931422A03Rik
	3110056K07Rik	3110035E14Rik	4930442P19Rik		4930442P19Rik	4931428F04Rik
	3110062M04Rik	3110039I08Rik	4930445N08Rik		4930445N08Rik	4931440P22Rik
	3110070M22Rik	3110039M20Rik	4930445N18Rik		4930445N18Rik	4932412D23Rik
	3110082I17Rik	3110040N11Rik	4930447C04Rik		4930447C04Rik	4932416H05Rik
	3110082J24Rik	3110043O21Rik	4930447C11Rik		4930447C11Rik	4932422M17Rik
	3110083C13Rik	3110045C21Rik	4930447M23Rik		4930447M23Rik	4932438A13Rik
	3300002A11Rik	3110053B16Rik	4930448A20Rik		4930448A20Rik	4932441J04Rik
	3300002I08Rik	3110056K07Rik	4930448E22Rik		4930448E22Rik	4932443L11Rik
	3300002P13Rik	3110062M04Rik	4930449E18Rik		4930449E18Rik	4932702P03Rik
	3425401B19Rik	3110070M22Rik	4930449I04Rik		4930449I04Rik	4933404O12Rik
	3632451O06Rik	3110082I17Rik	4930451I11Rik		4930451I11Rik	4933405D12Rik
	3830406C13Rik	3110082J24Rik	4930452A19Rik		4930452A19Rik	4933405L10Rik
	3830408C21Rik	3110083C13Rik	4930452B06Rik		4930452B06Rik	4933406C10Rik
	3930402G23Rik	3222401L13Rik	4930453N24Rik		4930453N24Rik	4933406I18Rik
	4430402I18Rik	3300002I08Rik	4930455G09Rik		4930455G09Rik	4933406P04Rik
	4631405J19Rik	3300002P13Rik	4930461C15Rik		4930461C15Rik	4933407K13Rik
	4632404H12Rik	3425401B19Rik	4930467D21Rik		4930467D21Rik	4933407L21Rik
	4632411P08Rik	3632451O06Rik	4930467K11Rik		4930467K11Rik	4933408J17Rik
	4632415L05Rik	3632454L22Rik	4930470G03Rik		4930470G03Rik	4933408N05Rik
	4632427E13Rik	3830406C13Rik	4930470P17Rik		4930470P17Rik	4933412E24Rik
	4632428C04Rik	3830408C21Rik	4930471M09Rik		4930471M09Rik	4933416C03Rik
	4731419I09Rik	3830417A13Rik	4930473A02Rik		4930473A02Rik	4933416M07Rik
	4732414G09Rik	3930402G23Rik	4930474N09Rik		4930474N09Rik	4933417C20Rik
	4732416N19Rik	4430402I18Rik	4930477E14Rik		4930477E14Rik	4933417D19Rik
	4732419C18Rik	4632404H12Rik	4930477N07Rik		4930477N07Rik	4933421A08Rik
	4732440D04Rik	4632411P08Rik	4930478K11Rik		4930478K11Rik	4933421O10Rik
	4732463B04Rik	4632415L05Rik	4930478M13Rik		4930478M13Rik	4933424G06Rik
	4732471J01Rik	4632427E13Rik	4930480K02Rik		4930480K02Rik	4933425D22Rik
	4732490B19Rik	4632433K11Rik	4930481A15Rik		4930481A15Rik	4933425M03Rik
	4732491K20Rik	4731419I09Rik	4930481B07Rik		4930481B07Rik	4933427D06Rik
	4833404L02Rik	4732414G09Rik	4930483O08Rik		4930483O08Rik	4933427D14Rik
	4833407H14Rik	4732416N19Rik	4930488L21Rik		4930488L21Rik	4933427E11Rik
	4833408A19Rik	4732440D04Rik	4930500F10Rik		4930500F10Rik	4933428G20Rik
	4833412C05Rik	4732463B04Rik	4930500M09Rik		4930500M09Rik	4933429H19Rik
	4833417C18Rik	4732465J04Rik	4930502E18Rik		4930502E18Rik	4933430I17Rik
	4833418N02Rik	4732471J01Rik	4930503L19Rik		4930503L19Rik	4933430L12Rik
	4833418N17Rik	4732491K20Rik	4930505A04Rik		4930505A04Rik	4933431E20Rik
	4833419F23Rik	4831407H17Rik	4930505N22Rik		4930505N22Rik	4933431G14Rik
	4833419O12Rik	4833404L02Rik	4930506C21Rik		4930506C21Rik	4933431K14Rik
	4833420G17Rik	4833407H14Rik	4930507D05Rik		4930507D05Rik	4933431K23Rik
	4833422C13Rik	4833408A19Rik	4930509E16Rik		4930509E16Rik	4933433G15Rik
	4833422M21Rik	4833412C05Rik	4930509H03Rik		4930509H03Rik	4933434E20Rik
	4833423E24Rik	4833413G10Rik	4930511M06Rik		4930511M06Rik	4933437G19Rik
	4833427F10Rik	4833417C18Rik	4930512B01Rik		4930512B01Rik	4933439C10Rik
	4833427G06Rik	4833418N02Rik	4930512J16Rik		4930512J16Rik	4933439K11Rik
	4833438C02Rik	4833418N17Rik	4930512P04Rik		4930512P04Rik	4933440N22Rik
	4833439L19Rik	4833419F23Rik	4930513N10Rik		4930513N10Rik	5031415H12Rik
	4833445I07Rik	4833419O12Rik	4930513N20Rik		4930513N20Rik	5031425E22Rik
	4921504A21Rik	4833420G17Rik	4930515B02Rik		4930515B02Rik	5031434O11Rik
	4921504E06Rik	4833422C13Rik	4930515G01Rik		4930515G01Rik	5031439G07Rik
	4921507G05Rik	4833422M21Rik	4930517E14Rik		4930517E14Rik	5033406O09Rik
	4921507P07Rik	4833427G06Rik	4930518J20Rik		4930518J20Rik	5033417F24Rik
	4921516A02Rik	4833428L15Rik	4930519G04Rik		4930519G04Rik	5330417C22Rik
	4921520N01Rik	4833438C02Rik	4930519P11Rik		4930519P11Rik	5330439K02Rik
	4921522P10Rik	4833439L19Rik	4930520O04Rik		4930520O04Rik	5430400D12Rik
	4921523L03Rik	4833445I07Rik	4930520P13Rik		4930520P13Rik	5430402O13Rik
	4921524J17Rik	4921504A21Rik	4930522L14Rik		4930522L14Rik	5430405H02Rik
	4921530L21Rik	4921504E06Rik	4930523C07Rik		4930523C07Rik	5430416N02Rik
	4921531C22Rik	4921507G05Rik	4930524B15Rik		4930524B15Rik	5530601H04Rik
	4921531P14Rik	4921507P07Rik	4930524O05Rik		4930524O05Rik	5730405O15Rik
	4921534A09Rik	4921509A06Rik	4930524O07Rik		4930524O07Rik	5730409E04Rik
	4921536K21Rik	4921511C10Rik	4930524O08Rik		4930524O08Rik	5730422E09Rik
	4930401A07Rik	4921511I17Rik	4930526I15Rik		4930526I15Rik	5730435O14Rik
	4930401G09Rik	4921520N01Rik	4930527J03Rik		4930527J03Rik	5730455P16Rik
	4930402F06Rik	4921522P10Rik	4930528D03Rik		4930528D03Rik	5730480H06Rik
	4930402H24Rik	4921524J17Rik	4930528J11Rik		4930528J11Rik	5730488B01Rik
	4930404H11Rik	4921530L21Rik	4930529N20Rik		4930529N20Rik	5730507C01Rik
	4930404H24Rik	4921531C22Rik	4930532G15Rik		4930532G15Rik	5730522E02Rik
	4930404I05Rik	4921531P14Rik	4930534D22Rik		4930534D22Rik	5730559C18Rik
	4930404N11Rik	4921534A09Rik	4930535L15Rik		4930535L15Rik	5730596B20Rik
	4930405A21Rik	4921536K21Rik	4930537H20Rik		4930537H20Rik	5830408C22Rik
	4930405J17Rik	4921539H07Rik	4930539J05Rik		4930539J05Rik	5830411K02Rik
	4930408O17Rik	4930401A07Rik	4930540M05Rik		4930540M05Rik	5830428M24Rik
	4930412C18Rik	4930402F06Rik	4930542C12Rik		4930542C12Rik	5830448L01Rik
	4930412F09Rik	4930402H24Rik	4930542M03Rik		4930542M03Rik	5830454E08Rik
	4930412F12Rik	4930404H11Rik	4930544D05Rik		4930544D05Rik	5830462O15Rik
	4930412L05Rik	4930404H24Rik	4930545E07Rik		4930545E07Rik	5930403L14Rik
	4930412M03Rik	4930404I05Rik	4930547E08Rik		4930547E08Rik	5930412G12Rik
	4930412O13Rik	4930404K13Rik	4930549G23Rik		4930549G23Rik	5930430L01Rik
	4930413G21Rik	4930404N11Rik	4930550C14Rik		4930550C14Rik	6030419C18Rik
	4930417H01Rik	4930405A21Rik	4930550L24Rik		4930550L24Rik	6030440G07Rik
	4930423D22Rik	4930405H06Rik	4930553P18Rik		4930553P18Rik	6030442K20Rik
	4930425O10Rik	4930408K08Rik	4930554G22Rik		4930554G22Rik	6030443J06Rik
	4930426D05Rik	4930408O17Rik	4930554H23Rik		4930554H23Rik	6030445D17Rik
	4930426I24Rik	4930412C18Rik	4930555B11Rik		4930555B11Rik	6030458C11Rik
	4930426L09Rik	4930412F09Rik	4930556J02Rik		4930556J02Rik	6230400D17Rik
	4930427A07Rik	4930412F12Rik	4930556M19Rik		4930556M19Rik	6330403K07Rik
	4930428O21Rik	4930412L05Rik	4930556N09Rik		4930556N09Rik	6330403L08Rik
	4930429D17Rik	4930412M03Rik	4930556N13Rik		4930556N13Rik	6330415G19Rik
	4930429F24Rik	4930412O13Rik	4930557K07Rik		4930557K07Rik	6330418K02Rik
	4930430A15Rik	4930413G21Rik	4930558J18Rik		4930558J18Rik	6330549D23Rik
	4930430E12Rik	4930415O20Rik	4930558J22Rik		4930558J22Rik	6330562C20Rik
	4930430F08Rik	4930417H01Rik	4930558K02Rik		4930558K02Rik	6430503K07Rik
	4930430J02Rik	4930417O22Rik	4930560O18Rik		4930560O18Rik	6430531B16Rik
	4930430O22Rik	4930423C22Rik	4930563E22Rik		4930563E22Rik	6430548M08Rik
	4930431P19Rik	4930423D22Rik	4930563M20Rik		4930563M20Rik	6430550D23Rik
	4930432B10Rik	4930426I24Rik	4930566F21Rik		4930566F21Rik	6430571L13Rik
	4930432J09Rik	4930426L09Rik	4930567H12Rik		4930567H12Rik	6430573F11Rik
	4930432K21Rik	4930427A07Rik	4930571K23Rik		4930571K23Rik	6430573P05Rik
	4930433N12Rik	4930428G15Rik	4930577N17Rik		4930577N17Rik	6430590A07Rik
	4930438E09Rik	4930429B21Rik	4930578M01Rik		4930578M01Rik	6430710C18Rik
	4930439D14Rik	4930429D17Rik	4930578M07Rik		4930578M07Rik	6530402F18Rik
	4930440I19Rik	4930429F24Rik	4930579D07Rik		4930579D07Rik	6530409C15Rik
	4930442H23Rik	4930430F08Rik	4930579F01Rik		4930579F01Rik	6530411M01Rik
	4930444M15Rik	4930430J02Rik	4930579G18Rik		4930579G18Rik	6530413G14Rik
	4930444P10Rik	4930430O22Rik	4930579G24Rik		4930579G24Rik	6530437J22Rik
	4930445N08Rik	4930431P19Rik	4930579K19Rik		4930579K19Rik	6720427I07Rik
	4930445N18Rik	4930432B10Rik	4930580E04Rik		4930580E04Rik	6720468P15Rik
	4930447C04Rik	4930432J09Rik	4930581F22Rik		4930581F22Rik	6720482G16Rik
	4930447C11Rik	4930432K21Rik	4930583I09Rik		4930583I09Rik	6720483E21Rik
	4930447M23Rik	4930433N12Rik	4930583K01Rik		4930583K01Rik	6820408C15Rik
	4930448F12Rik	4930435M08Rik	4930589L23Rik		4930589L23Rik	6820431F20Rik
	4930449E01Rik	4930438E09Rik	4930589O11Rik		4930589O11Rik	8030462N17Rik
	4930449I04Rik	4930439D14Rik	4930592C13Rik		4930592C13Rik	8030474K03Rik
	4930451G09Rik	4930440I19Rik	4930592I03Rik		4930592I03Rik	8430423G03Rik
	4930451I11Rik	4930442H23Rik	4930593A02Rik		4930593A02Rik	8430429K09Rik
	4930452B06Rik	4930442P19Rik	4930593C16Rik		4930593C16Rik	8430432A02Rik
	4930452G13Rik	4930444M15Rik	4930594M22Rik		4930594M22Rik	9030407P20Rik
	4930453N24Rik	4930444P10Rik	4930594O21Rik		4930594O21Rik	9030607J07Rik
	4930455B14Rik	4930445N08Rik	4930597O21Rik		4930597O21Rik	9030624G23Rik
	4930455G09Rik	4930445N18Rik	4930599N23Rik		4930599N23Rik	9030624J02Rik
	4930458D05Rik	4930447C04Rik	4931403G20Rik		4931403G20Rik	9130008F23Rik
	4930461C15Rik	4930447C11Rik	4931406C07Rik		4931406C07Rik	9130011E15Rik
	4930463O16Rik	4930447N08Rik	4931406H21Rik		4931406H21Rik	9130019P16Rik
	4930465K10Rik	4930448C13Rik	4931406P16Rik		4931406P16Rik	9130023H24Rik
	4930467D21Rik	4930448E22Rik	4931409K22Rik		4931409K22Rik	9130024F11Rik
	4930467K11Rik	4930448F12Rik	4931414P19Rik		4931414P19Rik	9130213A22Rik
	4930470G03Rik	4930449E01Rik	4931415C17Rik		4931415C17Rik	9130401M01Rik
	4930470P17Rik	4930449I04Rik	4931422A03Rik		4931422A03Rik	9130604C24Rik
	4930471E19Rik	4930451G09Rik	4931428F04Rik		4931428F04Rik	9230102O04Rik
	4930471M09Rik	4930451I11Rik	4931429L15Rik		4931429L15Rik	9230110C19Rik
	4930473A02Rik	4930452B06Rik	4931431B13Rik		4931431B13Rik	9230114K14Rik
	4930474N09Rik	4930453N24Rik	4931440P22Rik		4931440P22Rik	9230116N13Rik
	4930477E14Rik	4930455B14Rik	4932412D23Rik		4932412D23Rik	9330020H09Rik
	4930477N07Rik	4930455G09Rik	4932416H05Rik		4932416H05Rik	9330104G04Rik
	4930478K11Rik	4930458A03Rik	4932422M17Rik		4932422M17Rik	9330111N05Rik
	4930478L05Rik	4930458D05Rik	4932435O22Rik		4932435O22Rik	9330151L19Rik
	4930478M09Rik	4930461C15Rik	4932438A13Rik		4932438A13Rik	9330154J02Rik
	4930478P22Rik	4930463O16Rik	4932438H23Rik		4932438H23Rik	9330158H04Rik
	4930480K02Rik	4930465K10Rik	4932441J04Rik		4932441J04Rik	9330159M07Rik
	4930480K15Rik	4930467D21Rik	4932443L11Rik		4932443L11Rik	9330160F10Rik
	4930481A15Rik	4930467K11Rik	4932702P03Rik		4932702P03Rik	9330162012Rik
	4930481B07Rik	4930469K13Rik	4933401D09Rik		4933401D09Rik	9330171B17Rik
	4930483J18Rik	4930470G03Rik	4933402C06Rik		4933402C06Rik	9330179D12Rik
	4930487H11Rik	4930470P17Rik	4933404O12Rik		4933404O12Rik	9330182L06Rik
	4930488L21Rik	4930471E19Rik	4933405D12Rik		4933405D12Rik	9330188P03Rik
	4930500A05Rik	4930471G03Rik	4933405E24Rik		4933405E24Rik	9430015G10Rik
	4930500F10Rik	4930471M09Rik	4933405L10Rik		4933405L10Rik	9430021M05Rik
	4930500M09Rik	4930473A02Rik	4933406C10Rik		4933406C10Rik	9430037G07Rik
	4930502E09Rik	4930477E14Rik	4933406I18Rik		4933406I18Rik	9430038I01Rik
	4930502E18Rik	4930477N07Rik	4933406J09Rik		4933406J09Rik	9430076C15Rik
	4930503B20Rik	4930478K11Rik	4933406P04Rik		4933406P04Rik	9430081H08Rik
	4930503L19Rik	4930478L05Rik	4933407I05Rik		4933407I05Rik	9430083A17Rik
	4930504O13Rik	4930478M09Rik	4933407K13Rik		4933407K13Rik	9430091E24Rik
	4930505A04Rik	4930480K02Rik	4933407L21Rik		4933407L21Rik	9530018F02Rik
	4930505G20Rik	4930480K15Rik	4933408J17Rik		4933408J17Rik	9530020I12Rik
	4930505N22Rik	4930481A15Rik	4933408N05Rik		4933408N05Rik	9530026P05Rik
	4930506C21Rik	4930481B07Rik	4933412E24Rik		4933412E24Rik	9530027J09Rik
	4930507D05Rik	4930483J18Rik	4933413J09Rik		4933413J09Rik	9530036O11Rik
	4930509E16Rik	4930487H11Rik	4933416C03Rik		4933416C03Rik	9530046B11Rik
	4930509G22Rik	4930488L21Rik	4933416E03Rik		4933416E03Rik	9530051G07Rik
	4930509H03Rik	4930500A05Rik	4933416M07Rik		4933416M07Rik	9530052C20Rik
	4930511A02Rik	4930500M09Rik	4933417C20Rik		4933417C20Rik	9530052E02Rik
	4930511M06Rik	4930502C17Rik	4933417D19Rik		4933417D19Rik	9530059O14Rik
	4930512B01Rik	4930502E09Rik	4933421A08Rik		4933421A08Rik	9530062K07Rik
	4930512J16Rik	4930502E18Rik	4933421O10Rik		4933421O10Rik	9530068E07Rik
	4930512P04Rik	4930503B20Rik	4933422A05Rik		4933422A05Rik	9530077C05Rik
	4930513N10Rik	4930503F20Rik	4933424G06Rik		4933424G06Rik	9530080O11Rik
	4930513N20Rik	4930503L19Rik	4933424L21Rik		4933424L21Rik	9530082P21Rik
	4930515G01Rik	4930504D19Rik	4933425D22Rik		4933425D22Rik	9530085L11Rik
	4930516B21Rik	4930504O13Rik	4933425M03Rik		4933425M03Rik	9630001P10Rik
	4930517E14Rik	4930505A04Rik	4933426K07Rik		4933426K07Rik	9630013D21Rik
	4930518J20Rik	4930505K14Rik	4933427D06Rik		4933427D06Rik	9630028B13Rik
	4930518P08Rik	4930505N22Rik	4933427D14Rik		4933427D14Rik	9830166K06Rik
	4930519A11Rik	4930506C21Rik	4933427E11Rik		4933427E11Rik	9930012K11Rik
	4930519K11Rik	4930507D05Rik	4933427I22Rik		4933427I22Rik	9930014A18Rik
	4930519P11Rik	4930509E16Rik	4933428G20Rik		4933428G20Rik	9930021J03Rik
	4930520O04Rik	4930509G22Rik	4933429H19Rik		4933429H19Rik	9930104L06Rik
	4930522O17Rik	4930509H03Rik	4933429K18Rik		4933429K18Rik	a
	4930523C07Rik	4930511A02Rik	4933430H16Rik		4933430H16Rik	A030001D20Rik
	4930524B15Rik	4930511M06Rik	4933430I17Rik		4933430I17Rik	A130006I12Rik
	4930524C18Rik	4930512B01Rik	4933430L12Rik		4933430L12Rik	A130010J15Rik
	4930524O07Rik	4930512P04Rik	4933430N04Rik		4933430N04Rik	A130014A01Rik
	4930524O08Rik	4930513N10Rik	4933431E20Rik		4933431E20Rik	A130051J06Rik
	4930525C09Rik	4930515G01Rik	4933431G14Rik		4933431G14Rik	A230005M16Rik
	4930526I15Rik	4930515G13Rik	4933431K14Rik		4933431K14Rik	A230020J21Rik
	4930526L06Rik	4930516B21Rik	4933431K23Rik		4933431K23Rik	A230028O05Rik
	4930527F14Rik	4930517E14Rik	4933433G15Rik		4933433G15Rik	A230050P20Rik
	4930527J03Rik	4930518J20Rik	4933433H22Rik		4933433H22Rik	A230051N06Rik
	4930528A17Rik	4930518P08Rik	4933434E20Rik		4933434E20Rik	A230052G05Rik
	4930528J11Rik	4930519A11Rik	4933436E23Rik		4933436E23Rik	A230056J06Rik
	4930528P14Rik	4930519K11Rik	4933436P19Rik		4933436P19Rik	A230056P14Rik
	4930529K09Rik	4930519P11Rik	4933437G19Rik		4933437G19Rik	A230060F14Rik
	4930529L06Rik	4930520O04Rik	4933439C10Rik		4933439C10Rik	A230070E04Rik
	4930532G15Rik	4930520P13Rik	4933439K11Rik		4933439K11Rik	A230072E10Rik
	4930533D04Rik	4930522H14Rik	4933440N22Rik		4933440N22Rik	A230083G16Rik
	4930534D22Rik	4930522O17Rik	5031415H12Rik		5031415H12Rik	A230083N12Rik
	4930534H18Rik	4930523C07Rik	5031425E22Rik		5031425E22Rik	A230103J11Rik
	4930535L15Rik	4930524B15Rik	5031425F14Rik		5031425F14Rik	A230107N01Rik
	4930537H20Rik	4930524O05Rik	5031434O11Rik		5031434O11Rik	A330023F24Rik
	4930539J05Rik	4930524O07Rik	5031439G07Rik		5031439G07Rik	A330032B11Rik
	4930540M05Rik	4930524O08Rik	5033403H07Rik		5033403H07Rik	A330033J07Rik
	4930542C12Rik	4930526I15Rik	5033406O09Rik		5033406O09Rik	A330035P11Rik
	4930544D05Rik	4930527E20Rik	5033417F24Rik		5033417F24Rik	A330040F15Rik
	4930544L04Rik	4930527F14Rik	5330417C22Rik		5330417C22Rik	A330041J22Rik
	4930546K05Rik	4930527J03Rik	5330439K02Rik		5330439K02Rik	A330074K22Rik
	4930547E08Rik	4930528J11Rik	5430400D12Rik		5430400D12Rik	A330084C13Rik
	4930547E14Rik	4930528P14Rik	5430402O13Rik		5430402O13Rik	A330094K24Rik
	4930547M16Rik	4930529K09Rik	5430403G16Rik		5430403G16Rik	A330102I10Rik
	4930549G23Rik	4930532G15Rik	5430405H02Rik		5430405H02Rik	A430005L14Rik
	4930550C14Rik	4930533D04Rik	5430416N02Rik		5430416N02Rik	A430018G15Rik
	4930552N02Rik	4930533P14Rik	5430431A17Rik		5430431A17Rik	A430033K04Rik
	4930552P12Rik	4930534D22Rik	5430434F05Rik		5430434F05Rik	A430035B10Rik
	4930553C11Rik	4930534H03Rik	5530601H04Rik		5530601H04Rik	A430057M04Rik
	4930553P18Rik	4930534H18Rik	5730405O15Rik		5730405O15Rik	A430072P03Rik
	4930554C24Rik	4930535G08Rik	5730409E04Rik		5730409E04Rik	A430078G23Rik
	4930554H23Rik	4930535L15Rik	5730422E09Rik		5730422E09Rik	A430105I19Rik
	4930554I06Rik	4930537H20Rik	5730435O14Rik		5730435O14Rik	A430105J06Rik
	4930555B11Rik	4930539J05Rik	5730455P16Rik		5730455P16Rik	A4galt
	4930555G21Rik	4930540M05Rik	5730480H06Rik		5730480H06Rik	A530013C23Rik
	4930556H04Rik	4930542C12Rik	5730488B01Rik		5730488B01Rik	A530072M11Rik
	4930556M19Rik	4930544D05Rik	5730507C01Rik		5730507C01Rik	A530083I20Rik
	4930556N09Rik	4930544G11Rik	5730522E02Rik		5730522E02Rik	A530084C06Rik
	4930557F10Rik	4930544M13Rik	5730559C18Rik		5730559C18Rik	A530088E08Rik
	4930557K07Rik	4930546K05Rik	5730596B20Rik		5730596B20Rik	A630019I02Rik
	4930558J18Rik	4930547E08Rik	5830408C22Rik		5830408C22Rik	A630052C17Rik
	4930558J22Rik	4930547E14Rik	5830411K02Rik		5830411K02Rik	A630066F11Rik
	4930558K02Rik	4930547M16Rik	5830428M24Rik		5830428M24Rik	A630072M18Rik
	4930559C10Rik	4930549G23Rik	5830448L01Rik		5830448L01Rik	A630075F10Rik
	4930560O18Rik	4930550C14Rik	5830454E08Rik		5830454E08Rik	A630089N07Rik
	4930562F07Rik	4930550L24Rik	5830462I19Rik		5830462I19Rik	A730013G03Rik
	4930563E18Rik	4930552P12Rik	5830462O15Rik		5830462O15Rik	A730017C20Rik
	4930563E22Rik	4930553C11Rik	5930403L14Rik		5930403L14Rik	A730017L22Rik
	4930563M20Rik	4930553I04Rik	5930412G12Rik		5930412G12Rik	A730020E08Rik
	4930566F21Rik	4930553M12Rik	5930420M18Rik		5930420M18Rik	A730035I17Rik
	4930570G19Rik	4930553P18Rik	5930430L01Rik		5930430L01Rik	A730043L09Rik
	4930577N17Rik	4930554H23Rik	6030407O03Rik		6030407O03Rik	A730061H03Rik
	4930578M01Rik	4930554I06Rik	6030408B16Rik		6030408B16Rik	A730063M14Rik
	4930578M07Rik	4930555B11Rik	6030419C18Rik		6030419C18Rik	A730081D07Rik
	4930579F01Rik	4930555G21Rik	6030440G07Rik		6030440G07Rik	A730089K16Rik
	4930579G18Rik	4930556H04Rik	6030442K20Rik		6030442K20Rik	A830008E24Rik
	4930579G24Rik	4930556I23Rik	6030443J06Rik		6030443J06Rik	A830011K09Rik
	4930579K19Rik	4930556M19Rik	6030445D17Rik		6030445D17Rik	A830012C17Rik
	4930579P08Rik	4930556N09Rik	6030458C11Rik		6030458C11Rik	A830018L16Rik
	4930580E04Rik	4930557B06Rik	6030466F02Rik		6030466F02Rik	A830031A19Rik
	4930581F22Rik	4930557F10Rik	6030469F06Rik		6030469F06Rik	A830035A12Rik
	4930583K01Rik	4930557K07Rik	6230400D17Rik		6230400D17Rik	A830035O19Rik
	4930586N03Rik	4930558J18Rik	6330403K07Rik		6330403K07Rik	A830052D11Rik
	4930588G17Rik	4930558J22Rik	6330403L08Rik		6330403L08Rik	A830082K12Rik
	4930588K23Rik	4930558K02Rik	6330415G19Rik		6330415G19Rik	A930001C03Rik
	4930589L23Rik	4930559C10Rik	6330418K02Rik		6330418K02Rik	A930002H24Rik
	4930589O11Rik	4930560O18Rik	6330537M06Rik		6330537M06Rik	A930004D18Rik
	4930592C13Rik	4930562C15Rik	6330549D23Rik		6330549D23Rik	A930005H10Rik
	4930592I03Rik	4930563E18Rik	6330562C20Rik		6330562C20Rik	A930006K02Rik
	4930593A02Rik	4930563E22Rik	6430503K07Rik		6430503K07Rik	A930007I19Rik
	4930593C16Rik	4930563M20Rik	6430531B16Rik		6430531B16Rik	A930011G23Rik
	4930594M22Rik	4930566F21Rik	6430548M08Rik		6430548M08Rik	A930012L18Rik
	4930594O21Rik	4930568A12Rik	6430550D23Rik		6430550D23Rik	A930012O16Rik
	4930597O21Rik	4930568G15Rik	6430562O15Rik		6430562O15Rik	A930015D03Rik
	4930599N23Rik	4930570G19Rik	6430571L13Rik		6430571L13Rik	A930016O22Rik
	4930599N24Rik	4930572O13Rik	6430573F11Rik		6430573F11Rik	A930018P22Rik
	4931406B18Rik	4930577N17Rik	6430573P05Rik		6430573P05Rik	A930024E05Rik
	4931406C07Rik	4930578M01Rik	6430584L05Rik		6430584L05Rik	A930032L01Rik
	4931406G06Rik	4930578M07Rik	6430590A07Rik		6430590A07Rik	A930035D04Rik
	4931406H21Rik	4930579F01Rik	6430628N08Rik		6430628N08Rik	A930037H05Rik
	4931406P16Rik	4930579G18Rik	6430710C18Rik		6430710C18Rik	AA386476
	4931408C20Rik	4930579G24Rik	6530402F18Rik		6530402F18Rik	AA414768
	4931408D14Rik	4930579K19Rik	6530409C15Rik		6530409C15Rik	AA465934
	4931409K22Rik	4930579P08Rik	6530411M01Rik		6530411M01Rik	AA467197
	4931414P19Rik	4930580E04Rik	6530413G14Rik		6530413G14Rik	AA474408
	4931415C17Rik	4930581F22Rik	6530437J22Rik		6530437J22Rik	AA543186
	4931419H13Rik	4930583K01Rik	6720427I07Rik		6720427I07Rik	Aaas
	4931422A03Rik	4930586N03Rik	6720468P15Rik		6720468P15Rik	Aacs
	4931423N10Rik	4930588G17Rik	6720482G16Rik		6720482G16Rik	Aadat
	4931428F04Rik	4930588K23Rik	6720483E21Rik		6720483E21Rik	Aaed1
	4931428L18Rik	4930589L23Rik	6720489N17Rik		6720489N17Rik	Aagab
	4931429P17Rik	4930589O11Rik	6820408C15Rik		6820408C15Rik	Aak1
	4931440F15Rik	4930592C13Rik	6820431F20Rik		6820431F20Rik	Aamdc
	4931440P22Rik	4930592I03Rik	7420426K07Rik		7420426K07Rik	Aamp
	4932412D23Rik	4930593A02Rik	8030411F24Rik		8030411F24Rik	Aar2
	4932413F04Rik	4930593C16Rik	8030423F21Rik		8030423F21Rik	Aard
	4932416H05Rik	4930594C11Rik	8030462N17Rik		8030462N17Rik	Aars
	4932416K20Rik	4930594M22Rik	8030474K03Rik		8030474K03Rik	Aars2
	4932422M17Rik	4930594O21Rik	8430423G03Rik		8430423G03Rik	Aarsd1
	4932438A13Rik	4930597L12Rik	8430429K09Rik		8430429K09Rik	Aasdh
	4932441J04Rik	4930597O21Rik	8430430B14Rik		8430430B14Rik	Aasdhppt
	4932442E05Rik	4930599N23Rik	8430432A02Rik		8430432A02Rik	Aatf
	4932443L11Rik	4930599N24Rik	9030407P20Rik		9030407P20Rik	Aatk
	4932702P03Rik	4931402G19Rik	9030607J07Rik		9030607J07Rik	AB124611
	4933401H06Rik	4931406B18Rik	9030624G23Rik		9030624G23Rik	Abat
	4933404K13Rik	4931406C07Rik	9030624J02Rik		9030624J02Rik	Abca1
	4933404O12Rik	4931406G06Rik	9030625G05Rik		9030625G05Rik	Abca15
	4933405D12Rik	4931406P16Rik	9130008F23Rik		9130008F23Rik	Abca16
	4933405L10Rik	4931408D14Rik	9130011E15Rik		9130011E15Rik	Abca17
	4933406C10Rik	4931409K22Rik	9130015G15Rik		9130015G15Rik	Abca2
	4933406I18Rik	4931414P19Rik	9130019O22Rik		9130019O22Rik	Abca3
	4933406P04Rik	4931415C17Rik	9130019P16Rik		9130019P16Rik	Abca4
	4933407K13Rik	4931417E11Rik	9130023H24Rik		9130023H24Rik	Abca5
	4933407L21Rik	4931419H13Rik	9130024F11Rik		9130024F11Rik	Abca7
	4933408J17Rik	4931422A03Rik	9130204K15Rik		9130204K15Rik	Abcb10
	4933408N05Rik	4931423N10Rik	9130213A22Rik		9130213A22Rik	Abcb1b
	4933411E08Rik	4931428F04Rik	9130221F21Rik		9130221F21Rik	Abcb4
	4933412A08Rik	4931428L18Rik	9130221H12Rik		9130221H12Rik	Abcb6
	4933412E12Rik	4931429P17Rik	9130230L23Rik		9130230L23Rik	Abcb7
	4933412E24Rik	4931440F15Rik	9130401M01Rik		9130401M01Rik	Abcb8
	4933412L11Rik	4931440J10Rik	9130604C24Rik		9130604C24Rik	Abcb9
	4933412O06Rik	4931440P22Rik	9230009I02Rik		9230009I02Rik	Abcc1
	4933413J09Rik	4932412D23Rik	9230102O04Rik		9230102O04Rik	Abcc10
	4933415F23Rik	4932413F04Rik	9230110C19Rik		9230110C19Rik	Abcc3
	4933416C03Rik	4932416H05Rik	9230111E07Rik		9230111E07Rik	Abcc4
	4933416E03Rik	4932422M17Rik	9230114K14Rik		9230114K14Rik	Abcc5
	4933416M07Rik	4932435O22Rik	9230116N13Rik		9230116N13Rik	Abcc6
	4933417C20Rik	4932438A13Rik	9330020H09Rik		9330020H09Rik	Abcc8
	4933417D19Rik	4932441J04Rik	9330102E08Rik		9330102E08Rik	Abcc9
	4933421A08Rik	4932442E05Rik	9330104G04Rik		9330104G04Rik	Abcd1
	4933421O10Rik	4932443I19Rik	9330111N05Rik		9330111N05Rik	Abcd2
	4933424G05Rik	4932443L11Rik	9330133O14Rik		9330133O14Rik	Abcd3
	4933424G06Rik	4932702P03Rik	9330136K24Rik		9330136K24Rik	Abcd4
	4933425D22Rik	4933401D09Rik	9330151L19Rik		9330151L19Rik	Abce1
	4933425L06Rik	4933401H06Rik	9330154J02Rik		9330154J02Rik	Abcf1
	4933425M03Rik	4933404K13Rik	9330158H04Rik		9330158H04Rik	Abcf2
	4933427D06Rik	4933404O12Rik	9330159M07Rik		9330159M07Rik	Abcf3
	4933427D14Rik	4933405D12Rik	9330160F10Rik		9330160F10Rik	Abcg1
	4933427E11Rik	4933405L10Rik	9330162012Rik		9330162012Rik	Abcg2
	4933428G20Rik	4933406C10Rik	9330162B11Rik		9330162B11Rik	Abcg4
	4933428P19Rik	4933406I18Rik	9330171B17Rik		9330171B17Rik	Abhd1
	4933429H19Rik	4933406P04Rik	9330179D12Rik		9330179D12Rik	Abhd10
	4933430I17Rik	4933407I05Rik	9330182L06Rik		9330182L06Rik	Abhd11
	4933430L12Rik	4933407K13Rik	9330188P03Rik		9330188P03Rik	Abhd11os
	4933431C10Rik	4933407L21Rik	9430007M09Rik		9430007M09Rik	Abhd12
	4933431E20Rik	4933408J17Rik	9430015G10Rik		9430015G10Rik	Abhd13
	4933431G14Rik	4933408N05Rik	9430021M05Rik		9430021M05Rik	Abhd14a
	4933431K14Rik	4933411E08Rik	9430037G07Rik		9430037G07Rik	Abhd14b
	4933431K23Rik	4933412A08Rik	9430038I01Rik		9430038I01Rik	Abhd15
	4933432I03Rik	4933412E12Rik	9430041J12Rik		9430041J12Rik	Abhd16a
	4933432I09Rik	4933412E24Rik	9430060I03Rik		9430060I03Rik	Abhd16b
	4933433G15Rik	4933412L11Rik	9430064I24Rik		9430064I24Rik	Abhd17a
	4933434E20Rik	4933412O06Rik	9430076C15Rik		9430076C15Rik	Abhd17b
	4933435F18Rik	4933415F23Rik	9430078K24Rik		9430078K24Rik	Abhd17c
	4933436E23Rik	4933416C03Rik	9430081H08Rik		9430081H08Rik	Abhd18
	4933437G19Rik	4933416M07Rik	9430083A17Rik		9430083A17Rik	Abhd2
	4933439C10Rik	4933417C20Rik	9430091E24Rik		9430091E24Rik	Abhd3
	4933439J24Rik	4933417D19Rik	9430097D07Rik		9430097D07Rik	Abhd4
	4933439K11Rik	4933421A08Rik	9530018F02Rik		9530018F02Rik	Abhd5
	4933440J02Rik	4933421O10Rik	9530020I12Rik		9530020I12Rik	Abhd6
	4933440N22Rik	4933422A05Rik	9530026F06Rik		9530026F06Rik	Abhd8
	5031415H12Rik	4933424G05Rik	9530026P05Rik		9530026P05Rik	Abi1
	5031425E22Rik	4933424G06Rik	9530027J09Rik		9530027J09Rik	Abi2
	5031434O11Rik	4933425D22Rik	9530036O11Rik		9530036O11Rik	Abi3
	5031439G07Rik	4933425L06Rik	9530046B11Rik		9530046B11Rik	Abitram
	5033403F01Rik	4933425M03Rik	9530051G07Rik		9530051G07Rik	Abl1
	5033403H07Rik	4933427D06Rik	9530052C20Rik		9530052C20Rik	Abl2
	5033404E19Rik	4933427D14Rik	9530052E02Rik		9530052E02Rik	Ablim1
	5033406O09Rik	4933427E11Rik	9530059O14Rik		9530059O14Rik	Ablim2
	5033417F24Rik	4933428G20Rik	9530062K07Rik		9530062K07Rik	Ablim3
	5033421B08Rik	4933428P19Rik	9530068E07Rik		9530068E07Rik	Abr
	5033428I22Rik	4933429H19Rik	9530077C05Rik		9530077C05Rik	Abracl
	5033430I15Rik	4933429O19Rik	9530080O11Rik		9530080O11Rik	Abraxas1
	5330417C22Rik	4933430A20Rik	9530082P21Rik		9530082P21Rik	Abraxas2
	5330438D12Rik	4933430H16Rik	9530085L11Rik		9530085L11Rik	Abt1
	5330438I03Rik	4933430I17Rik	9530085P06Rik		9530085P06Rik	Abtb1
	5330439A09Rik	4933430L12Rik	9630001P10Rik		9630001P10Rik	Abtb2
	5330439K02Rik	4933431E20Rik	9630013D21Rik		9630013D21Rik	AC099699.1
	5430400D12Rik	4933431G14Rik	9630013K17Rik		9630013K17Rik	AC099860.1
	5430402O13Rik	4933431K14Rik	9630028B13Rik		9630028B13Rik	AC121792.1
	5430405H02Rik	4933431K23Rik	9630028I04Rik		9630028I04Rik	AC122821.1
	5430416N02Rik	4933432I09Rik	9830144P21Rik		9830144P21Rik	AC141477.1
	5430416O09Rik	4933433G15Rik	9830166K06Rik		9830166K06Rik	AC145556.1
	5430421F17Rik	4933434E20Rik	9930012K11Rik		9930012K11Rik	AC153941.1
	5430440P10Rik	4933435F18Rik	9930014A18Rik		9930014A18Rik	AC154200.1
	5530601H04Rik	4933437G19Rik	9930021J03Rik		9930021J03Rik	AC158912.1
	5730405O15Rik	4933438B17Rik	9930104L06Rik		9930104L06Rik	AC161166.1
	5730409E04Rik	4933439C10Rik	a		a	AC163616.1
	5730414N17Rik	4933439J24Rik	A030001D20Rik		A030001D20Rik	AC166172.1
	5730420D15Rik	4933439K11Rik	A130006I12Rik		A130006I12Rik	AC166256.1
	5730422E09Rik	4933439N14Rik	A130010J15Rik		A130010J15Rik	AC170598.1
	5730435O14Rik	4933440M02Rik	A130014A01Rik		A130014A01Rik	AC241534.1
	5730437C11Rik	4933440N22Rik	A130051J06Rik		A130051J06Rik	Acaa1a
	5730455P16Rik	5031415H12Rik	A230005M16Rik		A230005M16Rik	Acaa1b
	5730480H06Rik	5031425E22Rik	A230020J21Rik		A230020J21Rik	Acaca
	5730488B01Rik	5031434O11Rik	A230028O05Rik		A230028O05Rik	Acacb
	5730507C01Rik	5031439G07Rik	A230050P20Rik		A230050P20Rik	Acad10
	5730508B09Rik	5033403F01Rik	A230051N06Rik		A230051N06Rik	Acad11
	5730522E02Rik	5033404E19Rik	A230052G05Rik		A230052G05Rik	Acad12
	5730559C18Rik	5033406O09Rik	A230056J06Rik		A230056J06Rik	Acad8
	5730585A16Rik	5033417F24Rik	A230056P14Rik		A230056P14Rik	Acad9
	5730596B20Rik	5033421B08Rik	A230060F14Rik		A230060F14Rik	Acadl
	5830408C22Rik	5033426O07Rik	A230070E04Rik		A230070E04Rik	Acadm
	5830411K02Rik	5033428I22Rik	A230072E10Rik		A230072E10Rik	Acads
	5830417I10Rik	5033430I15Rik	A230083G16Rik		A230083G16Rik	Acadsb
	5830428M24Rik	5330417C22Rik	A230083N12Rik		A230083N12Rik	Acadvl
	5830432E09Rik	5330429C05Rik	A230103J11Rik		A230103J11Rik	Acan
	5830437K03Rik	5330438D12Rik	A230107N01Rik		A230107N01Rik	Acap1
	5830444B04Rik	5330438I03Rik	A2m		A2m	Acap2
	5830448L01Rik	5330439A09Rik	A330009N23Rik		A330009N23Rik	Acap3
	5830454E08Rik	5330439K02Rik	A330023F24Rik		A330023F24Rik	Acat1
	5830462I19Rik	5430400D12Rik	A330032B11Rik		A330032B11Rik	Acat2
	5830462O15Rik	5430402O13Rik	A330033J07Rik		A330033J07Rik	Acbd3
	5930403L14Rik	5430405H02Rik	A330035P11Rik		A330035P11Rik	Acbd4
	5930403N24Rik	5430416N02Rik	A330040F15Rik		A330040F15Rik	Acbd5
	5930412G12Rik	5430421F17Rik	A330041J22Rik		A330041J22Rik	Acbd6
	5930430L01Rik	5430427N15Rik	A330048O09Rik		A330048O09Rik	Acbd7
	5930438M14Rik	5430433H01Rik	A330058E17Rik		A330058E17Rik	Accs
	6030407O03Rik	5430434F05Rik	A330074K22Rik		A330074K22Rik	Acd
	6030408B16Rik	5430440P10Rik	A330084C13Rik		A330084C13Rik	Ace
	6030419C18Rik	5530601H04Rik	A330094K24Rik		A330094K24Rik	Acer2
	6030440G07Rik	5730405O15Rik	A330102I10Rik		A330102I10Rik	Acer3
	6030442K20Rik	5730409E04Rik	A3galt2		A3galt2	Ache
	6030443J06Rik	5730414N17Rik	A430005L14Rik		A430005L14Rik	Acin1
	6030445D17Rik	5730420D15Rik	A430010J10Rik		A430010J10Rik	Ackr3
	6030458C11Rik	5730422E09Rik	A430018G15Rik		A430018G15Rik	Ackr4
	6030466F02Rik	5730435O14Rik	A430033K04Rik		A430033K04Rik	Acly
	6230400D17Rik	5730455P16Rik	A430035B10Rik		A430035B10Rik	Aco1
	6330403K07Rik	5730480H06Rik	A430057M04Rik		A430057M04Rik	Aco2
	6330403L08Rik	5730488B01Rik	A430072P03Rik		A430072P03Rik	Acot1
	6330408M09Rik	5730507C01Rik	A430078G23Rik		A430078G23Rik	Acot11
	6330410L21Rik	5730508B09Rik	A430078I02Rik		A430078I02Rik	Acot12
	6330415G19Rik	5730522E02Rik	A430093F15Rik		A430093F15Rik	Acot13
	6330418K02Rik	5730559C18Rik	A430105I19Rik		A430105I19Rik	Acot2
	6330420H09Rik	5730585A16Rik	A430105J06Rik		A430105J06Rik	Acot3
	6330537M06Rik	5730596B20Rik	A430108G06Rik		A430108G06Rik	Acot4
	6330549D23Rik	5830408C22Rik	A4galt		A4galt	Acot5
	6330562C20Rik	5830411K02Rik	A530013C23Rik		A530013C23Rik	Acot6
	6430503K07Rik	5830418P13Rik	A530016L24Rik		A530016L24Rik	Acot7
	6430531B16Rik	5830428M24Rik	A530020G20Rik		A530020G20Rik	Acot8
	6430548M08Rik	5830448L01Rik	A530021J07Rik		A530021J07Rik	Acot9
	6430550D23Rik	5830454E08Rik	A530072M11Rik		A530072M11Rik	Acox1
	6430571L13Rik	5830462O15Rik	A530083I20Rik		A530083I20Rik	Acox3
	6430573F11Rik	5930403L14Rik	A530084C06Rik		A530084C06Rik	Acp1
	6430573P05Rik	5930403N24Rik	A530088E08Rik		A530088E08Rik	Acp2
	6430584L05Rik	5930412G12Rik	A530099J19Rik		A530099J19Rik	Acp5
	6430590A07Rik	5930430L01Rik	A630019I02Rik		A630019I02Rik	Acp6
	6430710C18Rik	5930438M14Rik	A630023A22Rik		A630023A22Rik	Acp7
	6530402F18Rik	6030419C18Rik	A630052C17Rik		A630052C17Rik	Acrbp
	6530409C15Rik	6030440G07Rik	A630066F11Rik		A630066F11Rik	Acsbg1
	6530411M01Rik	6030442K20Rik	A630072M18Rik		A630072M18Rik	Acsf2
	6530413G14Rik	6030443J06Rik	A630075F10Rik		A630075F10Rik	Acsf3
	6530437J22Rik	6030445D17Rik	A630089N07Rik		A630089N07Rik	Acsl1
	6720427I07Rik	6030458C11Rik	A730013G03Rik		A730013G03Rik	Acsl3
	6720468P15Rik	6230400D17Rik	A730017C20Rik		A730017C20Rik	Acsl4
	6720482G16Rik	6330403K07Rik	A730017L22Rik		A730017L22Rik	Acsl5
	6720483E21Rik	6330403L08Rik	A730018C14Rik		A730018C14Rik	Acsl6
	6720489N17Rik	6330408M09Rik	A730020E08Rik		A730020E08Rik	Acss1
	6820408C15Rik	6330409D20Rik	A730020M07Rik		A730020M07Rik	Acss2
	6820431F20Rik	6330415G19Rik	A730035I17Rik		A730035I17Rik	Acta2
	8030411F24Rik	6330418K02Rik	A730036I17Rik		A730036I17Rik	Actb
	8030423F21Rik	6330420H09Rik	A730043L09Rik		A730043L09Rik	Actg1
	8030423J24Rik	6330549D23Rik	A730049N16Rik		A730049N16Rik	Actl10
	8030456M14Rik	6330562C20Rik	A730061H03Rik		A730061H03Rik	Actl11
	8030462N17Rik	6430500D05Rik	A730063M14Rik		A730063M14Rik	Actl6a
	8030474K03Rik	6430503K07Rik	A730081D07Rik		A730081D07Rik	Actl6b
	8430419K02Rik	6430531B16Rik	A730089K16Rik		A730089K16Rik	Actn1
	8430423G03Rik	6430548M08Rik	A730098A19Rik		A730098A19Rik	Actn2
	8430429K09Rik	6430550D23Rik	A830008E24Rik		A830008E24Rik	Actn3
	8430430B14Rik	6430571L13Rik	A830011K09Rik		A830011K09Rik	Actn4
	8430432A02Rik	6430573F11Rik	A830012C17Rik		A830012C17Rik	Actr10
	9030407P20Rik	6430573P05Rik	A830018L16Rik		A830018L16Rik	Actr1a
	9030607J07Rik	6430590A07Rik	A830031A19Rik		A830031A19Rik	Actr1b
	9030612E09Rik	6430628N08Rik	A830035A12Rik		A830035A12Rik	Actr2
	9030624G23Rik	6430710C18Rik	A830035O19Rik		A830035O19Rik	Actr3
	9030624J02Rik	6530401F13Rik	A830052D11Rik		A830052D11Rik	Actr3b
	9130008F23Rik	6530402F18Rik	A830082K12Rik		A830082K12Rik	Actr5
	9130011E15Rik	6530403H02Rik	A930001C03Rik		A930001C03Rik	Actr6
	9130017K11Rik	6530409C15Rik	A930002H24Rik		A930002H24Rik	Actr8
	9130019O22Rik	6530411M01Rik	A930004D18Rik		A930004D18Rik	Acvr1
	9130019P16Rik	6530413G14Rik	A930005H10Rik		A930005H10Rik	Acvr1b
	9130023H24Rik	6530437J22Rik	A930006K02Rik		A930006K02Rik	Acvr1c
	9130024F11Rik	6720427I07Rik	A930007A09Rik		A930007A09Rik	Acvr2a
	9130213A22Rik	6720468P15Rik	A930007I19Rik		A930007I19Rik	Acvr2b
	9130214F15Rik	6720482G16Rik	A930011G23Rik		A930011G23Rik	Acy1
	9130230N09Rik	6720483E21Rik	A930012L18Rik		A930012L18Rik	Acyp1
	9130401M01Rik	6820408C15Rik	A930012O16Rik		A930012O16Rik	Acyp2
	9130410C08Rik	6820431F20Rik	A930013F10Rik		A930013F10Rik	Ada
	9130604C24Rik	8030423J24Rik	A930015D03Rik		A930015D03Rik	Adad1
	9230102O04Rik	8030456M14Rik	A930016O22Rik		A930016O22Rik	Adad2
	9230104M06Rik	8030462N17Rik	A930017K11Rik		A930017K11Rik	Adal
	9230105E05Rik	8030474K03Rik	A930018P22Rik		A930018P22Rik	Adam10
	9230110C19Rik	8430419K02Rik	A930024E05Rik		A930024E05Rik	Adam11
	9230112D13Rik	8430423G03Rik	A930032L01Rik		A930032L01Rik	Adam12
	9230114K14Rik	8430429K09Rik	A930033H14Rik		A930033H14Rik	Adam15
	9230116L04Rik	8430432A02Rik	A930035D04Rik		A930035D04Rik	Adam17
	9230116N13Rik	8430437L04Rik	A930037H05Rik		A930037H05Rik	Adam18
	9230117E06Rik	9030407P20Rik	AA386476		AA386476	Adam19
	9330020H09Rik	9030607J07Rik	AA388235		AA388235	Adam1a
	9330104G04Rik	9030612E09Rik	AA413626		AA413626	Adam22
	9330111N05Rik	9030616G12Rik	AA414768		AA414768	Adam23
	9330117O12Rik	9030622O22Rik	AA465934		AA465934	Adam30
	9330118I20Rik	9030624G23Rik	AA467197		AA467197	Adam33
	9330121J05Rik	9030624J02Rik	AA474408		AA474408	Adam5
	9330133O14Rik	9030625G05Rik	AA543186		AA543186	Adam9
	9330136K24Rik	9130008F23Rik	AA986860		AA986860	Adamts1
	9330151L19Rik	9130011E15Rik	Aaas		Aaas	Adamts10
	9330154J02Rik	9130017K11Rik	Aacs		Aacs	Adamts12
	9330158H04Rik	9130019P16Rik	Aadat		Aadat	Adamts14
	9330159F19Rik	9130023H24Rik	Aaed1		Aaed1	Adamts15
	9330159M07Rik	9130024F11Rik	Aagab		Aagab	Adamts17
	9330160F10Rik	9130213A22Rik	Aak1		Aak1	Adamts19
	9330162012Rik	9130214F15Rik	Aamdc		Aamdc	Adamts2
	9330171B17Rik	9130230N09Rik	Aamp		Aamp	Adamts20
	9330175E14Rik	9130401M01Rik	Aanat		Aanat	Adamts3
	9330175M20Rik	9130410C08Rik	Aar2		Aar2	Adamts5
	9330179D12Rik	9130604C24Rik	Aard		Aard	Adamts6
	9330182L06Rik	9230102O04Rik	Aars		Aars	Adamts7
	9330188P03Rik	9230104M06Rik	Aars2		Aars2	Adamts8
	9430015G10Rik	9230105E05Rik	Aarsd1		Aarsd1	Adamts9
	9430020K01Rik	9230110C19Rik	Aasdh		Aasdh	Adamtsl1
	9430021M05Rik	9230111E07Rik	Aasdhppt		Aasdhppt	Adamtsl3
	9430024E24Rik	9230112D13Rik	Aass		Aass	Adamtsl4
	9430037G07Rik	9230114K14Rik	Aatf		Aatf	Adamtsl5
	9430038I01Rik	9230116L04Rik	Aatk		Aatk	Adap1
	9430041J12Rik	9230116N13Rik	AB124611		AB124611	Adap2
	9430065F17Rik	9230117E06Rik	Abat		Abat	Adar
	9430076C15Rik	9330020H09Rik	Abca1		Abca1	Adarb1
	9430081H08Rik	9330104G04Rik	Abca15		Abca15	Adat1
	9430083A17Rik	9330111N05Rik	Abca16		Abca16	Adat2
	9430085M18Rik	9330117O12Rik	Abca17		Abca17	Adat3
	9430091E24Rik	9330118I20Rik	Abca2		Abca2	Adck1
	9430097D07Rik	9330121J05Rik	Abca3		Abca3	Adck5
	9530018F02Rik	9330151L19Rik	Abca4		Abca4	Adcy1
	9530020I12Rik	9330154J02Rik	Abca5		Abca5	Adcy2
	9530026P05Rik	9330158H04Rik	Abca7		Abca7	Adcy3
	9530027J09Rik	9330159M07Rik	Abcb10		Abcb10	Adcy4
	9530036O11Rik	9330160F10Rik	Abcb1b		Abcb1b	Adcy5
	9530046B11Rik	9330162012Rik	Abcb4		Abcb4	Adcy6
	9530051G07Rik	9330171B17Rik	Abcb6		Abcb6	Adcy7
	9530052C20Rik	9330175E14Rik	Abcb7		Abcb7	Adcy9
	9530052E02Rik	9330175M20Rik	Abcb8		Abcb8	Adcyap1r1
	9530059O14Rik	9330179D12Rik	Abcb9		Abcb9	Add1
	9530062K07Rik	9330182L06Rik	Abcc1		Abcc1	Add3
	9530068E07Rik	9330188P03Rik	Abcc10		Abcc10	Adgra2
	9530077C05Rik	9430015G10Rik	Abcc2		Abcc2	Adgra3
	9530080O11Rik	9430020K01Rik	Abcc3		Abcc3	Adgrb1
	9530082P21Rik	9430021M05Rik	Abcc4		Abcc4	Adgrb2
	9530085L11Rik	9430024E24Rik	Abcc5		Abcc5	Adgrb3
	9630001P10Rik	9430037G07Rik	Abcc6		Abcc6	Adgre5
	9630002D21Rik	9430038I01Rik	Abcc8		Abcc8	Adgrg1
	9630013A20Rik	9430076C15Rik	Abcc9		Abcc9	Adgrl1
	9630013D21Rik	9430081H08Rik	Abcd1		Abcd1	Adgrl2
	9630014M24Rik	9430083A17Rik	Abcd2		Abcd2	Adgrl3
	9630028B13Rik	9430085M18Rik	Abcd3		Abcd3	Adgrv1
	9630028I04Rik	9430091E24Rik	Abcd4		Abcd4	Adh5
	9830166K06Rik	9530018F02Rik	Abce1		Abce1	Adhfe1
	9930004E17Rik	9530020I12Rik	Abcf1		Abcf1	Adi1
	9930012K11Rik	9530026F06Rik	Abcf2		Abcf2	Adipor1
	9930014A18Rik	9530026P05Rik	Abcf3		Abcf3	Adipor2
	9930021J03Rik	9530027J09Rik	Abcg1		Abcg1	Adk
	9930024M15Rik	9530036O11Rik	Abcg2		Abcg2	Adm
	9930038B18Rik	9530046B11Rik	Abcg4		Abcg4	Adm2
	9930104L06Rik	9530051G07Rik	Abcg5		Abcg5	Adnp
	a	9530052C20Rik	Abcg8		Abcg8	Adnp2
	A030001D20Rik	9530052E02Rik	Abhd1		Abhd1	Ado
	A130006I12Rik	9530059O14Rik	Abhd10		Abhd10	Adora1
	A130010J15Rik	9530062K07Rik	Abhd11		Abhd11	Adora2a
	A130014A01Rik	9530068E07Rik	Abhd11os		Abhd11os	Adora2b
	A130051J06Rik	9530077C05Rik	Abhd12		Abhd12	Adpgk
	A130077B15Rik	9530080O11Rik	Abhd13		Abhd13	Adprh
	A230005M16Rik	9530082P21Rik	Abhd14a		Abhd14a	Adprhl2
	A230020J21Rik	9530085L11Rik	Abhd14b		Abhd14b	Adprm
	A230028O05Rik	9630001P10Rik	Abhd15		Abhd15	Adra1b
	A230050P20Rik	9630002D21Rik	Abhd16a		Abhd16a	Adra2a
	A230051N06Rik	9630013A20Rik	Abhd16b		Abhd16b	Adra2c
	A230052G05Rik	9630013D21Rik	Abhd17a		Abhd17a	Adrb1
	A230056J06Rik	9630014M24Rik	Abhd17b		Abhd17b	Adrb2
	A230056P14Rik	9630028B13Rik	Abhd17c		Abhd17c	Adrm1
	A230060F14Rik	9830166K06Rik	Abhd18		Abhd18	Adsl
	A230065H16Rik	9930004E17Rik	Abhd2		Abhd2	Adss
	A230065N10Rik	9930012K11Rik	Abhd3		Abhd3	Adssl1
	A230070E04Rik	9930014A18Rik	Abhd4		Abhd4	Adtrp
	A230072C01Rik	9930021J03Rik	Abhd5		Abhd5	Aebp1
	A230072E10Rik	9930038B18Rik	Abhd6		Abhd6	Aebp2
	A230077H06Rik	9930104L06Rik	Abhd8		Abhd8	Aen
	A230083G16Rik	a	Abi1		Abi1	Aes
	A230083N12Rik	A030001D20Rik	Abi2		Abi2	AF357399
	A230103J11Rik	A130006I12Rik	Abi3		Abi3	AF529169
	A230103O09Rik	A130010J15Rik	Abitram		Abitram	Afap1l1
	A230107N01Rik	A130014A01Rik	Abl1		Abl1	Afap1l2
	A230108P19Rik	A130048G24Rik	Abl2		Abl2	Afdn
	A2m	A130051J06Rik	Ablim1		Ablim1	Aff1
	A2ml1	A130077B15Rik	Ablim2		Ablim2	Aff3
	A330008L17Rik	A230005M16Rik	Ablim3		Ablim3	Aff4
	A330009N23Rik	A230020J21Rik	Abr		Abr	Afg1l
	A330023F24Rik	A230028O05Rik	Abracl		Abracl	Afg3l1
	A330032B11Rik	A230050P20Rik	Abraxas1		Abraxas1	Afg3l2
	A330033J07Rik	A230051N06Rik	Abraxas2		Abraxas2	Afmid
	A330035P11Rik	A230052G05Rik	Abt1		Abt1	Aftph
	A330040F15Rik	A230056J06Rik	Abtb1		Abtb1	Aga
	A330041J22Rik	A230056P14Rik	Abtb2		Abtb2	Agap1
	A330074H02Rik	A230060F14Rik	AC099699.1		AC099699.1	Agap2
	A330074K22Rik	A230065H16Rik	AC099860.1		AC099860.1	Agap3
	A330084C13Rik	A230065N10Rik	AC110556.1		AC110556.1	Agbl3
	A330094K24Rik	A230070E04Rik	AC121792.1		AC121792.1	Agbl5
	A330102I10Rik	A230072C01Rik	AC122821.1		AC122821.1	Agfg1
	A430005L14Rik	A230072E10Rik	AC141477.1		AC141477.1	Agfg2
	A430018G15Rik	A230077H06Rik	AC145556.1		AC145556.1	Aggf1
	A430019L02Rik	A230083G16Rik	AC153941.1		AC153941.1	Agk
	A430027H14Rik	A230083N12Rik	AC154200.1		AC154200.1	Agl
	A430033K04Rik	A230103J11Rik	AC158912.1		AC158912.1	Ago1
	A430035B10Rik	A230103O09Rik	AC161166.1		AC161166.1	Ago2
	A430057M04Rik	A230107N01Rik	AC163616.1		AC163616.1	Ago3
	A430072P03Rik	A330008L17Rik	AC166172.1		AC166172.1	Ago4
	A430078G23Rik	A330023F24Rik	AC166256.1		AC166256.1	Agpat1
	A430105I19Rik	A330032B11Rik	AC170598.1		AC170598.1	Agpat2
	A430105J06Rik	A330033J07Rik	AC241534.1		AC241534.1	Agpat3
	A4galt	A330035P11Rik	Acaa1a		Acaa1a	Agpat4
	A530006G24Rik	A330040F15Rik	Acaa1b		Acaa1b	Agpat5
	A530013C23Rik	A330041J22Rik	Acaca		Acaca	Agps
	A530021J07Rik	A330049N07Rik	Acacb		Acacb	Agrn
	A530032D15Rik	A330074K22Rik	Acad10		Acad10	Agrp
	A530050N04Rik	A330084C13Rik	Acad11		Acad11	Agtpbp1
	A530072M11Rik	A330094K24Rik	Acad12		Acad12	Agtrap
	A530083I20Rik	A330102I10Rik	Acad8		Acad8	Ahctf1
	A530083M17Rik	A430005L14Rik	Acad9		Acad9	Ahcy
	A530084C06Rik	A430018G15Rik	Acadl		Acadl	Ahcyl1
	A530088E08Rik	A430019L02Rik	Acadm		Acadm	Ahcyl2
	A530095I07Rik	A430027H14Rik	Acads		Acads	Ahdc1
	A530099J19Rik	A430033K04Rik	Acadsb		Acadsb	Ahi1
	A630001G21Rik	A430035B10Rik	Acadvl		Acadvl	Ahnak
	A630009H07Rik	A430057M04Rik	Acan		Acan	Ahr
	A630014C17Rik	A430072P03Rik	Acap1		Acap1	Ahrr
	A630019I02Rik	A430073D23Rik	Acap2		Acap2	Ahsa1
	A630052C17Rik	A430078G23Rik	Acap3		Acap3	Ahsa2
	A630066F11Rik	A430105I19Rik	Acat1		Acat1	Ahsg
	A630072M18Rik	A430105J06Rik	Acat2		Acat2	AI197445
	A630075F10Rik	A430108G06Rik	Acat3		Acat3	AI314180
	A630089N07Rik	A4galt	Acbd3		Acbd3	AI413582
	A730013G03Rik	A530013C23Rik	Acbd4		Acbd4	AI427809
	A730017C20Rik	A530050N04Rik	Acbd5		Acbd5	AI467606
	A730017L22Rik	A530072M11Rik	Acbd6		Acbd6	AI480526
	A730020E08Rik	A530083I20Rik	Acbd7		Acbd7	AI506816
	A730035I17Rik	A530084C06Rik	Accs		Accs	AI597479
	A730043L09Rik	A530088E08Rik	Acd		Acd	AI606473
	A730046J19Rik	A630019I02Rik	Ace		Ace	AI661453
	A730056A06Rik	A630023P12Rik	Acer1		Acer1	AI837181
	A730060N03Rik	A630052C17Rik	Acer2		Acer2	AI854703
	A730061H03Rik	A630066F11Rik	Acer3		Acer3	AI987944
	A730063M14Rik	A630072M18Rik	Ache		Ache	Aida
	A730071L15Rik	A630075F10Rik	Acin1		Acin1	Aif1l
	A730081D07Rik	A630089N07Rik	Ackr2		Ackr2	Aifm1
	A730085E03Rik	A730013G03Rik	Ackr3		Ackr3	Aifm2
	A730089K16Rik	A730017C20Rik	Ackr4		Ackr4	Aifm3
	A730091E23Rik	A730017L22Rik	Acly		Acly	Aig1
	A830005F24Rik	A730020E08Rik	Aco1		Aco1	Aimp1
	A830008E24Rik	A730035I17Rik	Aco2		Aco2	Aimp2
	A830011K09Rik	A730043L09Rik	Acot1		Acot1	Aip
	A830012C17Rik	A730056A06Rik	Acot11		Acot11	Aire
	A830018L16Rik	A730060N03Rik	Acot12		Acot12	Airn
	A830031A19Rik	A730061H03Rik	Acot13		Acot13	Ajap1
	A830035A12Rik	A730063M14Rik	Acot2		Acot2	Ajm1
	A830035O19Rik	A730071L15Rik	Acot3		Acot3	Ajuba
	A830052D11Rik	A730081D07Rik	Acot4		Acot4	Ak1
	A830073O21Rik	A730089K16Rik	Acot5		Acot5	Ak2
	A830080D01Rik	A730091E23Rik	Acot6		Acot6	Ak3
	A830082K12Rik	A730094K22Rik	Acot7		Acot7	Ak4
	A830092H15Rik	A830008E24Rik	Acot8		Acot8	Ak5
	A930001C03Rik	A830011K09Rik	Acot9		Acot9	Ak6
	A930002H24Rik	A830012C17Rik	Acox1		Acox1	Ak7
	A930003O13Rik	A830018L16Rik	Acox2		Acox2	Ak8
	A930004D18Rik	A830031A19Rik	Acox3		Acox3	Akain1
	A930005H10Rik	A830035A12Rik	Acp1		Acp1	Akap1
	A930006K02Rik	A830035O19Rik	Acp2		Acp2	Akap10
	A930007I19Rik	A830052D11Rik	Acp4		Acp4	Akap11
	A930011G23Rik	A830073O21Rik	Acp5		Acp5	Akap12
	A930012L18Rik	A830080D01Rik	Acp6		Acp6	Akap13
	A930012O16Rik	A830082K12Rik	Acp7		Acp7	Akap17b
	A930013F10Rik	A830092H15Rik	Acpp		Acpp	Akap5
	A930014D07Rik	A930001C03Rik	Acrbp		Acrbp	Akap6
	A930015D03Rik	A930002H24Rik	Acsbg1		Acsbg1	Akap7
	A930015P04Rik	A930003O13Rik	Acsf2		Acsf2	Akap8
	A930016O22Rik	A930004D18Rik	Acsf3		Acsf3	Akap8l
	A930017M01Rik	A930005H10Rik	Acsl1		Acsl1	Akap9
	A930018P22Rik	A930006K02Rik	Acsl3		Acsl3	Akip1
	A930024E05Rik	A930007I19Rik	Acsl4		Acsl4	Akirin1
	A930029G22Rik	A930011G23Rik	Acsl5		Acsl5	Akirin2
	A930032L01Rik	A930012L18Rik	Acsl6		Acsl6	Akna
	A930033H14Rik	A930012O16Rik	Acss1		Acss1	Akr1a1
	A930033M14Rik	A930014D07Rik	Acss2		Acss2	Akr1b3
	A930035D04Rik	A930015D03Rik	Acta1		Acta1	Akr1b8
	A930037H05Rik	A930015P04Rik	Acta2		Acta2	Akr1e1
	AA386476	A930016O22Rik	Actb		Actb	Akr7a5
	AA387883	A930017K11Rik	Acte1		Acte1	Akt1
	AA388235	A930017M01Rik	Actg1		Actg1	Akt1s1
	AA414768	A930018P22Rik	Actg2		Actg2	Akt2
	AA465934	A930024E05Rik	Actl10		Actl10	Akt3
	AA467197	A930028N01Rik	Actl11		Actl11	Aktip
	AA474408	A930029G22Rik	Actl6a		Actl6a	AL607088.1
	AA543186	A930032L01Rik	Actl6b		Actl6b	AL731706.1
	AA543401	A930033M14Rik	Actn1		Actn1	AL807811.1
	AA645442	A930035D04Rik	Actn2		Actn2	AL845275.1
	AA914427	A930037H05Rik	Actn3		Actn3	Alad
	Aaas	AA386476	Actn4		Actn4	Alas1
	Aacs	AA387883	Actr10		Actr10	Alcam
	Aadat	AA414768	Actr1a		Actr1a	Aldh16a1
	Aaed1	AA465934	Actr1b		Actr1b	Aldh18a1
	Aagab	AA467197	Actr2		Actr2	Aldh1a2
	Aak1	AA474408	Actr3		Actr3	Aldh1a3
	Aamdc	AA543186	Actr3b		Actr3b	Aldh1b1
	Aamp	AA543401	Actr5		Actr5	Aldh1l2
	Aanat	AA914427	Actr6		Actr6	Aldh2
	Aar2	Aaas	Actr8		Actr8	Aldh3a2
	Aard	Aacs	Acvr1		Acvr1	Aldh3b1
	Aars	Aadat	Acvr1b		Acvr1b	Aldh4a1
	Aars2	Aaed1	Acvr1c		Acvr1c	Aldh5a1
	Aarsd1	Aagab	Acvr2a		Acvr2a	Aldh6a1
	Aasdh	Aak1	Acvr2b		Acvr2b	Aldh7a1
	Aasdhppt	Aamdc	Acvrl1		Acvrl1	Aldh9a1
	Aatf	Aamp	Acy1		Acy1	Aldoa
	Aatk	Aar2	Acy3		Acy3	Alg1
	AB041806	Aard	Acyp1		Acyp1	Alg10b
	AB124611	Aars	Acyp2		Acyp2	Alg11
	Abat	Aars2	Ada		Ada	Alg12
	Abca1	Aarsd1	Adad1		Adad1	Alg13
	Abca13	Aasdh	Adad2		Adad2	Alg14
	Abca14	Aasdhppt	Adal		Adal	Alg2
	Abca15	Aass	Adam10		Adam10	Alg3
	Abca16	Aatf	Adam11		Adam11	Alg5
	Abca17	Aatk	Adam12		Adam12	Alg6
	Abca2	AB041806	Adam15		Adam15	Alg8
	Abca3	AB124611	Adam17		Adam17	Alg9
	Abca4	Abat	Adam18		Adam18	Alk
	Abca5	Abca1	Adam19		Adam19	Alkbh1
	Abca7	Abca13	Adam1a		Adam1a	Alkbh2
	Abca8b	Abca14	Adam22		Adam22	Alkbh3
	Abcb10	Abca15	Adam23		Adam23	Alkbh4
	Abcb1a	Abca16	Adam30		Adam30	Alkbh5
	Abcb1b	Abca17	Adam33		Adam33	Alkbh7
	Abcb4	Abca2	Adam5		Adam5	Alkbh8
	Abcb6	Abca3	Adam8		Adam8	Alms1
	Abcb7	Abca4	Adam9		Adam9	Alox12
	Abcb8	Abca5	Adamts1		Adamts1	Alox12e
	Abcb9	Abca7	Adamts10		Adamts10	Aloxe3
	Abcc1	Abca9	Adamts12		Adamts12	Alpk1
	Abcc10	Abcb10	Adamts14		Adamts14	Alpl
	Abcc3	Abcb1a	Adamts15		Adamts15	Als2
	Abcc4	Abcb1b	Adamts16		Adamts16	Als2cl
	Abcc5	Abcb4	Adamts17		Adamts17	Als2cr11
	Abcc6	Abcb6	Adamts19		Adamts19	Alx1
	Abcc8	Abcb7	Adamts2		Adamts2	Alx3
	Abcc9	Abcb8	Adamts20		Adamts20	Alx4
	Abcd1	Abcb9	Adamts3		Adamts3	Alyref
	Abcd2	Abcc1	Adamts4		Adamts4	Alyref2
	Abcd3	Abcc10	Adamts5		Adamts5	Amacr
	Abcd4	Abcc2	Adamts6		Adamts6	Ambp
	Abce1	Abcc3	Adamts7		Adamts7	Ambra1
	Abcf1	Abcc4	Adamts8		Adamts8	Amd1
	Abcf2	Abcc5	Adamts9		Adamts9	Amdhd2
	Abcf3	Abcc6	Adamtsl1		Adamtsl1	Amer1
	Abcg1	Abcc8	Adamtsl2		Adamtsl2	Amer2
	Abcg2	Abcc9	Adamtsl3		Adamtsl3	Amer3
	Abcg4	Abcd1	Adamtsl4		Adamtsl4	Amfr
	Abhd1	Abcd2	Adamtsl5		Adamtsl5	Amh
	Abhd10	Abcd3	Adap1		Adap1	Amhr2
	Abhd11	Abcd4	Adap2		Adap2	Amigo1
	Abhd11os	Abce1	Adar		Adar	Amigo2
	Abhd12	Abcf1	Adarb1		Adarb1	Ammecr1
	Abhd12b	Abcf2	Adat1		Adat1	Ammecr1l
	Abhd13	Abcf3	Adat2		Adat2	Amn
	Abhd14a	Abcg1	Adat3		Adat3	Amn1
	Abhd14b	Abcg2	Adck1		Adck1	Amot
	Abhd15	Abcg4	Adck2		Adck2	Amotl1
	Abhd16a	Abhd1	Adck5		Adck5	Amotl2
	Abhd16b	Abhd10	Adcy1		Adcy1	Ampd2
	Abhd17a	Abhd11	Adcy2		Adcy2	Ampd3
	Abhd17b	Abhd11os	Adcy3		Adcy3	Amz1
	Abhd17c	Abhd12	Adcy4		Adcy4	Amz2
	Abhd18	Abhd12b	Adcy5		Adcy5	Anapc1
	Abhd2	Abhd13	Adcy6		Adcy6	Anapc10
	Abhd3	Abhd14a	Adcy7		Adcy7	Anapc13
	Abhd4	Abhd14b	Adcy9		Adcy9	Anapc15
	Abhd5	Abhd15	Adcyap1r1		Adcyap1r1	Anapc16
	Abhd6	Abhd16a	Add1		Add1	Anapc2
	Abhd8	Abhd16b	Add2		Add2	Anapc4
	Abi1	Abhd17a	Add3		Add3	Anapc5
	Abi2	Abhd17b	Adgra1		Adgra1	Anapc7
	Abi3	Abhd17c	Adgra2		Adgra2	Ang
	Abi3bp	Abhd18	Adgra3		Adgra3	Angel1
	Abitram	Abhd2	Adgrb1		Adgrb1	Angel2
	Abl1	Abhd3	Adgrb2		Adgrb2	Angptl4
	Abl2	Abhd4	Adgrb3		Adgrb3	Angptl6
	Ablim1	Abhd5	Adgrd1		Adgrd1	Ank
	Ablim2	Abhd6	Adgre5		Adgre5	Ank1
	Ablim3	Abhd8	Adgrg1		Adgrg1	Ank2
	Abr	Abi1	Adgrg3		Adgrg3	Ank3
	Abracl	Abi2	Adgrl1		Adgrl1	Ankdd1b
	Abraxas1	Abi3	Adgrl2		Adgrl2	Ankfy1
	Abraxas2	Abitram	Adgrl3		Adgrl3	Ankhd1
	Abt1	Abl1	Adgrv1		Adgrv1	Ankib1
	Abtb1	Abl2	Adh4		Adh4	Ankle1
	Abtb2	Ablim1	Adh5		Adh5	Ankle2
	AC099699.1	Ablim2	Adhfe1		Adhfe1	Ankmy1
	AC099860.1	Ablim3	Adi1		Adi1	Ankmy2
	AC113595.1	Abo	Adipor1		Adipor1	Ankrd10
	AC115752.1	Abr	Adipor2		Adipor2	Ankrd11
	AC115893.1	Abracl	Adk		Adk	Ankrd12
	AC117232.1	Abraxas1	Adm		Adm	Ankrd13a
	AC121792.1	Abraxas2	Adm2		Adm2	Ankrd13b
	AC122821.1	Abt1	Adnp		Adnp	Ankrd13c
	AC124413.1	Abtb1	Adnp2		Adnp2	Ankrd13d
	AC126262.1	Abtb2	Ado		Ado	Ankrd16
	AC131692.1	AC079938.1	Adora1		Adora1	Ankrd17
	AC135859.1	AC099699.1	Adora2a		Adora2a	Ankrd22
	AC137513.1	AC099860.1	Adora2b		Adora2b	Ankrd23
	AC137708.1	AC115752.1	Adpgk		Adpgk	Ankrd24
	AC141477.1	AC115893.1	Adprh		Adprh	Ankrd26
	AC145556.1	AC121792.1	Adprhl1		Adprhl1	Ankrd27
	AC149067.1	AC122821.1	Adprhl2		Adprhl2	Ankrd28
	AC151602.1	AC131692.1	Adprm		Adprm	Ankrd31
	AC153579.1	AC132288.1	Adprs		Adprs	Ankrd33b
	AC153941.1	AC132407.1	Adra1b		Adra1b	Ankrd34a
	AC154200.1	AC135859.1	Adra1d		Adra1d	Ankrd34b
	AC154607.1	AC137513.1	Adra2a		Adra2a	Ankrd35
	AC158912.1	AC137708.1	Adra2b		Adra2b	Ankrd36
	AC159140.3	AC140267.1	Adra2c		Adra2c	Ankrd37
	AC161166.1	AC141477.1	Adrb1		Adrb1	Ankrd39
	AC163616.1	AC142100.1	Adrb2		Adrb2	Ankrd40
	AC166172.1	AC145556.1	Adrm1		Adrm1	Ankrd42
	AC166256.1	AC149067.1	Adsl		Adsl	Ankrd44
	AC170598.1	AC151602.1	Adss		Adss	Ankrd45
	AC241534.1	AC153941.1	Adssl1		Adssl1	Ankrd46
	Acaa1a	AC154200.1	Adtrp		Adtrp	Ankrd49
	Acaa1b	AC154607.1	Aebp1		Aebp1	Ankrd50
	Acaa2	AC158912.1	Aebp2		Aebp2	Ankrd52
	Acaca	AC159140.3	Aen		Aen	Ankrd53
	Acacb	AC161166.1	Aes		Aes	Ankrd54
	Acad10	AC161373.1	AF357399		AF357399	Ankrd6
	Acad11	AC163616.1	AF529169		AF529169	Ankrd60
	Acad12	AC166172.1	Afap1		Afap1	Ankrd63
	Acad8	AC166256.1	Afap1l1		Afap1l1	Ankrd7
	Acad9	AC170598.1	Afap1l2		Afap1l2	Ankrd9
	Acadl	AC241534.1	Afdn		Afdn	Anks1
	Acadm	Acaa1a	Aff1		Aff1	Anks1b
	Acads	Acaa1b	Aff3		Aff3	Anks3
	Acadsb	Acaa2	Aff4		Aff4	Anks6
	Acadvl	Acaca	Afg1l		Afg1l	Ankzf1
	Acan	Acacb	Afg3l1		Afg3l1	Anln
	Acap1	Acad10	Afg3l2		Afg3l2	Ano1
	Acap2	Acad11	Afmid		Afmid	Ano10
	Acap3	Acad12	Aftph		Aftph	Ano4
	Acat1	Acad8	Aga		Aga	Ano5
	Acat2	Acad9	Agap1		Agap1	Ano6
	Acbd3	Acadl	Agap2		Agap2	Ano8
	Acbd4	Acadm	Agap3		Agap3	Anp32a
	Acbd5	Acads	Agbl3		Agbl3	Anp32b
	Acbd6	Acadsb	Agbl5		Agbl5	Anp32e
	Acbd7	Acadvl	Ager		Ager	Anpep
	Accs	Acan	Agfg1		Agfg1	Antxr1
	Acd	Acap1	Agfg2		Agfg2	Antxr2
	Ace	Acap2	Aggf1		Aggf1	Anxa11
	Acer2	Acap3	Agk		Agk	Anxa2
	Acer3	Acat1	Agl		Agl	Anxa5
	Ache	Acat2	Agmat		Agmat	Anxa6
	Acin1	Acbd3	Ago1		Ago1	Anxa7
	Ackr3	Acbd4	Ago2		Ago2	Aopep
	Ackr4	Acbd5	Ago3		Ago3	Aox1
	Acly	Acbd6	Ago4		Ago4	Aox3
	Aco1	Acbd7	Agpat1		Agpat1	Ap1ar
	Aco2	Accs	Agpat2		Agpat2	Ap1b1
	Acot1	Acd	Agpat3		Agpat3	Ap1g1
	Acot11	Ace	Agpat4		Agpat4	Ap1g2
	Acot12	Acer2	Agpat5		Agpat5	Ap1m1
	Acot13	Acer3	Agps		Agps	Ap1m2
	Acot2	Ache	Agrn		Agrn	Ap1s1
	Acot3	Acin1	Agrp		Agrp	Ap1s2
	Acot4	Ackr3	Agt		Agt	Ap1s3
	Acot5	Ackr4	Agtpbp1		Agtpbp1	Ap2a1
	Acot6	Acly	Agtrap		Agtrap	Ap2a2
	Acot7	Aco1	Agxt		Agxt	Ap2b1
	Acot8	Aco2	Ahctf1		Ahctf1	Ap2m1
	Acot9	Acot1	Ahcy		Ahcy	Ap2s1
	Acox1	Acot11	Ahcyl1		Ahcyl1	Ap3b1
	Acox2	Acot12	Ahcyl2		Ahcyl2	Ap3b2
	Acox3	Acot13	Ahdc1		Ahdc1	Ap3d1
	Acp1	Acot2	Ahi1		Ahi1	Ap3m1
	Acp2	Acot3	Ahnak		Ahnak	Ap3m2
	Acp5	Acot4	Ahnak2		Ahnak2	Ap3s1
	Acp6	Acot5	Ahr		Ahr	Ap3s2
	Acp7	Acot6	Ahrr		Ahrr	Ap4b1
	Acpt	Acot7	Ahsa1		Ahsa1	Ap4e1
	Acrbp	Acot8	Ahsa2		Ahsa2	Ap4m1
	Acsbg1	Acot9	Ahsg		Ahsg	Ap4s1
	Acsf2	Acox1	AI182371		AI182371	Ap5b1
	Acsf3	Acox3	AI197445		AI197445	Ap5s1
	Acsl1	Acp1	AI314180		AI314180	Ap5z1
	Acsl3	Acp2	AI413582		AI413582	Apaf1
	Acsl4	Acp5	AI427809		AI427809	Apba1
	Acsl5	Acp6	AI429214		AI429214	Apba2
	Acsl6	Acp7	AI463170		AI463170	Apba3
	Acss1	Acpp	AI467606		AI467606	Apbb1
	Acss2	Acrbp	AI480526		AI480526	Apbb1ip
	Acss3	Acsbg1	AI506816		AI506816	Apbb2
	Acta1	Acsf2	AI597479		AI597479	Apbb3
	Acta2	Acsf3	AI606473		AI606473	Apc
	Actb	Acsl1	AI661453		AI661453	Apc2
	Actg1	Acsl3	AI837181		AI837181	Apcdd1
	Actl10	Acsl4	AI839979		AI839979	Apeh
	Actl11	Acsl5	AI854703		AI854703	Apex1
	Actl6a	Acsl6	AI987944		AI987944	Apex2
	Actl6b	Acsm3	Aicda		Aicda	Aph1a
	Actl7a	Acss1	Aida		Aida	Aph1b
	Actn1	Acss2	Aif1		Aif1	Aph1c
	Actn2	Acss3	Aif1l		Aif1l	Api5
	Actn3	Acta2	Aifm1		Aifm1	Apip
	Actn4	Actb	Aifm2		Aifm2	Aplf
	Actr10	Actg1	Aifm3		Aifm3	Apln
	Actr1a	Actl10	Aig1		Aig1	Aplp1
	Actr1b	Actl11	Aimp1		Aimp1	Aplp2
	Actr2	Actl6a	Aimp2		Aimp2	Apmap
	Actr3	Actl6b	Aip		Aip	Apoa1
	Actr3b	Actl7b	Aipl1		Aipl1	Apoa2
	Actr5	Actn1	Aire		Aire	Apobec2
	Actr6	Actn2	Airn		Airn	Apobec3
	Actr8	Actn3	Ajap1		Ajap1	Apobr
	Actrt3	Actn4	Ajm1		Ajm1	Apoc1
	Acvr1	Actr10	Ajuba		Ajuba	Apoe
	Acvr1b	Actr1a	Ak1		Ak1	Apoh
	Acvr1c	Actr1b	Ak2		Ak2	Apol7d
	Acvr2a	Actr2	Ak3		Ak3	Apold1
	Acvr2b	Actr3	Ak4		Ak4	Apoo
	Acvrl1	Actr3b	Ak5		Ak5	Apool
	Acy1	Actr5	Ak6		Ak6	Apopt1
	Acyp1	Actr6	Ak7		Ak7	App
	Acyp2	Actr8	Ak8		Ak8	Appbp2
	Ada	Actrt3	Akain1		Akain1	Appbp2os
	Adad1	Acvr1	Akap1		Akap1	Appl1
	Adad2	Acvr1b	Akap10		Akap10	Appl2
	Adal	Acvr1c	Akap11		Akap11	Aprt
	Adam10	Acvr2a	Akap12		Akap12	Aptx
	Adam11	Acvr2b	Akap13		Akap13	Aqp10-ps
	Adam12	Acy1	Akap17b		Akap17b	Aqp11
	Adam15	Acy3	Akap5		Akap5	Aqp3
	Adam17	Acyp1	Akap6		Akap6	Aqp5
	Adam18	Acyp2	Akap7		Akap7	Aqp6
	Adam19	Ada	Akap8		Akap8	Aqr
	Adam1a	Adad1	Akap8l		Akap8l	Ar
	Adam1b	Adad2	Akap9		Akap9	Araf
	Adam22	Adal	Akip1		Akip1	Arap1
	Adam23	Adam10	Akirin1		Akirin1	Arap2
	Adam3	Adam11	Akirin2		Akirin2	Arc
	Adam30	Adam12	Akna		Akna	Arcn1
	Adam33	Adam15	Akr1a1		Akr1a1	Areg
	Adam5	Adam17	Akr1b10		Akr1b10	Arel1
	Adam9	Adam18	Akr1b3		Akr1b3	Arf1
	Adamts1	Adam19	Akr1b8		Akr1b8	Arf2
	Adamts10	Adam1a	Akr1c19		Akr1c19	Arf3
	Adamts12	Adam2	Akr1cl		Akr1cl	Arf4
	Adamts14	Adam22	Akr1e1		Akr1e1	Arf4os
	Adamts15	Adam23	Akr7a5		Akr7a5	Arf5
	Adamts17	Adam3	Akt1		Akt1	Arf6
	Adamts18	Adam30	Akt1s1		Akt1s1	Arfgap1
	Adamts19	Adam33	Akt2		Akt2	Arfgap2
	Adamts2	Adam5	Akt3		Akt3	Arfgap3
	Adamts20	Adam8	Aktip		Aktip	Arfgef1
	Adamts3	Adam9	AL607088.1		AL607088.1	Arfgef2
	Adamts5	Adamts1	AL731706.1		AL731706.1	Arfgef3
	Adamts6	Adamts10	AL732309.1		AL732309.1	Arfip1
	Adamts7	Adamts12	AL807811.1		AL807811.1	Arfip2
	Adamts8	Adamts14	AL831766.1		AL831766.1	Arfrp1
	Adamts9	Adamts15	AL845275.1		AL845275.1	Arg1
	Adamtsl1	Adamts16	Alad		Alad	Arg2
	Adamtsl3	Adamts17	Alas1		Alas1	Arglu1
	Adamtsl4	Adamts18	Alcam		Alcam	Arhgap1
	Adamtsl5	Adamts19	Aldh16a1		Aldh16a1	Arhgap10
	Adap1	Adamts2	Aldh18a1		Aldh18a1	Arhgap11a
	Adap2	Adamts20	Aldh1a1		Aldh1a1	Arhgap12
	Adar	Adamts3	Aldh1a2		Aldh1a2	Arhgap17
	Adarb1	Adamts5	Aldh1a3		Aldh1a3	Arhgap18
	Adarb2	Adamts6	Aldh1b1		Aldh1b1	Arhgap19
	Adat1	Adamts7	Aldh1l1		Aldh1l1	Arhgap20
	Adat2	Adamts8	Aldh1l2		Aldh1l2	Arhgap20os
	Adat3	Adamts9	Aldh2		Aldh2	Arhgap21
	Adck1	Adamtsl1	Aldh3a1		Aldh3a1	Arhgap22
	Adck5	Adamtsl3	Aldh3a2		Aldh3a2	Arhgap23
	Adcy1	Adamtsl4	Aldh3b1		Aldh3b1	Arhgap24
	Adcy2	Adamtsl5	Aldh3b2		Aldh3b2	Arhgap26
	Adcy3	Adap1	Aldh3b3		Aldh3b3	Arhgap27
	Adcy4	Adap2	Aldh4a1		Aldh4a1	Arhgap28
	Adcy5	Adar	Aldh5a1		Aldh5a1	Arhgap29
	Adcy6	Adarb1	Aldh6a1		Aldh6a1	Arhgap31
	Adcy7	Adat1	Aldh7a1		Aldh7a1	Arhgap33
	Adcy8	Adat2	Aldh9a1		Aldh9a1	Arhgap35
	Adcy9	Adat3	Aldoa		Aldoa	Arhgap39
	Adcyap1	Adck1	Aldoart1		Aldoart1	Arhgap42
	Adcyap1r1	Adck2	Aldoart2		Aldoart2	Arhgap44
	Add1	Adck5	Aldoc		Aldoc	Arhgap5
	Add3	Adcy1	Alg1		Alg1	Arhgap8
	Adgb	Adcy2	Alg10b		Alg10b	Arhgap9
	Adgra2	Adcy3	Alg11		Alg11	Arhgdia
	Adgra3	Adcy4	Alg12		Alg12	Arhgdig
	Adgrb1	Adcy5	Alg13		Alg13	Arhgef1
	Adgrb2	Adcy6	Alg14		Alg14	Arhgef10
	Adgrb3	Adcy7	Alg2		Alg2	Arhgef11
	Adgre5	Adcy8	Alg3		Alg3	Arhgef12
	Adgrg1	Adcy9	Alg5		Alg5	Arhgef15
	Adgrg2	Adcyap1	Alg6		Alg6	Arhgef17
	Adgrg3	Adcyap1r1	Alg8		Alg8	Arhgef18
	Adgrg6	Add1	Alg9		Alg9	Arhgef19
	Adgrl1	Add2	Alk		Alk	Arhgef2
	Adgrl2	Add3	Alkbh1		Alkbh1	Arhgef25
	Adgrl3	Adgra1	Alkbh2		Alkbh2	Arhgef26
	Adgrl4	Adgra2	Alkbh3		Alkbh3	Arhgef28
	Adgrv1	Adgra3	Alkbh4		Alkbh4	Arhgef3
	Adh1	Adgrb1	Alkbh5		Alkbh5	Arhgef33
	Adh5	Adgrb2	Alkbh6		Alkbh6	Arhgef37
	Adhfe1	Adgrb3	Alkbh7		Alkbh7	Arhgef39
	Adi1	Adgrd2-ps	Alkbh8		Alkbh8	Arhgef4
	Adipor1	Adgre5	Alms1		Alms1	Arhgef40
	Adipor2	Adgrf5	Alox12		Alox12	Arhgef5
	Adk	Adgrg1	Alox12b		Alox12b	Arhgef7
	Adm	Adgrg2	Alox12e		Alox12e	Arhgef9
	Adm2	Adgrg6	Alox15		Alox15	Arid1a
	Adnp	Adgrl1	Alox5ap		Alox5ap	Arid1b
	Adnp2	Adgrl2	Alox8		Alox8	Arid2
	Ado	Adgrl3	Aloxe3		Aloxe3	Arid3a
	Adora1	Adgrl4	Alpk1		Alpk1	Arid3b
	Adora2a	Adgrv1	Alpk2		Alpk2	Arid3c
	Adora2b	Adh5	Alpk3		Alpk3	Arid4a
	Adpgk	Adh6b	Alpl		Alpl	Arid5a
	Adprh	Adhfe1	Alppl2		Alppl2	Arid5b
	Adprhl2	Adi1	Als2		Als2	Arih1
	Adprm	Adipor1	Als2cl		Als2cl	Arih2
	Adra1a	Adipor2	Als2cr11		Als2cr11	Arl10
	Adra1b	Adk	Alx1		Alx1	Arl13b
	Adra2a	Adm	Alx3		Alx3	Arl14ep
	Adra2b	Adm2	Alx4		Alx4	Arl14epl
	Adra2c	Adnp	Alyref		Alyref	Arl15
	Adrb1	Adnp2	Alyref2		Alyref2	Arl16
	Adrb2	Ado	Amacr		Amacr	Arl2
	Adrb3	Adora1	Ambp		Ambp	Arl2bp
	Adrm1	Adora2a	Ambra1		Ambra1	Arl3
	Adsl	Adora2b	Amd1		Amd1	Arl4a
	Adss	Adpgk	Amd2		Amd2	Arl4c
	Adssl1	Adprh	Amdhd2		Amdhd2	Arl4d
	Adtrp	Adprhl2	Amer1		Amer1	Arl5a
	Aebp1	Adprm	Amer2		Amer2	Arl5b
	Aebp2	Adra1b	Amer3		Amer3	Arl5c
	Aen	Adra1d	Amfr		Amfr	Arl6
	Aes	Adra2a	Amh		Amh	Arl6ip1
	AF357399	Adra2c	Amhr2		Amhr2	Arl6ip4
	AF529169	Adrb1	Amigo1		Amigo1	Arl6ip5
	Afap1	Adrb2	Amigo2		Amigo2	Arl6ip6
	Afap1l1	Adrb3	Amigo3		Amigo3	Arl8a
	Afap1l2	Adrm1	Ammecr1		Ammecr1	Arl8b
	Afdn	Adsl	Ammecr1l		Ammecr1l	Armc1
	Aff1	Adss	Amn		Amn	Armc10
	Aff2	Adssl1	Amn1		Amn1	Armc2
	Aff3	Adtrp	Amot		Amot	Armc3
	Aff4	Aebp1	Amotl1		Amotl1	Armc5
	Afg1l	Aebp2	Amotl2		Amotl2	Armc6
	Afg3l1	Aen	Ampd2		Ampd2	Armc7
	Afg3l2	Aes	Ampd3		Ampd3	Armc8
	Afmid	AF357399	Amt		Amt	Armc9
	Aftph	AF529169	Amy1		Amy1	Armcx1
	Aga	Afap1l1	Amz1		Amz1	Armcx2
	Agap1	Afap1l2	Amz2		Amz2	Armcx4
	Agap2	Afdn	Anapc1		Anapc1	Armcx5
	Agap3	Aff1	Anapc10		Anapc10	Armh1
	Agbl1	Aff3	Anapc13		Anapc13	Armh2
	Agbl2	Aff4	Anapc15		Anapc15	Armh3
	Agbl3	Afg1l	Anapc16		Anapc16	Armt1
	Agbl4	Afg3l1	Anapc2		Anapc2	Arnt
	Agbl5	Afg3l2	Anapc4		Anapc4	Arnt2
	Agfg1	Afmid	Anapc5		Anapc5	Arntl
	Agfg2	Aftph	Anapc7		Anapc7	Arntl2
	Aggf1	Aga	Ang		Ang	Arpc1a
	Agk	Agap1	Angel1		Angel1	Arpc1b
	Agl	Agap2	Angel2		Angel2	Arpc2
	Ago1	Agap3	Angpt4		Angpt4	Arpc3
	Ago2	Agbl2	Angptl1		Angptl1	Arpc4
	Ago3	Agbl3	Angptl2		Angptl2	Arpc5
	Ago4	Agbl4	Angptl4		Angptl4	Arpc5l
	Agpat1	Agbl5	Angptl6		Angptl6	Arpin
	Agpat2	Agfg1	Ank		Ank	Arpp19
	Agpat3	Agfg2	Ank1		Ank1	Arrb1
	Agpat4	Aggf1	Ank2		Ank2	Arrb2
	Agpat5	Agk	Ank3		Ank3	Arrdc1
	Agps	Agl	Ankdd1a		Ankdd1a	Arrdc2
	Agrn	Ago1	Ankdd1b		Ankdd1b	Arrdc3
	Agrp	Ago2	Ankfy1		Ankfy1	Arrdc4
	Agt	Ago3	Ankhd1		Ankhd1	Arsb
	Agtpbp1	Ago4	Ankib1		Ankib1	Arsi
	Agtr1b	Agpat1	Ankle1		Ankle1	Arsk
	Agtrap	Agpat2	Ankle2		Ankle2	Art3
	Ahctf1	Agpat3	Ankmy1		Ankmy1	Art5
	Ahcy	Agpat4	Ankmy2		Ankmy2	Artn
	Ahcyl1	Agpat5	Ankrd10		Ankrd10	Arv1
	Ahcyl2	Agps	Ankrd11		Ankrd11	Arvcf
	Ahdc1	Agr2	Ankrd12		Ankrd12	Arx
	Ahi1	Agrn	Ankrd13a		Ankrd13a	As3mt
	Ahnak	Agrp	Ankrd13b		Ankrd13b	Asah1
	Ahnak2	Agtpbp1	Ankrd13c		Ankrd13c	Asah2
	Ahr	Agtr1b	Ankrd13d		Ankrd13d	Asap1
	Ahrr	Agtrap	Ankrd16		Ankrd16	Asap2
	Ahsa1	Ahctf1	Ankrd17		Ankrd17	Asap3
	Ahsa2	Ahcy	Ankrd2		Ankrd2	Asb1
	Ahsg	Ahcyl1	Ankrd22		Ankrd22	Asb13
	AI115009	Ahcyl2	Ankrd23		Ankrd23	Asb15
	AI197445	Ahdc1	Ankrd24		Ankrd24	Asb16
	AI314180	Ahi1	Ankrd26		Ankrd26	Asb18
	AI413582	Ahnak	Ankrd27		Ankrd27	Asb3
	AI427809	Ahr	Ankrd28		Ankrd28	Asb5
	AI429214	Ahrr	Ankrd31		Ankrd31	Asb6
	AI464131	Ahsa1	Ankrd33		Ankrd33	Asb7
	AI467606	Ahsa2	Ankrd33b		Ankrd33b	Asb8
	AI480526	Ahsg	Ankrd34a		Ankrd34a	Ascc1
	AI506816	AI115009	Ankrd34b		Ankrd34b	Ascc2
	AI597479	AI197445	Ankrd35		Ankrd35	Ascc3
	AI606473	AI314180	Ankrd36		Ankrd36	Ascl1
	AI646519	AI413582	Ankrd37		Ankrd37	Ascl2
	AI661453	AI427809	Ankrd39		Ankrd39	Ascl4
	AI837181	AI464131	Ankrd40		Ankrd40	Ascl5
	AI839979	AI467606	Ankrd42		Ankrd42	Asf1a
	AI854703	AI480526	Ankrd44		Ankrd44	Asf1b
	AI987944	AI506816	Ankrd45		Ankrd45	Ash1l
	Aicda	AI597479	Ankrd46		Ankrd46	Ash2l
	Aida	AI606473	Ankrd49		Ankrd49	Asic1
	Aif1l	AI646519	Ankrd50		Ankrd50	Asic2
	Aifm1	AI661453	Ankrd52		Ankrd52	Asic3
	Aifm2	AI837181	Ankrd53		Ankrd53	Asic4
	Aifm3	AI854703	Ankrd54		Ankrd54	Asl
	Aig1	AI987944	Ankrd55		Ankrd55	Asmt
	Aim1	Aida	Ankrd6		Ankrd6	Asna1
	Aim1l	Aif1l	Ankrd60		Ankrd60	Asns
	Aim2	Aifm1	Ankrd63		Ankrd63	Asnsd1
	Aimp1	Aifm2	Ankrd65		Ankrd65	Aspa
	Aimp2	Aifm3	Ankrd7		Ankrd7	Aspdh
	Aip	Aig1	Ankrd9		Ankrd9	Asph
	Aire	Aim1	Anks1		Anks1	Asphd1
	Airn	Aim1l	Anks1b		Anks1b	Asphd2
	Ajap1	Aimp1	Anks3		Anks3	Aspm
	Ajm1	Aimp2	Anks6		Anks6	Aspscr1
	Ajuba	Aip	Ankzf1		Ankzf1	Asrgl1
	Ak1	Aire	Anln		Anln	Ass1
	Ak2	Airn	Ano1		Ano1	Aste1
	Ak3	Ajap1	Ano10		Ano10	Astn1
	Ak4	Ajm1	Ano2		Ano2	Astn2
	Ak5	Ajuba	Ano4		Ano4	Asxl1
	Ak6	Ak1	Ano5		Ano5	Asxl3
	Ak7	Ak2	Ano6		Ano6	Asz1
	Ak8	Ak3	Ano7		Ano7	Atad1
	Ak9	Ak4	Ano8		Ano8	Atad2
	Akain1	Ak5	Ano9		Ano9	Atad2b
	Akap1	Ak6	Anp32a		Anp32a	Atad3a
	Akap10	Ak7	Anp32b		Anp32b	Atad3aos
	Akap11	Ak8	Anp32e		Anp32e	Atad5
	Akap12	Ak9	Anpep		Anpep	Atat1
	Akap13	Akain1	Antkmt		Antkmt	Atcay
	Akap17b	Akap1	Antxr1		Antxr1	Atcayos
	Akap5	Akap10	Antxr2		Antxr2	Ate1
	Akap6	Akap11	Anxa11		Anxa11	Atf1
	Akap7	Akap12	Anxa2		Anxa2	Atf2
	Akap8	Akap13	Anxa3		Anxa3	Atf3
	Akap8l	Akap17b	Anxa4		Anxa4	Atf4
	Akap9	Akap5	Anxa5		Anxa5	Atf5
	Akip1	Akap6	Anxa6		Anxa6	Atf6
	Akirin1	Akap7	Anxa7		Anxa7	Atf6b
	Akirin2	Akap8	Anxa9		Anxa9	Atf7
	Akna	Akap8l	Aoc1		Aoc1	Atf7ip
	Akr1a1	Akap9	Aoc2		Aoc2	Atf7ip2
	Akr1b10	Akip1	Aoc3		Aoc3	Atg10
	Akr1b3	Akirin1	Aopep		Aopep	Atg101
	Akr1b8	Akirin2	Aox1		Aox1	Atg12
	Akr1c14	Akna	Aox2		Aox2	Atg13
	Akr1cl	Akr1a1	Aox3		Aox3	Atg14
	Akr1e1	Akr1b3	Aox4		Aox4	Atg16l1
	Akr7a5	Akr1b8	Ap1ar		Ap1ar	Atg16l2
	Akt1	Akr1e1	Ap1b1		Ap1b1	Atg2a
	Akt1s1	Akr7a5	Ap1g1		Ap1g1	Atg2b
	Akt2	Akt1	Ap1g2		Ap1g2	Atg3
	Akt3	Akt1s1	Ap1m1		Ap1m1	Atg4b
	Aktip	Akt2	Ap1m2		Ap1m2	Atg4c
	AL607088.1	Akt3	Ap1s1		Ap1s1	Atg4d
	AL731706.1	Aktip	Ap1s2		Ap1s2	Atg5
	AL732309.1	AL607088.1	Ap1s3		Ap1s3	Atg7
	AL807811.1	AL731706.1	Ap2a1		Ap2a1	Atg9a
	AL844849.1	AL807811.1	Ap2a2		Ap2a2	Atg9b
	AL845275.1	AL845275.1	Ap2b1		Ap2b1	Atic
	Alad	Alad	Ap2m1		Ap2m1	Atl1
	Alas1	Alas1	Ap2s1		Ap2s1	Atl2
	Alcam	Alcam	Ap3b1		Ap3b1	Atl3
	Aldh16a1	Aldh16a1	Ap3b2		Ap3b2	Atm
	Aldh18a1	Aldh18a1	Ap3d1		Ap3d1	Atmin
	Aldh1a1	Aldh1a2	Ap3m1		Ap3m1	Atn1
	Aldh1a2	Aldh1a3	Ap3m2		Ap3m2	Atoh1
	Aldh1a3	Aldh1b1	Ap3s1		Ap3s1	Atoh7
	Aldh1b1	Aldh1l2	Ap3s2		Ap3s2	Atoh8
	Aldh1l1	Aldh2	Ap4b1		Ap4b1	Atox1
	Aldh1l2	Aldh3a2	Ap4e1		Ap4e1	Atp10a
	Aldh2	Aldh3b1	Ap4m1		Ap4m1	Atp10d
	Aldh3a2	Aldh4a1	Ap4s1		Ap4s1	Atp11a
	Aldh3b1	Aldh5a1	Ap5b1		Ap5b1	Atp11b
	Aldh4a1	Aldh6a1	Ap5s1		Ap5s1	Atp11c
	Aldh5a1	Aldh7a1	Ap5z1		Ap5z1	Atp13a1
	Aldh6a1	Aldh9a1	Apaf1		Apaf1	Atp13a2
	Aldh7a1	Aldoa	Apba1		Apba1	Atp13a3
	Aldh9a1	Aldoart2	Apba2		Apba2	Atp1a1
	Aldoa	Aldoc	Apba3		Apba3	Atp1b1
	Aldoart1	Alg1	Apbb1		Apbb1	Atp1b2
	Alg1	Alg10b	Apbb1ip		Apbb1ip	Atp1b3
	Alg10b	Alg11	Apbb2		Apbb2	Atp23
	Alg11	Alg12	Apbb3		Apbb3	Atp2a2
	Alg12	Alg13	Apc		Apc	Atp2a3
	Alg13	Alg14	Apc2		Apc2	Atp2b1
	Alg14	Alg2	Apcdd1		Apcdd1	Atp2b4
	Alg2	Alg3	Apeh		Apeh	Atp2c1
	Alg3	Alg5	Apex1		Apex1	Atp4a
	Alg5	Alg6	Apex2		Apex2	Atp5a1
	Alg6	Alg8	Aph1a		Aph1a	Atp5b
	Alg8	Alg9	Aph1b		Aph1b	Atp5c1
	Alg9	Alk	Aph1c		Aph1c	Atp5d
	Alk	Alkbh1	Api5		Api5	Atp5e
	Alkal2	Alkbh2	Apip		Apip	Atp5f1
	Alkbh1	Alkbh3	Aplf		Aplf	Atp5g1
	Alkbh2	Alkbh4	Apln		Apln	Atp5g2
	Alkbh3	Alkbh5	Aplp1		Aplp1	Atp5g3
	Alkbh4	Alkbh6	Aplp2		Aplp2	Atp5h
	Alkbh5	Alkbh7	Apmap		Apmap	Atp5j
	Alkbh7	Alkbh8	Apoa1		Apoa1	Atp5j2
	Alkbh8	Alms1	Apoa2		Apoa2	Atp5k
	Alms1	Alox12	Apobec2		Apobec2	Atp5l
	Alox12	Alox12e	Apobec3		Apobec3	Atp5md
	Alox12b	Alox15	Apobec4		Apobec4	Atp5mpl
	Alox12e	Alox5	Apobr		Apobr	Atp5o
	Aloxe3	Alox5ap	Apoc1		Apoc1	Atp6ap1
	Alpk1	Aloxe3	Apod		Apod	Atp6ap2
	Alpk3	Alpk1	Apoe		Apoe	Atp6v0a1
	Alpl	Alpl	Apoh		Apoh	Atp6v0a2
	Als2	Als2	Apol10b		Apol10b	Atp6v0a4
	Als2cl	Als2cl	Apol6		Apol6	Atp6v0b
	Als2cr11	Als2cr11	Apol7d		Apol7d	Atp6v0c
	Alx1	Alx1	Apol8		Apol8	Atp6v0d1
	Alx3	Alx3	Apol9b		Apol9b	Atp6v0e
	Alx4	Alx4	Apold1		Apold1	Atp6v0e2
	Alyref	Alyref	Apom		Apom	Atp6v1a
	Alyref2	Alyref2	Apon		Apon	Atp6v1b2
	Amacr	Amacr	Apoo		Apoo	Atp6v1c1
	Ambp	Ambp	Apool		Apool	Atp6v1c2
	Ambra1	Ambra1	Apopt1		Apopt1	Atp6v1d
	Amd1	Amd1	App		App	Atp6v1e1
	Amdhd1	Amdhd1	Appbp2		Appbp2	Atp6v1f
	Amdhd2	Amdhd2	Appbp2os		Appbp2os	Atp6v1g1
	Amer1	Amer1	Appl1		Appl1	Atp6v1g2
	Amer2	Amer2	Appl2		Appl2	Atp6v1h
	Amer3	Amer3	Aprt		Aprt	Atp7a
	Amfr	Amfr	Aptx		Aptx	Atp7b
	Amh	Amh	Aqp10-ps		Aqp10-ps	Atp8a1
	Amhr2	Amhr2	Aqp11		Aqp11	Atp8a2
	Amigo1	Amigo1	Aqp12		Aqp12	Atp8b1
	Amigo2	Amigo2	Aqp2		Aqp2	Atp8b2
	Ammecr1	Ammecr1	Aqp3		Aqp3	Atp8b3
	Ammecr1l	Ammecr1l	Aqp5		Aqp5	Atp9a
	Amn	Amn	Aqp6		Aqp6	Atp9b
	Amn1	Amn1	Aqp7		Aqp7	Atpaf1
	Amot	Amot	Aqp8		Aqp8	Atpaf2
	Amotl1	Amotl1	Aqr		Aqr	Atpif1
	Amotl2	Amotl2	Ar		Ar	Atr
	Ampd2	Ampd2	Araf		Araf	Atraid
	Ampd3	Ampd3	Arap1		Arap1	Atrip
	Amph	Amph	Arap2		Arap2	Atrn
	Amz1	Amz1	Arap3		Arap3	Atrnl1
	Amz2	Amz2	Arc		Arc	Atrx
	Anapc1	Anapc1	Arcn1		Arcn1	Atxn1
	Anapc10	Anapc10	Areg		Areg	Atxn10
	Anapc11	Anapc11	Arel1		Arel1	Atxn1l
	Anapc13	Anapc13	Arf1		Arf1	Atxn2
	Anapc15	Anapc15	Arf2		Arf2	Atxn2l
	Anapc16	Anapc16	Arf3		Arf3	Atxn3
	Anapc2	Anapc2	Arf4		Arf4	Atxn7
	Anapc4	Anapc4	Arf4os		Arf4os	Atxn7l2
	Anapc5	Anapc5	Arf5		Arf5	Atxn7l3
	Anapc7	Anapc7	Arf6		Arf6	Atxn7l3b
	Ang	Ang	Arfgap1		Arfgap1	AU015791
	Angel1	Angel1	Arfgap2		Arfgap2	AU020206
	Angel2	Angel2	Arfgap3		Arfgap3	AU021063
	Angpt1	Angpt1	Arfgef1		Arfgef1	AU022252
	Angptl1	Angptl4	Arfgef2		Arfgef2	AU022751
	Angptl2	Angptl6	Arfgef3		Arfgef3	AU022754
	Angptl4	Ank	Arfip1		Arfip1	AU040320
	Angptl6	Ank1	Arfip2		Arfip2	AU041133
	Ank	Ank2	Arfrp1		Arfrp1	Auh
	Ank1	Ank3	Arg1		Arg1	Aunip
	Ank2	Ankar	Arg2		Arg2	Aup1
	Ank3	Ankdd1a	Arglu1		Arglu1	Aurka
	Ankdd1b	Ankdd1b	Arhgap1		Arhgap1	Aurkaip1
	Ankef1	Ankef1	Arhgap10		Arhgap10	Aurkb
	Ankfy1	Ankfy1	Arhgap11a		Arhgap11a	Auts2
	Ankhd1	Ankhd1	Arhgap12		Arhgap12	AV039307
	Ankib1	Ankib1	Arhgap17		Arhgap17	AV099323
	Ankle1	Ankle1	Arhgap18		Arhgap18	AV356131
	Ankle2	Ankle2	Arhgap19		Arhgap19	Aven
	Ankmy1	Ankmy1	Arhgap20		Arhgap20	Avil
	Ankmy2	Ankmy2	Arhgap20os		Arhgap20os	Avl9
	Ankra2	Ankra2	Arhgap21		Arhgap21	Avp
	Ankrd1	Ankrd10	Arhgap22		Arhgap22	Avpi1
	Ankrd10	Ankrd11	Arhgap23		Arhgap23	Avpr1a
	Ankrd11	Ankrd12	Arhgap24		Arhgap24	AW011738
	Ankrd12	Ankrd13a	Arhgap26		Arhgap26	AW046200
	Ankrd13a	Ankrd13b	Arhgap27		Arhgap27	AW146154
	Ankrd13b	Ankrd13c	Arhgap28		Arhgap28	AW209491
	Ankrd13c	Ankrd13d	Arhgap29		Arhgap29	AW549542
	Ankrd13d	Ankrd16	Arhgap30		Arhgap30	AW549877
	Ankrd16	Ankrd17	Arhgap31		Arhgap31	AW554918
	Ankrd17	Ankrd22	Arhgap33		Arhgap33	Axdnd1
	Ankrd22	Ankrd23	Arhgap33os		Arhgap33os	Axin1
	Ankrd23	Ankrd24	Arhgap35		Arhgap35	Axin2
	Ankrd24	Ankrd26	Arhgap39		Arhgap39	Axl
	Ankrd26	Ankrd27	Arhgap4		Arhgap4	AY074887
	Ankrd27	Ankrd28	Arhgap40		Arhgap40	AY702102
	Ankrd28	Ankrd29	Arhgap42		Arhgap42	Azi2
	Ankrd29	Ankrd31	Arhgap44		Arhgap44	Azin1
	Ankrd31	Ankrd33b	Arhgap45		Arhgap45	Azin2
	Ankrd33b	Ankrd34a	Arhgap5		Arhgap5	B020017C02Rik
	Ankrd34a	Ankrd34b	Arhgap8		Arhgap8	B130024G19Rik
	Ankrd34b	Ankrd35	Arhgap9		Arhgap9	B130055M24Rik
	Ankrd35	Ankrd36	Arhgdia		Arhgdia	B230112G18Rik
	Ankrd36	Ankrd37	Arhgdib		Arhgdib	B230118H07Rik
	Ankrd37	Ankrd39	Arhgdig		Arhgdig	B230208H11Rik
	Ankrd39	Ankrd40	Arhgef1		Arhgef1	B230217C12Rik
	Ankrd40	Ankrd42	Arhgef10		Arhgef10	B230217O12Rik
	Ankrd42	Ankrd44	Arhgef10l		Arhgef10l	B230219D22Rik
	Ankrd44	Ankrd45	Arhgef11		Arhgef11	B230307C23Rik
	Ankrd45	Ankrd46	Arhgef12		Arhgef12	B230311B06Rik
	Ankrd46	Ankrd49	Arhgef15		Arhgef15	B230317F23Rik
	Ankrd49	Ankrd50	Arhgef17		Arhgef17	B230319C09Rik
	Ankrd50	Ankrd52	Arhgef18		Arhgef18	B230322F03Rik
	Ankrd52	Ankrd53	Arhgef19		Arhgef19	B230323A14Rik
	Ankrd53	Ankrd54	Arhgef2		Arhgef2	B230354K17Rik
	Ankrd54	Ankrd6	Arhgef25		Arhgef25	B230369F24Rik
	Ankrd55	Ankrd60	Arhgef26		Arhgef26	B230377A18Rik
	Ankrd6	Ankrd63	Arhgef28		Arhgef28	B2m
	Ankrd60	Ankrd7	Arhgef3		Arhgef3	B330016D10Rik
	Ankrd63	Ankrd9	Arhgef33		Arhgef33	B3galnt1
	Ankrd7	Anks1	Arhgef37		Arhgef37	B3galnt2
	Ankrd9	Anks1b	Arhgef39		Arhgef39	B3galt1
	Anks1	Anks3	Arhgef4		Arhgef4	B3galt4
	Anks1b	Anks6	Arhgef40		Arhgef40	B3galt5
	Anks3	Ankzf1	Arhgef5		Arhgef5	B3galt6
	Anks6	Anln	Arhgef6		Arhgef6	B3gat2
	Ankzf1	Ano1	Arhgef7		Arhgef7	B3gat3
	Anln	Ano10	Arhgef9		Arhgef9	B3glct
	Ano1	Ano3	Arid1a		Arid1a	B3gnt2
	Ano10	Ano4	Arid1b		Arid1b	B3gnt3
	Ano3	Ano5	Arid2		Arid2	B3gnt4
	Ano4	Ano6	Arid3a		Arid3a	B3gnt5
	Ano5	Ano7	Arid3b		Arid3b	B3gnt7
	Ano6	Ano8	Arid3c		Arid3c	B3gnt8
	Ano8	Anp32a	Arid4a		Arid4a	B3gnt9
	Anp32a	Anp32b	Arid5a		Arid5a	B3gntl1
	Anp32b	Anp32b-ps1	Arid5b		Arid5b	B430010I23Rik
	Anp32e	Anp32e	Arih1		Arih1	B430305J03Rik
	Anpep	Anpep	Arih2		Arih2	B4galnt1
	Antxr1	Antxr1	Arl1		Arl1	B4galnt3
	Antxr2	Antxr2	Arl10		Arl10	B4galnt4
	Anxa11	Antxrl	Arl13b		Arl13b	B4galt1
	Anxa13	Anxa11	Arl14ep		Arl14ep	B4galt2
	Anxa2	Anxa13	Arl14epl		Arl14epl	B4galt3
	Anxa3	Anxa2	Arl15		Arl15	B4galt4
	Anxa4	Anxa5	Arl16		Arl16	B4galt5
	Anxa5	Anxa6	Arl2		Arl2	B4galt6
	Anxa6	Anxa7	Arl2bp		Arl2bp	B4galt7
	Anxa7	Anxa9	Arl3		Arl3	B4gat1
	Aopep	Aoc1	Arl4a		Arl4a	B630019K06Rik
	Aox1	Aoc2	Arl4c		Arl4c	B830017H08Rik
	Aox2	Aopep	Arl4d		Arl4d	B930036N10Rik
	Aox3	Aox1	Arl5a		Arl5a	B930059L03Rik
	Ap1ar	Aox3	Arl5b		Arl5b	B930086L07Rik
	Ap1b1	Aox4	Arl5c		Arl5c	B9d1
	Ap1g1	Ap1ar	Arl6		Arl6	B9d1os
	Ap1g2	Ap1b1	Arl6ip1		Arl6ip1	B9d2
	Ap1m1	Ap1g1	Arl6ip4		Arl6ip4	Babam1
	Ap1m2	Ap1g2	Arl6ip5		Arl6ip5	Babam2
	Ap1s1	Ap1m1	Arl6ip6		Arl6ip6	Bace1
	Ap1s2	Ap1m2	Arl8a		Arl8a	Bace2
	Ap1s3	Ap1s1	Arl8b		Arl8b	Bach1
	Ap2a1	Ap1s2	Armc1		Armc1	Bach2
	Ap2a2	Ap1s3	Armc10		Armc10	Bad
	Ap2b1	Ap2a1	Armc2		Armc2	Bag1
	Ap2m1	Ap2a2	Armc3		Armc3	Bag2
	Ap2s1	Ap2b1	Armc5		Armc5	Bag3
	Ap3b1	Ap2m1	Armc6		Armc6	Bag4
	Ap3b2	Ap2s1	Armc7		Armc7	Bag5
	Ap3d1	Ap3b1	Armc8		Armc8	Bag6
	Ap3m1	Ap3b2	Armc9		Armc9	Bahcc1
	Ap3m2	Ap3d1	Armcx1		Armcx1	Bahd1
	Ap3s1	Ap3m1	Armcx2		Armcx2	Baiap2
	Ap3s2	Ap3m2	Armcx3		Armcx3	Baiap2l1
	Ap4b1	Ap3s1	Armcx4		Armcx4	Baiap3
	Ap4e1	Ap3s2	Armcx5		Armcx5	Bak1
	Ap4m1	Ap4b1	Armcx6		Armcx6	Bambi
	Ap4s1	Ap4e1	Armh1		Armh1	Bambi-ps1
	Ap5b1	Ap4m1	Armh2		Armh2	Banf1
	Ap5m1	Ap4s1	Armh3		Armh3	Banp
	Ap5s1	Ap5b1	Armt1		Armt1	Bap1
	Ap5z1	Ap5m1	Arnt		Arnt	Bard1
	Apaf1	Ap5s1	Arnt2		Arnt2	Barhl1
	Apba1	Ap5z1	Arntl		Arntl	Barhl2
	Apba2	Apaf1	Arntl2		Arntl2	Barx1
	Apba3	Apba1	Arpc1a		Arpc1a	Barx2
	Apbb1	Apba2	Arpc1b		Arpc1b	Basp1
	Apbb1ip	Apba3	Arpc2		Arpc2	Batf3
	Apbb2	Apbb1	Arpc3		Arpc3	Bax
	Apbb3	Apbb1ip	Arpc4		Arpc4	Baz1a
	Apc	Apbb2	Arpc5		Arpc5	Baz1b
	Apc2	Apbb3	Arpc5l		Arpc5l	Baz2a
	Apcdd1	Apc	Arpin		Arpin	Baz2b
	Apeh	Apc2	Arpp19		Arpp19	BB283400
	Apela	Apcdd1	Arrb1		Arrb1	BB557941
	Apex1	Apeh	Arrb2		Arrb2	Bbc3
	Apex2	Apela	Arrdc1		Arrdc1	Bbip1
	Aph1a	Apex1	Arrdc2		Arrdc2	Bbs1
	Aph1b	Apex2	Arrdc3		Arrdc3	Bbs10
	Aph1c	Aph1a	Arrdc4		Arrdc4	Bbs12
	Api5	Aph1b	Arrdc5		Arrdc5	Bbs2
	Apip	Aph1c	Arsa		Arsa	Bbs4
	Apitd1	Api5	Arsb		Arsb	Bbs5
	Aplf	Apip	Arsi		Arsi	Bbs7
	Apln	Apitd1	Arsk		Arsk	Bbs9
	Aplp1	Aplf	Art3		Art3	Bbx
	Aplp2	Apln	Art5		Art5	BC001981
	Apmap	Aplnr	Artn		Artn	BC003965
	Apoa1	Aplp1	Arv1		Arv1	BC004004
	Apoa1bp	Aplp2	Arvcf		Arvcf	BC005537
	Apoa2	Apmap	Arx		Arx	BC005561
	Apob	Apoa1	As3mt		As3mt	BC005624
	Apobec1	Apoa1bp	Asah1		Asah1	BC006965
	Apobec2	Apoa2	Asah2		Asah2	BC017158
	Apobec3	Apob	Asap1		Asap1	BC017643
	Apobec4	Apobec1	Asap2		Asap2	BC020402
	Apobr	Apobec2	Asap3		Asap3	BC022687
	Apoc1	Apobec3	Asb1		Asb1	BC024386
	Apoe	Apobr	Asb10		Asb10	BC024978
	Apof	Apoc1	Asb13		Asb13	BC025920
	Apoh	Apoc2	Asb15		Asb15	BC028528
	Apol7d	Apoe	Asb16		Asb16	BC029722
	Apold1	Apof	Asb18		Asb18	BC030343
	Apon	Apoh	Asb2		Asb2	BC030867
	Apoo	Apol7d	Asb3		Asb3	BC031181
	Apool	Apol8	Asb5		Asb5	BC034090
	Apopt1	Apold1	Asb6		Asb6	BC037032
	App	Apoo	Asb7		Asb7	BC037034
	Appbp2	Apool	Asb8		Asb8	BC037039
	Appbp2os	Apopt1	Ascc1		Ascc1	BC037704
	Appl1	App	Ascc2		Ascc2	BC039771
	Appl2	Appbp2	Ascc3		Ascc3	BC043934
	Aprt	Appbp2os	Ascl1		Ascl1	BC048403
	Aptx	Appl1	Ascl2		Ascl2	BC048602
	Aqp10-ps	Appl2	Ascl4		Ascl4	BC048644
	Aqp11	Aprt	Ascl5		Ascl5	BC049715
	Aqp2	Aptx	Asdurf		Asdurf	BC049762
	Aqp3	Aqp10-ps	Asf1a		Asf1a	BC051077
	Aqp5	Aqp11	Asf1b		Asf1b	BC051142
	Aqp6	Aqp3	Asgr1		Asgr1	BC051226
	Aqr	Aqp5	Asgr2		Asgr2	BC052040
	Ar	Aqp6	Ash1l		Ash1l	BC055324
	Araf	Aqp7	Ash2l		Ash2l	BC065397
	Arap1	Aqr	Asic1		Asic1	Bc1
	Arap2	Ar	Asic2		Asic2	BC106179
	Arc	Araf	Asic3		Asic3	Bcam
	Arcn1	Arap1	Asic4		Asic4	Bcan
	Areg	Arap2	Asl		Asl	Bcap29
	Arel1	Arap3	Asmt		Asmt	Bcar1
	Arf1	Arc	Asna1		Asna1	Bcar3
	Arf2	Arcn1	Asns		Asns	Bcas1
	Arf3	Areg	Asnsd1		Asnsd1	Bcas2
[truncated: 21,564 more rows]

## Sheet: Figure 5b
Figure 5b
	Ensemble.ID	GeneSymbol	P7.WT.THY1+ uSPG	P7.WT.KIT+ dSPG	PS	RS	Sperm	clusters	Gene type	Coor M_musculus_Dec_2011	Strand
	ENSMUSG00000036469	Marchf1	1.90094	0.210281	0.00195259	0.273057	0.0548101	b	protein_coding	chr8:65617899-66471637	+
	ENSMUSG00000073481	Mtarc2	5.83819	6.14615	2.0062	0.571812	0.295424	c	protein_coding	chr1:184813067-184846451	-
	ENSMUSG00000079557	Marchf2	7.80588	7.9323	10.9242	7.28042	0.424525	d	protein_coding	chr17:33685691-33718670	-
	ENSMUSG00000032656	Marchf3	1.75566	2.10498	4.15794	1.19339	0	d	protein_coding	chr18:56761715-56925548	-
	ENSMUSG00000039372	Marchf4	0.0263705	0.0249214	0.0425351	0.154108	0	g	protein_coding	chr1:72427111-72536930	-
	ENSMUSG00000025702	Marchf8	27.1604	26.8611	0.715681	2.86759	0.149814	a	protein_coding	chr6:116338023-116409540	+
	ENSMUSG00000078627	Marchf10	0.311424	0.165254	63.103	110.881	7.92748	f	protein_coding	chr11:105360797-105456735	-
	ENSMUSG00000022269	Marchf11	0.0154107	0.0673679	44.8668	95.5694	5.50103	f	protein_coding	chr15:26309047-26409576	+
	ENSMUSG00000000486	Septin1	1.42769	0.488876	0.0277576	0.0271418	0.285199	b	protein_coding	chr7:127214446-127218498	-
	ENSMUSG00000022456	Septin3	1.61439	1.63127	0.133425	5.03381	0.354562	g	protein_coding	chr15:82274934-82294442	+
	ENSMUSG00000020486	Septin4	1.88845	1.66764	1.2513	26.0871	0.934387	g	protein_coding	chr11:87568902-87590539	+
	ENSMUSG00000072214	Septin5	3.21728	5.35193	22.067	23.227	3.86701	f	protein_coding	chr16:18621810-18629938	-
	ENSMUSG00000050379	Septin6	2.54528	2.39158	1.06282	0.213923	0.0198175	c	protein_coding	chrX:36911325-36991794	-
	ENSMUSG00000001833	Septin7	131.503	107.441	35.1853	16.4934	1.85188	c	protein_coding	chr9:25252438-25308571	+
	ENSMUSG00000018398	Septin8	7.34327	5.36003	0.304006	0.757783	0.0965187	a	protein_coding	chr11:53519256-53549565	+
	ENSMUSG00000059248	Septin9	7.36859	5.22631	0.635029	0.285798	0.103549	a	protein_coding	chr11:117199660-117362325	+
	ENSMUSG00000019917	Septin10	12.5954	18.4531	57.1237	43.0806	3.16239	e	protein_coding	chr10:59164112-59221847	-
	ENSMUSG00000058013	Septin11	25.7831	17.0147	0.293027	0.474986	0.312838	a	protein_coding	chr5:93093456-93174958	+
	ENSMUSG00000022542	Septin12	0.0975441	1.11333	73.4208	75.5128	2.73685	f	protein_coding	chr16:4986857-4997852	-
	ENSMUSG00000034219	Septin14	0.924799	0.853051	8.03906	3.03995	0.338232	e	protein_coding	chr5:129683390-129708511	-
	ENSMUSG00000037072	Selenof	73.5696	74.218	73.2421	80.2849	2.60619	d	protein_coding	chr3:144570303-144597680	+
	ENSMUSG00000085214	0610005C13Rik	0.361777	0.619399	0.251243	0.0627655	0.437379	a	processed_transcript	chr7:45567794-45575327	-
	ENSMUSG00000021252	0610007P14Rik	13.825	15.8528	1.61421	1.56445	0.138727	a	protein_coding	chr12:85815447-85824550	-
	ENSMUSG00000007777	0610009B22Rik	11.2258	16.8195	30.1698	18.9692	0.588687	d	protein_coding	chr11:51685385-51688874	-
	ENSMUSG00000086714	0610009E02Rik	2.6415	1.26197	3.0036	2.3356	0.651702	e	processed_transcript	chr2:26445695-26459390	+
	ENSMUSG00000043644	0610009L18Rik	2.52324	3.27433	48.5624	19.8539	4.11288	e	protein_coding	chr11:120348677-120351190	+
	ENSMUSG00000024442	0610009O20Rik	10.4628	13.0218	29.4326	11.7052	1.14048	d	protein_coding	chr18:38250248-38262629	+
	ENSMUSG00000042208	0610010F05Rik	9.92728	13.0736	46.7246	27.7484	0.786944	e	protein_coding	chr11:23564960-23633639	-
	ENSMUSG00000020831	0610010K14Rik	28.1088	25.7784	2.51986	1.38615	0.826314	a	protein_coding	chr11:70235205-70237914	-
	ENSMUSG00000025731	0610011F06Rik	10.7535	15.7729	3.69992	9.74925	1.76588	b	protein_coding	chr17:25875463-25886007	+
	ENSMUSG00000089755	0610012D04Rik	0.248736	0.307412	0	0.52643	0	b	antisense	chr17:87362238-87364462	-
	ENSMUSG00000096232	0610012G03Rik	15.6863	18.1494	45.9536	25.067	0.939264	e	pseudogene	chr16:31948023-31948448	-
	ENSMUSG00000058706	0610030E20Rik	7.93489	7.41387	7.91281	3.15752	0.845581	c	protein_coding	chr6:72347316-72353158	+
	ENSMUSG00000099146	0610031O16Rik	0.0042843	0.0544843	0.00542564	0.854102	0.0789027	g	antisense	chr3:138210715-138240405	-
	ENSMUSG00000028608	0610037L13Rik	8.49761	8.33214	13.8401	5.44232	0.625787	c	protein_coding	chr4:107889812-107899384	+
	ENSMUSG00000097882	0610038B21Rik	2.4127	2.55075	0.12304	0.10784	0	b	antisense	chr8:77517055-77523898	+
	ENSMUSG00000089889	0610040B10Rik	2.46663	3.14336	24.4567	8.87989	1.14692	e	antisense	chr5:143329246-143332704	+
	ENSMUSG00000087341	0610040F04Rik	0.214711	0.184686	0.236915	0.0393267	0	c	antisense	chr6:108577038-108660934	-
	ENSMUSG00000060512	0610040J01Rik	1.11637	0.207898	0	0	0	a	protein_coding	chr5:63812494-63899619	+
	ENSMUSG00000087361	0610043K17Rik	1.54208	0.991706	0.0181211	0.0436728	0	b	lincRNA	chr4:101353782-101399181	+
	ENSMUSG00000097222	1010001N08Rik	0.14888	0.470084	0.44213	0.102697	0	d	lincRNA	chr18:11049086-11052567	-
	ENSMUSG00000019689	1110001J03Rik	7.7733	17.4067	11.5172	5.19552	1.98963	d	protein_coding	chr6:38533501-38539449	+
	ENSMUSG00000090066	1110002E22Rik	0.0249099	0.0477356	0	0.0148012	0.0195876	b	protein_coding	chr3:138065051-138081506	+
	ENSMUSG00000097134	1110002J07Rik	0.0632188	0.142402	0.698491	0.725908	0	e	lincRNA	chr10:66912488-66920258	-
	ENSMUSG00000071456	1110002L01Rik	3.68251	3.53349	4.00019	1.01498	0.0948131	c	protein_coding	chr12:3403877-3427011	-
	ENSMUSG00000022972	1110004E09Rik	16.5284	16.3437	145.945	91.2665	13.6798	e	protein_coding	chr16:90925808-90934927	-
	ENSMUSG00000030663	1110004F10Rik	36.3084	38.1741	20.1377	12.7368	1.17895	c	protein_coding	chr7:116093300-116105210	+
	ENSMUSG00000037960	1110007C09Rik	13.8617	12.9985	5.65467	2.92401	1.21789	c	protein_coding	chr13:49202950-49216026	-
	ENSMUSG00000027637	1110008F13Rik	26.1173	29.8622	5.14322	10.3444	0.477484	a	protein_coding	chr2:156863127-156873563	+
	ENSMUSG00000021023	1110008L16Rik	8.85755	9.00488	4.37453	3.71405	0.527861	c	protein_coding	chr12:55299576-55382533	+
	ENSMUSG00000039195	1110008P14Rik	9.99548	16.3231	2.3225	2.32657	0.508855	a	protein_coding	chr2:32377096-32381938	-
	ENSMUSG00000045237	1110012L19Rik	14.7873	16.0361	0.535599	0.326128	0.17901	a	protein_coding	chrX:70385876-70389417	+
	ENSMUSG00000028441	1110017D15Rik	0.17584	0.23799	14.0148	112.132	5.92609	f	protein_coding	chr4:41505008-41517333	-
	ENSMUSG00000085151	1110018N20Rik	0.668818	0.586725	8.20637	5.93679	0.248051	f	processed_transcript	chr2:167188701-167192808	+
	ENSMUSG00000097616	1110019D14Rik	2.67891	2.96426	4.03124	0.413486	0	d	lincRNA	chr6:13871525-14044373	+
	ENSMUSG00000097047	1110020A21Rik	1.06126	0.65846	14.2831	39.7559	3.2142	f	lincRNA	chr17:84954966-84957710	-
	ENSMUSG00000068073	1110025L11Rik	0	0	0.142105	1.2423	0	g	protein_coding	chr16:89063411-89064002	-
	ENSMUSG00000037971	1110032A03Rik	8.24757	8.58887	33.0901	47.5712	1.70196	e	protein_coding	chr9:50762827-50775520	-
	ENSMUSG00000046999	1110032F04Rik	0.537771	0.54652	0.0115074	0.0219632	0	b	protein_coding	chr3:68869585-68872163	+
	ENSMUSG00000044991	1110034G24Rik	2.58459	2.64269	0.508793	0.24278	0.0925066	c	protein_coding	chr2:132686930-132751055	+
	ENSMUSG00000050633	1110035H17Rik	0.678587	0.759648	9.17836	4.66578	1.74996	f	NA	chr7:29155679-29156918	+
	ENSMUSG00000040720	1110037F02Rik	28.6071	25.896	20.9632	13.2238	0.576151	d	protein_coding	chr4:11485957-11550684	+
	ENSMUSG00000092203	1110038B12Rik	21.4697	26.8271	225.853	185.615	671.208	f	processed_transcript	chr17:34950237-34952471	-
	ENSMUSG00000063236	1110038F14Rik	19.4104	15.8496	2.39067	0.507619	0	c	protein_coding	chr15:76948538-76950729	+
	ENSMUSG00000085457	1110046J04Rik	1.07507	1.10846	2.02672	1.39924	0.505457	e	antisense	chr13:33935566-33960181	+
	ENSMUSG00000040591	1110051M20Rik	11.2181	11.2929	22.2427	9.91844	1.46821	d	protein_coding	chr2:91275067-91444704	-
	ENSMUSG00000097867	1110054M08Rik	2.17852	1.93436	0.0869275	0.189946	0	b	lincRNA	chr16:24391611-24393588	-
	ENSMUSG00000037669	1110057K04Rik	9.16966	9.59134	2.216	2.04451	0.356326	a	protein_coding	chr12:8208106-8285758	+
	ENSMUSG00000026154	1110058L19Rik	12.5993	18.9264	41.4151	22.8877	6.72208	e	protein_coding	chr1:23995938-24005656	-
	ENSMUSG00000035171	1110059E24Rik	13.1952	10.5287	5.27788	10.0589	0.510822	b	protein_coding	chr19:21581201-21652976	-
	ENSMUSG00000032551	1110059G10Rik	6.31294	7.76249	1.95283	1.20905	0.233069	c	protein_coding	chr9:122945088-122951000	-
	ENSMUSG00000078570	1110065P20Rik	8.80959	11.5634	38.6738	14.814	1.6091	e	protein_coding	chr4:124849079-124851196	-
	ENSMUSG00000098318	1190002F15Rik	2.03708	2.06683	0.437773	0.0486886	0.276605	c	lincRNA	chr6:134929091-134951718	+
	ENSMUSG00000045414	1190002N15Rik	15.4002	14.7927	1.32673	0.86398	0	c	protein_coding	chr9:94517863-94538081	-
	ENSMUSG00000043687	1190005I06Rik	0.775588	1.19041	0.872908	4.41325	1.44662	g	protein_coding	chr8:120608601-120647632	-
	ENSMUSG00000063320	1190007I07Rik	4.50714	6.84429	2.32582	1.76024	0.327212	c	protein_coding	chr10:82619850-82623228	-
	ENSMUSG00000087684	1200007C13Rik	0.00902741	0.0691244	0.0351386	0.0506984	0	g	lincRNA	chr2:167827692-167833646	-
	ENSMUSG00000020783	1200014J11Rik	11.2324	15.3232	1.58875	1.54304	0.312761	a	protein_coding	chr11:73047782-73080217	+
	ENSMUSG00000097290	1300002E11Rik	2.4121	1.7557	0.995829	0.416704	0.495162	c	lincRNA	chr16:21794346-21809037	+
	ENSMUSG00000033688	1300017J02Rik	0.759684	0.423355	4.24414	5.46779	0.323773	f	protein_coding	chr9:103250521-103305082	-
	ENSMUSG00000068099	1500009C09Rik	0.0230248	0.106596	0.058834	1.73898	0.205711	g	protein_coding	chr15:82252396-82260753	+
	ENSMUSG00000087651	1500009L16Rik	19.9514	19.3452	2.43274	0.750443	0	c	protein_coding	chr10:83722864-83762761	+
	ENSMUSG00000072694	1500011B03Rik	7.58154	9.79148	10.2976	1.74125	0.336489	c	protein_coding	chr5:114808195-114813976	-
	ENSMUSG00000051319	1500011K16Rik	4.51899	8.29394	2.70436	1.0792	0	c	protein_coding	chr2:127791387-127792488	-
	ENSMUSG00000074578	1500012F01Rik	20.7237	27.6143	569.35	307.338	618.312	f	protein_coding	chr2:167062933-167065862	+
	ENSMUSG00000097247	1500012K07Rik	0.00454235	0.0179066	0.00596036	0.123092	0	g	lincRNA	chr7:75308701-75331419	+
	ENSMUSG00000098702	1500015A07Rik	9.02594	9.20752	0.704169	0.349107	0.170589	a	antisense	chr18:61726389-61735917	+
	ENSMUSG00000094732	1500015L24Rik	0.0545315	0.0542628	0.13061	1.4933	0	g	lincRNA	chr19:20405287-20422787	+
	ENSMUSG00000026051	1500015O10Rik	0.811403	1.07849	0.201468	0.060386	0.217114	b	protein_coding	chr1:43730601-43742578	+
	ENSMUSG00000087579	1500017E21Rik	2.79801	3.10322	6.22622	2.76459	0.0492423	d	processed_transcript	chr19:36614051-36705641	-
	ENSMUSG00000097383	1500026H17Rik	0.147984	0.310187	0.604138	0.310917	0	d	lincRNA	chr10:89686370-89700866	+
	ENSMUSG00000059631	1500035N22Rik	0.215637	0.148887	0.333355	3.20666	0.452801	g	protein_coding	chr5:24985841-24998168	+
	ENSMUSG00000043747	1520401A03Rik	0.125162	0.282426	2.21801	0.14678	0.406722	d	processed_transcript	chr17:23704487-23722783	-
	ENSMUSG00000024118	1600002H07Rik	11.1528	12.5576	0.980129	1.27123	0	c	protein_coding	chr17:24215053-24220851	-
	ENSMUSG00000035595	1600002K03Rik	6.54079	11.2386	1.98245	0.707458	0.866533	a	protein_coding	chr10:80172943-80175146	+
	ENSMUSG00000054676	1600014C10Rik	2.08239	3.19299	0.22811	0.0605764	0	c	protein_coding	chr7:38183216-38197568	+
	ENSMUSG00000094690	1600014C23Rik	0.0854713	0.308913	0.137074	0.425864	2.26838	d	protein_coding	chr17:45732863-45733844	-
	ENSMUSG00000035491	1600014K23Rik	0.0132859	0.0668593	0.50652	9.25095	0.234535	f	protein_coding	chrX:85249678-85270288	+
	ENSMUSG00000085114	1600025M17Rik	0.0703602	0	0.404715	4.14646	0	g	lincRNA	chrX:56317607-56320664	+
	ENSMUSG00000046242	1600029I14Rik	0.337143	0.296213	0.632731	0.13734	0.134319	c	transcribed_unprocessed_pseudogene	chr9:99456242-99474751	+
	ENSMUSG00000029182	1700001C02Rik	0.0106876	0.0450491	2.09945	32.0858	1.32067	f	protein_coding	chr5:30466046-30484088	+
	ENSMUSG00000047150	1700001C19Rik	1.51071	0.617152	1.37847	28.8343	2.68552	g	protein_coding	chr17:47412733-47437376	-
	ENSMUSG00000095384	1700001F09Rik	0.0125495	0.0239395	1.26115	17.0441	2.21535	f	protein_coding	chr14:43342382-43347811	-
	ENSMUSG00000087170	1700001G01Rik	0	0.0155939	22.4817	21.1785	0.870772	f	lincRNA	chr18:17019050-17137559	+
	ENSMUSG00000085984	1700001G11Rik	0.625273	1.02802	23.2026	18.6829	2.17596	f	processed_transcript	chr14:66295333-66297129	-
	ENSMUSG00000044744	1700001G17Rik	0.675776	0.646309	9.20115	2.26309	0.450199	e	NA	chr1:33669842-33670712	+
	ENSMUSG00000095040	1700001J03Rik	0.789562	0.466522	9.71988	145.978	5.28608	f	protein_coding	chr5:146182449-146185304	-
	ENSMUSG00000086135	1700001J04Rik	0.0233608	0.0503347	0.849471	2.56212	2.74045	f	antisense	chr11:114185438-114186777	-
	ENSMUSG00000056508	1700001K19Rik	1.50142	1.62831	4.07134	74.3006	7.39006	g	protein_coding	chr12:110667688-110682619	-
	ENSMUSG00000075511	1700001L05Rik	20.0808	27.51	97.2506	83.3868	6.8418	e	lincRNA	chr15:83357525-83367282	-
	ENSMUSG00000021534	1700001L19Rik	0.563763	0.721762	4.56275	73.3315	4.5493	f	protein_coding	chr13:68597438-68614231	+
	ENSMUSG00000044320	1700001O22Rik	0.149237	0.174504	2.99159	21.7877	6.53257	f	protein_coding	chr2:30794768-30803661	-
	ENSMUSG00000018543	1700001P01Rik	0.421198	0.377868	6.12498	92.233	1.25536	f	protein_coding	chr11:97771480-97775918	-
	ENSMUSG00000085944	1700003D09Rik	0.407462	1.28423	0.0294356	0.0791004	0	b	processed_transcript	chr11:98350717-98358283	-
	ENSMUSG00000030030	1700003E16Rik	0.214895	0.511411	40.6099	92.9418	9.45747	f	protein_coding	chr6:83156403-83162975	+
	ENSMUSG00000095110	1700003E24Rik	0.0929434	0.0202604	1.3743	19.2396	0.339405	f	protein_coding	chrX:93156153-93156873	+
	ENSMUSG00000038523	1700003F12Rik	1.07905	1.48363	8.87388	153.956	14.8483	f	protein_coding	chr2:154547084-154550003	+
	ENSMUSG00000085831	1700003G13Rik	0	0.0299752	0.121354	2.68843	0.277389	g	antisense	chr9:45318264-45322079	-
	ENSMUSG00000087621	1700003G18Rik	1.3525	0.716478	22.9569	23.3868	1.27167	f	processed_transcript	chr7:116081758-116093142	-
	ENSMUSG00000039174	1700003H04Rik	0	0.0148897	36.9117	69.2726	3.42682	f	protein_coding	chr3:124556351-124581100	-
	ENSMUSG00000028294	1700003M02Rik	0.8763	0.522411	486.359	520.762	12.3778	f	protein_coding	chr4:34688558-34730206	-
	ENSMUSG00000085389	1700003M07Rik	0.325864	0.842162	0.281122	3.37232	1.34596	g	lincRNA	chr4:129960373-129963657	+
	ENSMUSG00000027973	1700006A11Rik	0.0149772	0.0194161	193.843	9.2543	4.98889	f	protein_coding	chr3:124400989-124426039	-
	ENSMUSG00000010841	1700006E09Rik	0.123325	0.11971	10.2726	161.648	3.43573	f	protein_coding	chr11:101984278-101992264	+
	ENSMUSG00000034764	1700006J14Rik	0.557666	0.173731	25.8806	12.4353	0.814571	f	processed_transcript	chr10:120364156-120384336	+
	ENSMUSG00000031620	1700007B14Rik	0.229589	0.364755	4.02152	68.9531	2.51187	f	protein_coding	chr8:75448693-75984503	+
	ENSMUSG00000057816	1700007G11Rik	1.22675	0.461052	152.901	120.777	17.0171	f	protein_coding	chr5:98329353-98801910	+
	ENSMUSG00000086330	1700007J10Rik	2.51182	1.70731	1.11651	12.1348	7.84553	g	processed_transcript	chr11:59725916-59740154	-
	ENSMUSG00000030858	1700007K09Rik	0.180922	0.0587847	15.57	286.257	1.08798	f	protein_coding	chr7:131326098-131327325	-
	ENSMUSG00000026831	1700007K13Rik	0.463398	1.65422	1.18613	21.8068	1.0147	g	protein_coding	chr2:28462000-28466332	-
	ENSMUSG00000097318	1700007L15Rik	4.23938	5.19612	31.6265	14.5872	0.531442	e	lincRNA	chr16:33379854-33380727	-
	ENSMUSG00000086613	1700007M16Rik	0	0.0259414	0.229033	6.1437	0	g	lincRNA	chr2:171234008-171238991	+
	ENSMUSG00000089730	1700007P06Rik	0.226765	0.161875	0.90123	15.4452	1.90364	g	antisense	chr1:187125137-187127852	+
	ENSMUSG00000056018	1700008F21Rik	0.0924816	0.0848586	85.9727	112.283	1.2884	f	protein_coding	chr8:129067133-129183732	+
	ENSMUSG00000058252	1700008I05Rik	1.17151	0.276656	1.79631	40.6879	0.882146	g	protein_coding	chrX:135654697-135693790	-
	ENSMUSG00000008028	1700008O03Rik	0.137082	0.199733	1.66625	4.32325	0.426311	f	protein_coding	chr7:44360042-44385820	-
	ENSMUSG00000069118	1700008P02Rik	0.0140464	0	0.723437	22.9942	0.74557	f	protein_coding	chr3:6615412-6620443	-
	ENSMUSG00000096573	1700009J07Rik	0.0597567	0.0640912	4.46154	49.4127	12.025	f	protein_coding	chr10:77893419-77896111	+
	ENSMUSG00000028287	1700009N14Rik	0.510851	0.107496	6.35709	181.916	29.2665	f	protein_coding	chr4:39450294-39451776	+
	ENSMUSG00000026649	1700009P17Rik	0.491641	0.302864	6.65337	26.0159	5.63002	f	protein_coding	chr1:171113917-171126967	+
	ENSMUSG00000057047	1700010B08Rik	0.508139	0.373476	223.989	88.308	13.7238	f	protein_coding	chr2:173719414-173722089	+
	ENSMUSG00000071721	1700010D01Rik	0.633106	0.521385	7.28266	134.034	0.392458	e	protein_coding	chrX:95732589-95733261	-
	ENSMUSG00000067101	1700010H22Rik	0.200438	0.215928	2.3107	20.4903	0	e	lincRNA	chr5:98564196-98566762	-
	ENSMUSG00000023873	1700010I14Rik	0.945322	0.503735	481.767	281.394	9.30362	f	protein_coding	chr17:8988332-9008319	+
	ENSMUSG00000092599	1700010K23Rik	0.028281	0	149.097	135.702	4.68758	f	processed_transcript	chr16:66657117-66664626	+
	ENSMUSG00000085102	1700010K24Rik	0.819453	1.26183	9.07784	7.79956	0	e	antisense	chr3:108248908-108256985	-
	ENSMUSG00000030636	1700010L04Rik	0.188542	0.194386	0.0830997	3.76805	0.322896	g	protein_coding	chr7:82851962-82859849	+
	ENSMUSG00000063971	1700011A15Rik	0.024543	0.0638314	3.2651	79.2877	3.46997	f	protein_coding	chr15:101447744-101453909	+
	ENSMUSG00000036557	1700011E24Rik	0.0523611	0.173939	182.595	132.338	8.78605	f	protein_coding	chr17:87389570-87427741	-
	ENSMUSG00000021850	1700011H14Rik	0.283443	0.264456	5.17798	63.695	2.01255	f	protein_coding	chr14:49226357-49245428	-
	ENSMUSG00000058925	1700011I03Rik	0.137036	0.0533641	59.8666	63.4897	3.47639	f	protein_coding	chr18:57533779-57731065	+
	ENSMUSG00000031682	1700011L22Rik	0.235728	0.0690365	5.58412	106.418	4.40532	f	protein_coding	chr8:79210429-79248583	-
	ENSMUSG00000079476	1700011M02Rik	2.11013	1.46931	3.90112	1.37917	0	d	protein_coding	chrX:102908904-102909651	+
	ENSMUSG00000029766	1700012A03Rik	0	0	19.4959	120.566	38.6622	f	protein_coding	chr6:32050245-32058921	+
	ENSMUSG00000020617	1700012B07Rik	2.9826	1.7307	3.44995	67.1918	1.79914	g	protein_coding	chr11:109787650-109828046	-
	ENSMUSG00000031927	1700012B09Rik	0.0966007	0.114264	82.9498	159.839	26.2461	f	protein_coding	chr9:14758199-14771030	-
	ENSMUSG00000086482	1700012C08Rik	0.122037	0.116598	23.0265	45.0664	2.69747	f	processed_transcript	chr4:117213333-117213782	-
	ENSMUSG00000085470	1700012C14Rik	0.505073	0.364507	5.08061	1.26314	0.31485	e	antisense	chr6:30460127-30463313	+
	ENSMUSG00000028589	1700012P22Rik	0.0559529	0.0475926	4.97237	38.4218	1.20639	f	protein_coding	chr4:144418188-144438772	-
	ENSMUSG00000079346	1700013D24Rik	0.040612	0.0218509	1.32181	35.2562	4.39259	f	protein_coding	chr6:124347592-124357086	-
	ENSMUSG00000027886	1700013F07Rik	0.143408	0.153925	3.56261	78.7845	0.404621	f	protein_coding	chr3:108534149-108544723	+
	ENSMUSG00000041399	1700013G24Rik	0	0.0334644	2.43553	87.5876	3.17674	f	protein_coding	chr4:137453283-137455461	+
	ENSMUSG00000054727	1700013H16Rik	12.1852	38.1272	5.82039	90.2276	1.27998	g	protein_coding	chrX:53742900-53757831	-
	ENSMUSG00000085801	1700013N06Rik	0	0.0176323	0.104791	2.02183	0	g	lincRNA	chr12:106837981-106878841	+
	ENSMUSG00000051054	1700014D04Rik	0.506227	0.530558	2.54376	56.5365	1.66923	g	protein_coding	chr13:59740841-59746752	-
	ENSMUSG00000042800	1700015E13Rik	0.953781	0.451168	5.65606	107.367	3.04804	g	protein_coding	chr1:170308802-170312125	+
	ENSMUSG00000079666	1700015F17Rik	0.400348	0.384863	8.43182	134.742	1.40133	f	protein_coding	chr5:5437826-5479143	-
	ENSMUSG00000094445	1700015G11Rik	1.43476	0.680945	13.8981	188.668	11.1041	f	protein_coding	chr7:52011679-52015716	-
	ENSMUSG00000097671	1700015O11Rik	0.317835	0.54934	0.127151	4.48646	3.4458	b	lincRNA	chr6:113631644-113633144	-
	ENSMUSG00000015962	1700016C15Rik	0.270532	0.102079	1.15772	33.1396	2.54995	f	protein_coding	chr1:177729813-177753324	+
	ENSMUSG00000031509	1700016D06Rik	1.22055	0.558594	2.16065	40.2753	1.08282	g	protein_coding	chr8:11654920-11678750	-
	ENSMUSG00000085861	1700016G14Rik	0.622103	0.543177	12.2227	184.709	2.95003	f	antisense	chr13:24741231-24746592	+
	ENSMUSG00000029320	1700016H13Rik	0.0685981	0.074354	5.63927	106.413	10.1777	f	protein_coding	chr5:103648038-103656010	-
	ENSMUSG00000053783	1700016K19Rik	5.62701	6.5813	13.4712	26.9455	3.18952	e	protein_coding	chr11:75999911-76003569	+
	ENSMUSG00000032300	1700017B05Rik	9.06691	4.85754	6.1757	8.63774	1.15105	g	protein_coding	chr9:57252321-57262599	-
	ENSMUSG00000024729	1700017D01Rik	0.15519	0.312595	87.9781	118.346	2.29624	f	protein_coding	chr19:11096815-11130878	-
	ENSMUSG00000037884	1700017G19Rik	0.0184838	0.0273131	64.2278	33.9548	0.877888	f	lincRNA	chr3:40504866-40522912	-
	ENSMUSG00000098727	1700017I07Rik	0.0949993	0.0488507	2.90755	0.963952	0.847777	f	lincRNA	chr9:89802869-89806055	+
	ENSMUSG00000086348	1700017J07Rik	0.162179	0.044741	1.90905	31.6922	0.414031	f	lincRNA	chr2:168978267-168978906	+
	ENSMUSG00000056912	1700017N19Rik	0.0382672	0.0444839	10.9932	92.9893	2.31759	f	protein_coding	chr10:100592385-100618391	+
	ENSMUSG00000038408	1700018A04Rik	0.0160259	0.0213018	10.3546	15.3351	0.850641	f	lincRNA	chr13:31565491-31582513	-
	ENSMUSG00000031809	1700018B08Rik	1.05041	0.784498	36.7844	48.4648	5.29697	f	protein_coding	chr8:121530779-121544320	-
	ENSMUSG00000037910	1700018B24Rik	38.2596	50.5816	312.299	144.764	23.1563	e	lincRNA	chr3:48605731-48609101	-
	ENSMUSG00000058935	1700018C11Rik	0.173775	0.227574	10.3316	153.707	4.26349	f	protein_coding	chr4:63607088-63622428	-
	ENSMUSG00000029620	1700018F24Rik	0.0198054	0.010447	37.1952	34.0709	0.700041	f	protein_coding	chr5:145042989-145045678	+
	ENSMUSG00000046145	1700018M17Rik	13.5001	6.28509	1.46508	0.321556	0.429466	c	pseudogene	chr4:59549153-59549625	+
	ENSMUSG00000060715	1700019A02Rik	3.53533	2.27665	333.24	295.1	28.7352	f	protein_coding	chr1:53158576-53187617	-
	ENSMUSG00000040340	1700019B03Rik	0.160835	0.19805	1.26174	7.13861	1.45064	f	protein_coding	chr8:3470861-3487181	+
	ENSMUSG00000043629	1700019D03Rik	0.12037	0.237384	2.97235	56.7617	0.733837	f	protein_coding	chr1:52922323-52963260	-
	ENSMUSG00000086202	1700019E08Rik	4.68361	2.54441	2.07802	0.147475	0	c	lincRNA	chr2:45696604-45698447	+
	ENSMUSG00000068299	1700019G17Rik	2.69279	2.78777	4.25552	8.6661	1.21524	e	protein_coding	chr6:85899050-85904884	-
	ENSMUSG00000085416	1700019G24Rik	0.567445	0.643467	51.4999	56.2463	3.89337	f	antisense	chr6:5963908-5977393	-
	ENSMUSG00000038987	1700019L03Rik	1.35606	2.03188	11.0198	36.7266	3.52264	f	protein_coding	chr2:32777380-32784428	-
	ENSMUSG00000059695	1700019M22Rik	0.0360501	0.076328	12.8738	277.929	6.5062	f	processed_pseudogene	chr12:96046620-96047222	-
	ENSMUSG00000026931	1700019N19Rik	0.23451	0.122971	23.8392	131.908	8.10143	f	protein_coding	chr19:58785802-58794461	-
	ENSMUSG00000036574	1700019O17Rik	0.0823747	0.0444999	2.01347	52.0468	4.32411	f	protein_coding	chr1:86426328-86428049	+
	ENSMUSG00000027409	1700020A23Rik	0.71608	0.642544	0.771721	9.49254	4.80908	g	protein_coding	chr2:130405258-130406074	+
	ENSMUSG00000085438	1700020I14Rik	22.6243	26.7744	6.44136	5.85884	0.565865	c	lincRNA	chr2:119594296-119607502	+
	ENSMUSG00000035085	1700020L24Rik	0.246445	0.354778	3.90717	62.1829	4.37973	f	protein_coding	chr11:83437685-83441232	+
	ENSMUSG00000050844	1700020N01Rik	4.04476	2.27522	104.309	71.1867	4.79778	e	protein_coding	chr10:21593157-21621776	+
	ENSMUSG00000059690	1700020N15Rik	0.350222	0.105565	0.1863	4.7919	0.373022	g	protein_coding	chrX:69945299-69945978	+
	ENSMUSG00000037535	1700021A07Rik	3.4655	2.10993	4.3265	0.865988	0	d	lincRNA	chr10:21425341-21425650	+
	ENSMUSG00000027518	1700021F07Rik	0.355335	0.293569	36.0728	121.737	3.03153	f	protein_coding	chr2:173522585-173528501	+
	ENSMUSG00000086890	1700021J08Rik	5.18957	5.47689	1.83734	3.76181	5.10878	b	antisense	chr4:117002165-117003012	-
	ENSMUSG00000035629	1700021K19Rik	11.4342	9.00179	15.6652	14.7704	1.09991	d	protein_coding	chr16:32821702-32877766	-
	ENSMUSG00000086955	1700021L23Rik	1.64117	1.11535	3.53709	0.682151	0	d	lincRNA	chr4:124302836-124311461	-
	ENSMUSG00000087343	1700021N21Rik	0.0122719	0.0503802	2.62031	7.68193	1.51643	f	antisense	chr4:134448765-134450171	-
	ENSMUSG00000096796	1700021P04Rik	0.0827365	0.0287474	0.537504	1.27252	0	e	protein_coding	chr19:24064792-24066452	+
	ENSMUSG00000038165	1700022A21Rik	0	0.0161467	2.67465	74.3895	2.02869	f	transcribed_processed_pseudogene	chr5:24645452-24648860	+
	ENSMUSG00000097523	1700022N22Rik	2.5461	3.25379	8.62087	4.6171	0.276215	e	lincRNA	chr17:25985814-25988469	+
	ENSMUSG00000087393	1700023C21Rik	0.501119	0.119165	0.584056	10.1203	0	e	lincRNA	chr11:109845877-109848476	+
	ENSMUSG00000029248	1700023E05Rik	0.0191571	0.0863492	16.0916	47.8296	1.13503	f	protein_coding	chr5:77016022-77061529	+
	ENSMUSG00000020940	1700023F06Rik	0.0754525	0.38571	1.00214	33.9356	2.15947	f	protein_coding	chr11:103198945-103208558	-
	ENSMUSG00000089827	1700023H06Rik	13.5533	8.42477	2.40459	7.862	0.562749	b	processed_transcript	chr13:80884223-80885524	-
	ENSMUSG00000045709	1700023L04Rik	5.38731	1.69047	6.84403	107.425	8.85259	g	lincRNA	chr6:29985328-29993776	+
	ENSMUSG00000052334	1700024B05Rik	1.33817	0.811525	5.86494	0.0206414	0	c	protein_coding	chr14:41943994-42003821	+
	ENSMUSG00000072473	1700024G13Rik	0.220424	0	3.58081	42.9999	8.36488	f	protein_coding	chr14:32376501-32388373	-
	ENSMUSG00000069890	1700024J04Rik	0.00607827	0.019259	0.282578	9.17365	0.64526	f	pseudogene	chr11:49586640-49588462	-
	ENSMUSG00000045022	1700024P04Rik	0	0.0198997	6.83875	146.788	3.29137	f	protein_coding	chr13:98984089-98984565	-
	ENSMUSG00000078612	1700024P16Rik	1.34303	1.21029	0.894311	0.3561	1.12406	a	protein_coding	chr4:104913455-105016863	+
	ENSMUSG00000078935	1700025C18Rik	0	0.0166528	0.562917	14.7142	1.11588	f	protein_coding	chr2:165078692-165090750	-
	ENSMUSG00000086760	1700025D23Rik	0.0649923	0.0607465	1.09975	20.008	0.231485	f	lincRNA	chr11:114091405-114095336	+
	ENSMUSG00000024728	1700025F22Rik	0.0275621	0.196024	123.951	153.957	3.8924	f	protein_coding	chr19:11139663-11165320	-
	ENSMUSG00000032666	1700025G04Rik	3.23023	3.64776	0.207333	1.31038	0.0595972	b	protein_coding	chr1:151884523-152090320	-
	ENSMUSG00000090200	1700025N21Rik	0.623023	0.359292	0.203265	2.74818	0.285476	g	antisense	chr10:83139149-83142038	-
	ENSMUSG00000028244	1700025O08Rik	0.0243284	0	0.0601308	1.494	0	g	lincRNA	chr4:22928166-22938435	-
	ENSMUSG00000011154	1700026D08Rik	0.119781	0.116907	58.7287	37.885	2.4033	f	protein_coding	chr7:83774100-83794880	-
	ENSMUSG00000086379	1700026D11Rik	0.0220884	0.0661975	15.0365	8.00206	1.2035	f	antisense	chr2:132490633-132524057	+
	ENSMUSG00000073976	1700026J12Rik	0	0	150.148	32.7542	3.22155	f	lincRNA	chr16:49210640-49255772	-
	ENSMUSG00000097716	1700026J14Rik	0.37464	0.368298	6.60627	1.18366	0	e	lincRNA	chr6:48536581-48537474	-
	ENSMUSG00000026809	1700026L06Rik	1.85712	1.261	25.1548	276.955	6.81626	f	protein_coding	chr2:28692079-28699727	-
	ENSMUSG00000084864	1700027A07Rik	3.04198	1.68488	1.04702	3.04102	0	b	antisense	chr15:78911965-78913660	-
	ENSMUSG00000098304	1700027I24Rik	0.409577	0.508452	0.772432	7.38544	0	e	lincRNA	chr9:36668855-36693189	-
	ENSMUSG00000097321	1700028E10Rik	6.39102	5.98367	4.26865	3.49873	0.29273	c	processed_transcript	chr5:151368708-151414083	+
	ENSMUSG00000056821	1700028I16Rik	1.70672	1.8764	25.5025	19.5962	1.29816	f	lincRNA	chr10:82812122-82824242	+
	ENSMUSG00000038782	1700028J19Rik	0.358482	0.670978	69.7332	71.7133	4.08976	f	protein_coding	chr7:44229932-44236122	-
	ENSMUSG00000089798	1700028K03Rik	4.24442	3.63524	5.10342	3.39249	0.024032	d	protein_coding	chr5:107508943-107551549	+
	ENSMUSG00000033053	1700028P14Rik	0.0623139	0.0747627	42.025	192.774	9.70158	f	protein_coding	chr19:23558759-23652812	-
	ENSMUSG00000086823	1700028P15Rik	0.54041	0.376976	2.34806	1.12219	0.0551186	e	processed_transcript	chr2:171956878-171962824	-
	ENSMUSG00000052075	1700029F12Rik	0.0389093	0.0970186	141.757	256.207	20.6601	f	protein_coding	chr13:97021863-97034362	-
	ENSMUSG00000031452	1700029H14Rik	0.844333	0.510421	10.2677	196.232	37.6238	f	protein_coding	chr8:13550732-13562461	-
	ENSMUSG00000044916	1700029I15Rik	3.9552	2.7135	3.02767	31.3257	2.12866	g	protein_coding	chr2:92382917-92385708	+
	ENSMUSG00000071103	1700029J07Rik	3.97678	3.52265	2.43439	35.0075	0.857678	g	protein_coding	chr8:45953605-45975252	-
	ENSMUSG00000086788	1700029M20Rik	1.15785	0.815873	191.163	24.6658	7.64177	f	lincRNA	chr4:135626654-135630198	+
	ENSMUSG00000098144	1700029N11Rik	0	0.0206907	0.867685	22.9288	0	e	lincRNA	chr13:44439726-44457567	+
	ENSMUSG00000061633	1700029P11Rik	4.56923	3.58566	91.2872	35.1249	2.48621	e	protein_coding	chr15:81980539-81981563	+
	ENSMUSG00000085333	1700030A11Rik	0.146232	0.0385802	2.24238	2.50998	0	e	antisense	chr17:28905264-28906771	+
	ENSMUSG00000091071	1700030C10Rik	1.13471	1.47926	2.61955	4.88743	1.99697	f	transcribed_unprocessed_pseudogene	chr12:20814256-20815727	-
	ENSMUSG00000086459	1700030C12Rik	1.45751	1.52727	53.4653	59.8308	9.21387	f	processed_transcript	chr11:23497752-23499661	+
	ENSMUSG00000087148	1700030C14Rik	0.0281313	0.101839	2.60627	15.234	1.55426	f	antisense	chr2:152652882-152654330	-
	ENSMUSG00000031847	1700030J22Rik	2.76772	2.28126	10.1055	53.9637	2.57073	e	protein_coding	chr8:116969598-116978943	-
	ENSMUSG00000052794	1700030K09Rik	10.1166	8.71843	18.6368	13.7809	3.42879	e	protein_coding	chr8:72443879-72461001	+
	ENSMUSG00000097424	1700030M09Rik	0.22764	0.171127	0.627883	11.2236	0.178033	g	lincRNA	chr8:121544381-121548342	+
	ENSMUSG00000032894	1700031F05Rik	0.181376	0.708734	0.0483612	0.331706	0	g	protein_coding	chrX:102859185-102867971	-
	ENSMUSG00000047046	1700031F10Rik	0.0686455	0.102825	8.80324	141.756	23.9049	f	antisense	chr6:88222601-88225678	-
	ENSMUSG00000097302	1700034B16Rik	0	0	0.0975761	2.38694	0.271242	g	lincRNA	chr18:75781031-75782303	+
	ENSMUSG00000024532	1700034E13Rik	0.0443416	0.0193312	13.9	283.277	3.597	f	protein_coding	chr18:52646208-52663733	+
	ENSMUSG00000097962	1700034G24Rik	0.390617	0.0995604	0.365613	6.74649	1.08697	f	lincRNA	chr5:112582935-112589996	-
	ENSMUSG00000055833	1700034H15Rik	1.09049	1.05994	0.820457	8.20504	0.355949	g	antisense	chr1:191890232-191907527	-
	ENSMUSG00000074619	1700034I23Rik	0.137292	0.233576	2.57293	26.2778	1.61637	f	protein_coding	chr3:40900199-40902501	-
	ENSMUSG00000040163	1700034J05Rik	1.46499	1.40523	16.1723	108.49	2.34457	f	protein_coding	chr6:146950328-146954422	-
	ENSMUSG00000029867	1700034O15Rik	0.0591623	0.0946578	7.09501	108.101	3.43573	f	protein_coding	chr6:41684430-41685717	+
	ENSMUSG00000097893	1700034P13Rik	4.6313	4.56903	4.95066	2.65907	0.868455	d	antisense	chr1:9747647-9791922	+
	ENSMUSG00000086185	1700036O09Rik	0	0	0.405606	6.32182	0	e	lincRNA	chrX:67458195-67459203	+
	ENSMUSG00000085542	1700037C06Rik	0.0253284	0.0525738	28.4549	28.0557	1.56848	f	lincRNA	chr4:137116708-137117582	-
	ENSMUSG00000005983	1700037C18Rik	4.43279	4.29523	5.6308	18.9146	1.3958	g	protein_coding	chr16:3895178-3908689	-
	ENSMUSG00000097540	1700037F24Rik	0.0451076	0.045362	0.583221	0.162976	0	d	lincRNA	chr1:132201068-132203803	-
	ENSMUSG00000027327	1700037H04Rik	11.9034	17.0651	28.1701	41.3671	4.54039	e	protein_coding	chr2:131146323-131160081	-
	ENSMUSG00000070568	1700039E15Rik	0.0759665	0.191388	18.566	49.8801	4.55199	f	protein_coding	chr7:45277512-45288998	+
	ENSMUSG00000092369	1700039E22Rik	0	0.0426659	0.0174889	0.319325	1.27167	g	antisense	chr19:44828492-44835938	-
	ENSMUSG00000097933	1700039M10Rik	0.51961	0.587215	0.836022	6.91672	1.1255	g	lincRNA	chr14:57571623-57572368	+
	ENSMUSG00000097515	1700040D17Rik	1.63341	2.16869	14.247	0.671015	0	d	lincRNA	chr3:94409394-94412883	-
	ENSMUSG00000019945	1700040L02Rik	1.16965	1.26446	178.022	84.2549	8.37969	f	protein_coding	chr10:68430952-68541896	-
	ENSMUSG00000054822	1700041G16Rik	0.544779	0.341469	0.379534	3.86862	3.42073	g	antisense	chr8:22808274-22808732	+
	ENSMUSG00000057402	1700042B14Rik	0	0.0108544	0.211629	2.78374	0	g	protein_coding	chrX:155124916-155128412	-
	ENSMUSG00000078593	1700042G07Rik	0.227998	0.0607285	6.50486	102.825	14.7513	f	protein_coding	chr4:116173371-116174290	+
	ENSMUSG00000087044	1700042G15Rik	0.065444	0.0346005	193.98	37.5506	10.3227	f	lincRNA	chr4:57360867-57364292	-
	ENSMUSG00000086391	1700042O10Rik	0.253145	0.0708637	0.0665985	2.67241	0.182174	g	antisense	chr11:11868122-11885321	+
	ENSMUSG00000078492	1700045H11Rik	0	0.0781707	1.51131	2.56858	0	e	antisense	chr4:150828224-150854949	-
	ENSMUSG00000085561	1700046C09Rik	0	0	17.8431	10.8388	1.08197	f	lincRNA	chr11:14560354-14599225	-
	ENSMUSG00000085437	1700047A11Rik	6.99123	7.41967	1.51927	8.00568	0	b	antisense	chr8:26082608-26102694	+
	ENSMUSG00000085549	1700047F07Rik	0.0418237	0.0639162	0.296209	8.37712	0.186511	f	lincRNA	chr4:107689700-107758985	+
	ENSMUSG00000087347	1700047K16Rik	1.78711	2.04401	5.59146	1.84403	0.442069	d	processed_transcript	chr11:58322987-58324439	+
	ENSMUSG00000085637	1700048M11Rik	0.811361	0.627126	0.176375	5.24321	1.21638	g	antisense	chr16:92308715-92312466	+
	ENSMUSG00000043773	1700048O20Rik	5.8033	7.88837	31.2782	12.6033	0.834869	e	protein_coding	chr9:121938134-121947014	+
	ENSMUSG00000085077	1700049E15Rik	0.408479	0.136471	0.256605	4.20007	0.187045	g	lincRNA	chr6:147690240-147702374	+
	ENSMUSG00000072613	1700049E17Rik2	0.0611575	0.046961	1.09853	0.060342	0.221535	d	protein_coding	chr14:41570695-41576319	+
	ENSMUSG00000070709	1700049G17Rik	2.18024	1.99349	3.38216	5.10717	0.208392	e	protein_coding	chr7:27907391-27929460	-
	ENSMUSG00000011052	1700049J03Rik	0.156918	0.165861	2.6005	1.50839	0	e	antisense	chr17:26554253-26561496	-
	ENSMUSG00000043859	1700049L16Rik	0.0676682	0.02854	13.0955	169.542	1.45965	f	processed_pseudogene	chr10:71979889-71980694	-
	ENSMUSG00000086951	1700051A21Rik	0.00590758	0.0257529	26.2256	23.0731	5.5487	f	processed_transcript	chr11:72266420-72268575	+
	ENSMUSG00000096933	1700051O22Rik	0.664004	0.866925	4.06456	2.65904	0.310852	e	NA	chr8:85432685-85433315	+
	ENSMUSG00000061759	1700052N19Rik	3.55106	3.76489	37.0277	8.32103	1.56802	d	protein_coding	chr10:4432466-4455141	+
	ENSMUSG00000085889	1700054M17Rik	0	0.0525404	0.382873	1.20491	0	g	antisense	chr2:118304913-118308166	+
	ENSMUSG00000070997	1700055D18Rik	0.658813	0.646052	1.23266	5.29706	0.623683	g	antisense	chr4:45012829-45014399	+
	ENSMUSG00000037263	1700055N04Rik	0.00553703	0.0164346	0.191693	0.335098	0	e	protein_coding	chr19:3958807-3970438	+
	ENSMUSG00000044854	1700056E22Rik	0.384487	0.355134	0.0422814	4.13541	0.607559	b	protein_coding	chr1:184033031-184033998	-
	ENSMUSG00000084792	1700056N10Rik	4.51725	3.23303	0.989737	10.6083	1.31434	g	lincRNA	chr16:17047519-17049111	+
	ENSMUSG00000074139	1700057G04Rik	0.408174	0.379785	2.06585	25.9023	0.892872	f	protein_coding	chr9:92309376-92357876	+
	ENSMUSG00000084757	1700057H15Rik	0.026215	0.0186745	0.829688	1.45568	0	e	lincRNA	chr4:124414415-124485959	-
	ENSMUSG00000086007	1700057H21Rik	0.141123	0.0329623	0.359241	6.04251	0	g	lincRNA	chr2:51420983-51438785	-
	ENSMUSG00000089636	1700058P15Rik	2.25805	1.45027	0.751895	11.2645	0.47418	g	antisense	chr7:19258491-19259739	+
	ENSMUSG00000078957	1700060C20Rik	0.146992	0.139753	1.76184	2.70576	0	e	antisense	chr2:158192008-158195742	+
	ENSMUSG00000084970	1700060J05Rik	4.34883	3.24982	0.401155	6.60234	0.739006	b	antisense	chr4:53562982-53564697	-
	ENSMUSG00000085759	1700061E18Rik	0.0542533	0.058954	0.456986	8.86387	0.333055	f	antisense	chr13:41800782-41801795	+
	ENSMUSG00000085580	1700061F12Rik	0	0	4.8359	81.5437	1.11779	f	lincRNA	chr2:9189514-9197477	+
	ENSMUSG00000024209	1700061G19Rik	0.413741	0.574434	2.49778	75.5295	1.07825	g	protein_coding	chr17:56875476-56888904	+
	ENSMUSG00000084948	1700061H18Rik	0.302534	0.104219	0.14437	2.99117	0	g	antisense	chr18:69943319-69969609	-
	ENSMUSG00000028009	1700061I17Rik	0	0.0295848	0.192788	5.00426	0.399259	f	lincRNA	chr3:117060521-117077765	-
	ENSMUSG00000086366	1700061J23Rik	0	0.134354	0.475231	7.4767	1.09406	g	lincRNA	chr11:23152139-23166375	+
	ENSMUSG00000040657	1700063H04Rik	0.093361	0.104836	37.8463	9.92203	0.958808	f	protein_coding	chr6:122391378-122392687	+
	ENSMUSG00000099266	1700063H06Rik	0	0	1.10108	16.6431	0	e	lincRNA	chr9:82260292-82263485	+
	ENSMUSG00000082766	1700064H15Rik	5.31408	9.7648	14.4212	81.4264	0.497047	e	protein_coding	chr3:19610367-19628677	-
	ENSMUSG00000096655	1700065D16Rik	1.44398	2.21783	8.15707	2.27963	0	d	antisense	chr9:95855551-95858320	-
	ENSMUSG00000073598	1700066B19Rik	0.422993	0.41066	1.82829	2.42668	0.207088	e	protein_coding	chr18:35703224-35730869	+
	ENSMUSG00000097717	1700066J03Rik	0.640662	0.399899	0.98497	4.33314	7.05717	g	lincRNA	chr13:58148776-58149692	+
	ENSMUSG00000038323	1700066M21Rik	10.3005	15.3221	26.8675	12.0343	0.390631	d	protein_coding	chr1:57377619-57385423	+
	ENSMUSG00000085800	1700066O22Rik	0.260229	0.14932	2.71925	4.45188	0.0912565	e	processed_transcript	chr18:57504421-57533752	-
	ENSMUSG00000046408	1700067K01Rik	1.79948	3.33877	2.27842	10.6781	0.800558	g	protein_coding	chr8:84001501-84004770	+
	ENSMUSG00000021545	1700067P10Rik	0.013972	0.0408653	3.87245	88.1738	4.93291	f	protein_coding	chr17:48089631-48090920	+
	ENSMUSG00000053081	1700069B07Rik	0.791531	0.650432	1.29582	0.272336	0	d	antisense	chr7:121707188-121708011	+
	ENSMUSG00000042184	1700069L16Rik	0.200291	0.0628479	8.78161	1.30717	0.515359	f	protein_coding	chr5:113692421-113724772	-
	ENSMUSG00000086376	1700071G01Rik	0.152598	0.0893857	0.458326	1.06931	0	g	antisense	chr5:73157013-73157880	+
	ENSMUSG00000080980	1700071K01Rik	0.0941951	0.0285476	0.102544	4.88038	0.71735	g	processed_pseudogene	chr11:81572654-81573473	-
	ENSMUSG00000090307	1700071M16Rik	3.53745	0.770265	0.650074	14.5913	0.271712	g	antisense	chr17:43588339-43592442	-
	ENSMUSG00000087204	1700073E17Rik	0.147148	0.0406257	5.13447	83.5641	1.08368	f	transcribed_processed_pseudogene	chr6:145387595-145402179	+
	ENSMUSG00000029883	1700074P13Rik	0.0117828	0.0122392	141.745	199.542	1.91164	f	protein_coding	chr6:40920436-40940557	-
	ENSMUSG00000032566	1700080E11Rik	0.050361	0.0393332	3.81429	54.7078	10.5675	f	protein_coding	chr9:105143343-105145082	-
	ENSMUSG00000086771	1700080G11Rik	0.923921	0.480726	3.91365	5.91335	0	e	lincRNA	chr4:127531621-127532885	+
	ENSMUSG00000084859	1700080N15Rik	0	0.0540669	0.278023	6.61521	0	g	antisense	chr2:4132062-4141141	-
	ENSMUSG00000031118	1700080O16Rik	3.79733	1.7988	1.49966	25.2495	1.99452	g	protein_coding	chrX:51968694-51972772	-
	ENSMUSG00000023737	1700082M22Rik	0.205238	0.201	1.62241	3.62588	0.0874661	e	antisense	chr8:104641806-104658587	+
	ENSMUSG00000070532	1700084C01Rik	0.145132	0.120996	0.204501	1.85531	0	g	protein_coding	chr1:169928647-169934653	+
	ENSMUSG00000086016	1700084C06Rik	7.53467	7.95896	5.27493	9.95406	0.522231	b	antisense	chr9:21091754-21128393	+
	ENSMUSG00000058101	1700084J12Rik	1.36483	1.46907	4.82591	0.96717	0	d	transcribed_processed_pseudogene	chr15:33404971-33405976	-
	ENSMUSG00000057805	1700084M14Rik	1.4888	0.236873	1.56488	29.0451	0.700667	g	protein_coding	chrX:91575209-91575911	-
	ENSMUSG00000020548	1700086D15Rik	4.71077	2.5292	2.50561	4.35087	0	d	protein_coding	chr11:65151909-65159891	-
	ENSMUSG00000071265	1700086L19Rik	0.168766	0.322335	79.2695	277.068	5.80052	f	lincRNA	chr12:74288734-74295945	+
	ENSMUSG00000097080	1700086O06Rik	1.92188	2.65459	2.49074	0.883083	0	d	lincRNA	chr18:38238404-38250565	-
	ENSMUSG00000085085	1700086P04Rik	3.81034	5.22029	11.7475	20.3161	0.970449	e	lincRNA	chr4:129050096-129057983	-
	ENSMUSG00000087653	1700087M22Rik	15.956	16.9504	27.4512	27.9867	1.88304	e	antisense	chr14:30770680-30778004	-
	ENSMUSG00000033029	1700088E04Rik	8.59299	6.58615	38.6154	32.2848	2.657	e	protein_coding	chr15:79134654-79141251	-
	ENSMUSG00000086781	1700092C02Rik	0.122185	0.0527703	0.819508	8.12127	1.63652	f	lincRNA	chr8:77624171-77628957	+
	ENSMUSG00000092499	1700092C10Rik	0.0561046	0.0523671	1.11126	24.4091	1.00429	f	antisense	chr14:69164796-69171857	-
	ENSMUSG00000085353	1700092C17Rik	0	0.0275713	1.5417	30.0801	1.84751	f	lincRNA	chr2:22755983-22762273	+
	ENSMUSG00000084811	1700092E19Rik	0.0110135	0.0116321	0.450161	5.83279	0.194862	f	lincRNA	chr13:26284150-26312406	-
	ENSMUSG00000090840	1700092M07Rik	2.3757	2.59337	7.28448	126.332	30.4062	g	protein_coding	chr19:8740717-8741225	+
	ENSMUSG00000022915	1700093J21Rik	0.235303	0.381288	1.48614	2.85574	2.11552	f	antisense	chr16:96082675-96089070	+
	ENSMUSG00000020286	1700093K21Rik	0.485767	0.611537	5.79912	105.483	2.43942	f	protein_coding	chr11:23516202-23521155	-
	ENSMUSG00000078667	1700094D03Rik	3.99973	3.79666	3.70588	30.6172	1.96026	g	NA	chr3:90062795-90068347	+
	ENSMUSG00000086046	1700095A21Rik	2.45654	1.39247	3.41589	59.3275	0.732784	g	antisense	chr4:146519038-146546873	-
	ENSMUSG00000098230	1700095B10Rik	0.0942412	0.106949	1.51443	30.1251	1.87583	f	antisense	chr5:112793291-112801698	+
	ENSMUSG00000085407	1700095J03Rik	0.578636	0.57741	24.4667	18.8232	0.97485	f	processed_transcript	chr7:109438617-109444893	+
	ENSMUSG00000084861	1700095J07Rik	0.0581706	0.130484	0.298278	2.66129	0.259558	g	processed_transcript	chr6:30304604-30331779	+
	ENSMUSG00000084804	1700095J12Rik	0.520811	0.43835	1.80032	29.4636	3.18865	g	antisense	chr4:138137594-138138518	-
	ENSMUSG00000091906	1700099I09Rik	2.00131	1.00265	1.14993	14.8704	0.663853	g	antisense	chr13:102760254-102761896	+
	ENSMUSG00000079502	1700101E01Rik	1.84568	2.0732	0.374931	13.2656	0.698917	g	protein_coding	chr2:28955372-29055064	-
	ENSMUSG00000097675	1700101I11Rik	1.08253	0.751854	14.0666	14.4267	0.443069	f	lincRNA	chr6:129532093-129533272	-
	ENSMUSG00000045815	1700101I19Rik	0	0	7.34099	4.72311	1.00429	f	antisense	chr1:34579223-34579613	-
	ENSMUSG00000032611	1700102P08Rik	1.5122	0.968983	212.766	15.7012	1.96911	e	protein_coding	chr9:108392833-108397763	+
	ENSMUSG00000049476	1700104B16Rik	0.138956	0.0958627	11.8565	19.8433	0.705717	f	lincRNA	chr8:33730548-33731814	-
	ENSMUSG00000034031	1700106J16Rik	0.350191	0.343874	0.912672	11.101	1.12457	g	protein_coding	chr11:88294042-88295261	+
	ENSMUSG00000084837	1700108N11Rik	0.843848	0.209442	8.67071	14.1605	1.92206	f	antisense	chr2:144331458-144332639	+
	ENSMUSG00000085044	1700109G15Rik	0	0	0.367369	5.35826	0	e	lincRNA	chr11:84716975-84720432	-
	ENSMUSG00000008307	1700109H08Rik	10.5524	8.9462	8.70602	77.9657	9.1242	g	protein_coding	chr5:3571565-3584356	+
	ENSMUSG00000097267	1700109K24Rik	4.22733	3.27637	0.43007	6.03407	0.56221	b	lincRNA	chr15:77084442-77096314	+
	ENSMUSG00000079407	1700110I01Rik	0.00315074	0	1.13456	0.538586	0	f	lincRNA	chr14:3262339-3305831	+
	ENSMUSG00000087047	1700110K17Rik	3.76267	10.452	21.9436	18.7928	13.1447	f	processed_transcript	chr9:40323425-40343564	+
	ENSMUSG00000029837	1700111E14Rik	0.717748	0.565232	0.0466778	0.452048	0	b	antisense	chr6:36937047-36985777	+
	ENSMUSG00000091329	1700112D23Rik	3.80704	3.47481	4.46164	9.9865	0	d	antisense	chr3:28702666-28781108	-
	ENSMUSG00000063458	1700112E06Rik	0.484235	0.281357	1.96161	0.839128	0.216474	e	protein_coding	chr14:22019711-23056085	+
	ENSMUSG00000086632	1700112J05Rik	0.097188	0.119953	2.72072	30.2627	1.97565	f	lincRNA	chr5:77006448-77018863	-
	ENSMUSG00000097527	1700112J16Rik	0.157283	0.195077	0.606852	0.869254	0.530483	g	lincRNA	chr7:67204081-67222458	-
	ENSMUSG00000087510	1700112K13Rik	0	0.0494508	6.28966	2.71848	0.279367	f	lincRNA	chr4:127810637-127812173	-
	ENSMUSG00000096935	1700113A16Rik	6.21292	5.63124	2.60546	1.13538	0	c	lincRNA	chr3:88171559-88177785	-
	ENSMUSG00000047129	1700113H08Rik	0.480767	0.842727	1.97072	46.3342	0.729101	g	protein_coding	chr10:87058045-87230599	+
	ENSMUSG00000092276	1700116B05Rik	0	0.0512409	1.91839	2.69498	0.948361	f	lincRNA	chr16:50783408-50784090	+
	ENSMUSG00000082488	1700119I11Rik	0.0662786	0.0350007	2.16849	10.637	0	e	antisense	chr13:91861431-91862042	+
	ENSMUSG00000045391	1700120B22Rik	15.848	14.117	2.40519	11.0724	1.29693	b	antisense	chr10:63243073-63244148	-
	ENSMUSG00000098086	1700120C18Rik	1.25411	0.992523	3.05944	2.04999	0	d	lincRNA	chr8:87500048-87501231	-
	ENSMUSG00000086333	1700120E14Rik	0.063712	0.110694	0.589509	14.504	0.680776	f	antisense	chr18:74525139-74531124	-
	ENSMUSG00000086068	1700120G11Rik	0.620302	0.402241	0.456229	1.27289	0	g	lincRNA	chr4:14219495-14237450	-
	ENSMUSG00000093386	1700120O09Rik	0.0444778	0.0216607	0.261946	4.32985	0.200447	g	processed_transcript	chr14:67324893-67335928	-
	ENSMUSG00000086275	1700121C08Rik	0.128337	0.141106	12.1498	12.2814	0.578542	f	antisense	chr4:123833621-123859513	-
	ENSMUSG00000092066	1700121N20Rik	0.106155	0.0675073	0.0796224	3.09166	0	g	lincRNA	chr12:106442652-106447666	-
	ENSMUSG00000087685	1700122E12Rik	2.50406	2.22937	9.70933	4.47404	0	d	processed_transcript	chr8:84847187-84848415	+
	ENSMUSG00000094928	1700122O11Rik	0.0713145	0.0303249	0.350746	4.15975	0.508007	f	protein_coding	chr17:48036744-48038293	-
	ENSMUSG00000024786	1700123I01Rik	1.49297	2.4757	7.71299	2.15691	0.596699	d	protein_coding	chr19:6184387-6224225	+
	ENSMUSG00000029526	1700123K08Rik	0.0308843	0.0537089	3.40797	24.8302	0.748182	f	protein_coding	chr5:138561839-138564694	-
	ENSMUSG00000072878	1700123L14Rik	0.12859	0.0566821	517.326	481.267	23.574	f	protein_coding	chr6:96164502-96166205	-
	ENSMUSG00000085614	1700123M08Rik	1.98614	2.27428	1.88931	18.8582	1.24341	g	processed_transcript	chr4:11966564-11994280	+
	ENSMUSG00000086080	1700123O12Rik	0.0144309	0.0261454	0.296945	8.73304	0.255328	f	lincRNA	chr4:10479961-10797811	-
	ENSMUSG00000097584	1700125G22Rik	0.40748	0.345733	2.70267	9.30492	0.682357	f	lincRNA	chr3:27154025-27157019	+
	ENSMUSG00000085197	1700125H03Rik	0.0417783	0.247486	0.681894	9.9998	1.74631	f	antisense	chr8:68368433-68375710	+
	ENSMUSG00000018479	1700125H20Rik	0.830107	1.1677	22.4652	54.821	2.95231	f	protein_coding	chr11:85170403-85181145	+
	ENSMUSG00000031510	1700128E19Rik	0.134297	0.0399102	0.133293	3.89349	0	g	lincRNA	chr8:11713263-11722620	+
	ENSMUSG00000031998	1700128F08Rik	0.0691089	0.080433	8.04515	3.4887	0	e	protein_coding	chr9:8221888-8241987	+
	ENSMUSG00000021977	1700129C05Rik	0.01846	0.0595934	23.0112	84.2655	5.9899	f	protein_coding	chr14:59133039-59142893	-
	ENSMUSG00000089745	1810008B01Rik	3.97342	2.13593	0.306082	0.0805142	0	a	antisense	chr8:124305131-124306507	-
	ENSMUSG00000071653	1810009A15Rik	45.4241	62.334	99.1204	39.8743	1.59217	d	protein_coding	chr19:8888902-8890740	+
	ENSMUSG00000078607	1810010H24Rik	2.23986	1.49334	0.0826511	0.0828752	0.16252	b	antisense	chr11:107028117-107030443	+
	ENSMUSG00000041707	1810011H11Rik	0.379142	0.0223033	0.0189453	0.136205	0	g	protein_coding	chr14:32785962-32817968	+
	ENSMUSG00000087595	1810012K08Rik	7.6233	9.15717	2.33145	1.55158	0	c	lincRNA	chr2:26138545-26139543	+
	ENSMUSG00000022507	1810013L24Rik	20.876	16.6291	36.2575	42.434	3.37151	e	protein_coding	chr16:8830099-8858916	+
	ENSMUSG00000086390	1810019D21Rik	0.295518	1.00012	0.146193	0.0807918	0.126265	c	processed_transcript	chr8:106135399-106138525	+
	ENSMUSG00000097115	1810019N24Rik	0.775093	1.16981	1.68272	2.98618	0.398582	e	lincRNA	chr7:12948591-12961768	-
	ENSMUSG00000089997	1810020O05Rik	1.39821	0.806718	2.97704	32.1616	0.374091	g	lincRNA	chr6:87675592-87690847	-
	ENSMUSG00000087331	1810021B22Rik	0.402572	0.680618	0.382155	1.7707	0.218568	g	processed_transcript	chr15:89071195-89075852	-
	ENSMUSG00000078784	1810022K09Rik	37.1932	45.687	0.884123	0.420028	0.370902	a	protein_coding	chr3:14606319-14611221	-
	ENSMUSG00000044145	1810024B03Rik	2.51071	2.01004	0.534715	7.34683	0.606817	g	protein_coding	chr2:127186354-127208280	-
	ENSMUSG00000048429	1810026J23Rik	17.4231	16.7603	4.86305	3.53376	0.864893	c	protein_coding	chr9:21592721-21595970	+
	ENSMUSG00000044148	1810030O07Rik	17.3812	13.7964	0.668367	1.1539	0.145118	a	protein_coding	chrX:12654878-12673668	-
	ENSMUSG00000020812	1810032O08Rik	9.83533	12.9816	37.4029	36.7082	17.3544	f	protein_coding	chr11:116671659-116675799	+
	ENSMUSG00000097101	1810034E14Rik	3.47144	2.99842	0.251084	2.60656	0.111524	b	antisense	chr13:64248745-64268145	+
	ENSMUSG00000054091	1810037I17Rik	25.8077	29.2273	14.9413	4.70714	1.16339	c	protein_coding	chr3:122924361-122926193	+
	ENSMUSG00000020284	1810043G02Rik	1.166	1.19343	4.66049	2.00491	0.147757	e	protein_coding	chr10:77978523-77986905	+
	ENSMUSG00000078572	1810043H04Rik	19.4284	31.4965	18.5644	9.42492	2.00858	c	protein_coding	chr11:120098927-120100704	+
	ENSMUSG00000036027	1810046K07Rik	0.0984048	0.181616	0.224496	1.18641	0	g	protein_coding	chr9:51289685-51328917	-
	ENSMUSG00000035372	1810055G02Rik	12.8007	14.623	22.8949	30.5779	1.04058	e	protein_coding	chr19:3708332-3717881	+
	ENSMUSG00000073155	1810058I24Rik	6.6222	6.7495	1.34174	0.743567	0.140687	c	lincRNA	chr6:35252653-35263496	+
	ENSMUSG00000085455	1810059H22Rik	0.271722	0.280353	0.0201092	0.400522	0	g	antisense	chr5:148953747-148970122	-
	ENSMUSG00000027713	1810062G17Rik	0.730073	1.30872	0.0312412	0.134906	0.214969	b	protein_coding	chr3:36475936-36482299	+
	ENSMUSG00000085551	1810063I02Rik	3.93803	3.03765	0.363611	0.162271	0	a	lincRNA	chr11:59921498-59921889	+
	ENSMUSG00000013653	1810065E05Rik	0.0119803	0.0504978	0.749278	6.6409	0	e	protein_coding	chr11:58421110-58426024	+
	ENSMUSG00000087165	2010001A14Rik	0.846086	0.700003	3.6189	0.125707	0.822843	c	processed_transcript	chr11:57795498-57801417	-
	ENSMUSG00000039339	2010001E11Rik	0.173239	0.185751	0.0242127	0.257905	0.0857053	b	protein_coding	chr10:39920381-39926923	-
	ENSMUSG00000051606	2010001K21Rik	1.07858	0.56032	0.162507	0.0645348	0	b	pseudogene	chr13:47010672-47011195	+
	ENSMUSG00000042041	2010003K11Rik	0.3648	0.580215	0.87552	0.56167	0	d	protein_coding	chr19:4496789-4498583	-
	ENSMUSG00000044694	2010007H06Rik	0.504705	3.30534	0.252948	0.942027	0	g	antisense	chr9:51280294-51280920	+
	ENSMUSG00000062376	2010012O05Rik	2.92626	4.30954	6.46151	1.54186	0.0899984	c	protein_coding	chr19:46689905-46703382	+
	ENSMUSG00000042233	2010015L04Rik	2.2208	1.25316	14.771	10.6046	1.84622	f	NA	chr4:155409189-155447944	+
	ENSMUSG00000091575	2010016I18Rik	0.504797	0.436871	0	0.0158069	0	b	processed_transcript	chr3:106482012-106483437	-
	ENSMUSG00000021290	2010107E04Rik	238.128	320.704	59.7027	179.934	5.90192	b	protein_coding	chr12:111961375-111966977	-
	ENSMUSG00000029847	2010107G12Rik	0.363883	0.294946	0.0413077	0.0220992	0.0564859	a	protein_coding	chr6:34945277-34979054	-
	ENSMUSG00000020083	2010107G23Rik	9.33168	6.05799	0.317082	0.214711	0.13139	a	protein_coding	chr10:62107654-62143920	-
	ENSMUSG00000029384	2010109A12Rik	1.84688	1.72863	16.5084	26.0293	1.42686	f	protein_coding	chr5:93206517-93213475	+
	ENSMUSG00000063522	2010109I03Rik	0.0227713	0.0417606	0.493728	10.936	0.207564	f	protein_coding	chr15:74878335-74881704	-
	ENSMUSG00000098434	2010110E17Rik	0.320119	0.323507	0.322608	0.0512511	0	c	lincRNA	chr8:86885687-86886566	+
	ENSMUSG00000097755	2010110K18Rik	0.743139	1.31944	0.215296	1.34752	0.137237	b	lincRNA	chr18:34751808-34758685	+
	ENSMUSG00000021458	2010111I01Rik	6.41464	4.73939	6.66478	7.79232	0.64775	d	protein_coding	chr13:63014933-63326096	+
	ENSMUSG00000063018	2010204K13Rik	1.07888	2.75638	0.214184	0.0636185	0	b	processed_transcript	chrX:7411816-7445143	-
	ENSMUSG00000026090	2010300C02Rik	5.18379	1.50918	0.157143	1.09882	0.308708	b	protein_coding	chr1:37611676-37720085	-
	ENSMUSG00000097289	2010300F17Rik	0.518874	0.292625	0.0302529	0.0313951	0.0691513	b	lincRNA	chr11:96712981-96747436	-
	ENSMUSG00000074829	2010315B03Rik	5.69195	6.01712	0.281601	0.116719	0.545126	b	protein_coding	chr9:124292990-124311750	-
	ENSMUSG00000030587	2200002D01Rik	5.41084	5.31535	8.07841	7.19709	0.767986	d	protein_coding	chr7:29246560-29248432	-
	ENSMUSG00000013083	2200002J24Rik	0.620239	2.27377	1.14342	18.1012	2.35239	g	protein_coding	chr7:30699782-30700380	+
	ENSMUSG00000097165	2210008F06Rik	0.211795	0.661981	0.0124459	0.123624	0	b	lincRNA	chr11:77489853-77491409	+
	ENSMUSG00000029882	2210010C04Rik	0.541837	0.194573	0.0065141	0	0	a	protein_coding	chr6:41030267-41035509	-
	ENSMUSG00000074217	2210011C24Rik	1.48377	1.54575	4.36613	5.16843	0.312339	e	protein_coding	chr8:84010229-84011442	-
	ENSMUSG00000086316	2210013O21Rik	5.87135	9.17367	0.542874	0.328208	0	c	processed_transcript	chrX:153723589-153741264	+
	ENSMUSG00000083844	2210015D19Rik	7.6122	7.515	7.04169	1.84196	0	d	transcribed_unprocessed_pseudogene	chr11:5762128-5784710	+
	ENSMUSG00000021550	2210016F16Rik	16.1778	22.9232	2.4411	1.53175	0.138793	c	protein_coding	chr13:58380045-58385225	-
	ENSMUSG00000029559	2210016L21Rik	6.78304	6.58492	0.588003	0.17092	0.0592905	c	protein_coding	chr5:114942157-114949783	+
	ENSMUSG00000096970	2210017G18Rik	2.78451	1.79201	0.189861	0.169979	0	c	lincRNA	chr6:4919625-4920828	+
	ENSMUSG00000078546	2210404O09Rik	8.13286	7.95191	1.66996	1.44407	0	c	protein_coding	chr17:21879569-21908092	-
	ENSMUSG00000039563	2210406O10Rik	0.551835	0.742876	0.109039	0.271019	0.0792219	b	processed_transcript	chr5:36447610-36464853	-
	ENSMUSG00000087380	2210408F21Rik	1.72316	1.52718	0.352194	0.393699	0.132681	b	processed_transcript	chr6:31220350-31337404	+
	ENSMUSG00000071252	2210408I21Rik	2.23835	3.06191	12.401	32.5146	1.63269	e	protein_coding	chr13:77135539-77613291	+
	ENSMUSG00000081766	2210409E12Rik	0.470947	4.01857	2.0315	1.03461	0	d	transcribed_processed_pseudogene	chr11:88972634-88973002	+
	ENSMUSG00000085563	2210411M09Rik	2.72825	1.72696	0.152868	0.0335336	0	b	antisense	chr1:180952063-180958149	-
	ENSMUSG00000086494	2210417A02Rik	1.09173	0.456219	0.180073	0.0199431	0	a	lincRNA	chr5:148741839-148743139	+
	ENSMUSG00000032403	2300009A05Rik	6.63379	10.1613	34.3344	34.137	2.94737	e	protein_coding	chr9:63394446-63399244	-
	ENSMUSG00000097354	2310001H17Rik	0.092614	0.0658714	0.0400902	0.0176494	0.0343935	c	lincRNA	chr6:129208411-129237982	-
	ENSMUSG00000097178	2310002F09Rik	0.163409	0.115023	0	0	0	a	lincRNA	chr7:43695208-43797945	-
	ENSMUSG00000025384	2310003H01Rik	5.19127	5.39191	8.5838	9.63027	0.638761	e	protein_coding	chr11:120369054-120378764	-
	ENSMUSG00000007457	2310003L06Rik	0.0469934	0.0468982	0	1.40785	0	g	protein_coding	chr5:87969458-87972870	+
	ENSMUSG00000087254	2310005A03Rik	0.0631003	0.0167242	0.071687	0.182164	0	g	lincRNA	chr2:155097788-155100081	-
	ENSMUSG00000009210	2310007L24Rik	0.043023	0.0697073	0	0	0.153237	a	protein_coding	chr11:106365473-106377114	+
	ENSMUSG00000079283	2310009B15Rik	4.91775	7.79632	1.4101	0.620784	0	c	protein_coding	chr1:138851978-138856854	-
	ENSMUSG00000097468	2310010G23Rik	2.05562	1.8697	0.0264048	0.350884	0	b	lincRNA	chrX:36814770-36817185	-
	ENSMUSG00000097162	2310010J17Rik	13.7895	16.4113	13.5666	24.0752	0.868455	b	lincRNA	chr7:90124857-90129474	-
	ENSMUSG00000020133	2310011J03Rik	10.8842	11.919	5.3526	0.921513	0	d	protein_coding	chr10:80318253-80320537	-
	ENSMUSG00000085945	2310014F06Rik	0.562168	0.596636	0	0.0341804	0	b	processed_transcript	chr7:112613467-112680058	-
	ENSMUSG00000033967	2310014L17Rik	0.543761	0.758156	0.227095	0.641825	4.65558	g	protein_coding	chr7:12927415-12931072	+
	ENSMUSG00000097729	2310015A10Rik	3.16255	2.67732	0.837504	0.663263	0.121311	c	lincRNA	chr12:80120547-80132844	-
	ENSMUSG00000049643	2310022A10Rik	2.26845	1.75812	5.63806	1.87679	0.223048	d	protein_coding	chr7:27553294-27582094	+
	ENSMUSG00000031983	2310022B05Rik	4.09518	2.69617	0.822688	1.19216	0.296992	a	protein_coding	chr8:124635765-124663369	-
	ENSMUSG00000097710	2310026I22Rik	0.00817972	0.0849521	0.0540926	2.46822	0	g	lincRNA	chr18:32915825-32939222	-
	ENSMUSG00000078519	2310026L22Rik	3.32975	4.60251	0.207033	0.195226	0	b	lincRNA	chr4:138215713-138216189	+
	ENSMUSG00000020441	2310033P09Rik	12.2637	14.4529	5.31371	1.16015	0.457206	c	protein_coding	chr11:59208320-59210738	+
	ENSMUSG00000026319	2310035C23Rik	29.1386	29.8739	9.85398	6.50119	0.434709	c	protein_coding	chr1:105663860-105755131	+
	ENSMUSG00000041203	2310036O22Rik	88.0508	90.9824	21.3382	17.9632	1.31876	c	protein_coding	chr8:85026832-85030285	+
	ENSMUSG00000062619	2310039H08Rik	17.9715	22.0911	24.7555	13.8997	0	d	protein_coding	chr17:46772634-46773407	+
	ENSMUSG00000072852	2310040G07Rik	1.66136	1.6105	0.0926492	0.140442	0.247581	b	antisense	chr5:76928367-76947758	+
	ENSMUSG00000097768	2310043M15Rik	1.15733	0.73191	0.238056	0.9262	0	b	lincRNA	chr16:93792149-93794888	-
	ENSMUSG00000045176	2310047M10Rik	3.47481	3.57538	11.6466	2.5102	0.869418	d	protein_coding	chr11:69059774-69061576	+
	ENSMUSG00000040177	2310057M21Rik	11.7356	12.0007	2.72198	2.99218	1.06144	a	protein_coding	chr7:131342717-131362698	-
	ENSMUSG00000085379	2310058D17Rik	0.87293	1.24301	2.61283	5.50311	6.30152	f	processed_transcript	chr11:58965747-58978050	-
	ENSMUSG00000050705	2310061I04Rik	6.25224	5.67457	4.2743	12.4744	0.892378	g	protein_coding	chr17:35892676-35897431	-
	ENSMUSG00000050704	2310061N02Rik	0	0.0290085	0	0.929318	0	g	protein_coding	chr16:88707170-88707962	-
	ENSMUSG00000087410	2310065F04Rik	0	0.020045	0.430519	0.290627	0.0671593	f	lincRNA	chr11:67112460-67120080	-
	ENSMUSG00000020747	2310067B10Rik	4.20203	5.15273	1.6145	6.05323	0.496207	b	protein_coding	chr11:115765432-115799366	+
	ENSMUSG00000045331	2310079G19Rik	0.0120974	0.0240757	0.015874	2.78119	0	g	protein_coding	chr16:88626787-88627666	-
	ENSMUSG00000045411	2410002F23Rik	12.3072	15.0851	70.6557	25.2264	326.839	f	protein_coding	chr7:44246721-44262720	+
	ENSMUSG00000085860	2410003L11Rik	1.0366	1.17257	0	0.0488742	0	b	processed_transcript	chr11:97598510-97622893	+
	ENSMUSG00000036873	2410004B18Rik	12.9193	15.5617	9.19381	15.2148	1.11213	b	protein_coding	chr3:145938013-145944829	+
	ENSMUSG00000085338	2410004I01Rik	0.59854	0.462162	0.0226899	0	0	a	lincRNA	chr11:102958299-102964387	-
	ENSMUSG00000087590	2410004N09Rik	18.7779	24.6153	7.73308	3.25334	0	c	lincRNA	chr18:33794891-33795986	+
	ENSMUSG00000071398	2410004P03Rik	0.583603	0.609201	0.0152501	0.0239845	0	a	protein_coding	chr12:17004957-17011727	-
	ENSMUSG00000086841	2410006H16Rik	71.8112	91.248	32.5742	13.1226	7.20611	c	processed_transcript	chr11:62602876-62604807	+
	ENSMUSG00000090470	2410012M07Rik	2.61394	2.09224	0.00769196	0.1882	0	b	protein_coding	chr9:98864766-98866580	+
	ENSMUSG00000049760	2410015M20Rik	72.3099	93.2324	27.9847	60.5128	4.92834	b	protein_coding	chr17:56607451-56609771	-
	ENSMUSG00000046791	2410016O06Rik	11.2816	11.0958	1.48002	1.574	0.417384	a	protein_coding	chr12:83950607-83952953	+
	ENSMUSG00000073164	2410018L13Rik	0.669181	1.0263	0.0441178	0.047448	0	b	lincRNA	chr12:22953996-23010284	-
	ENSMUSG00000087547	2410019O14Rik	2.93738	2.13069	0	0.0174383	0	b	lincRNA	chr2:157595582-157597320	-
	ENSMUSG00000097398	2410088K16Rik	2.93214	0.672931	0	0	0	a	lincRNA	chr1:88754889-88755739	+
	ENSMUSG00000039801	2410089E03Rik	17.2377	13.2553	13.5091	17.455	0.827457	d	protein_coding	chr15:8169105-8271158	+
	ENSMUSG00000024726	2410127L17Rik	1.53211	1.8369	1.87897	1.56923	0.187403	d	protein_coding	chr19:18670779-18704788	+
	ENSMUSG00000032840	2410131K14Rik	4.99013	4.33387	0.771694	0.420331	0.0346675	c	protein_coding	chr5:118245226-118266093	+
	ENSMUSG00000064308	2410137M14Rik	0.0372258	0.0798367	0.0316758	1.95627	0	g	protein_coding	chr17:36977700-36981237	-
	ENSMUSG00000074832	2410141K09Rik	6.84935	4.91784	3.72591	0.771261	0	d	protein_coding	chr13:66418113-66441131	-
	ENSMUSG00000096917	2500002B13Rik	0.209065	0.258419	0.874076	0.0884408	0	c	lincRNA	chr8:57488053-57508877	+
	ENSMUSG00000073236	2500004C02Rik	7.1106	7.63394	5.54317	6.29091	0.547284	b	processed_transcript	chr2:153341156-153346073	-
	ENSMUSG00000071632	2510002D24Rik	3.07886	3.61576	2.60911	0.355827	0.136662	c	protein_coding	chr16:18836577-18840158	+
	ENSMUSG00000036955	2510003E04Rik	6.30086	7.08617	4.33136	19.3892	0.717898	g	protein_coding	chr10:62538625-62578457	-
	ENSMUSG00000043391	2510009E07Rik	6.27373	5.85393	0.325621	0.455978	0.0379234	a	protein_coding	chr16:21649044-21694665	-
	ENSMUSG00000097595	2510016G02Rik	2.05981	1.9814	0.464607	2.0206	0.917697	b	lincRNA	chr7:132889488-132931375	-
	ENSMUSG00000044496	2510039O18Rik	12.6712	14.1933	7.25705	2.65801	0.430252	c	protein_coding	chr4:147940894-147947314	+
	ENSMUSG00000066175	2510046G10Rik	10.3839	10.4264	0.842793	11.0365	0	b	antisense	chr7:126649222-126649570	-
	ENSMUSG00000039798	2600006K01Rik	0.941916	1.87164	0.0829043	0.278774	0	b	antisense	chr2:29868725-29869785	-
	ENSMUSG00000052419	2610001J05Rik	3.08148	2.63135	3.8602	0.195486	0	d	protein_coding	chr6:13867734-13871518	-
	ENSMUSG00000073684	2610002J02Rik	7.7972	5.87418	1.23388	1.35759	0.112356	c	protein_coding	chr4:155249801-155256687	+
	ENSMUSG00000031242	2610002M06Rik	2.99668	3.1777	0.249218	0.642501	0.0670443	a	protein_coding	chrX:107782750-107816334	-
	ENSMUSG00000060301	2610008E11Rik	14.7443	19.8134	7.99653	3.25337	0.185232	c	protein_coding	chr10:79064373-79097600	-
	ENSMUSG00000022701	2610015P09Rik	15.3573	11.9353	9.5208	7.98506	1.80558	c	protein_coding	chr16:43889799-43964314	+
	ENSMUSG00000030924	2610020H08Rik	12.0598	13.334	39.3685	26.8592	0.941915	e	protein_coding	chr7:119794005-119848943	+
	ENSMUSG00000091474	2610021A01Rik	13.3236	14.7764	8.18409	1.73189	0.0489102	c	protein_coding	chr7:41599260-41628533	+
	ENSMUSG00000084362	2610024D14Rik	6.52942	3.10863	0.479711	3.55307	0	b	processed_pseudogene	chr11:21099533-21099827	+
	ENSMUSG00000087013	2610027K06Rik	2.35654	1.57015	0.762163	0.711977	0.0760826	c	processed_transcript	chr11:85791660-85832223	-
	ENSMUSG00000085562	2610028E06Rik	0.564495	2.04046	0.0219281	0.50805	0.0881948	b	lincRNA	chr4:125887850-125922417	-
	ENSMUSG00000009114	2610028H24Rik	1.29078	0.955542	0.35312	0.165097	0	c	protein_coding	chr10:76449080-76461110	+
	ENSMUSG00000039043	2610034B18Rik	3.63299	5.40585	0.166162	0.0735483	0.0860064	a	protein_coding	chr7:79925360-79935359	-
	ENSMUSG00000024227	2610034M16Rik	0.116124	0.0278619	5.60959	4.82916	0.176668	f	protein_coding	chr17:58878807-58991375	-
	ENSMUSG00000087259	2610035D17Rik	3.79993	2.94026	1.35541	1.0764	0.184664	c	lincRNA	chr11:113043894-113201838	-
	ENSMUSG00000097536	2610037D02Rik	2.59001	1.73538	0.330056	0.679868	0.0390113	a	lincRNA	chr15:96134818-96284495	-
	ENSMUSG00000079388	2610042L04Rik	0.0985451	0.0851049	0.0661753	0.750758	0	g	protein_coding	chr14:4334762-4354687	+
	ENSMUSG00000071302	2610044O15Rik8	17.9293	18.1686	1.93682	0.548114	0	c	protein_coding	chr8:129217723-129221950	-
	ENSMUSG00000074415	2610203C20Rik	1.71827	0.777349	0.0891886	0.0635618	0.0191827	a	processed_transcript	chr9:41580740-41617772	+
	ENSMUSG00000079671	2610203C22Rik	0.952951	0.362712	0.191252	0.0754815	0.0398852	c	processed_transcript	chr1:9560831-9631175	-
	ENSMUSG00000085236	2610206C17Rik	0.974875	1.04798	0.325646	4.16781	0.11833	g	processed_transcript	chr7:84689639-84776549	+
	ENSMUSG00000059482	2610301B20Rik	9.98565	12.4581	63.9057	24.9576	2.12955	e	protein_coding	chr4:10874497-10899425	+
	ENSMUSG00000066000	2610305D13Rik	13.8675	8.50989	2.70267	0.888637	0	c	protein_coding	chr4:147611936-147642513	-
	ENSMUSG00000085936	2610307P16Rik	10.3917	4.71436	0.517526	1.06948	0.416294	b	processed_transcript	chr13:28460033-28885620	-
	ENSMUSG00000049916	2610318N02Rik	3.73357	3.5594	3.07278	80.5653	7.43095	g	protein_coding	chr16:17113398-17125106	-
	ENSMUSG00000085882	2610507I01Rik	4.03937	10.7999	0.499738	0.289624	0.143997	a	processed_transcript	chr11:59199835-59202385	-
	ENSMUSG00000092486	2610524H06Rik	30.831	31.3707	3.47491	1.25349	0	c	protein_coding	chr5:114821934-114823468	-
	ENSMUSG00000096001	2610528A11Rik	0.144175	0.0559855	0.375267	9.65011	0.259043	f	protein_coding	chr14:37102139-37110101	-
	ENSMUSG00000097334	2700012I20Rik	2.04174	2.69768	3.23549	7.78874	0.286311	e	lincRNA	chr9:57075215-57076013	-
	ENSMUSG00000097731	2700016F22Rik	5.49256	4.6934	1.35779	0.466484	0.108647	c	lincRNA	chr4:139376548-139380379	-
	ENSMUSG00000097180	2700038G22Rik	5.58375	6.46361	0.102974	0.994324	0	b	lincRNA	chr5:23850596-23854924	+
	ENSMUSG00000041789	2700046A07Rik	0.195685	0.581637	0.0793376	0	0	a	lincRNA	chr18:62751674-62756347	-
	ENSMUSG00000097787	2700046G09Rik	1.69615	2.94045	5.93713	3.43663	0.954718	e	lincRNA	chr19:32389215-32391184	+
	ENSMUSG00000034601	2700049A03Rik	17.4447	15.486	55.3807	43.6198	1.29914	e	protein_coding	chr12:71136847-71243303	+
	ENSMUSG00000021807	2700060E02Rik	71.9516	68.5939	74.4911	46.4916	2.20478	d	protein_coding	chr14:19811401-19823823	-
	ENSMUSG00000024273	2700062C07Rik	13.8277	16.1105	11.9491	8.89737	0.941522	d	protein_coding	chr18:24470860-24477765	+
	ENSMUSG00000086172	2700068H02Rik	0.605811	0.908718	0.0304068	0.0476239	0	b	antisense	chr4:106554668-106557897	-
	ENSMUSG00000021041	2700073G19Rik	7.27178	7.42155	19.1989	10.2908	1.61363	e	NA	chr12:87442682-87444017	-
	ENSMUSG00000053080	2700081O15Rik	6.39604	6.16662	0.142335	0.571195	0	a	protein_coding	chr19:7417624-7425904	+
	ENSMUSG00000072704	2700089E24Rik	14.2985	18.4797	5.24023	2.24148	0.624429	c	protein_coding	chr6:133105238-133107747	+
	ENSMUSG00000076437	2700094K13Rik	118.719	110.654	3.20156	2.77592	0	c	protein_coding	chr2:84669217-84670770	-
	ENSMUSG00000062198	2700097O09Rik	6.30183	8.01117	0.687344	1.89419	0.158604	a	protein_coding	chr12:55045660-55080110	-
	ENSMUSG00000098090	2700099C18Rik	16.5028	16.5152	16.7555	4.914	0.718337	c	transcribed_unprocessed_pseudogene	chr17:94750099-94775132	+
	ENSMUSG00000087497	2810001G20Rik	11.3309	13.0631	24.3574	10.8204	1.11165	d	antisense	chr11:64079483-64083259	+
	ENSMUSG00000045464	2810002D19Rik	4.9088	6.62239	2.71798	0.928428	0.671988	c	processed_transcript	chr2:94406150-94411682	+
	ENSMUSG00000031984	2810004N23Rik	47.9051	52.9521	16.5574	7.39158	1.55876	c	protein_coding	chr8:124839354-124863029	-
	ENSMUSG00000047635	2810006K23Rik	4.80493	4.68328	0.361172	1.51822	0.204493	b	protein_coding	chr5:124328088-124341844	+
	ENSMUSG00000020491	2810021J22Rik	7.01532	8.98583	5.57918	2.10698	0.0498565	d	protein_coding	chr11:58867215-58883288	+
	ENSMUSG00000049881	2810025M15Rik	17.0708	17.1982	114.921	49.7006	4.10387	e	transcribed_processed_pseudogene	chr1:157412351-157420235	+
	ENSMUSG00000096995	2810029C07Rik	1.8367	1.92913	17.9434	13.6865	0.903861	f	lincRNA	chr12:111572320-111574402	-
	ENSMUSG00000037735	2810032G03Rik	0.949265	0.610256	6.83241	1.17314	0.0617391	d	lincRNA	chr12:5375869-5416630	+
	ENSMUSG00000099034	2810039B14Rik	0.57325	0.72396	0.101305	0.374398	0.0610273	b	unitary_pseudogene	chr15:75642128-75653643	+
	ENSMUSG00000028060	2810403A07Rik	37.236	38.3245	8.05286	10.3886	0.391804	a	protein_coding	chr3:88685793-88712933	+
	ENSMUSG00000086629	2810403D21Rik	1.96887	0.821357	0.0278266	0.278643	0.0552119	b	processed_transcript	chrX:108834477-108974906	+
	ENSMUSG00000055972	2810407A14Rik	0.514834	0.271205	0.0488474	1.17763	0	g	lincRNA	chr16:87784074-87793601	+
	ENSMUSG00000018570	2810408A11Rik	2.71146	2.67971	4.17583	68.9401	14.3073	g	protein_coding	chr11:69897351-69900987	-
	ENSMUSG00000087213	2810408I11Rik	8.10327	7.64847	29.2961	73.3704	4.49974	e	processed_transcript	chr1:64679870-64690659	-
	ENSMUSG00000039725	2810408M09Rik	5.0493	5.34076	1.08433	0.566075	0.0924629	c	protein_coding	chr2:165490109-165493324	-
	ENSMUSG00000075389	2810410L24Rik	1.21237	1.97366	0.0415938	0.111065	0	b	processed_transcript	chr11:120185399-120189852	-
	ENSMUSG00000040204	2810417H13Rik	7.02461	4.85444	0.719263	1.00363	0.0406891	a	protein_coding	chr9:65890236-65903266	+
	ENSMUSG00000097811	2810425M01Rik	5.14816	4.5352	2.79431	0.641746	0	d	lincRNA	chr10:77486663-77516430	+
	ENSMUSG00000058833	2810428I15Rik	11.3046	14.4598	1.21713	1.17886	0.107484	a	protein_coding	chr8:70504291-70506752	-
	ENSMUSG00000097709	2810429I04Rik	1.64843	1.39542	0.0182606	0.0415321	0.0280327	b	lincRNA	chr13:3478242-3494398	+
	ENSMUSG00000085766	2810430I11Rik	1.13154	0.865141	0.0162539	0.0193945	0	a	processed_transcript	chr2:27882924-27887052	-
	ENSMUSG00000086283	2810433D01Rik	0.561154	0.3748	0.0246192	0.0383088	0	a	lincRNA	chr11:102619795-102624416	-
	ENSMUSG00000085030	2810455O05Rik	1.37156	0.592552	0.074343	1.65344	0	g	antisense	chr8:123838552-123840785	-
	ENSMUSG00000026227	2810459M11Rik	1.25557	0.521172	0.0847695	0.111125	0	b	protein_coding	chr1:86045862-86055456	+
	ENSMUSG00000091475	2810468N07Rik	2.10306	1.34007	0.148556	0.0824378	0	c	processed_transcript	chr17:25570810-25575043	+
	ENSMUSG00000032712	2810474O19Rik	27.9114	21.3884	2.40459	1.81831	0.6234	a	protein_coding	chr6:149309413-149335658	+
	ENSMUSG00000043833	2900005J15Rik	0.559986	1.02413	0.153836	0.067844	0	c	processed_transcript	chr5:25100982-25110109	+
	ENSMUSG00000044117	2900011O08Rik	0.283753	0.267006	6.26318	6.13727	0.899458	f	protein_coding	chr16:13986603-14101500	+
	ENSMUSG00000051339	2900026A02Rik	7.11162	1.84234	0.279399	0.358274	0.0333282	a	protein_coding	chr5:113086322-113163351	-
	ENSMUSG00000054418	2900041M22Rik	3.34518	1.41457	0.0229182	0.00593801	0	a	processed_transcript	chr11:117611246-117613857	+
	ENSMUSG00000043993	2900052L18Rik	4.71802	6.53753	0.0444065	0.149716	0	b	processed_transcript	chr11:120229801-120231585	-
	ENSMUSG00000097277	2900076A07Rik	4.82923	4.2886	8.09549	3.98742	4.81485	d	lincRNA	chr7:81523549-81531498	+
	ENSMUSG00000087484	2900089D17Rik	0.664887	0.48039	0.224424	4.61561	0.0758175	g	processed_transcript	chr5:144241689-144256186	-
	ENSMUSG00000030385	2900092C05Rik	0.0119883	0.0522607	5.03574	85.1555	1.76628	f	protein_coding	chr7:12512516-12556323	+
	ENSMUSG00000070282	3000002C10Rik	1.8121	1.92497	0.171214	0.201053	0.0491928	a	transcribed_processed_pseudogene	chr9:109827942-109832706	-
	ENSMUSG00000084885	3010001F23Rik	0.312626	0.356455	0.00768349	0.0124036	0	b	processed_transcript	chrX:152368572-152416698	+
	ENSMUSG00000085355	3010003L21Rik	3.81004	5.16764	0.151946	0.14243	0	b	lincRNA	chr6:148944866-148947129	+
	ENSMUSG00000020381	3010026O09Rik	11.0569	14.7078	19.3388	7.56234	0.192091	d	protein_coding	chr11:50174443-50200115	+
	ENSMUSG00000079737	3110001I22Rik	8.54057	11.9146	2.20592	1.44892	0	c	protein_coding	chr16:13671928-13678405	+
	ENSMUSG00000024410	3110002H16Rik	10.4169	11.6739	2.74013	2.15341	0.0679045	c	protein_coding	chr18:12168716-12189997	+
	ENSMUSG00000026388	3110009E18Rik	1.77302	3.22795	1.56384	1.99754	0.446097	b	protein_coding	chr1:120121186-120188189	+
	ENSMUSG00000050604	3110021A11Rik	1.55121	1.33169	0.171985	0.0801261	0.238534	a	protein_coding	chr6:119848192-119849013	+
	ENSMUSG00000094958	3110021N24Rik	10.6911	14.7237	1.03723	2.06883	0.108078	a	protein_coding	chr4:108719648-108781904	+
	ENSMUSG00000089922	3110039M20Rik	0.00705325	0.00696771	0.00295932	0.103973	0	g	protein_coding	chr12:49385173-49407346	+
	ENSMUSG00000025102	3110040N11Rik	7.4208	8.16611	11.4468	1.58539	0.954524	c	protein_coding	chr7:81782181-81789478	-
	ENSMUSG00000028300	3110043O21Rik	11.1743	13.4136	7.3438	1.78288	0.170182	c	protein_coding	chr4:35191284-35226175	-
	ENSMUSG00000097503	3110045C21Rik	8.23391	7.98742	0.0739457	0.246515	0	b	antisense	chr1:169969408-169972395	+
	ENSMUSG00000035868	3110052M02Rik	3.08741	2.78562	0.869851	0.340481	0	c	protein_coding	chr17:21657581-21662540	+
	ENSMUSG00000085642	3110053B16Rik	1.55298	2.65374	3.03837	2.22165	0	d	transcribed_unprocessed_pseudogene	chr12:20874124-20921262	-
	ENSMUSG00000037818	3110057O12Rik	1.35632	2.02913	3.53275	5.74683	0.648823	e	protein_coding	chr3:40846969-40938138	+
	ENSMUSG00000046806	3110062M04Rik	3.19669	2.21578	0.309314	0.262679	0.0917482	a	protein_coding	chr6:34871770-34878060	-
	ENSMUSG00000081187	3110067C02Rik	1.62687	1.31468	0.160116	0.17377	0	b	processed_pseudogene	chrX:150463725-150466156	+
	ENSMUSG00000074635	3110070M22Rik	0.49353	0.942539	78.8933	43.6206	2.6158	f	protein_coding	chr13:119487260-119488383	-
	ENSMUSG00000053553	3110082I17Rik	11.9324	12.789	2.67589	2.43965	0.548178	a	protein_coding	chr5:139359738-139460502	-
	ENSMUSG00000097303	3110083C13Rik	10.22	9.28594	10.7194	3.94318	0.457562	c	lincRNA	chr14:57999322-58003695	+
	ENSMUSG00000085582	3110099E03Rik	0.167446	0.177711	0.00458823	0.0343586	0	b	lincRNA	chr2:115493512-115527744	-
	ENSMUSG00000073590	3222401L13Rik	2.44817	1.47105	0.459707	0.506958	0.138351	a	lincRNA	chr18:37655906-37658737	+
	ENSMUSG00000033731	3300002A11Rik	1.61709	1.39771	0	0.34056	0	b	antisense	chr12:99341153-99361827	+
	ENSMUSG00000063364	3300002I08Rik	2.20836	1.92529	0.0807111	0.354798	0	b	protein_coding	chr2:150310934-150362765	-
	ENSMUSG00000071540	3425401B19Rik	0.00591237	0.0455992	0.00515419	0.0361153	0	g	protein_coding	chr14:32659118-32685272	-
	ENSMUSG00000036242	3632451O06Rik	2.44007	2.87857	0.0314885	0.123893	0.0534634	b	protein_coding	chr14:49681559-49783383	-
	ENSMUSG00000031125	3830403N18Rik	8.34066	8.50782	0.670883	4.7623	0	b	protein_coding	chrX:56136571-56153498	+
	ENSMUSG00000033111	3830406C13Rik	6.32511	6.99161	26.8865	14.3829	1.26499	e	protein_coding	chr14:12284208-12303231	+
	ENSMUSG00000071181	3830408C21Rik	1.21448	0.846417	0.108647	0.149286	0	b	protein_coding	chr13:107031962-107033673	+
	ENSMUSG00000031179	3830417A13Rik	1.68915	1.60452	1.19393	18.3766	0.77581	g	protein_coding	chrX:64173547-64178778	+
	ENSMUSG00000064202	4430402I18Rik	0.3716	0.465287	4.35042	83.3965	1.3201	f	protein_coding	chr19:28901267-28967800	-
	ENSMUSG00000075027	4631405J19Rik	0.630993	0.790622	0.0836559	0.114059	0	c	processed_transcript	chr2:93027955-93044732	+
	ENSMUSG00000042579	4632404H12Rik	2.90303	2.665	0.732808	0.685271	0	c	protein_coding	chr3:89767510-89773240	-
	ENSMUSG00000097561	4632411P08Rik	0.471279	0.458096	1.82868	1.18711	0.241998	e	lincRNA	chr5:29378698-29390488	+
	ENSMUSG00000048106	4632415L05Rik	2.19913	2.1673	0.19573	0.0722836	0	b	protein_coding	chr3:19894885-19895962	+
	ENSMUSG00000074024	4632427E13Rik	14.051	14.6593	2.43554	1.05224	0.268159	c	antisense	chr7:92734165-92741468	-
	ENSMUSG00000020101	4632428N05Rik	5.91958	2.10365	0.163626	0.665615	0.117174	b	protein_coding	chr10:60346850-60372684	+
	ENSMUSG00000063757	4632433K11Rik	1.3289	1.63459	1.01297	0.30982	0	d	protein_coding	chr7:5034117-5035246	+
	ENSMUSG00000097004	4731419I09Rik	6.15876	5.22553	0.565022	1.93322	0.208337	b	lincRNA	chr3:89337849-89347831	+
	ENSMUSG00000097203	4732419C18Rik	0.100523	0.338389	0.0320886	0.0368042	0	b	lincRNA	chr8:123744630-123754228	-
	ENSMUSG00000073741	4732440D04Rik	4.59377	3.96332	16.2853	7.28347	0	d	NA	chr1:6214611-6215292	-
	ENSMUSG00000097762	4732463B04Rik	0.19664	0.503154	0.019825	0.071954	0	b	lincRNA	chr12:84039468-84053807	-
	ENSMUSG00000053714	4732471J01Rik	5.69145	4.90993	10.128	81.069	10.7308	g	protein_coding	chr7:25384804-25385573	+
	ENSMUSG00000085421	4732490B19Rik	0.240424	0.173356	0.0169145	0.0179256	0	b	lincRNA	chr11:113203314-113209669	-
	ENSMUSG00000097350	4732491K20Rik	0.872026	0.990215	0.112632	0.0964852	0	a	lincRNA	chr17:12318884-12327250	+
	ENSMUSG00000097236	4831440E17Rik	3.91706	1.8442	0.120804	0.305763	0.190502	b	lincRNA	chr5:25499066-25501541	+
	ENSMUSG00000024481	4833403I15Rik	8.22146	2.80956	0.505219	0.28874	0.0608377	a	protein_coding	chr18:46850038-46905446	+
	ENSMUSG00000086015	4833417C18Rik	2.44427	3.67461	1.24799	0.789181	0	c	processed_transcript	chr11:95858864-95861044	+
	ENSMUSG00000085287	4833418N02Rik	0.984771	1.0875	0.250343	3.42617	0.496327	g	lincRNA	chr17:87274885-87282814	-
	ENSMUSG00000062822	4833420G17Rik	37.0917	31.0377	13.8062	7.27945	0.456495	c	protein_coding	chr13:119462758-119486117	+
	ENSMUSG00000074782	4833422C13Rik	1.70341	0.953427	0.0722689	0.1391	0	a	antisense	chr13:91701664-91741872	-
	ENSMUSG00000097619	4833422M21Rik	1.49392	0.380313	0.0643768	0.0692834	0	c	lincRNA	chr15:96231869-96254684	-
	ENSMUSG00000092171	4833427F10Rik	0.0519732	0.0314273	0.00912979	0.0159341	0	b	lincRNA	chr17:35772449-35780687	+
	ENSMUSG00000032057	4833427G06Rik	0.169237	0.262901	84.0865	111.962	3.53769	f	protein_coding	chr9:51081312-51102078	-
	ENSMUSG00000025871	4833439L19Rik	31.0979	29.4804	6.90699	6.56676	0.307243	c	protein_coding	chr13:54551217-54565435	-
	ENSMUSG00000023350	4921501E09Rik	0.00543087	0.0118374	3.33851	48.0709	1.35025	f	protein_coding	chr17:33064142-33068058	-
	ENSMUSG00000097626	4921504A21Rik	0.416165	0.458597	5.8519	8.30586	0.545	f	lincRNA	chr5:19202367-19226555	-
	ENSMUSG00000026734	4921504E06Rik	0.0048271	0.0335761	2.41152	37.7222	3.16003	f	protein_coding	chr2:19462836-19553914	-
	ENSMUSG00000097650	4921507G05Rik	0.387402	0.634469	14.451	15.7544	0.947787	f	lincRNA	chr12:110841028-110843804	+
	ENSMUSG00000027196	4921507L20Rik	1.78607	1.58135	1.62764	7.44269	0	d	processed_transcript	chr2:93980033-93983575	+
	ENSMUSG00000029828	4921507P07Rik	1.94093	2.09256	3.50795	99.3144	1.97648	g	protein_coding	chr6:50573301-50596632	-
	ENSMUSG00000027345	4921508D12Rik	0.0205926	0.0108746	0.502615	0.458088	0	e	lincRNA	chr2:132424740-132452499	+
	ENSMUSG00000052376	4921508M14Rik	0.310558	0.244812	0.16802	1.6532	0.178195	g	protein_coding	chr12:34873729-34874828	-
	ENSMUSG00000091147	4921509A06Rik	0.113009	0.117218	2.56985	41.8395	2.49791	f	antisense	chr9:78629373-78630128	-
	ENSMUSG00000061525	4921509C19Rik	0.0284	0.0303375	0.436301	16.6784	34.2933	g	protein_coding	chr2:151470541-151476153	-
	ENSMUSG00000049815	4921511C20Rik	0	0	0.547018	10.8588	0.121941	f	protein_coding	chrX:127394292-127395898	+
	ENSMUSG00000040514	4921511H03Rik	0.104373	0.0584467	13.0685	36.679	0.642087	f	protein_coding	chr5:7304124-7311491	+
	ENSMUSG00000066944	4921513D11Rik	0.912673	2.71065	6.07315	97.858	1.01847	g	protein_coding	chr17:79626676-79628681	+
	ENSMUSG00000044544	4921513I03Rik	0.0499906	0.0570163	0.402237	4.27549	0.255328	f	protein_coding	chr10:120765773-120778886	+
	ENSMUSG00000097620	4921514A10Rik	5.68895	5.61738	1.39102	1.12636	0.833741	a	antisense	chr4:141115659-141118087	+
	ENSMUSG00000098150	4921515E04Rik	0	0	0.265919	4.43973	0	e	lincRNA	chr15:18078136-18165988	-
	ENSMUSG00000049902	4921517D22Rik	0.0173611	0.00744127	0.462641	8.65175	0.498629	f	protein_coding	chr13:59687401-59694101	-
	ENSMUSG00000085851	4921518K17Rik	0.131504	0.306593	1.48677	3.25993	0.577689	f	antisense	chr12:57585974-57618602	-
	ENSMUSG00000040467	4921522P10Rik	1.01302	0.8277	8.38288	19.5144	0.186422	e	protein_coding	chr8:8661800-8664728	+
	ENSMUSG00000093749	4921523L03Rik	0.444466	0.176383	4.41429	3.3226	0.660494	f	antisense	chr9:107991683-107995656	-
	ENSMUSG00000036934	4921524J17Rik	6.37014	6.65478	4.44072	1.08455	0.368345	c	protein_coding	chr8:85408758-85432841	-
	ENSMUSG00000039540	4921524L21Rik	0.0218656	0.0157976	72.1271	25.8725	1.72019	f	protein_coding	chr18:6603632-6638966	+
	ENSMUSG00000064299	4921528I07Rik	0.0039413	0.0165096	1.52094	39.0003	23.5178	f	protein_coding	chr9:114276682-114317028	-
	ENSMUSG00000034689	4921530L21Rik	0.00957485	0	1.82372	58.3921	1.69409	f	protein_coding	chr14:95881265-95882775	+
	ENSMUSG00000085704	4921531C22Rik	5.22986	8.98074	5.3463	10.1738	0.796488	b	processed_transcript	chr2:179975992-179979013	+
	ENSMUSG00000090255	4921534H16Rik	1.26804	0.878571	0.488475	9.68782	0.297323	g	antisense	chr9:98003419-98012175	+
	ENSMUSG00000020434	4921536K21Rik	0.626275	0.429922	12.9053	20.8164	2.57083	f	protein_coding	chr11:3886087-3895098	-
	ENSMUSG00000028520	4921539E11Rik	0.130519	0.0788856	3.27975	55.8981	0.782208	f	protein_coding	chr4:103230444-103290863	-
	ENSMUSG00000042943	4922501L14Rik	0.269869	0.136161	4.189	88.7471	2.87479	f	NA	chr3:154664095-154757527	+
	ENSMUSG00000054165	4922502B01Rik	0.600152	0.620103	1.23791	0.277101	0	d	NA	chr8:109248716-109250108	-
	ENSMUSG00000047720	4922502D21Rik	0.00700097	0.0620825	1054.06	851.738	16.2268	f	protein_coding	chr6:129322164-129331796	-
	ENSMUSG00000085528	4930401O10Rik	0.0827595	0.0589012	0.165612	5.25287	0.248839	g	lincRNA	chr11:71928470-71940122	-
	ENSMUSG00000087460	4930401O12Rik	0	0	0.299817	5.16733	0.25973	f	lincRNA	chr13:31213409-31222096	-
	ENSMUSG00000079421	4930402F06Rik	0.0158179	0	0.213489	5.40276	0.285476	f	protein_coding	chr2:35375561-35397175	-
	ENSMUSG00000027309	4930402H24Rik	8.4984	7.89397	6.57482	10.3629	3.32549	g	protein_coding	chr2:130706199-130906406	-
	ENSMUSG00000045797	4930402K13Rik	0.466042	0.221218	0.492137	7.48858	0	g	protein_coding	chrX:9104561-9106342	+
	ENSMUSG00000087122	4930403D09Rik	0.566669	0.0333268	199.643	139.383	5.55127	f	antisense	chr11:34299706-34308113	+
	ENSMUSG00000068638	4930403O15Rik	0.220803	0.140256	0.196043	4.97335	0	g	processed_transcript	chr10:20515326-20518164	-
	ENSMUSG00000020332	4930404A10Rik	0.347818	0.334968	21.5592	7.92735	0.128502	e	protein_coding	chr11:54370651-54426790	+
	ENSMUSG00000079001	4930404H24Rik	0.527609	1.06735	1.63725	0.678145	0	d	protein_coding	chr2:153492789-153493841	+
	ENSMUSG00000020234	4930404N11Rik	2.95274	2.79512	16.7318	17.6461	3.80265	f	protein_coding	chr10:81363066-81365816	-
	ENSMUSG00000086638	4930405A21Rik	0.625987	0.454819	3.68228	1.94389	0.17224	e	processed_transcript	chr2:156714539-156720909	-
	ENSMUSG00000085940	4930405D11Rik	0	0.0245982	2.30216	37.2794	0.41935	f	lincRNA	chr11:90804691-90895149	+
	ENSMUSG00000090146	4930405H06Rik	1.85051	0.494295	0.435518	4.7908	0.742743	g	antisense	chr5:99625835-99627062	+
	ENSMUSG00000090565	4930405O22Rik	3.89215	2.34792	1.0578	7.97581	0.774057	g	sense_intronic	chr17:63305445-63312973	-
	ENSMUSG00000086923	4930406D18Rik	0.0540896	0.0374051	3.52356	54.7428	4.3041	f	lincRNA	chr3:100426404-100437754	+
	ENSMUSG00000086713	4930407G08Rik	0.0457033	0.109138	0.0399805	1.86831	0	g	lincRNA	chr4:107953931-107960721	+
	ENSMUSG00000075524	4930407I10Rik	0.0186859	0.0700822	0.892065	31.9889	26.8631	f	protein_coding	chr15:82059150-82066538	+
	ENSMUSG00000021101	4930408O17Rik	0.0528115	0.0515963	0.179969	5.86873	0.94607	g	protein_coding	chr12:104865329-104871524	+
	ENSMUSG00000086221	4930412B13Rik	0.12817	0.0508574	0.0885043	1.50769	0	g	lincRNA	chr2:117821927-117909136	+
	ENSMUSG00000085558	4930412C18Rik	1.56206	0.796361	1.47799	0.0836446	0.0318537	c	processed_transcript	chr4:9770584-9823411	+
	ENSMUSG00000043569	4930412D23Rik	0	0	0.0839137	6.3099	0	g	protein_coding	chrX:127721181-127736554	-
	ENSMUSG00000085321	4930412F09Rik	0.0427036	0.0778839	0.359682	3.51314	0	e	processed_transcript	chr6:30896898-30943470	+
	ENSMUSG00000087192	4930412L05Rik	0.831798	0.832726	0	0.24207	0.363783	b	processed_transcript	chr4:53205065-53217857	-
	ENSMUSG00000051008	4930412M03Rik	4.48705	4.61824	9.57681	5.72036	1.93898	e	lincRNA	chr11:60112218-60115230	-
	ENSMUSG00000025783	4930412O13Rik	0.0230999	0.0169301	0.353409	9.74211	107.49	g	protein_coding	chr2:9881251-9883921	+
	ENSMUSG00000020191	4930415F15Rik	1.04763	0.9832	8.38555	59.2123	0.984103	e	protein_coding	chr11:11462093-11515192	+
	ENSMUSG00000035387	4930415L06Rik	0	0	0.134806	2.56138	0.448995	f	protein_coding	chrX:89930097-89932852	-
	ENSMUSG00000022993	4930415O20Rik	0.212262	0.170212	1.17976	30.0217	3.11401	f	protein_coding	chr15:98571003-98589588	+
	ENSMUSG00000087017	4930417H01Rik	1.42326	3.30605	0.977389	10.9766	0.207564	g	processed_transcript	chr2:122702046-122721456	+
	ENSMUSG00000071818	4930417O22Rik	0.110408	0.129365	1.40757	0.449239	0	e	antisense	chr11:101952420-101960573	+
	ENSMUSG00000087625	4930419G24Rik	0.093018	0.160198	0.0254564	1.37517	0	g	antisense	chr3:33024776-33088607	+
	ENSMUSG00000086422	4930421P07Rik	0.107693	0.0823377	0.46973	6.62323	0	e	processed_pseudogene	chr5:38575030-38575429	+
	ENSMUSG00000086066	4930423M02Rik	0.0088246	0.0366284	22.0322	11.923	0.65008	f	lincRNA	chr4:5632327-5642284	+
	ENSMUSG00000043168	4930426D05Rik	0.182885	2.19777	0.136502	0.00365502	0.4568	a	antisense	chr18:21651447-21656105	+
	ENSMUSG00000097323	4930426I24Rik	1.26606	1.69834	31.8578	8.16654	3.38179	f	lincRNA	chr12:76402756-76403654	-
	ENSMUSG00000026736	4930426L09Rik	0.319812	0.17474	2.34154	0.762861	0	e	protein_coding	chr2:18998342-18999801	+
	ENSMUSG00000037466	4930427A07Rik	6.0544	6.73319	11.7552	4.86108	0.584064	d	protein_coding	chr12:113156420-113165456	+
	ENSMUSG00000073085	4930428D18Rik	0	0	1.42342	25.172	0.343272	f	protein_coding	chrX:76393349-76397979	+
	ENSMUSG00000089887	4930428N03Rik	0	0.0117303	0.410918	10.9159	3.05358	f	lincRNA	chr14:24622137-24629200	+
	ENSMUSG00000049507	4930429B21Rik	0.24956	0.123569	1.96757	1.78652	0.117832	f	NA	chr3:32365774-32367436	+
	ENSMUSG00000086918	4930429F24Rik	0.5724	0.673286	7.50094	5.21468	0.12884	e	processed_transcript	chr9:79793640-79803235	+
	ENSMUSG00000027157	4930430A15Rik	0.00453628	0.00479108	212.714	177.563	4.25383	f	protein_coding	chr2:111162060-111229602	-
	ENSMUSG00000085295	4930430E12Rik	0.0577902	0.0308993	0.072046	0.00966405	0	a	antisense	chr4:6352104-6357530	-
	ENSMUSG00000046567	4930430F08Rik	9.38223	11.0829	31.7194	40.1501	3.72405	e	protein_coding	chr10:100572273-100589259	-
	ENSMUSG00000062496	4930431F12Rik	0	0.02725	0.202219	2.93641	0	g	protein_coding	chr5:44966582-44967867	+
	ENSMUSG00000075042	4930431P03Rik	0.0670629	0.0213577	1.3482	14.9303	0.231103	f	processed_transcript	chr14:44955216-44961307	-
	ENSMUSG00000097007	4930432B10Rik	0.536075	0.585521	1.71011	1.55938	0.16167	e	lincRNA	chr10:11244789-11281221	-
	ENSMUSG00000046958	4930432E11Rik	0.018781	0.0486565	0.154051	8.84961	2.00174	g	transcribed_unprocessed_pseudogene	chr7:29560514-29575478	+
	ENSMUSG00000008129	4930432K21Rik	11.0326	8.28891	34.1516	29.8023	2.03488	e	protein_coding	chr8:84148024-84172590	+
	ENSMUSG00000087037	4930432L08Rik	0.0134964	0.0360979	2.07219	3.33054	0.608944	f	processed_transcript	chr5:76331237-76341885	+
	ENSMUSG00000091692	4930433I11Rik	0.301691	0.268877	1.8941	20.7199	1.13107	f	protein_coding	chr7:40987554-40995181	+
	ENSMUSG00000042360	4930433N12Rik	0.681424	1.0075	14.4168	5.47591	2.27717	e	lincRNA	chr9:3133846-3199782	-
	ENSMUSG00000022798	4930435E12Rik	0.00723433	0.022922	1.81625	43.9428	0.511991	f	protein_coding	chr16:38812204-38828749	-
	ENSMUSG00000029092	4930435H24Rik	0.0521257	0.0286525	6.18261	2.6727	0	e	protein_coding	chr5:45155010-45169564	-
	ENSMUSG00000069873	4930438A08Rik	0.0159049	0.0748718	0.580999	0.536628	0	e	protein_coding	chr11:58274798-58294289	+
	ENSMUSG00000093472	4930438E09Rik	0.126228	0.14284	0.402429	8.57897	0	e	processed_transcript	chr14:67332041-67397742	-
	ENSMUSG00000086064	4930439A04Rik	0.508508	0.16479	0.454389	14.3603	0	g	antisense	chr1:37329666-37334172	-
	ENSMUSG00000085431	4930440I19Rik	0.116943	0.121466	0.875767	17.6569	0.977786	f	lincRNA	chr2:78051176-78194430	+
	ENSMUSG00000085405	4930441J16Rik	0	0	21.8959	32.1626	0.379528	f	lincRNA	chr2:74298939-74307717	-
	ENSMUSG00000053603	4930442H23Rik	1.43376	1.20581	0.374255	1.08658	0.314597	b	protein_coding	chr10:81182604-81183849	-
	ENSMUSG00000087609	4930442J19Rik	0	0	12.952	1.93923	0	e	lincRNA	chr2:151301973-151316247	+
	ENSMUSG00000087223	4930442L01Rik	0.116181	0.238283	0.726008	21.8292	2.07968	f	antisense	chr3:96831337-96832096	-
	ENSMUSG00000086969	4930443O20Rik	0.613523	0.618427	0.447707	9.05063	0.27143	g	processed_transcript	chr2:85073613-85086461	-
	ENSMUSG00000085127	4930444E06Rik	0.23653	0.315133	0.135796	1.96889	0	g	antisense	chr2:144243240-144244849	+
	ENSMUSG00000069712	4930444G20Rik	0.0367768	0.0396055	1.37203	16.9156	0.442318	f	protein_coding	chr10:22066308-22068079	-
	ENSMUSG00000097172	4930444M15Rik	0.111729	0.108428	0.286499	10.9556	0.354348	g	lincRNA	chr14:76514557-76520855	-
	ENSMUSG00000067795	4930444P10Rik	0.0900057	0.0763958	10.4259	13.9501	0.569568	f	protein_coding	chr1:16065978-16093325	-
	ENSMUSG00000091061	4930445B16Rik	0	0.0100485	0.0384084	1.12574	0	g	lincRNA	chr2:96987017-97083561	-
	ENSMUSG00000087205	4930445N08Rik	0	0.037349	9.79798	3.60754	0.625676	f	antisense	chr2:74579075-74584544	+
	ENSMUSG00000022288	4930447A16Rik	0.09136	0.109861	0.0722555	0.83428	0	g	protein_coding	chr15:37425553-37440644	+
	ENSMUSG00000021098	4930447C04Rik	25.9634	24.8133	4.69775	6.11442	0.0972054	c	protein_coding	chr12:72881108-72940833	-
	ENSMUSG00000031182	4930447F04Rik	0.0157806	0	0.300793	6.9536	0	e	protein_coding	chrX:66303360-66304224	-
	ENSMUSG00000087674	4930447M23Rik	0.0184804	0.0184982	0.0393937	1.45286	1.65402	g	lincRNA	chr2:19344316-19351050	+
	ENSMUSG00000086824	4930448D08Rik	0	0	0.454331	7.42539	0	e	antisense	chr18:69969676-69972366	+
	ENSMUSG00000097463	4930448E22Rik	0.0484592	0.0839024	2.57234	2.26853	1.48455	f	lincRNA	chr9:46326390-46329413	-
	ENSMUSG00000089879	4930448H16Rik	0.246012	0.355115	0.386904	8.48181	0.675298	g	antisense	chr5:143227717-143234748	+
	ENSMUSG00000082843	4930448K20Rik	0	0.0205022	0.567807	13.9904	0	e	transcribed_processed_pseudogene	chr4:9915964-9917635	-
	ENSMUSG00000097922	4930448N21Rik	0.885296	0.387969	0.0554502	0.0772394	0	c	lincRNA	chr8:47294271-47446362	-
	ENSMUSG00000074589	4930449A18Rik	0	0	0.58336	1.98181	0	g	transcribed_unprocessed_pseudogene	chr3:59778095-59838612	+
	ENSMUSG00000022116	4930449E01Rik	0	0	0.598989	14.5141	0	e	processed_transcript	chr14:105498787-105505622	+
	ENSMUSG00000079093	4930449I24Rik	0	0	0.112458	2.39972	0	e	protein_coding	chr5:146502427-146505183	+
	ENSMUSG00000069223	4930451E10Rik	0.788925	0.763595	0.75032	11.8123	0.217596	g	antisense	chr13:55775135-55784505	-
	ENSMUSG00000022543	4930451G09Rik	2.18742	2.42263	18.4472	25.4471	1.42039	e	protein_coding	chr16:4968935-4978962	+
	ENSMUSG00000045989	4930451I11Rik	0.0680754	0.137473	1.60128	26.3627	1.23686	f	protein_coding	chr7:126830473-126831496	-
	ENSMUSG00000021747	4930452B06Rik	10.889	9.57155	3.57588	3.00681	0	c	protein_coding	chr14:8431191-8666240	-
	ENSMUSG00000087358	4930453H23Rik	0	0.00551034	0.173041	5.12101	0	g	lincRNA	chrX:21206579-21221665	-
	ENSMUSG00000059920	4930453N24Rik	9.1744	9.85942	79.1619	128.327	5.33381	e	protein_coding	chr16:64751750-64771161	-
	ENSMUSG00000085420	4930453O03Rik	0.493369	0.206096	0.114633	2.21998	0.792219	g	antisense	chr1:88347488-88352930	-
	ENSMUSG00000097898	4930455B14Rik	0.0112143	0.0210302	91.4328	44.6448	1.78574	f	lincRNA	chr14:8666389-8673378	+
	ENSMUSG00000097553	4930455D15Rik	0.418481	0.233461	6.31749	0.705127	0	d	lincRNA	chr18:32663641-32837287	-
	ENSMUSG00000085761	4930455G09Rik	1.11174	0.583803	0.827315	2.841	0.621703	g	antisense	chr4:142017897-142028996	+
	ENSMUSG00000080907	4930455H04Rik	0.00827275	0.0641734	0.15623	1.19896	0	g	protein_coding	chr3:116968266-116984406	+
	ENSMUSG00000078618	4930456L15Rik	0.477544	0.3529	0.692123	1.0072	0.330526	g	lincRNA	chr4:103290958-103311832	+
	ENSMUSG00000087611	4930458D05Rik	0.0720925	0.0505354	1.16992	19.8029	1.53849	f	processed_transcript	chr5:100840796-100847167	-
	ENSMUSG00000086827	4930461C15Rik	0.160007	0.225057	0.455175	0.332285	0	d	processed_transcript	chr16:58404877-58408276	-
	ENSMUSG00000097651	4930461G14Rik	0.0141904	0.0364318	0.983688	22.8066	1.00429	f	lincRNA	chr9:58455172-58469623	+
	ENSMUSG00000020033	4930463O16Rik	0.261728	0.105693	5.15357	1.18512	0.375166	f	lincRNA	chr10:84488292-84497435	+
	ENSMUSG00000056682	4930465K10Rik	0.545203	0.882824	47.272	7.78865	0.632751	e	pseudogene	chr18:77714209-77715449	+
	ENSMUSG00000085641	4930465M20Rik	0.0956619	0.0482818	0.0983914	3.14125	0	g	lincRNA	chr12:107723739-107735496	-
	ENSMUSG00000087317	4930466I24Rik	0.212591	0.12418	0.0309025	0.688292	0	g	antisense	chr6:92012393-92016117	-
	ENSMUSG00000097516	4930467D21Rik	0.848445	1.02891	2.63228	1.04596	0.065916	d	lincRNA	chr5:97392439-97588125	+
	ENSMUSG00000096265	4930467E23Rik	0.0206098	0.0111018	0.36682	8.02673	0	e	protein_coding	chr8:19729745-19752236	+
	ENSMUSG00000097370	4930467K11Rik	0.256748	0.20238	0.234555	10.3671	0.270119	g	lincRNA	chr10:57478380-57486353	-
	ENSMUSG00000079525	4930468A15Rik	0	0.022906	0.426254	8.5689	0.390502	f	protein_coding	chrX:76582609-76602924	-
	ENSMUSG00000068776	4930469B13Rik	0	0	0.251824	1.30842	0	g	unprocessed_pseudogene	chr14:19616002-19617710	+
	ENSMUSG00000049160	4930469G21Rik	1.11351	0.441621	2.37669	39.3872	0.65717	g	antisense	chr1:161154557-161159314	-
	ENSMUSG00000085684	4930469K13Rik	0.846472	0.48393	24.098	4.24726	0	e	processed_transcript	chr11:33973960-34098554	-
	ENSMUSG00000043583	4930470P17Rik	1.13297	0.781001	11.7497	5.24657	0.280769	e	protein_coding	chr2:170579417-170602017	-
	ENSMUSG00000091686	4930471C04Rik	0.0128252	0.0130457	0.214757	6.7052	1.8112	g	antisense	chr14:64099294-64104235	-
	ENSMUSG00000086138	4930471C06Rik	0.524423	0.564311	2.28391	1.92423	0.294491	e	lincRNA	chr4:127474847-127476840	+
	ENSMUSG00000097689	4930471D02Rik	0.0102493	0.0279737	0.414127	8.7006	0	e	lincRNA	chr10:93897157-93901956	+
	ENSMUSG00000097693	4930471M09Rik	0.312857	0.451452	8.30734	6.59211	0.352224	f	lincRNA	chr6:91430459-91440854	-
	ENSMUSG00000060029	4930473A02Rik	17.7852	13.3078	9.46795	5.48686	0.416969	c	processed_transcript	chr2:130543790-130563749	-
	ENSMUSG00000089934	4930473D10Rik	0	0.0720138	0.403682	2.8774	0	e	antisense	chr10:114757746-114785104	+
	ENSMUSG00000087109	4930474H06Rik	3.32132	1.41086	3.62349	1.49223	0.369503	g	processed_transcript	chr12:71317620-71321660	-
	ENSMUSG00000096405	4930474N05Rik	0	0	1.5637	43.4142	0.70025	f	protein_coding	chr14:36094964-36096855	+
	ENSMUSG00000097539	4930477E14Rik	0.646416	0.177839	13.1568	0.688263	0.315357	d	lincRNA	chr3:96401149-96402014	-
	ENSMUSG00000097847	4930478K11Rik	0.153121	0.69058	4.69589	1.12604	0.547794	d	lincRNA	chr12:108313778-108328030	-
	ENSMUSG00000085238	4930479D17Rik	0.324602	0.874497	1.94799	26.5699	1.58786	f	lincRNA	chr6:146657217-146665403	+
	ENSMUSG00000035651	4930480E11Rik	0	0.00901329	0.523737	6.8862	0	e	protein_coding	chrX:78369642-78370939	+
	ENSMUSG00000086332	4930480G23Rik	0.0323751	0.00935071	0.0558727	4.50455	0.193323	g	antisense	chr4:19979444-19985388	-
	ENSMUSG00000090160	4930480K15Rik	0.209367	0.129684	0.164378	1.81675	0.0890571	g	processed_transcript	chr17:90861168-90867102	+
	ENSMUSG00000097284	4930480K23Rik	1.50593	1.65608	1.63925	0.55483	0.104307	c	lincRNA	chr14:69732783-69767113	+
	ENSMUSG00000086938	4930481A15Rik	2.65507	3.5055	1.14451	0.60493	0.262281	c	protein_coding	chr19:5406739-5422847	+
	ENSMUSG00000047938	4930483J18Rik	0.138303	0.111964	6.1261	12.022	0.166104	f	processed_transcript	chr15:81190773-81192763	+
	ENSMUSG00000086241	4930483K19Rik	4.72769	5.39691	1.42446	6.1962	0.158316	b	antisense	chr10:76545870-76562226	-
	ENSMUSG00000085435	4930486F22Rik	0.146508	0.18999	2.57277	1.4693	0	e	antisense	chr10:86095884-86113580	+
	ENSMUSG00000089914	4930486I03Rik	0.143882	0.0436203	0.106503	7.68699	0	g	antisense	chr1:20381092-20392300	+
	ENSMUSG00000050345	4930486L24Rik	0.764008	0.854608	0.206366	1.02209	0	b	protein_coding	chr13:60842620-60864416	-
	ENSMUSG00000097592	4930500F10Rik	0.547911	1.21342	14.789	2.95109	1.63652	d	antisense	chr9:106247959-106248907	+
	ENSMUSG00000086454	4930500J02Rik	6.80462	4.2184	3.28949	0.929746	0.124026	c	processed_transcript	chr2:104559162-104571429	+
	ENSMUSG00000044306	4930500M09Rik	2.07489	2.51012	0.37926	1.21851	0	g	antisense	chr1:170214859-170215556	+
	ENSMUSG00000086799	4930502E09Rik	1.25365	1.43636	2.46526	0.428799	0	d	processed_transcript	chr11:84829177-84830868	+
	ENSMUSG00000055555	4930502E18Rik	4.91305	8.53835	1.48578	0.927571	0	c	protein_coding	chrX:53724825-53738441	+
	ENSMUSG00000090202	4930503B20Rik	0.659017	0.5014	6.40662	112.022	2.11803	f	protein_coding	chr3:146645192-146651317	-
	ENSMUSG00000072595	4930503E14Rik	0.611241	0.369869	9.36031	1.40047	0	e	protein_coding	chr14:44163168-44171371	-
	ENSMUSG00000082612	4930503H13Rik	0.0152669	0.0161245	0.0787391	3.33783	0.540239	g	processed_pseudogene	chrX:156539150-156540120	+
	ENSMUSG00000044906	4930503L19Rik	13.8085	12.6164	50.0137	55.9291	3.33375	e	protein_coding	chr18:70453139-70472480	-
	ENSMUSG00000052642	4930504O13Rik	5.73932	4.26642	59.3679	43.2013	1.78357	e	protein_coding	chr11:58446148-58452923	-
	ENSMUSG00000040919	4930505A04Rik	0.364711	0.286416	5.74482	119.541	2.76941	f	protein_coding	chr11:30426005-30471827	-
	ENSMUSG00000093551	4930505G20Rik	0.03946	0.0208382	0.0240044	0.588566	0	g	processed_transcript	chr14:115396550-115409552	-
	ENSMUSG00000085740	4930505K14Rik	0.062788	0.0226995	0.440846	5.83969	1.1408	f	lincRNA	chr5:148777962-148783080	+
	ENSMUSG00000093540	4930505M18Rik	0.456068	0.363931	4.60833	2.19376	0.167525	e	processed_transcript	chr7:37669798-37672228	+
	ENSMUSG00000097690	4930505N22Rik	0.518516	0.661327	0.672319	1.53072	1.24341	g	lincRNA	chr19:45998136-46013386	+
	ENSMUSG00000086912	4930505O20Rik	0	0.0132995	0.538596	7.88906	0.445589	f	antisense	chr8:80511841-80514473	-
	ENSMUSG00000087478	4930506C21Rik	0.903236	1.05257	1.33473	0.67673	0	d	processed_transcript	chr17:8293365-8311080	-
	ENSMUSG00000041362	4930506M07Rik	5.30809	4.55527	0.939843	1.67826	0.0479874	a	protein_coding	chr19:58973357-59076069	-
	ENSMUSG00000097129	4930507D05Rik	1.76516	1.76885	5.43386	6.67824	0.640687	e	protein_coding	chr10:62449488-62451322	+
	ENSMUSG00000086703	4930507D10Rik	0	0	1.0947	19.3952	0.679988	f	antisense	chr11:80850380-80858300	-
	ENSMUSG00000096986	4930509E16Rik	1.20162	1.05944	2.09659	1.62153	0.328861	d	lincRNA	chr9:72518249-72531858	-
	ENSMUSG00000096959	4930509G22Rik	0.610569	0.57853	6.12663	1.74291	0.315738	e	lincRNA	chr16:11178175-11192292	+
	ENSMUSG00000087137	4930509K18Rik	0.0604731	0.00645869	0.544956	0.520088	0	e	lincRNA	chr4:40313231-40317719	+
	ENSMUSG00000097841	4930511A02Rik	0.0114403	0.0230196	12.344	6.19238	0.708453	f	lincRNA	chr12:11438232-11444812	+
	ENSMUSG00000086607	4930511M06Rik	0.461951	0.403887	0.812924	6.76074	0.941295	g	processed_transcript	chr18:57373454-57552397	-
	ENSMUSG00000020992	4930512B01Rik	0.0348207	0.0162697	3.92214	2.76394	0.316205	f	antisense	chr12:69790287-69794511	+
	ENSMUSG00000086866	4930512H18Rik	0.24877	0.130125	0.123464	1.14399	0	g	antisense	chr8:61849005-61922834	+
	ENSMUSG00000062511	4930512M02Rik	0	0.0120048	0.045259	1.11769	0	g	protein_coding	chr11:11589222-11627835	-
	ENSMUSG00000074136	4930513N10Rik	2.41154	1.83483	12.1384	7.99153	0.921825	e	processed_transcript	chr8:95806829-95821728	+
	ENSMUSG00000031270	4930513O06Rik	0.121801	0.0897367	1.37603	20.5922	0.243578	f	protein_coding	chrX:139086242-139093405	+
	ENSMUSG00000087045	4930515B02Rik	0.221276	0.116623	0.434626	8.45188	0.331365	f	lincRNA	chr4:140872692-140878055	+
	ENSMUSG00000092183	4930515G01Rik	0.833458	1.41591	17.8551	6.29072	0.471138	e	antisense	chr5:114773736-114774983	-
	ENSMUSG00000049202	4930515G13Rik	0.0666584	0.151976	11.3504	1.26831	0	e	pseudogene	chr17:21801158-21801658	-
	ENSMUSG00000085157	4930515L19Rik	0	0	2.10088	34.2843	0.254664	f	antisense	chrX:46267558-46328911	-
	ENSMUSG00000097504	4930516B21Rik	3.46765	2.94073	2.95356	1.53382	0.16388	d	lincRNA	chr9:119440277-119444830	-
	ENSMUSG00000090219	4930516K23Rik	0	0.0216888	0.103915	1.4506	0.181667	g	protein_coding	chr7:103998799-104137405	-
	ENSMUSG00000054391	4930517O19Rik	1.42415	1.32818	0.720968	13.8003	0.188304	g	processed_transcript	chr14:100213141-100246280	+
	ENSMUSG00000092309	4930518C09Rik	3.0678	2.96678	0.29949	2.17502	0	g	processed_transcript	chr5:48003065-48005707	-
	ENSMUSG00000074629	4930518I15Rik	5.27244	5.74107	0.540711	0.531865	0.147135	a	protein_coding	chr2:156856615-156857946	-
	ENSMUSG00000097627	4930519A11Rik	0.542859	0.380263	0.118829	1.14623	0	g	lincRNA	chr12:12902719-12907251	+
	ENSMUSG00000086263	4930519D14Rik	0	0.030845	4.57107	17.8479	0.17224	f	lincRNA	chr13:30615042-30624259	+
	ENSMUSG00000090126	4930519F09Rik	0	0	0	0.447142	0	g	transcribed_processed_pseudogene	chr10:28880920-28923507	-
	ENSMUSG00000031325	4930519F16Rik	0.180584	0.0540787	0.111335	3.15025	0.127706	g	unitary_pseudogene	chrX:103182970-103311782	-
	ENSMUSG00000029564	4930519G04Rik	0.0285256	0.0402768	4.2759	16.0004	1.04641	f	protein_coding	chr5:114853663-114883659	+
	ENSMUSG00000097602	4930519P11Rik	0.762369	0.821833	3.02692	4.74239	0	e	protein_coding	chr2:154612936-154613437	-
	ENSMUSG00000074039	4930520O04Rik	0.97398	1.32037	6.56401	1.20659	0.522928	d	processed_transcript	chr9:114368302-114377229	+
	ENSMUSG00000060491	4930522H14Rik	0	0	4.99972	91.6055	0.610083	f	protein_coding	chr4:109505336-109531297	-
	ENSMUSG00000072762	4930522L14Rik	4.57395	5.48352	0.327334	0.287928	0	c	protein_coding	chr5:109735989-109751886	-
	ENSMUSG00000029331	4930522N08Rik	1.54943	0.383919	0.201767	4.32266	2.13795	g	antisense	chr5:99682998-99685034	+
	ENSMUSG00000086947	4930522O17Rik	0.0486072	0.0676265	47.338	17.8853	3.06679	f	antisense	chr4:53246195-53251115	+
	ENSMUSG00000090394	4930523C07Rik	1.0447	0.505416	0.43368	8.32528	0.829357	g	protein_coding	chr1:160044383-160078428	+
	ENSMUSG00000020299	4930524B15Rik	0.793276	1.35235	33.643	6.8342	0.391673	e	protein_coding	chr11:31965591-31979651	+
	ENSMUSG00000035364	4930524J08Rik	1.10552	1.49428	2.03792	4.38071	3.2477	g	protein_coding	chr5:99979060-99979663	+
	ENSMUSG00000059663	4930524N10Rik	0.0115709	0	1.42586	18.6633	0.213097	f	protein_coding	chrX:154339224-154343392	-
	ENSMUSG00000090207	4930524O07Rik	11.9128	10.5733	19.0084	18.0589	1.74698	e	antisense	chr9:106892170-106895182	+
	ENSMUSG00000098627	4930524O08Rik	0.163063	0.0550686	7.60793	2.37591	0.11033	f	lincRNA	chr9:89826518-89864028	+
	ENSMUSG00000097276	4930525G20Rik	0.417386	0.640302	1.00061	19.8035	0.131126	g	antisense	chr13:67796593-67830985	-
	ENSMUSG00000085521	4930526A20Rik	0.46302	0.436862	1.14959	2.77642	2.04498	f	transcribed_processed_pseudogene	chr17:28075049-28076677	-
	ENSMUSG00000087335	4930526F13Rik	0.0190417	0.058321	12.1127	8.35707	0.910338	f	lincRNA	chr13:54926762-54930256	-
	ENSMUSG00000097091	4930526L06Rik	0.2142	0.405432	1.28052	2.26783	0.383242	e	antisense	chr19:11196816-11299886	+
	ENSMUSG00000086764	4930527A07Rik	0.0198006	0	0.174562	0.874731	0.350334	g	lincRNA	chr2:105476500-105477357	+
	ENSMUSG00000085491	4930527E20Rik	0.219573	0.218189	2.5532	17.9192	4.46351	f	antisense	chr2:30803792-30807429	+
	ENSMUSG00000070489	4930527J03Rik	0.0407681	0.0389733	0.180239	4.88141	4.32788	g	TEC	chr1:178276092-178276639	-
	ENSMUSG00000097502	4930528D03Rik	0.0468845	0.0841808	0.340163	6.67073	1.57542	f	lincRNA	chr13:59733644-59737470	+
	ENSMUSG00000084909	4930528G23Rik	0.00642399	0.00678482	0	0.523565	0.22732	g	lincRNA	chr6:148659977-148678000	-
	ENSMUSG00000087309	4930528P14Rik	0.0208912	0.045137	0.192156	6.42238	0	g	lincRNA	chr2:115329263-115344280	-
	ENSMUSG00000086377	4930529C04Rik	0.0436377	0.0314797	0.0962913	2.3785	0.387905	g	processed_pseudogene	chr3:91071661-91075195	+
	ENSMUSG00000085350	4930529I22Rik	0.0729961	0.0396952	0	1.30244	0	g	lincRNA	chr2:169399144-169405450	-
	ENSMUSG00000097261	4930532G15Rik	1.57218	1.98131	2.35768	1.19383	0.560333	d	lincRNA	chr1:185359460-185362865	-
	ENSMUSG00000084798	4930533B01Rik	0.502718	0.134941	0.614624	4.92949	3.04508	g	antisense	chr2:113691052-113708550	-
	ENSMUSG00000093535	4930533I22Rik	0.00432674	0.0307341	0.226239	8.65157	0.687414	f	antisense	chr6:57476696-57497671	+
	ENSMUSG00000047692	4930533K18Rik	4.88901	2.26712	0.854738	6.95981	0.466648	g	protein_coding	chr10:70868668-70934324	+
	ENSMUSG00000097761	4930534D22Rik	0.262407	0.155584	0.363084	0.337662	0.144263	g	lincRNA	chr3:131302642-131316661	+
	ENSMUSG00000093619	4930535L15Rik	0.794707	0.768128	6.29201	23.682	3.65367	f	antisense	chr9:107998115-108002404	-
	ENSMUSG00000098360	4930535O05Rik	0	0	0.438987	6.21278	0	g	lincRNA	chr8:87458443-87459435	+
	ENSMUSG00000085516	4930538E20Rik	0.331782	0.387854	3.78989	9.93917	1.26755	f	antisense	chr11:24160527-24172824	-
	ENSMUSG00000028642	4930538K18Rik	0.443547	0.294117	1.22253	22.7345	2.0231	g	protein_coding	chr4:119205106-119218217	-
	ENSMUSG00000048905	4930539E08Rik	1.29864	0.841027	2.36529	0.353436	0.0426473	c	protein_coding	chr17:28896396-28915324	-
	ENSMUSG00000097032	4930539J05Rik	5.19984	5.55101	7.23088	7.18617	2.34816	e	antisense	chr3:135436208-135438665	-
	ENSMUSG00000097831	4930540M05Rik	0.480484	0.439125	26.4499	7.48757	0.378794	e	lincRNA	chr6:119896158-119902653	-
	ENSMUSG00000090724	4930542C12Rik	1.73681	1.81317	9.55325	7.38714	0.32558	e	antisense	chr9:78394955-78396158	-
	ENSMUSG00000048628	4930542C16Rik	0.00849332	0.0650367	0.30664	4.24523	1.09493	f	lincRNA	chr14:24606703-24617311	-
	ENSMUSG00000087279	4930544D05Rik	0.19004	0.124929	2.99249	48.813	5.21928	f	protein_coding	chr11:70615847-70616890	+
	ENSMUSG00000036463	4930544G11Rik	0.0989859	0.0612167	214.407	177.318	2.71618	f	protein_coding	chr6:65952570-65954012	+
	ENSMUSG00000097071	4930544I03Rik	0.0260627	0.0674424	1.80534	3.28769	0.153477	f	lincRNA	chr12:90753207-90969768	-
	ENSMUSG00000073803	4930544L04Rik	0.194423	0.0800366	2.50074	2.69682	0.0611416	f	protein_coding	chr7:135396341-135399544	+
	ENSMUSG00000051758	4930544M13Rik	0.107193	0.0519178	0.168328	5.56672	0.106433	g	lincRNA	chr13:114607236-114697822	+
	ENSMUSG00000085247	4930545L23Rik	0.0435737	0.0877196	0.452958	10.5388	1.17408	f	antisense	chr2:135169572-135215616	-
	ENSMUSG00000086687	4930547E08Rik	0.885546	1.0252	1.86424	1.27716	0	d	processed_transcript	chr2:103804451-103810622	-
	ENSMUSG00000097890	4930547M16Rik	1.1594	1.33642	4.25609	7.32216	0.407993	e	lincRNA	chr10:39899328-39907931	+
	ENSMUSG00000051198	4930548G14Rik	0	0	0.805191	16.8811	2.46335	f	lincRNA	chr15:46625455-46625773	+
	ENSMUSG00000029138	4930548H24Rik	0.793974	0.56517	0.951995	9.98848	0.835378	g	protein_coding	chr5:31485858-31488476	+
	ENSMUSG00000086257	4930548K13Rik	0	0	3.5969	0.618594	0	e	lincRNA	chr4:26635819-26705449	-
	ENSMUSG00000036921	4930549C01Rik	0.015569	0.0309846	0.793362	11.9685	1.14692	f	protein_coding	chr4:136610436-136613226	+
	ENSMUSG00000005131	4930550C14Rik	1.43562	1.04578	24.7729	36.0913	4.27452	f	protein_coding	chr9:53405285-53432803	+
	ENSMUSG00000097361	4930550C17Rik	0.00784446	0.0248552	0.0202624	0.436842	0.138793	g	lincRNA	chr13:56222223-56243940	-
	ENSMUSG00000046180	4930550L24Rik	30.0873	23.86	2.446	10.2542	0.232585	b	protein_coding	chrX:58909359-58920304	+
	ENSMUSG00000085377	4930551L18Rik	0.358962	0.21824	0.0192378	1.95874	0	g	lincRNA	chr4:95089082-95091419	-
	ENSMUSG00000086430	4930551O13Rik	3.27367	0.713041	8.55133	19.4684	1.1033	e	antisense	chr2:5037279-5041133	+
	ENSMUSG00000070984	4930552N02Rik	0	0.0196805	0.241021	2.94509	0.824228	f	processed_transcript	chr4:52814603-52828269	+
	ENSMUSG00000097632	4930552P12Rik	1.1256	0.570606	0.796549	0.253401	0	d	lincRNA	chr19:55640588-55702204	-
	ENSMUSG00000054351	4930553M12Rik	0.0863347	0.046134	0.675221	11.4975	1.17974	f	protein_coding	chr4:88867881-88868379	-
	ENSMUSG00000085452	4930554G24Rik	0.0337105	0.0211188	0.468012	9.9617	0.122169	f	lincRNA	chr11:14072102-14179041	-
	ENSMUSG00000097682	4930554H23Rik	0.0172559	0.0391656	0.663336	0.220407	0.0770403	e	lincRNA	chr7:63344689-63444529	-
	ENSMUSG00000086396	4930555B11Rik	0.00722018	0.0152515	1.28174	1.04335	0	e	processed_transcript	chr2:57181830-57188257	+
	ENSMUSG00000031559	4930555F03Rik	0.0830274	0.0406775	0.380645	2.18043	0.306405	f	protein_coding	chr8:49370885-49521095	+
	ENSMUSG00000096197	4930555G01Rik	0	0	0.0674325	0.854478	0	g	protein_coding	chr14:5050628-5059243	+
	ENSMUSG00000048559	4930555K19Rik	0	0.068364	7.44138	2.74041	0	e	processed_pseudogene	chr15:41173700-41173871	+
	ENSMUSG00000093557	4930555M17Rik	0	0.0290802	0.142005	5.53609	0	g	lincRNA	chr3:5512994-5515333	-
	ENSMUSG00000085676	4930555O08Rik	0	0.0350007	0.298199	7.76848	1.17267	f	lincRNA	chr11:32789761-32790725	-
	ENSMUSG00000085522	4930556G01Rik	0	0.0393611	0.0313203	2.90214	0.219794	g	lincRNA	chr4:30664595-30796663	+
	ENSMUSG00000089767	4930556I23Rik	0.817433	0.264869	0.0759705	1.15738	3.14737	g	antisense	chr1:37614258-37615372	+
	ENSMUSG00000034493	4930556J24Rik	10.8734	11.7364	7.24791	3.96836	0.642087	c	protein_coding	chr11:3937540-3976778	-
	ENSMUSG00000086800	4930556L07Rik	0.125219	0.0541037	8.24918	7.97857	0.920037	f	lincRNA	chr2:151747577-151749978	-
	ENSMUSG00000097058	4930556M19Rik	0.343626	0.330312	1.91321	3.31213	0.634802	f	lincRNA	chr15:10714835-10790123	+
	ENSMUSG00000092399	4930556N13Rik	1.02228	0.753698	0.192111	2.52272	0.568191	g	antisense	chr11:88851603-88881395	+
	ENSMUSG00000048994	4930557A04Rik	0.0586251	0.0759407	5.70503	101.701	0.354776	f	protein_coding	chrX:9849702-9850254	+
	ENSMUSG00000085488	4930557F10Rik	0.0351782	0.0550238	2.89071	50.7027	0.932555	f	lincRNA	chr13:23276203-23313400	-
	ENSMUSG00000086244	4930558G05Rik	0	0	0.0282454	2.38529	0	g	lincRNA	chrX:129064296-129067146	+
	ENSMUSG00000097519	4930558J18Rik	1.98086	3.21738	30.2722	3.68413	1.75202	d	lincRNA	chr1:57359221-57377504	-
	ENSMUSG00000075029	4930558J22Rik	4.36259	5.85202	5.30386	1.44198	0.178195	c	processed_transcript	chr13:23756202-23757620	-
	ENSMUSG00000086277	4930558K02Rik	0.428812	0.295129	1.28552	16.9519	0	e	protein_coding	chr1:161942085-161979636	-
	ENSMUSG00000086945	4930562A09Rik	0	0.0318535	0.659532	12.7207	0.533614	f	lincRNA	chr5:116390677-116392800	-
	ENSMUSG00000022518	4930562C15Rik	0.338073	0.285677	3.54775	29.8262	0.51565	f	protein_coding	chr16:4835415-4867691	+
	ENSMUSG00000086608	4930562D21Rik	0.0187405	0.0254531	0.448982	5.1737	0.111907	f	antisense	chr9:79688775-79690907	+
	ENSMUSG00000026729	4930562F07Rik	1.49456	0.693139	0.964676	20.2479	0.654972	g	lincRNA	chr1:160074734-160077985	-
	ENSMUSG00000051728	4930563D23Rik	0.020505	0.0458901	3.53772	53.7519	9.86858	f	protein_coding	chr16:92318762-92321441	-
	ENSMUSG00000097387	4930563E18Rik	0.388368	0.323	0.83659	0.465204	0.252204	d	lincRNA	chr18:10706859-10711832	+
	ENSMUSG00000053574	4930563E22Rik	3.33667	3.48581	0.60877	2.31509	0.118223	b	processed_transcript	chr11:72215137-72218450	+
	ENSMUSG00000086112	4930563I02Rik	0.142243	0.194415	0.660796	9.99795	0	e	protein_coding	chr14:60087070-60096093	+
	ENSMUSG00000022002	4930564B18Rik	0.0382403	0.268782	0.453836	9.6563	0.901434	f	protein_coding	chr14:75642258-75667137	+
	ENSMUSG00000051788	4930564D02Rik	0.0884084	0.0475858	3.39575	1.44163	0.265721	f	protein_coding	chr3:105066843-105078806	+
	ENSMUSG00000084834	4930565N06Rik	5.05101	4.38199	0.829928	7.68972	0	b	antisense	chr16:36880518-36897189	-
	ENSMUSG00000086967	4930566F21Rik	2.07984	2.04272	1.07682	5.98635	0.120441	g	processed_transcript	chr5:31486628-31495179	-
	ENSMUSG00000073141	4930567H17Rik	0	0	0.016611	1.47579	0	g	protein_coding	chrX:70393900-70394740	-
	ENSMUSG00000026882	4930568D16Rik	0	0.0095275	0.63394	13.4116	0.319212	f	protein_coding	chr2:35354217-35367729	-
	ENSMUSG00000084875	4930570D08Rik	0	0.0596441	1.01082	13.4386	19.9833	f	processed_transcript	chrX:133898698-133901213	-
	ENSMUSG00000085084	4930570G19Rik	0.382316	0.322525	5.24967	2.50182	0.515853	f	processed_transcript	chr3:156546752-156561746	-
	ENSMUSG00000090861	4930570N19Rik	6.89449	6.87642	5.34262	7.51137	0.346001	b	protein_coding	chr14:26628406-26638183	-
	ENSMUSG00000090457	4930571K23Rik	0.0206108	0.0315483	15.2744	189.602	34.9286	f	protein_coding	chr7:125368860-125371013	+
	ENSMUSG00000086467	4930571N24Rik	0	0.0134062	0.112353	3.78569	0.449166	g	processed_transcript	chr15:77427978-77461966	+
	ENSMUSG00000069720	4930572O03Rik	0.0189367	0	0.095409	1.07361	0.167525	g	protein_coding	chr5:15652285-15657059	-
	ENSMUSG00000087517	4930577H14Rik	0.0140427	0	3.82527	2.77962	0	f	lincRNA	chr4:91938853-91939952	-
	ENSMUSG00000037358	4930578C19Rik	0.0438401	0.0904843	0.290184	0.145142	0	d	protein_coding	chrX:18414880-18461397	-
	ENSMUSG00000054885	4930578G10Rik	0.237533	0.685288	3.44421	4.21914	0	e	protein_coding	chr4:42735544-42846248	+
	ENSMUSG00000021961	4930578I06Rik	0.0742114	0.054044	4.39473	88.3919	4.73951	f	protein_coding	chr14:63971121-63987780	-
	ENSMUSG00000097587	4930578M01Rik	0.275516	0.235978	5.59085	1.65679	0.431834	e	lincRNA	chr15:98985964-98989281	+
	ENSMUSG00000074146	4930579C12Rik	0.0421039	0.0146934	6.07165	50.346	38.5043	f	lincRNA	chr9:89152004-89177813	-
	ENSMUSG00000084971	4930579D09Rik	0	0.0747776	0.147861	3.03493	0.417562	g	lincRNA	chr6:143533964-143535508	-
	ENSMUSG00000012042	4930579F01Rik	0.0638229	0.0448921	5.57506	99.9204	1.25609	f	protein_coding	chr3:138164134-138186713	-
	ENSMUSG00000040840	4930579G18Rik	12.3774	12.5633	3.07219	6.11715	1.41617	b	antisense	chr14:54650510-54654607	+
	ENSMUSG00000027811	4930579G24Rik	7.42831	8.23799	45.1134	2.81174	0.896049	d	protein_coding	chr3:79629078-79632817	+
	ENSMUSG00000051074	4930579K19Rik	4.11496	4.17004	3.24692	2.43479	0.901088	c	processed_transcript	chr9:98562959-98563611	-
	ENSMUSG00000086190	4930579M01Rik	0.0237268	0.0477417	0.0894208	2.16847	0.629699	g	antisense	chr8:47026804-47038177	-
	ENSMUSG00000090732	4930579O11Rik	0.184595	0.0319982	0.663535	17.1499	0	e	lincRNA	chr8:81665875-81667118	-
	ENSMUSG00000070315	4930581F22Rik	3.98353	3.78512	15.0008	1.98887	0.45254	d	processed_transcript	chr9:35116727-35130922	+
	ENSMUSG00000055159	4930583K01Rik	0.376077	0.415934	0.184189	3.41816	1.27029	g	processed_transcript	chr7:118243864-118245551	+
	ENSMUSG00000086954	4930583P06Rik	0.108584	0.081068	1.32591	18.5138	0.277389	f	lincRNA	chr2:124217678-124222331	-
	ENSMUSG00000029044	4930584F24Rik	0.0721237	0.154452	2.15151	46.3851	2.57003	f	protein_coding	chr5:26460073-26493278	-
	ENSMUSG00000087097	4930586N03Rik	3.27355	4.30907	1.4146	24.0563	0.889156	g	processed_transcript	chr13:23313524-23385799	+
	ENSMUSG00000086009	4930587A21Rik	0.0130065	0.0274741	0.133581	1.17054	0.690375	g	lincRNA	chr1:61616942-61621149	-
	ENSMUSG00000075335	4930588K23Rik	0.0219025	0.130799	0.513372	0.315895	0	e	antisense	chr16:18591991-18609751	+
	ENSMUSG00000068957	4930589L23Rik	0.463318	0.731376	8.02539	5.03048	0.717876	e	lincRNA	chr3:79568191-79572580	+
	ENSMUSG00000085593	4930589P08Rik	0.0813785	0.116936	82.7413	86.2761	3.97454	f	antisense	chr4:151376469-151379582	+
	ENSMUSG00000034063	4930590J08Rik	0.0581849	0.0523646	8.69269	53.6613	1.04838	f	protein_coding	chr6:91914758-91950640	+
	ENSMUSG00000039138	4930591A17Rik	1.73235	0.633875	4.61592	3.2725	0.265721	e	lincRNA	chr2:179414935-179416882	+
	ENSMUSG00000097725	4930593A02Rik	0.134993	0.0941283	10.4017	14.3225	1.25289	f	antisense	chr3:58692588-58797331	+
	ENSMUSG00000086365	4930593C16Rik	0.205327	0.0843458	6.18718	5.41108	0.335912	f	antisense	chr9:120924454-120930802	-
	ENSMUSG00000087233	4930594C11Rik	1.63206	0.614381	1.12608	19.046	0.547029	g	processed_pseudogene	chr1:37487192-37488982	-
	ENSMUSG00000097181	4930594M17Rik	0.0849264	0.0532585	0.0694317	0.535048	0.379161	g	lincRNA	chr18:81226203-81236066	-
	ENSMUSG00000075463	4930594M22Rik	5.89514	4.7626	0.305237	1.6753	0	b	processed_transcript	chr14:122913029-122937469	+
	ENSMUSG00000085677	4930594O21Rik	0.0500442	0.0322045	1.62123	0.982069	0	e	lincRNA	chr3:37613912-37615276	+
	ENSMUSG00000083193	4930595D18Rik	0.643859	0.366354	0.0347931	1.99483	7.18227	b	protein_coding	chr12:111159849-111184491	-
	ENSMUSG00000060673	4930595M18Rik	0.029304	0.0132643	1.13932	10.5841	0.518478	f	protein_coding	chrX:81419574-81458121	-
	ENSMUSG00000041068	4930596D02Rik	0	0.0301813	1.21212	33.8299	0.168534	f	protein_coding	chr14:35809485-35811978	-
	ENSMUSG00000086501	4930597A21Rik	0.140884	0.0897938	0.837357	0.129126	0	c	lincRNA	chr11:44586316-44591229	+
	ENSMUSG00000053442	4930597O21Rik	1.10607	1.01688	0.0290552	0.0789787	0	b	protein_coding	chr6:66894653-66896521	-
	ENSMUSG00000097005	4930598A11Rik	1.96302	1.92676	0.110631	2.2183	0	b	lincRNA	chr4:20032845-20041564	-
	ENSMUSG00000031194	4931400O07Rik	0	0	0.154843	3.22317	0.605368	g	protein_coding	chrX:62467990-62468812	+
	ENSMUSG00000093772	4931403E22Rik	2.91016	2.97226	3.36025	3.05563	0.586337	d	processed_transcript	chr19:26768800-26823907	-
	ENSMUSG00000097329	4931403G20Rik	2.17241	2.07203	3.03194	32.2677	0.576329	g	lincRNA	chr12:69847634-69853671	+
	ENSMUSG00000038792	4931403M11Rik	0	0.0470134	0.203212	3.56967	2.78064	g	lincRNA	chr14:24617567-24621693	+
	ENSMUSG00000013353	4931406B18Rik	0.0719802	0.201866	5.47488	1.82322	0.17383	e	protein_coding	chr7:43492043-43505940	-
	ENSMUSG00000085398	4931406G06Rik	0.604399	0.298757	2.01057	8.47444	0.312838	e	processed_transcript	chr16:91044655-91056677	+
	ENSMUSG00000066571	4931406P16Rik	27.0032	33.3197	5.27219	5.20342	0.243389	c	protein_coding	chr7:34236706-34313551	-
	ENSMUSG00000073722	4931408C20Rik	0.0939418	0.0320194	1.71294	11.3255	6.07737	f	protein_coding	chr1:26681813-26687460	-
	ENSMUSG00000038199	4931409K22Rik	0.342414	0.369549	1.54652	49.1115	2.12706	g	protein_coding	chr5:24543433-24555469	-
	ENSMUSG00000092602	4931413I07Rik	0.0840795	0.149834	0.0555157	1.06533	0	g	lincRNA	chr17:33783339-33785724	-
	ENSMUSG00000085088	4931413K12Rik	2.48388	2.36872	0.628916	19.2635	11.1514	g	processed_transcript	chr11:75589664-75594771	-
	ENSMUSG00000022179	4931414P19Rik	2.58835	2.96384	0.427946	0.258493	0	c	protein_coding	chr14:54583662-54605908	-
	ENSMUSG00000054910	4931415C17Rik	0.424739	0.534929	11.4901	6.9443	0.529467	e	processed_transcript	chr8:12672185-12679229	+
	ENSMUSG00000056197	4931417E11Rik	0	0	100.679	60.5555	2.50385	f	protein_coding	chr6:73468572-73469667	-
	ENSMUSG00000046085	4931422A03Rik	1.21936	0.934723	10.4283	5.07722	1.83368	f	protein_coding	chr2:103966942-104028361	-
	ENSMUSG00000026774	4931423N10Rik	0.102604	0.256143	47.1328	30.3033	2.34535	f	protein_coding	chr2:23207475-23267129	+
	ENSMUSG00000014837	4931428F04Rik	4.63926	4.83009	0.42239	12.5174	2.92211	g	protein_coding	chr8:105280409-105289528	-
	ENSMUSG00000086727	4931428L18Rik	1.40923	1.07402	10.7514	9.1891	0.506692	e	protein_coding	chr1:31141077-31222661	-
	ENSMUSG00000032023	4931429I11Rik	0.227648	0.103811	19.8711	37.3486	0.937297	f	protein_coding	chr9:40894848-40964118	-
	ENSMUSG00000056617	4931429L15Rik	0.0308786	0.0374653	1.39666	47.1687	1.47453	f	protein_coding	chr9:46303360-46319986	-
	ENSMUSG00000055061	4931431C16Rik	1.24047	1.59555	6.91271	4.69907	0.572831	e	processed_transcript	chr5:35581226-35588763	-
	ENSMUSG00000055643	4931431F19Rik	0.00556444	0.018352	0.643282	20.7207	0.204957	f	protein_coding	chr7:104127912-104129823	-
	ENSMUSG00000078157	4931440F15Rik	0.15676	0.212428	8.83196	19.7507	0.538341	f	protein_coding	chr11:29822394-29825668	-
	ENSMUSG00000097775	4931440J10Rik	6.69575	7.88311	12.459	11.807	1.31876	d	lincRNA	chr14:62760500-62830126	+
	ENSMUSG00000074580	4931440P22Rik	1.35218	1.00763	2.21327	0.963206	0.179461	d	transcribed_unprocessed_pseudogene	chr3:65507256-65529379	-
	ENSMUSG00000047490	4932411E22Rik	0.0409086	0.0437866	0.294462	0.956261	0.0734846	f	protein_coding	chr11:89390222-89418948	-
	ENSMUSG00000058670	4932411N23Rik	0	0.00321337	0.311814	9.17467	0.161492	f	protein_coding	chrX:126812461-126834004	-
	ENSMUSG00000075070	4932412D23Rik	0.31208	0.315146	4.27124	4.32131	0.538541	f	processed_transcript	chr16:42725701-42875762	-
	ENSMUSG00000078962	4932414J04Rik	0.00316877	0.00334676	0.350063	3.01859	0.224262	f	lincRNA	chr11:21494729-21511178	-
	ENSMUSG00000079324	4932414N04Rik	0.0399893	0.0133285	63.3822	63.0665	16.5483	f	protein_coding	chr2:68656485-68748467	+
	ENSMUSG00000044581	4932415D10Rik	0.306015	0.187071	12.9537	93.5294	1.85744	f	protein_coding	chr10:82282115-82285278	-
	ENSMUSG00000098834	4932415M13Rik	0	0	0.226426	1.31682	0	g	processed_pseudogene	chr17:53723689-53724383	+
	ENSMUSG00000069925	4932416K20Rik	0.0152048	0.0656722	0.0754049	2.6948	0.385722	f	pseudogene	chr8:104795236-104798792	+
	ENSMUSG00000048038	4932418E24Rik	0.188148	0.289561	0.966944	28.7321	1.73944	g	protein_coding	chr2:26271645-26294557	-
	ENSMUSG00000079513	4932429P05Rik	0	0.00377958	1.00382	16.9462	0.31658	f	protein_coding	chrX:89752267-89755491	+
	ENSMUSG00000097135	4932430I15Rik	0.142422	0.07187	0.212801	0.626661	0.0592367	e	lincRNA	chr5:92804219-92809488	-
	ENSMUSG00000074224	4932431P20Rik	0.184878	0.191662	3.72888	6.66859	1.6844	f	protein_coding	chr7:29519204-29538057	+
	ENSMUSG00000062391	4932435O22Rik	0.782295	0.521419	0.146231	1.42337	0.504156	g	lincRNA	chr11:114413400-114448860	-
	ENSMUSG00000037270	4932438A13Rik	46.0345	36.4603	47.5915	25.8401	1.60385	d	protein_coding	chr3:36863105-37053033	+
	ENSMUSG00000039851	4932438H23Rik	0.591439	0.203572	1.91808	7.13156	0.273419	e	protein_coding	chr16:91053934-91095122	-
	ENSMUSG00000050709	4932442E05Rik	1.52068	1.20118	0.3698	4.24818	0.216235	g	NA	chr10:118860825-118863542	+
	ENSMUSG00000043549	4932442L08Rik	10.8684	18.0377	0.312839	3.73302	0.259214	b	protein_coding	chrX:94355052-94366777	-
	ENSMUSG00000090336	4932443I19Rik	0.333711	0.356891	0.302441	1.37835	0.250751	g	protein_coding	chr8:13705888-13743066	+
	ENSMUSG00000086805	4932443L11Rik	0.865852	1.0995	6.29007	8.76737	3.53295	f	processed_transcript	chr8:4162521-4206882	-
	ENSMUSG00000086796	4932702P03Rik	0.510802	0.781722	24.4721	2.8245	1.92966	d	antisense	chr13:24905592-24914272	+
	ENSMUSG00000055357	4933400A11Rik	0.0403578	0.0540043	1.00809	22.0384	0.43487	f	protein_coding	chrX:169776256-169779635	-
	ENSMUSG00000055700	4933401B06Rik	0.0080436	0	0.420046	8.3986	0	e	transcribed_processed_pseudogene	chrX:107542478-107543800	+
	ENSMUSG00000025961	4933402D24Rik	0.311281	0.250714	0.476482	8.6378	0.668384	g	protein_coding	chr1:63754906-63769267	-
	ENSMUSG00000045330	4933402E13Rik	1.59447	1.98016	3.83354	0.70696	0	d	protein_coding	chrX:62283498-62292078	+
	ENSMUSG00000069971	4933402J07Rik	1.50594	0.725477	9.14111	223.856	13.5163	g	protein_coding	chr8:87563852-87589424	+
	ENSMUSG00000013668	4933402N03Rik	0.0116469	0.0192063	0.397753	8.14237	0.428996	f	protein_coding	chr7:131137712-131146314	-
	ENSMUSG00000067848	4933402N22Rik	0	0	14.31	2.73121	0.348154	f	protein_coding	chr5:11918042-11922821	+
	ENSMUSG00000044084	4933402P03Rik	0.013233	0.12646	2.134	40.7627	22.569	f	protein_coding	chr11:69816565-69818465	-
	ENSMUSG00000075046	4933403O03Rik	0.0284454	0.0329055	0.0110079	0.278085	0.218	g	unprocessed_pseudogene	chr10:58229978-58232673	-
	ENSMUSG00000079460	4933403O08Rik	5.80153	6.46613	0.47924	8.89609	0.127167	b	protein_coding	chrX:112239048-112243852	+
	ENSMUSG00000085122	4933404K08Rik	0	0.0163044	4.07676	4.46919	0.273133	f	lincRNA	chr13:23278349-23282267	+
	ENSMUSG00000097908	4933404O12Rik	0.774456	1.10388	27.8239	2.13826	1.62361	d	lincRNA	chr5:136919145-136937112	+
	ENSMUSG00000097852	4933405D12Rik	0.744602	0.544715	2.27992	1.15845	0.283205	e	lincRNA	chr3:122864736-122924116	-
	ENSMUSG00000086209	4933405E24Rik	0.0411408	0.0538455	0.635849	5.358	0.181667	f	lincRNA	chr11:54177771-54213285	-
	ENSMUSG00000013158	4933405L10Rik	0.522225	0.345039	7.05661	10.4219	1.61581	f	protein_coding	chr8:105708290-105710244	+
	ENSMUSG00000084234	4933405O20Rik	0.0647719	0.0658274	4.8443	69.4223	1.75245	f	protein_coding	chr7:50599189-50600530	+
	ENSMUSG00000097494	4933406C10Rik	1.02821	0.68854	12.7407	16.574	0.609845	e	lincRNA	chr12:32919383-32953789	-
	ENSMUSG00000085796	4933406D12Rik	0.0150526	0.0158619	0.133722	2.52652	0	g	lincRNA	chr2:146542930-146546108	+
	ENSMUSG00000090585	4933406F09Rik	0.00384591	0.0311609	2.38348	0.399137	0	e	processed_transcript	chr14:7412459-7508369	+
	ENSMUSG00000086025	4933406G16Rik	0.0309996	0.00826165	0.581345	14.5256	0.968803	f	lincRNA	chr11:19065275-19075740	+
	ENSMUSG00000087475	4933406I18Rik	0.893365	0.823996	8.0884	4.30041	0.356066	e	lincRNA	chr7:114315478-114415161	-
	ENSMUSG00000027229	4933406J08Rik	2.81949	2.51774	6.74658	1.53302	0.0925941	d	protein_coding	chr2:122186271-122206397	+
	ENSMUSG00000086690	4933406J10Rik	1.48753	0.958888	0.484859	5.66384	1.22017	g	antisense	chr7:82743367-82755644	-
	ENSMUSG00000085820	4933406K04Rik	0.220752	0.152021	13.9767	23.1488	0.440082	f	lincRNA	chr12:106685606-106716362	-
	ENSMUSG00000050526	4933406M09Rik	1.49115	0.420511	0.474475	9.99329	0.553836	g	protein_coding	chr1:134385939-134390981	+
	ENSMUSG00000069713	4933406P04Rik	2.42262	2.66149	34.0991	3.53095	0.875736	d	protein_coding	chr10:20310505-20312294	-
	ENSMUSG00000073759	4933407E24Rik	0.158727	0.107104	2.85522	2.85346	0.202102	f	lincRNA	chr4:124569189-124574645	+
	ENSMUSG00000084959	4933407I08Rik	0.0338983	0.0445438	1.4393	23.2779	1.21074	f	antisense	chr18:42935469-42938887	+
	ENSMUSG00000087396	4933407K13Rik	1.14567	1.16137	0.0753895	1.18625	0.0304472	b	processed_transcript	chrX:75706931-75764699	-
	ENSMUSG00000026224	4933407L21Rik	0.350093	0.192258	1.75243	0.562121	0	e	protein_coding	chr1:85928482-85940624	+
	ENSMUSG00000049357	4933408B17Rik	0.440486	0.574048	7.62927	1.6668	0.241376	e	protein_coding	chr18:34579845-34597468	-
	ENSMUSG00000097407	4933408J17Rik	1.71707	2.00351	1.48958	4.39939	0.526725	g	protein_coding	chr10:93589412-93605245	+
	ENSMUSG00000084848	4933408N05Rik	0.171541	0.0874046	0.0716244	2.2586	0.247268	g	antisense	chr8:114341159-114351479	-
	ENSMUSG00000053896	4933409G03Rik	0.0481585	0.00858314	86.2766	71.2941	34.7962	f	protein_coding	chr2:68582412-68616387	+
	ENSMUSG00000062224	4933411G06Rik	0	0	4.19797	44.1661	0.191809	f	protein_coding	chr10:51756173-51757194	-
	ENSMUSG00000029586	4933411G11Rik	0.179319	0.180798	14.5007	3.99591	0.521304	f	protein_coding	chr5:143181016-143205075	+
	ENSMUSG00000090369	4933411K16Rik	0.069552	0.139249	8.80691	214.971	30.1932	f	protein_coding	chr19:42052227-42053628	+
	ENSMUSG00000045178	4933411O13Rik	0.00536526	0.0213947	2.72448	1.46088	0	e	antisense	chr16:66892502-66910841	+
	ENSMUSG00000043623	4933412A08Rik	1.88444	2.19181	1.6603	1.33162	0.437461	a	pseudogene	chr19:60226333-60227678	+
	ENSMUSG00000071749	4933412E24Rik	1.11669	0.584479	15.8252	2.33782	0.67029	e	protein_coding	chr15:60014865-60016618	-
	ENSMUSG00000089952	4933413C19Rik	9.1919	1.61287	0.219475	4.37541	0	b	sense_intronic	chr19:28580532-28583294	-
	ENSMUSG00000079304	4933413G19Rik	1.24893	1.40075	0.332031	4.04923	0.522231	g	protein_coding	chr6:128375455-128385144	+
	ENSMUSG00000021874	4933413J09Rik	1.26821	2.91075	0.303965	4.5244	0.161949	b	lincRNA	chr14:26356573-26400456	+
	ENSMUSG00000079048	4933413L06Rik	0.050067	0.0720556	1.53519	26.4441	1.25998	f	antisense	chr13:117706763-117720011	-
	ENSMUSG00000072983	4933414I15Rik	0.00471603	0.0247318	81.3338	12.0428	2.00259	f	protein_coding	chr11:50940710-50943765	-
	ENSMUSG00000045877	4933415A04Rik	1.70918	1.18283	0.00694535	0.0112789	0	b	protein_coding	chr11:43587039-43589048	+
	ENSMUSG00000073730	4933415F23Rik	0.251529	0.263551	321.84	340.527	26.1702	f	protein_coding	chr1:23100472-23102253	-
	ENSMUSG00000074734	4933416C03Rik	6.2503	7.24823	170.136	75.7921	3.56224	e	protein_coding	chr10:116111663-116113917	-
	ENSMUSG00000085198	4933416E03Rik	0	0.0519105	0.139556	1.27792	0.173922	g	processed_transcript	chr2:159947340-159981288	+
	ENSMUSG00000071763	4933416I08Rik	0.0611497	0.0750534	0.425323	5.17901	0	e	unprocessed_pseudogene	chrX:53686490-53691332	+
	ENSMUSG00000097262	4933416M07Rik	3.74996	3.87722	14.6916	7.50423	0.395629	e	lincRNA	chr8:27142909-27149671	+
	ENSMUSG00000021415	4933417A18Rik	0.0276118	0.112633	5.14225	111.856	1.00258	f	protein_coding	chr13:34924408-34955875	+
	ENSMUSG00000097637	4933417D19Rik	1.674	1.87744	1.10533	17.6265	1.27477	g	lincRNA	chr8:123235090-123242359	+
	ENSMUSG00000086443	4933421A08Rik	0.464264	0.321253	9.09742	4.33621	0.358675	e	processed_transcript	chr4:122961308-122963475	+
	ENSMUSG00000030463	4933421I07Rik	0	0.0410796	13.3375	16.0257	0.831578	f	protein_coding	chr7:42445461-42448120	-
	ENSMUSG00000085037	4933421O10Rik	2.03929	1.35723	0.701215	4.53837	0.610876	g	processed_transcript	chr4:33027141-33031323	-
	ENSMUSG00000070332	4933422H20Rik	0.159453	0.179231	1.61845	55.4888	3.54409	f	protein_coding	chr11:115440544-115448270	+
	ENSMUSG00000085471	4933423P22Rik	0.690693	0.291349	0.145635	4.38153	0.1415	g	antisense	chr2:90479235-90488425	+
	ENSMUSG00000085719	4933424L21Rik	0.572168	0.571976	0.433491	10.2311	1.65124	g	antisense	chr11:57623697-57649494	-
	ENSMUSG00000087289	4933424M12Rik	0.123128	0.012027	1.11783	0.296752	0	e	antisense	chr4:107787848-107789921	+
	ENSMUSG00000021718	4933425L06Rik	5.09053	3.23353	21.9744	3.89964	0.544747	d	protein_coding	chr13:105082121-105121782	+
	ENSMUSG00000086933	4933426K07Rik	0.447333	0.449287	0.0270411	1.45684	1.01208	b	antisense	chr11:57655414-57657826	-
	ENSMUSG00000021133	4933426M11Rik	11.9922	9.49502	0.37108	4.32763	1.09647	b	protein_coding	chr12:80790531-80880832	+
	ENSMUSG00000055403	4933427D06Rik	17.6909	24.4384	0.218564	2.63875	0.268914	b	protein_coding	chr6:88950682-89110030	+
	ENSMUSG00000020807	4933427D14Rik	7.30413	5.48121	11.928	14.3656	1.10001	e	protein_coding	chr11:72153928-72207459	-
	ENSMUSG00000044276	4933427E11Rik	0.611485	1.17583	103.844	34.6782	6.93655	f	antisense	chr15:74709160-74710374	+
	ENSMUSG00000033015	4933427E13Rik	0.00605831	0	0.130352	2.99586	0.21438	g	lincRNA	chr11:25326106-25367137	+
	ENSMUSG00000030877	4933427G17Rik	1.1451	1.07461	10.4228	85.4535	1.12845	e	protein_coding	chr7:120982508-121014787	+
	ENSMUSG00000086697	4933427G23Rik	1.4794	1.9388	0.767943	0.919059	0.31147	a	transcribed_processed_pseudogene	chr5:23815617-23831897	-
	ENSMUSG00000073761	4933427I04Rik	0.0895423	0.179192	6.70164	25.507	0.448549	f	protein_coding	chr4:123859678-123863165	+
	ENSMUSG00000085928	4933427I22Rik	0	0.00755183	0.137208	1.92485	0.253019	g	lincRNA	chr4:139926110-139943519	-
	ENSMUSG00000087267	4933427J07Rik	0.0141567	0	0.00878437	1.18879	0	g	antisense	chr2:128955670-128957861	-
	ENSMUSG00000086355	4933428C19Rik	0	0	0.104498	2.64584	0.239409	g	lincRNA	chr4:40482839-40525548	-
	ENSMUSG00000047988	4933428G20Rik	1.50808	1.67847	3.61108	6.7053	5.22231	f	protein_coding	chr11:97490782-97500340	-
	ENSMUSG00000042525	4933428M09Rik	0.880763	0.995505	0.35802	6.24072	0.381748	g	protein_coding	chrX:139179227-139181009	+
	ENSMUSG00000097786	4933429H19Rik	3.51946	3.89644	3.0808	3.49812	0.925941	b	antisense	chr3:30793137-30793560	-
	ENSMUSG00000058046	4933430I17Rik	1.83253	2.2239	7.79391	20.0328	0.439342	e	protein_coding	chr4:62525368-62547993	+
	ENSMUSG00000086892	4933430M04Rik	0.0744531	0.03088	0.0398739	0.992894	0	g	lincRNA	chr11:24481908-24569952	+
	ENSMUSG00000086968	4933431E20Rik	4.20199	4.39569	13.9589	13.0024	2.69882	e	processed_transcript	chr3:107888849-107896213	-
	ENSMUSG00000086451	4933431K23Rik	1.41063	0.625648	1.575	4.20446	0.879571	f	processed_transcript	chr8:77610859-77768970	+
	ENSMUSG00000036770	4933433C11Rik	0.330661	0.533524	0.689553	21.1996	8.55841	g	protein_coding	chr2:25212206-25214637	-
	ENSMUSG00000097021	4933433G15Rik	2.38796	3.21019	14.5668	12.5787	4.85545	f	lincRNA	chr9:75410183-75417709	+
	ENSMUSG00000027942	4933434E20Rik	16.91	17.6909	17.8334	33.8974	1.97968	e	protein_coding	chr3:90051635-90063341	+
	ENSMUSG00000020624	4933434M16Rik	0.0106455	0	1.00053	18.7924	0.863561	f	lincRNA	chr11:112825153-112832469	+
	ENSMUSG00000086978	4933435F18Rik	1.60654	0.814943	2.14075	0.436244	0	d	lincRNA	chr4:124326307-124332508	-
	ENSMUSG00000025288	4933436I01Rik	0	0	0.47581	15.2411	0.686664	f	protein_coding	chrX:67919863-67921450	-
	ENSMUSG00000086160	4933438A12Rik	0.203335	0.120961	1.65022	0.185983	0.193323	d	lincRNA	chr15:91597582-91604676	+
	ENSMUSG00000093617	4933438K21Rik	0.213585	0.27546	0.43253	9.75436	1.04107	g	antisense	chr4:147063365-147068436	-
	ENSMUSG00000072893	4933439C10Rik	1.89896	2.92359	1.73716	0.848146	0.244098	c	processed_transcript	chr11:59505661-59513647	+
	ENSMUSG00000085184	4933439K11Rik	0.37424	0.341156	1.92161	2.79721	2.52607	f	processed_transcript	chr1:172538132-172558129	-
	ENSMUSG00000097082	4933440J02Rik	0.35992	0.162251	0.823465	0.600025	0	d	lincRNA	chr10:111586718-111594273	-
	ENSMUSG00000045928	4933440M02Rik	0.118233	0.208112	67.8681	6.6948	6.18268	f	protein_coding	chr7:125329642-125349772	-
	ENSMUSG00000042087	4933440N22Rik	10.7305	8.51886	22.3038	16.4168	6.91896	e	protein_coding	chr6:117907109-117907760	-
	ENSMUSG00000034959	5031414D18Rik	1.14551	0.33503	0.347783	0.0330898	0	c	protein_coding	chr14:75016026-75052532	+
	ENSMUSG00000097282	5031415H12Rik	0.994162	0.686553	0.0283436	0.0266662	0.0789345	b	lincRNA	chr17:70745328-70755582	-
	ENSMUSG00000098332	5031420N21Rik	1.13581	1.49932	1.54393	0.546888	0	d	processed_transcript	chr9:73039729-73042368	+
	ENSMUSG00000073147	5031425E22Rik	9.95011	10.9387	7.0731	2.63578	0.464068	c	lincRNA	chr5:23431809-23433919	-
	ENSMUSG00000085129	5031425F14Rik	0.348984	0.131221	0.0064187	0.0210779	0	b	lincRNA	chr2:166447450-166459232	+
	ENSMUSG00000044574	5031434C07Rik	1.14865	0.58239	0.0494865	0.0578258	0	b	antisense	chr6:112285856-112288837	-
	ENSMUSG00000097885	5031434O11Rik	1.07692	0.508075	0.0226584	0.0540859	0.104335	b	lincRNA	chr3:51559756-51567117	+
	ENSMUSG00000036046	5031439G07Rik	5.62108	4.08298	0.490314	2.94529	3.14024	b	protein_coding	chr15:84943935-84988551	-
	ENSMUSG00000096932	5033403F01Rik	1.58379	1.62885	2.109	1.51768	0.142738	d	lincRNA	chr13:38960618-38966299	+
	ENSMUSG00000097251	5033417F24Rik	0.693837	0.931218	0.182276	1.63455	0.767986	g	antisense	chr1:92908379-92910764	-
	ENSMUSG00000086646	5133400J02Rik	3.91919	4.45507	3.37196	1.60197	0	d	lincRNA	chr11:51189832-51220418	-
	ENSMUSG00000087455	5330411J11Rik	0.0420578	0.0255682	0	0.292084	0	g	processed_transcript	chr2:59382501-59387471	-
	ENSMUSG00000054944	5330416C01Rik	0.0716498	0.0349338	0.123133	0.263941	0.106578	f	lincRNA	chr13:97733497-97747411	-
	ENSMUSG00000040412	5330417C22Rik	0.291663	0.373695	17.4259	39.8712	1.6154	f	protein_coding	chr3:108455693-108536536	-
	ENSMUSG00000022639	5330426P16Rik	2.74553	1.59386	1.37017	0.296154	0	c	lincRNA	chr16:50727965-50732743	-
	ENSMUSG00000087620	5330434G04Rik	0.159224	0.100826	0	0.00168905	0	b	lincRNA	chrX:105348281-105391776	-
	ENSMUSG00000052291	5330438D12Rik	3.23483	2.43027	1.91802	2.42417	0.263575	b	pseudogene	chr10:116581280-116583515	+
	ENSMUSG00000091393	5330438I03Rik	0.550873	0.729075	0.0200653	0.106427	0.0688353	b	antisense	chr1:166306740-166309585	-
	ENSMUSG00000089708	5330439A09Rik	0.263079	0.175549	98.5324	55.2456	1.22727	f	antisense	chr8:54568549-54600987	-
	ENSMUSG00000097699	5430400D12Rik	1.24909	1.05593	0.240167	0.087267	0	c	lincRNA	chr7:79920754-79922521	+
	ENSMUSG00000085776	5430402O13Rik	2.06551	2.93877	3.09398	7.37821	0.583426	e	antisense	chr6:50566642-50594865	+
	ENSMUSG00000072763	5430403G16Rik	3.05431	4.37905	0.188784	0.12661	0.0586161	a	protein_coding	chr5:109674544-109691041	-
	ENSMUSG00000085741	5430405H02Rik	8.8612	9.20901	1.62195	0.780254	0	c	processed_transcript	chr2:156852429-156862945	-
	ENSMUSG00000097772	5430416N02Rik	8.56463	7.30249	0.386038	1.65142	0.74281	b	lincRNA	chr5:100420841-100429516	-
	ENSMUSG00000025058	5430427O19Rik	0.608447	0.0249645	0	0.00626074	0	b	protein_coding	chrX:85870353-85891499	+
	ENSMUSG00000052688	5430435G22Rik	5.59235	1.90568	0.0308099	0.103036	0	b	protein_coding	chr1:131688694-131713542	+
	ENSMUSG00000020703	5530401A14Rik	0.00965033	0.0352305	0.00296096	0.124312	0	g	protein_coding	chr11:81860672-81894582	+
	ENSMUSG00000087174	5530601H04Rik	3.19559	2.64883	0.0659163	0.205949	0.0217475	a	processed_transcript	chrX:105037196-105079609	-
	ENSMUSG00000099170	5730403I07Rik	0.408311	0.273507	4.52141	5.47995	0.385315	f	lincRNA	chr9:77366411-77399418	-
	ENSMUSG00000087424	5730405O15Rik	1.16713	0.534346	0.10178	0.151334	0.106665	b	processed_transcript	chrX:13042014-13045297	+
	ENSMUSG00000073755	5730409E04Rik	2.19778	2.92233	0.215087	0.157691	0	c	protein_coding	chr4:126609817-126614371	+
	ENSMUSG00000087553	5730412P04Rik	0.0474748	0.0850712	0.0121438	0.422034	0	g	processed_transcript	chrX:136104602-136115420	+
	ENSMUSG00000097191	5730422E09Rik	1.10627	1.20028	1.20893	0.251996	0	d	lincRNA	chr5:149119564-149184063	-
	ENSMUSG00000057181	5730455P16Rik	6.25328	7.06452	3.65046	1.26731	0.161782	c	protein_coding	chr11:80360491-80378034	-
	ENSMUSG00000093459	5730480H06Rik	4.68712	3.80675	2.95356	4.32868	0.112874	b	processed_transcript	chr5:48395572-48414294	+
	ENSMUSG00000073197	5730507C01Rik	5.73216	7.67049	0.548039	0.938584	0	c	protein_coding	chr12:18514737-18534191	+
	ENSMUSG00000050549	5730508B09Rik	8.0071	7.09587	24.6687	6.86934	0.610844	d	protein_coding	chr3:127869687-127896323	-
	ENSMUSG00000032985	5730522E02Rik	0.411689	0.327561	0.0236142	0.118804	0	b	protein_coding	chr11:25602762-26210763	-
	ENSMUSG00000041605	5730559C18Rik	0.086665	0.312414	2.33102	7.02818	1.68932	f	protein_coding	chr1:136213521-136234280	-
	ENSMUSG00000054672	5830411N06Rik	0.0662662	0.0248445	0.0286318	0.254894	0	g	protein_coding	chr7:140247300-140299791	+
	ENSMUSG00000028331	5830415F09Rik	21.0241	19.6773	12.8259	7.7719	0.431168	c	protein_coding	chr4:46376504-46389437	-
	ENSMUSG00000097636	5830416P10Rik	0.102059	0.0565964	0.00471908	0.00906723	0	b	lincRNA	chr19:53441211-53464796	-
	ENSMUSG00000086236	5830418P13Rik	0.0228227	0.0438704	0.0119675	0.182343	0	g	processed_transcript	chr9:103423577-103461255	+
	ENSMUSG00000074733	5830428H23Rik	6.5879	7.6085	0.866545	0.546254	0.0601371	c	processed_transcript	chr19:61053839-61140840	-
	ENSMUSG00000097471	5830432E09Rik	0.307742	0.221924	0.0471481	0.0293051	0	a	lincRNA	chr7:135635930-135652314	-
	ENSMUSG00000084803	5830444B04Rik	0.548646	0.351028	1.31731	0.906325	0.253393	e	processed_transcript	chr4:155398762-155421704	-
	ENSMUSG00000052658	5830454E08Rik	4.075	4.71347	3.95311	1.13345	0	d	protein_coding	chr9:120577345-120578072	+
	ENSMUSG00000091102	5830462I19Rik	7.23311	9.07384	0.401281	0.909599	0.173665	a	protein_coding	chr9:110372047-110375430	-
	ENSMUSG00000046463	5930403N24Rik	0.768171	0.794829	0.153744	0.121407	0	c	processed_transcript	chr10:37139557-37141679	+
	ENSMUSG00000072591	5930412G12Rik	0.708721	0.906314	0.0326421	0.105228	0	b	processed_transcript	chr5:128579105-128600693	-
	ENSMUSG00000048544	5930422O12Rik	0.745069	0.77855	0.032063	0.147743	0	b	protein_coding	chr8:33428708-33429548	+
	ENSMUSG00000075408	6030408B16Rik	7.36573	7.74724	0.415557	0.445548	0	a	lincRNA	chr15:101293211-101296615	+
	ENSMUSG00000066607	6030419C18Rik	1.88785	1.43769	0.183114	0.0620156	0.0915552	b	protein_coding	chr9:58488602-58499742	+
	ENSMUSG00000097760	6030442K20Rik	2.45693	2.7758	0.5994	0.296078	0	c	processed_transcript	chr1:132466432-132477045	-
	ENSMUSG00000097207	6030443J06Rik	0.978845	0.808677	3.91317	1.58613	0.312588	e	lincRNA	chr5:22550436-22807850	+
	ENSMUSG00000022195	6030458C11Rik	17.3893	13.8636	1.2376	1.64713	0.689912	a	protein_coding	chr15:12808176-12824657	-
	ENSMUSG00000095953	6030469F06Rik	0.177321	1.51097	0.100685	0	0	b	protein_coding	chr12:31184622-31185177	+
	ENSMUSG00000085217	6030471H07Rik	0.221742	2.03657	0.0581104	0	0	a	lincRNA	chr4:84042038-84044879	-
	ENSMUSG00000051361	6030498E09Rik	0.0933773	0.194822	0	0.421446	0	b	protein_coding	chrX:38772670-38962686	+
	ENSMUSG00000053963	6330403A02Rik	0.217105	0.117135	0.0197284	0.0236427	0	b	protein_coding	chr1:180432386-180483504	-
	ENSMUSG00000018451	6330403K07Rik	5.5757	2.71754	0	0.0524215	0	b	lincRNA	chr11:71031940-71033513	-
	ENSMUSG00000075585	6330403L08Rik	0.792588	1.14804	2.3234	0.670345	0.141885	d	lincRNA	chr5:138995055-139000576	+
	ENSMUSG00000097912	6330403N20Rik	1.59395	1.61988	0.772981	0.517811	0	c	lincRNA	chr7:80297727-80299616	-
	ENSMUSG00000070814	6330408A02Rik	2.41778	2.43576	0.414376	0.260514	0.0335854	c	protein_coding	chr7:13258966-13278721	-
	ENSMUSG00000009551	6330409D20Rik	1.26514	0.7222	0.0301416	0.0787139	0	b	protein_coding	chr2:32732619-32741016	-
	ENSMUSG00000045917	6330416G13Rik	5.49802	5.51682	0.938372	0.469723	0.147838	c	protein_coding	chr4:63558780-63586357	+
	ENSMUSG00000085227	6330418K02Rik	3.0185	3.80536	2.68706	0.9645	0.292512	c	processed_transcript	chr5:138264042-138266661	+
	ENSMUSG00000054850	6330419J24Rik	2.68538	2.58365	0.375312	0.128776	0	c	protein_coding	chrX:56374609-56377799	+
	ENSMUSG00000045327	6330549D23Rik	2.14887	2.22723	0.312696	0.358923	0	c	transcribed_processed_pseudogene	chr3:96606658-96629820	-
	ENSMUSG00000073795	6430531B16Rik	0.671814	0.763671	67.4121	19.9606	1.8293	f	protein_coding	chr7:139972302-139978755	-
	ENSMUSG00000031824	6430548M08Rik	2.04565	2.83338	0.333727	0.776611	0.118223	a	protein_coding	chr8:120114151-120165306	+
	ENSMUSG00000074646	6430550D23Rik	2.77574	3.35242	0.360422	1.59882	1.88229	b	protein_coding	chr2:155973278-156007977	-
	ENSMUSG00000097828	6430562O15Rik	2.51612	2.06308	0.396063	0.233919	0.0687991	c	lincRNA	chr13:99396923-99412864	-
	ENSMUSG00000039620	6430573F11Rik	1.62176	1.15966	0.0814862	0.0804084	0.0473378	b	protein_coding	chr8:36457547-36514320	+
	ENSMUSG00000097583	6430590A07Rik	7.73921	7.14721	0.177794	0.905507	0.379528	b	lincRNA	chr3:40885896-40894123	-
	ENSMUSG00000085427	6430710C18Rik	1.10234	0.362939	0.685883	0.46241	0.258815	d	lincRNA	chr2:72745845-72813717	-
	ENSMUSG00000091947	6530401F13Rik	0.220724	0.142929	0.167912	2.19463	0.179667	g	processed_transcript	chr12:81532967-81557458	+
	ENSMUSG00000079499	6530402F18Rik	0.680785	0.457708	0.00253188	0.0121552	0	b	processed_transcript	chr2:29245106-29253006	-
	ENSMUSG00000052979	6530403G13Rik	4.17571	5.35338	6.13616	11.9177	1.30558	e	NA	chr10:7792522-7792822	-
	ENSMUSG00000043340	6530409C15Rik	4.36689	5.22221	4.2876	1.2896	0.194572	c	protein_coding	chr6:28215554-28260862	+
	ENSMUSG00000097049	6530411M01Rik	0.167748	0.129549	0.879518	1.43363	0	e	lincRNA	chr17:9147718-9167836	-
	ENSMUSG00000097375	6720427I07Rik	24.3977	26.7186	3.15265	15.8119	0.425732	b	lincRNA	chr13:48535522-48537822	-
	ENSMUSG00000072066	6720489N17Rik	2.63794	3.42102	0.043878	0.0708329	0	b	protein_coding	chr13:62605189-62607499	-
	ENSMUSG00000032680	6820408C15Rik	0.427529	1.49061	23.1034	83.2492	3.83563	f	protein_coding	chr2:152415586-152444330	+
	ENSMUSG00000071796	6820431F20Rik	0.33548	0.380426	0.129816	0.047924	0	c	transcribed_unprocessed_pseudogene	chr8:20262612-20297546	-
	ENSMUSG00000084942	7330404K18Rik	0.519793	0.418375	1.01948	0.804822	0	d	antisense	chr14:20398358-20398930	+
	ENSMUSG00000091060	7420461P10Rik	0.282224	0.307106	0.192108	2.00516	0.532888	g	protein_coding	chr1:162647202-162658173	-
	ENSMUSG00000027444	8030411F24Rik	1.36294	1.88281	2.46818	0.314406	0	c	protein_coding	chr2:148782008-148785937	+
	ENSMUSG00000052295	8030423F21Rik	0.419055	0.185695	0	0.00371698	0	b	lincRNA	chr5:52607549-52619011	-
	ENSMUSG00000073821	8030451A03Rik	0.110387	1.00385	0.864005	2.29094	0.0479639	g	processed_transcript	chr4:63979853-64149924	+
	ENSMUSG00000085058	8030453O22Rik	0.93465	0.435372	0.154098	0.112546	0	c	antisense	chr6:39527512-39544486	+
	ENSMUSG00000047466	8030462N17Rik	11.7489	18.1321	4.40785	3.96514	0.515661	c	protein_coding	chr18:77633280-77714010	-
	ENSMUSG00000046774	8030474K03Rik	38.0479	38.3109	0.310774	2.75545	0.195446	b	protein_coding	chrX:101794655-101798642	+
	ENSMUSG00000030207	8430419L09Rik	3.07006	2.55996	3.34619	21.6006	1.62745	g	protein_coding	chr6:135197976-135244955	+
	ENSMUSG00000034587	8430429K09Rik	3.38062	4.34575	3.44636	3.57908	0.295714	d	processed_transcript	chr11:3452364-3479831	+
	ENSMUSG00000041878	8430432A02Rik	1.00468	1.08696	0.0695128	0.517842	0.15692	b	antisense	chr1:43092587-43093835	+
	ENSMUSG00000086449	9030204H09Rik	0.0332346	0	0.260405	0.757261	0	g	antisense	chr2:35819189-35823385	+
	ENSMUSG00000097343	9030407P20Rik	1.34596	1.63021	1.60832	0.461119	0	d	lincRNA	chr7:120673438-120677560	-
	ENSMUSG00000045008	9030612E09Rik	0.247204	0.450225	0.051493	0.0118006	0	a	protein_coding	chr10:43174703-43176562	+
	ENSMUSG00000021185	9030617O03Rik	1.2974	0.595781	0.245991	0.340713	0.132501	b	protein_coding	chr12:100779056-100896981	+
	ENSMUSG00000073158	9030624G23Rik	4.56493	6.36352	0.209267	0.52078	0	b	protein_coding	chr12:24044700-24096968	-
	ENSMUSG00000030982	9030624J02Rik	13.5127	13.3795	4.42159	1.66438	0.305688	c	protein_coding	chr7:118740225-118842966	+
	ENSMUSG00000054951	9130008F23Rik	0.79145	0.77981	0.0258825	0.00998708	0	b	protein_coding	chr17:40875481-40880558	-
	ENSMUSG00000039901	9130011E15Rik	10.4872	10.6746	4.67488	2.53628	0.540985	c	protein_coding	chr19:45818143-45998488	-
	ENSMUSG00000055134	9130017K11Rik	0.394418	0.182231	8.16681	6.87282	0.299772	f	processed_transcript	chr11:67921503-67947659	+
	ENSMUSG00000030823	9130019O22Rik	1.59832	2.15998	0.139118	0.198853	0.100999	b	protein_coding	chr7:127382259-127387166	-
	ENSMUSG00000073067	9130019P16Rik	0.809296	0.497904	0.0926304	1.65703	0.591428	g	lincRNA	chr6:54269680-54430221	-
	ENSMUSG00000086568	9130020K20Rik	2.59973	2.33729	0.167882	0.568129	0.0642298	a	lincRNA	chr4:136347285-136350334	+
	ENSMUSG00000062944	9130023H24Rik	4.05822	4.78503	0.839771	6.40735	0.164063	b	protein_coding	chr7:128234450-128238031	-
	ENSMUSG00000086474	9130204K15Rik	0.0293909	0.0834054	0.0385548	0.827088	0	g	lincRNA	chr11:79781978-79872394	-
	ENSMUSG00000091175	9130204L05Rik	0.0216571	0	0.378269	3.61391	0.797705	f	protein_coding	chr3:91088136-91090805	-
	ENSMUSG00000086513	9130208D14Rik	0.0718381	0.154892	0.279205	0.0629818	0	d	unprocessed_pseudogene	chr7:105824222-105831515	-
	ENSMUSG00000097386	9130213A22Rik	0.138158	0.366124	0	0.0722718	0	b	protein_coding	chr11:69120053-69122589	-
	ENSMUSG00000054598	9130230L23Rik	0.0376609	0.18921	0.0251124	0.155595	0.170145	g	protein_coding	chr5:65979357-66004285	-
	ENSMUSG00000092626	9130230N09Rik	0.674213	0.392741	0.0406227	0.0485	0	a	processed_transcript	chr11:22858930-22861264	+
	ENSMUSG00000022362	9130401M01Rik	49.3937	42.8683	10.174	4.5621	0.393049	c	protein_coding	chr15:58022275-58076425	-
	ENSMUSG00000085323	9130410C08Rik	0.0403398	0.0435307	0.0123772	1.28953	0	g	antisense	chr4:114817160-114902859	-
	ENSMUSG00000072753	9230020A06Rik	0.00516447	0.0338687	0.0407559	0.193611	0	g	lincRNA	chr11:71516535-71573183	+
	ENSMUSG00000079602	9230102O04Rik	0.0346107	0.0616468	0.0597651	5.4254	29.1137	g	protein_coding	chr2:9883040-9889540	-
	ENSMUSG00000027446	9230104L09Rik	0.0246254	0.215197	4.75221	0.297139	0	e	protein_coding	chr2:148846710-148865038	-
	ENSMUSG00000097100	9230104M06Rik	1.86633	1.97875	1.9781	1.07438	0.399056	d	protein_coding	chr12:112999963-113001926	+
	ENSMUSG00000090191	9230105E05Rik	0.155621	0.0716597	1.77898	0.517285	0.435192	f	antisense	chr10:120389522-120392793	+
	ENSMUSG00000053070	9230110C19Rik	31.0788	26.5578	84.1786	34.7805	0.86109	d	protein_coding	chr9:8021671-8042823	-
	ENSMUSG00000070461	9230112E08Rik	2.55256	2.24591	1.21684	1.19195	0.287995	c	sense_overlapping	chr2:180984231-180985591	+
	ENSMUSG00000097145	9230114K14Rik	2.88419	3.69835	2.75647	2.06718	0.277389	d	lincRNA	chr5:52190680-52197984	+
	ENSMUSG00000097403	9230116N13Rik	2.20742	2.40228	0.472886	0.18777	0.186778	a	lincRNA	chr1:136411915-136415519	-
	ENSMUSG00000091050	9330020H09Rik	5.00633	5.74441	2.34956	5.89705	0.091214	b	antisense	chr15:98567323-98569583	+
	ENSMUSG00000097842	9330104G04Rik	0.576841	0.550679	0.327509	7.83757	1.31434	g	lincRNA	chr7:16871353-16874886	-
	ENSMUSG00000097098	9330111N05Rik	0.36676	0.308965	0.159193	1.17553	0.114057	g	lincRNA	chr13:80962887-81128864	+
	ENSMUSG00000097781	9330136K24Rik	0.599167	0.496196	0.0112617	0.00908994	0	b	lincRNA	chr17:21528193-21535878	-
	ENSMUSG00000097061	9330151L19Rik	3.31843	5.25541	11.5251	6.59195	0.769193	e	protein_coding	chr12:69197210-69199868	+
	ENSMUSG00000056031	9330154J02Rik	0.662735	0.43264	0	0.0226299	0	b	processed_transcript	chr9:85820240-85843285	-
	ENSMUSG00000047807	9330154K18Rik	0.334541	0.355653	0.013527	0.0162054	0	b	antisense	chr15:57736562-57738666	-
	ENSMUSG00000073154	9330158H04Rik	0.00830068	0.0430956	0	0.0499028	0	b	processed_transcript	chr6:36209619-36390191	-
	ENSMUSG00000097177	9330159M07Rik	1.38932	1.78975	5.09008	2.62032	0.124222	e	processed_transcript	chr9:88841797-88858853	-
	ENSMUSG00000072809	9330160F10Rik	1.29892	1.35391	6.04302	1.26751	0.354007	d	antisense	chr11:69057717-69060483	-
	ENSMUSG00000055271	9330161L09Rik	1.99168	1.65887	0.0569785	0.450026	0	b	protein_coding	chr12:103406821-103407820	-
	ENSMUSG00000039133	9330171B17Rik	3.20638	4.118	17.4439	11.9982	0.788471	e	protein_coding	chr7:79710370-79712357	+
	ENSMUSG00000097194	9330175E14Rik	0.115968	0.0542597	0.00462545	0.0112394	0	b	lincRNA	chr8:94422898-94435105	-
	ENSMUSG00000097166	9330179D12Rik	1.06643	0.567571	0.0583795	0.021639	0	a	lincRNA	chr6:127149388-127212411	+
	ENSMUSG00000056004	9330182L06Rik	2.13666	3.15584	0.0444523	0.516333	0.0494662	b	protein_coding	chr5:9266117-9481825	+
	ENSMUSG00000094112	9330182O14Rik	0.0251386	0	1.0251	0.997386	0	e	protein_coding	chr15:40142187-40148689	+
	ENSMUSG00000086405	9330198N18Rik	0.0437236	0.0892135	0.0228234	0.543598	0	g	lincRNA	chr2:30629654-30689210	+
	ENSMUSG00000062704	9430002A10Rik	1.18975	1.18558	0.268047	3.61955	0.835124	g	lincRNA	chr8:88174559-88175028	+
	ENSMUSG00000059939	9430015G10Rik	13.3485	16.3372	19.3885	2.58378	0.848007	c	protein_coding	chr4:156109981-156127265	+
	ENSMUSG00000033960	9430020K01Rik	7.85363	16.407	11.7903	7.26279	0.552882	d	protein_coding	chr18:4634928-4682868	+
	ENSMUSG00000054457	9430021M05Rik	0.572239	0.468184	0	0.0469683	0	b	processed_transcript	chr2:162661162-162667109	+
	ENSMUSG00000097073	9430037G07Rik	1.75345	2.12609	2.3882	2.14732	0	d	lincRNA	chr9:88595324-88599516	-
	ENSMUSG00000040139	9430038I01Rik	3.51741	4.16533	0.115875	0.239402	0	a	protein_coding	chr7:137375573-137410762	-
	ENSMUSG00000086155	9430041J12Rik	0.263298	0.535218	0.0737551	0.0736249	0	b	processed_transcript	chr7:4074124-4120728	-
	ENSMUSG00000097360	9430065F17Rik	1.97938	1.41088	0.68185	0.401834	0.143575	a	lincRNA	chr13:67553233-67564009	+
	ENSMUSG00000094447	9430069I07Rik	7.69834	5.81979	0.0415274	0.301244	0	b	protein_coding	chr15:34349175-34356421	-
	ENSMUSG00000084808	9430091E24Rik	12.7695	12.916	1.10524	2.47484	0	b	processed_transcript	chr8:111128885-111145480	-
	ENSMUSG00000075405	9430097D07Rik	0.296729	0.434879	0.113031	3.2676	3.39224	g	protein_coding	chr2:32574183-32575684	-
	ENSMUSG00000023263	9530002B09Rik	0	0	13.4536	6.97707	0.487762	f	protein_coding	chr4:122689274-122705129	+
	ENSMUSG00000020177	9530003J23Rik	0.0457295	0.0836233	0.0942068	0.138693	0	g	protein_coding	chr10:117232236-117238703	-
	ENSMUSG00000097462	9530026P05Rik	0.659973	0.403177	0.0723706	0.0865032	0	c	lincRNA	chr6:92940368-93272889	+
	ENSMUSG00000097197	9530027J09Rik	5.57688	5.6901	0.208604	0.517454	0	a	lincRNA	chrX:48276791-48285426	-
	ENSMUSG00000086554	9530034E10Rik	0.742518	0.631904	0	0	0	a	antisense	chr4:117975035-117993972	+
	ENSMUSG00000087670	9530036M11Rik	0.837972	0.133585	0.00699059	0.240804	0	b	antisense	chr6:54146886-54150937	-
	ENSMUSG00000097726	9530036O11Rik	0.0595002	0.170906	0	0.055436	0	b	lincRNA	chr5:28458273-28933995	+
	ENSMUSG00000085982	9530051G07Rik	0.283295	0.270256	0.00305085	0.13901	0	b	processed_transcript	chrX:153037628-153072915	+
	ENSMUSG00000097858	9530052C20Rik	0.544126	0.425995	2.4057	1.54116	0.0632751	e	lincRNA	chr3:142882494-142894644	+
	ENSMUSG00000096938	9530052E02Rik	0.63869	0.388128	0.0985821	0.0651508	0	b	lincRNA	chr8:11007849-11054541	+
	ENSMUSG00000045345	9530056K15Rik	0.601991	0.745803	0.0473774	0.150668	0	b	pseudogene	chr5:143397247-143399563	-
	ENSMUSG00000097736	9530059O14Rik	0.306676	0.145642	0.2404	0.5275	0	d	lincRNA	chr9:122572496-122679596	+
	ENSMUSG00000036411	9530077C05Rik	13.5076	13.3167	119.38	58.7065	2.63539	e	protein_coding	chr9:22411576-22444677	+
	ENSMUSG00000044125	9530080O11Rik	2.36911	2.00229	3.6244	15.2068	0.68117	e	processed_transcript	chr4:95959714-95967655	-
	ENSMUSG00000097006	9530082P21Rik	4.0589	3.34742	14.5569	6.56419	1.29425	e	lincRNA	chr17:23743233-23754065	+
	ENSMUSG00000097825	9630001P10Rik	0.103746	0.294363	0.0416381	0.0892707	0	b	lincRNA	chr5:45638704-45645469	+
	ENSMUSG00000059027	9630013D21Rik	0.327586	0.519992	1.9492	1.59512	0.0623286	e	processed_transcript	chr4:109651528-109657853	-
	ENSMUSG00000073576	9630014M24Rik	0.504924	0.178447	0.0214489	0.0060778	0	a	NA	chr18:38601533-38645922	+
	ENSMUSG00000051295	9630028B13Rik	0.589808	0.395437	0	0.0100106	0	b	antisense	chr1:185429356-185441819	-
	ENSMUSG00000038028	9630033F20Rik	10.8291	9.52054	2.29787	0.739486	0.107278	c	protein_coding	chr6:127085115-127109550	-
	ENSMUSG00000087528	9830144P21Rik	5.46083	6.1683	0.866638	1.02966	0.0801131	a	processed_transcript	chr2:129205957-129230579	-
	ENSMUSG00000074158	9830147E19Rik	4.58689	5.33315	0.515681	0.216339	0.0392065	c	protein_coding	chr7:42609525-42642588	-
	ENSMUSG00000096052	9930004E17Rik	1.05071	1.69359	3.51341	1.87489	0.393246	d	antisense	chr14:26670009-26670507	+
	ENSMUSG00000044551	9930012K11Rik	1.57145	0.957272	1.2156	1.39985	0.075671	d	protein_coding	chr14:70154404-70159502	-
	ENSMUSG00000097493	9930014A18Rik	0.893236	0.596124	0.246787	0.0654264	0.0354584	c	processed_transcript	chr15:60822964-60831793	+
	ENSMUSG00000042976	9930038B18Rik	0.0453276	0.0362804	0.303283	0.355334	0	e	lincRNA	chr12:8873186-8877459	-
	ENSMUSG00000044730	9930104L06Rik	4.56441	3.58795	1.86271	0.726856	0.140083	c	processed_transcript	chr4:124937047-124944656	+
	ENSMUSG00000069893	9930111J21Rik1	0.267557	0.0023882	0.00866475	0.0227622	0	b	protein_coding	chr11:48946149-48979398	-
	ENSMUSG00000069892	9930111J21Rik2	0.460337	0.010598	0.0521614	0.449743	0	g	protein_coding	chr11:49015873-49051242	-
	ENSMUSG00000079144	A130010J15Rik	4.47496	5.4572	0.72047	6.78575	0.143716	b	protein_coding	chr1:193168048-193177832	+
	ENSMUSG00000097944	A130014A01Rik	1.64642	2.18731	0.171585	0.127829	0.0843033	a	lincRNA	chr8:120101581-120103904	+
	ENSMUSG00000050066	A130023I24Rik	0.0521208	0.036761	0.157934	0.0884301	0	g	sense_intronic	chr7:134227473-134230705	-
	ENSMUSG00000097643	A130051J06Rik	0.503116	0.510136	0.0429248	0.192493	0.149608	b	protein_coding	chr15:95787855-95791642	-
	ENSMUSG00000097298	A130057D12Rik	0.559187	0.237596	3.87927	6.31537	2.21284	f	protein_coding	chr9:75441121-75441652	-
	ENSMUSG00000022347	A1bg	0.00608544	0.0232172	0.0936195	1.95712	0	g	protein_coding	chr15:60917588-60921270	-
	ENSMUSG00000052595	A1cf	0.0114654	0.0295354	0.775577	0.564311	0	e	protein_coding	chr19:31868760-31949406	+
	ENSMUSG00000087612	A230005M16Rik	0.720853	1.71688	0.0538388	0.137492	0	b	antisense	chr2:25705849-25709716	-
	ENSMUSG00000089633	A230009B12Rik	0.0700267	0.142452	0.982881	3.19097	0	e	antisense	chr17:10456215-10493055	+
	ENSMUSG00000096960	A230028O05Rik	0.031575	0.0847123	0.0306753	0.100472	0.0701169	g	lincRNA	chr16:25059638-25069058	+
	ENSMUSG00000034560	A230046K03Rik	31.6989	29.3099	5.83827	5.36049	0.468348	a	protein_coding	chr10:83543940-83596469	+
	ENSMUSG00000038884	A230050P20Rik	5.26858	5.08167	0.103302	0.128101	0	a	protein_coding	chr9:20868641-20874307	+
	ENSMUSG00000020887	A230052G05Rik	0.0712555	0.189631	0	0.0196282	0	b	protein_coding	chr8:70863126-70865428	+
	ENSMUSG00000087178	A230056P14Rik	3.65824	4.82269	3.56414	1.28384	0	d	processed_transcript	chr7:55962530-55980868	+
	ENSMUSG00000087627	A230059L01Rik	0.0308778	0.0589618	0	0.30223	0	g	processed_transcript	chr1:146802964-146806022	-
	ENSMUSG00000097692	A230060F14Rik	4.18476	5.22074	5.94101	1.88148	0.358675	c	antisense	chr10:86021779-86022325	-
	ENSMUSG00000087075	A230065H16Rik	3.10809	2.03618	0.0212378	0.268988	0	b	protein_coding	chr12:111406808-111412077	+
	ENSMUSG00000086877	A230072C01Rik	3.33577	4.16094	0.0814729	0.491478	0	b	processed_transcript	chrX:20961683-20986737	+
	ENSMUSG00000084771	A230072E10Rik	1.42939	1.22764	0.178929	0.193095	0.0626476	a	antisense	chrX:151291973-151344846	-
	ENSMUSG00000055818	A230083G16Rik	0.671136	0.935256	0	0.257221	0.197615	b	protein_coding	chr6:124916862-124925844	+
	ENSMUSG00000085482	A230083N12Rik	0.456183	0.640531	6.38773	2.24654	0.342372	e	antisense	chr4:74250323-74251714	-
	ENSMUSG00000097381	A230087F16Rik	3.55393	3.21837	0.217712	0.316497	0.136662	b	lincRNA	chr12:111284761-111293988	+
	ENSMUSG00000087026	A230103J11Rik	8.68961	8.51668	19.4016	9.81001	214.116	f	processed_transcript	chr8:85053159-85060460	-
	ENSMUSG00000097292	A230107N01Rik	0.444797	0.343586	0.205247	0.802477	0	b	antisense	chr13:84219580-84222175	-
	ENSMUSG00000087125	A230108P19Rik	0.461985	0.61928	1.85221	0.799545	0	d	antisense	chr2:6193250-6321611	+
	ENSMUSG00000030111	A2m	0.237146	0.182635	0.0880798	2.12942	0	g	protein_coding	chr6:121636172-121679237	+
	ENSMUSG00000097915	A330009N23Rik	0.807734	0.516434	0.060708	0.0640459	0	b	lincRNA	chr15:101221195-101224121	-
	ENSMUSG00000073388	A330017A19Rik	0.874433	0.674382	0.0239166	0.0670506	0	b	protein_coding	chr17:46889215-46890405	-
	ENSMUSG00000096929	A330023F24Rik	0.969886	0.864829	0.137681	1.04214	0.188365	b	lincRNA	chr1:194976374-195037908	+
	ENSMUSG00000097591	A330032B11Rik	0.439495	0.495068	0.067309	2.70628	0.102051	g	lincRNA	chr19:37173842-37196541	+
	ENSMUSG00000097622	A330033J07Rik	0.783653	0.188688	1.08269	0.0874469	0	c	lincRNA	chr13:48044230-48262623	-
	ENSMUSG00000085615	A330035P11Rik	1.09464	1.33114	1.79019	3.81664	0.672557	e	processed_transcript	chr14:122103429-122106974	-
	ENSMUSG00000086213	A330040F15Rik	0.544059	0.399599	0	0	0.177067	a	processed_transcript	chr19:12585867-12596566	-
	ENSMUSG00000087466	A330041J22Rik	2.16204	5.57826	37.6496	18.8011	0.604434	e	antisense	chr9:86695541-86699834	+
	ENSMUSG00000086044	A330043C09Rik	0.703649	0.614383	0.670004	0.352378	0.19409	c	lincRNA	chr2:75147117-75177658	-
	ENSMUSG00000097868	A330069E16Rik	2.94319	4.31714	1.13241	0.462207	0	c	lincRNA	chr2:91237145-91238352	+
	ENSMUSG00000052014	A330070K13Rik	0	0.0165584	0.0975355	1.79731	0	g	protein_coding	chr5:130378777-130384631	-
	ENSMUSG00000097960	A330074K22Rik	0.224778	0.25991	0.0112119	0.1723	1.41625	b	lincRNA	chr8:120204433-120228230	-
	ENSMUSG00000097225	A330076H08Rik	1.11495	1.08246	0.0217273	0.0587669	0	b	lincRNA	chr7:61930912-61982356	-
	ENSMUSG00000098284	A330093E20Rik	0.301028	0.317639	0.0234671	0.188972	0.413856	g	antisense	chr18:45683486-45896509	-
	ENSMUSG00000086363	A330102I10Rik	0.604744	0.56593	0.0160614	0.0192417	0	b	lincRNA	chr13:29014398-29040336	+
	ENSMUSG00000028794	A3galt2	0.188851	0.232482	0.0242048	0.0315355	0	b	protein_coding	chr4:128755363-128769298	+
	ENSMUSG00000047613	A430005L14Rik	17.3687	19.693	37.5409	19.1935	3.28077	d	protein_coding	chr4:153957236-153961925	+
	ENSMUSG00000085315	A430018G15Rik	3.52483	2.83111	2.42019	1.43579	0.228647	c	processed_transcript	chr2:52425011-52434885	+
	ENSMUSG00000056014	A430033K04Rik	3.03948	4.6191	0.160197	0.303322	0.100429	b	protein_coding	chr5:138622858-138648903	+
	ENSMUSG00000097353	A430046D13Rik	1.31478	1.79504	11.7901	2.23636	0.196131	d	lincRNA	chr10:128499363-128504242	+
	ENSMUSG00000090564	A430057M04Rik	0.273949	0.402029	0.120503	0.040337	0	c	processed_transcript	chr14:21847577-21856926	+
	ENSMUSG00000074497	A430078G23Rik	0.371317	0.516254	0.0531215	0.0300071	0.132188	b	protein_coding	chr8:3353414-3390295	+
	ENSMUSG00000045838	A430105I19Rik	0.800198	0.986159	0.0818093	0.127149	0.0409786	b	protein_coding	chr2:118754157-118762661	-
	ENSMUSG00000097784	A430105J06Rik	2.4857	1.67137	1.22584	0.715038	0	d	lincRNA	chr1:186749395-186752921	+
	ENSMUSG00000098206	A430106G13Rik	0.212855	0.228062	0.0876533	2.24337	0	g	lincRNA	chr1:137966530-137969918	+
	ENSMUSG00000086851	A430108G06Rik	0.405132	0.609422	1.53507	2.75308	0	e	processed_transcript	chr11:53564687-53567313	-
	ENSMUSG00000054135	A430110L20Rik	1.22793	0.786404	0.0725857	0.112097	0	b	lincRNA	chr1:181225985-181228498	+
	ENSMUSG00000047878	A4galt	4.9664	3.14469	1.04732	0.353594	0	c	protein_coding	chr15:83226725-83251774	-
	ENSMUSG00000085797	A530010F05Rik	0.585618	0.516663	0	0	0	a	antisense	chr2:125274563-125277172	+
	ENSMUSG00000097124	A530020G20Rik	1.08689	5.89154	0.045654	0.0153311	0	a	lincRNA	chr3:121531610-121535438	+
	ENSMUSG00000021510	A530054K11Rik	10.3259	11.743	0.787137	0.160186	0.0375381	c	protein_coding	chr13:67617000-67637791	-
	ENSMUSG00000043939	A530064D06Rik	0.535838	0.155497	0.00729389	0.00573377	0	a	protein_coding	chr17:48151895-48167270	-
	ENSMUSG00000085112	A530072M11Rik	1.27265	0.906027	0.039571	0.159793	0	b	processed_transcript	chr4:16164109-16266225	+
	ENSMUSG00000086124	A530076I17Rik	0.0313207	0.073083	0.0234978	0.553004	0	g	lincRNA	chr14:45666622-45668498	-
	ENSMUSG00000097322	A530083I20Rik	1.78198	2.20983	3.88129	0.886126	0.184403	c	lincRNA	chr9:122885079-122903184	-
	ENSMUSG00000090863	A530084C06Rik	0.167567	0.169416	0.666566	0.180925	0	d	protein_coding	chr13:31556133-31559333	-
	ENSMUSG00000052760	A630001G21Rik	1.92978	0.26105	0.0522542	0.120189	0.0722911	a	protein_coding	chr1:85717082-85778643	-
	ENSMUSG00000075395	A630010A05Rik	0	0	3.62307	4.51926	0.698703	f	protein_coding	chr16:14562315-14621300	+
	ENSMUSG00000055110	A630012P03Rik	0.399239	0.275242	0	0	0	a	antisense	chrX:52575842-52619047	+
	ENSMUSG00000086395	A630014C17Rik	0.3551	0.540032	0.155274	0.411855	0	b	antisense	chr11:52276054-52286179	+
	ENSMUSG00000095493	A630023A22Rik	1.28539	0.801305	0.651299	16.9633	2.79346	g	protein_coding	chr14:34051131-34102754	-
	ENSMUSG00000087470	A630031M04Rik	0.0489599	0.0524771	0.362235	0.2048	0	e	lincRNA	chr4:127545100-127570502	+
	ENSMUSG00000054293	A630033H20Rik	0.723849	0.199674	0.0125886	0.0359944	0.0565185	b	protein_coding	chrX:107148926-107173661	+
	ENSMUSG00000086725	A630052C17Rik	7.1935	9.64319	15.772	8.35712	0.266686	d	processed_transcript	chr11:29170908-29173558	-
	ENSMUSG00000097065	A630075F10Rik	0.342166	0.321736	0.00729389	0.00573377	0	a	lincRNA	chr2:170061239-170070671	-
	ENSMUSG00000094840	A630081J09Rik	0.162639	0.149362	0.00715919	0.33044	0	b	protein_coding	chr5:137208812-137212389	-
	ENSMUSG00000070313	A630095E13Rik	0.00896896	0.0141929	0.0522587	0.919073	0	g	protein_coding	chr9:36635753-36643376	-
	ENSMUSG00000096094	A630095N17Rik	0.112678	0.150306	0.237097	8.29572	0.510656	g	protein_coding	chr1:75220094-75232093	-
	ENSMUSG00000084846	A730011C13Rik	7.34388	6.90863	0.835017	1.75097	0.175324	a	processed_transcript	chr3:94994409-94997350	-
	ENSMUSG00000047384	A730013G03Rik	0.465503	0.935822	0.0184335	0.0937713	0	b	TEC	chr1:192833168-192834719	-
	ENSMUSG00000050875	A730017C20Rik	0.455395	0.285172	0.132893	0.0605742	0	c	protein_coding	chr18:59062247-59076962	+
	ENSMUSG00000085566	A730017L22Rik	2.11211	2.68988	0.560207	0.48022	0.0651485	a	processed_transcript	chr2:130873058-130906396	-
	ENSMUSG00000085649	A730032A03Rik	0.161195	0.93578	0.186248	0.156657	0.0909598	a	antisense	chr2:164177583-164196564	+
	ENSMUSG00000045238	A730035I17Rik	0	0.0138484	1.75087	3.28231	0	e	pseudogene	chr5:98185295-98185984	-
	ENSMUSG00000048636	A730049H05Rik	2.33088	2.04647	0.0833561	0.0815952	0	a	protein_coding	chr6:92816477-92847174	+
	ENSMUSG00000097756	A730056A06Rik	0.45664	0.206608	0.508559	0.761675	0.0735398	e	lincRNA	chr7:73314002-73375739	-
	ENSMUSG00000053588	A730061H03Rik	1.12819	1.20574	1.23699	0.336528	0.421154	c	protein_coding	chr14:55559941-55560406	-
	ENSMUSG00000096923	A730071L15Rik	2.85032	2.58799	2.27208	1.4002	0.121261	c	protein_coding	chr11:6200028-6201643	+
	ENSMUSG00000086693	A730081D07Rik	1.47932	0.742014	0.384625	0.278179	0.108557	c	processed_transcript	chr13:40956413-41001151	-
	ENSMUSG00000093598	A730085K08Rik	2.45464	2.76338	3.96515	2.88732	0	d	processed_transcript	chr9:122380574-122398801	-
	ENSMUSG00000086552	A730090H04Rik	0.579378	0.182874	0.017192	0.0131915	0	b	antisense	chr11:95145052-95159047	+
	ENSMUSG00000090120	A730090N16Rik	0.557875	0.345854	19.587	2.12549	0.624678	e	antisense	chr3:65324775-65349429	-
	ENSMUSG00000053181	A830005F24Rik	3.94021	1.54921	0.0362096	0.399535	0	b	protein_coding	chr13:48513569-48514859	+
	ENSMUSG00000044060	A830010M20Rik	3.3407	3.04234	5.86552	2.33387	0.257482	d	protein_coding	chr5:107497377-107580596	+
	ENSMUSG00000085996	A830012C17Rik	2.2638	0.821979	4.08711	7.92934	0.470478	e	processed_transcript	chr4:4138320-4188703	+
	ENSMUSG00000057715	A830018L16Rik	0.035855	0.0280657	0.406125	0.108592	0.0428808	e	protein_coding	chr1:11414104-11975901	+
	ENSMUSG00000059706	A830035A12Rik	1.53998	0.449176	1.64187	0.811511	0	d	processed_transcript	chr11:107531756-107548373	-
	ENSMUSG00000084890	A830036E02Rik	0.386424	0.279057	0	0.0206748	0	b	antisense	chr11:99416955-99425497	+
	ENSMUSG00000097413	A830052D11Rik	0.735118	0.800612	0.0381705	0.00970682	0	a	lincRNA	chr18:32359056-32378284	-
	ENSMUSG00000091890	A830073O21Rik	0.492835	0.670998	0.082576	0.167161	0.0967094	b	protein_coding	chr7:73738892-73740917	-
	ENSMUSG00000044150	A830080D01Rik	30.8238	32.517	0.551404	3.78676	0.0804422	a	protein_coding	chrX:159526687-159593081	+
	ENSMUSG00000087143	A830082K12Rik	0.11377	0.0547858	0.00169027	0.0640227	0	b	antisense	chr13:78198016-78279391	+
	ENSMUSG00000087132	A930001C03Rik	0.658322	0.773823	0.0769093	0.642267	0.195056	b	processed_transcript	chr19:4439002-4448332	+
	ENSMUSG00000045506	A930002H24Rik	1.77556	1.98091	3.96992	1.78018	0	d	protein_coding	chr17:63863299-63863791	-
	ENSMUSG00000054057	A930004D18Rik	0.527674	0.529603	0.0505715	0.00695762	0.0579741	a	protein_coding	chr2:18025192-18037737	-
	ENSMUSG00000054426	A930005H10Rik	1.5534	1.95596	3.48898	1.11363	0.633775	d	processed_transcript	chr3:115887821-115888130	-
	ENSMUSG00000084866	A930006K02Rik	4.00657	1.75223	3.77142	2.10929	1.00947	g	processed_transcript	chr16:91465103-91470121	+
	ENSMUSG00000097855	A930007I19Rik	0.452024	0.372428	1.1542	0.467472	0.0451132	d	lincRNA	chr19:29486354-29523159	-
	ENSMUSG00000089809	A930011G23Rik	1.1285	0.264629	0.0285789	0.481814	0.0373164	b	protein_coding	chr5:99297243-99729065	-
	ENSMUSG00000097610	A930012L18Rik	0.942827	0.575273	0.0470702	0.0330724	0	b	lincRNA	chr18:44661664-44676271	+
	ENSMUSG00000092368	A930015D03Rik	0.699397	0.59154	0.0508521	0.0709381	0	b	antisense	chr17:35994452-36038435	+
	ENSMUSG00000025727	A930017K11Rik	0.264097	0.254717	0	0.0301764	0.0771314	b	protein_coding	chr17:25946386-25952565	-
	ENSMUSG00000032671	A930018P22Rik	0.369746	0.435693	4.13231	35.7186	3.09717	f	protein_coding	chr2:104122768-104124749	+
	ENSMUSG00000085958	A930019D19Rik	2.08399	0.884594	0.634237	0.817859	0	d	antisense	chr2:146259285-146267160	+
	ENSMUSG00000056735	A930024E05Rik	1.47676	0.507128	0.374589	9.6377	0.206579	g	processed_transcript	chr5:122989353-122998345	+
	ENSMUSG00000097566	A930024N18Rik	0.119453	0.187168	0.0250589	0.535868	0.0495162	g	lincRNA	chr17:15374999-15379475	+
	ENSMUSG00000096988	A930029G22Rik	1.3442	1.42958	0.593048	0.234568	0.114524	c	lincRNA	chr17:69416659-69439304	-
	ENSMUSG00000090622	A930033H14Rik	1.1509	2.84984	0.698721	0.369248	0	c	protein_coding	chr10:69209761-69213098	-
	ENSMUSG00000052241	A930035D04Rik	3.29089	3.91121	6.78294	4.97372	1.80328	e	pseudogene	chr6:47453775-47454320	-
	ENSMUSG00000097310	A930038B10Rik	0.213776	0.145012	0.963094	0.244026	0.063316	d	lincRNA	chr14:34759401-34770553	+
	ENSMUSG00000078493	A930039A15Rik	4.34072	5.15735	0.306119	0.333241	0	a	NA	chr1:153905300-153916910	+
	ENSMUSG00000085900	A930041C12Rik	3.95557	4.05466	0.290622	0.206644	0	c	antisense	chr5:107630249-107633850	-
	ENSMUSG00000045339	A930104D05Rik	0.349238	0.443418	0.0143413	0	0	a	lincRNA	chr2:118270232-118276169	-
	ENSMUSG00000084381	AA413626	1.5066	1.73221	0.235856	0.157046	0	b	processed_pseudogene	chr11:4918509-4919003	+
	ENSMUSG00000083307	AA414768	1.76293	1.86251	0.618013	0.27462	0.311594	c	processed_pseudogene	chrX:12936871-12938128	+
	ENSMUSG00000093483	AA465934	4.0918	6.44967	0.258064	0.345988	0	c	processed_transcript	chr11:83291698-83294632	+
	ENSMUSG00000033213	AA467197	1.14389	0.958608	227.945	141.615	3.09301	f	protein_coding	chr2:122636985-122641191	+
	ENSMUSG00000096687	AA474331	5.04691	5.86048	0.653545	0.963694	0	c	protein_coding	chr10:39890017-39899238	-
	ENSMUSG00000097345	AA543186	1.16774	1.58505	6.46249	0.927473	0.11547	d	lincRNA	chr2:25327449-25332571	-
	ENSMUSG00000092125	AA543401	0.723466	0.771997	0.0225298	0.113472	0	b	processed_pseudogene	chr9:107192792-107194061	+
	ENSMUSG00000042510	AA986860	0.480182	0.565378	0.224187	2.1119	0	g	protein_coding	chr1:130731975-130744621	+
	ENSMUSG00000058093	AA987161	21.3305	22.5705	2.41604	0.614955	0.0402873	c	protein_coding	chr13:67589442-67609707	-
	ENSMUSG00000036678	Aaas	36.461	31.5259	6.85952	5.31741	0.107839	c	protein_coding	chr15:102338246-102350759	-
	ENSMUSG00000029482	Aacs	11.0717	9.41317	7.93196	1.91622	0.160172	c	protein_coding	chr5:125475813-125517412	+
	ENSMUSG00000078507	Aadacl3	0.0314804	0.0185383	0.0800937	0.751497	0	g	protein_coding	chr4:144453770-144463756	-
	ENSMUSG00000057228	Aadat	0.061248	0.077218	0	0.244708	0.110021	g	protein_coding	chr8:60506123-60545677	+
	ENSMUSG00000037257	Aagab	27.5349	28.0793	13.6263	3.6019	0.753217	c	protein_coding	chr9:63602654-63641889	+
	ENSMUSG00000057230	Aak1	3.4768	3.58574	1.12345	2.63357	0.355119	b	protein_coding	chr6:86849516-86991864	+
	ENSMUSG00000035642	Aamdc	9.00754	15.7653	8.78831	11.0061	1.81892	b	protein_coding	chr7:97550330-97579497	-
	ENSMUSG00000006299	Aamp	102.512	74.0269	220.406	178.982	13.1275	e	protein_coding	chr1:74279839-74284738	-
	ENSMUSG00000020804	Aanat	0.407007	0.495901	0.034953	0.0803453	0	b	protein_coding	chr11:116586431-116597680	+
	ENSMUSG00000027628	Aar2	12.5797	12.7772	15.3437	7.33859	0.48756	d	protein_coding	chr2:156547583-156568972	+
	ENSMUSG00000068522	Aard	17.23	27.9269	5.56781	1.60408	0	c	protein_coding	chr15:52040106-52045722	+
	ENSMUSG00000031960	Aars	19.3169	17.5561	18.9931	10.2752	3.60785	c	protein_coding	chr8:111033143-111057664	+
	ENSMUSG00000023938	Aars2	3.73261	4.62162	15.2523	8.71626	2.80769	e	protein_coding	chr17:45506840-45520842	+
	ENSMUSG00000075528	Aarsd1	13.3636	15.6848	7.15603	4.43964	0.490613	c	protein_coding	chr11:101406838-101417615	-
	ENSMUSG00000055923	Aasdh	6.14808	6.49864	2.79869	1.2934	0	c	protein_coding	chr5:76873658-76905514	-
	ENSMUSG00000025894	Aasdhppt	16.9314	20.2105	33.6018	11.2789	0.614121	d	protein_coding	chr9:4294792-4309494	-
	ENSMUSG00000029695	Aass	0.376887	0.532533	0.324482	0.124804	0.102613	c	protein_coding	chr6:23072172-23132986	-
	ENSMUSG00000046109	AB041806	0.186778	0.106653	0	0	0	a	protein_coding	chr4:138395197-138397714	+
	ENSMUSG00000057191	AB124611	4.99426	0.892613	1.01615	3.8197	0.947378	b	protein_coding	chr9:21526175-21545333	+
	ENSMUSG00000057880	Abat	4.00914	5.81589	1.27225	0.442834	0.0758273	c	protein_coding	chr16:8513428-8621568	+
	ENSMUSG00000015243	Abca1	87.8983	81.722	4.86844	1.54986	0.302363	c	protein_coding	chr4:53030786-53159895	-
	ENSMUSG00000050296	Abca12	0.0934517	0.111651	0.435046	1.95101	0	e	protein_coding	chr1:71243089-71414910	-
	ENSMUSG00000004668	Abca13	0.336875	0.121693	0.0193904	0.126304	0.0595338	b	protein_coding	chr11:9191941-9684259	+
	ENSMUSG00000062017	Abca14	0.00376251	0.00358869	56.7544	41.7869	0.929866	f	protein_coding	chr7:120203960-120325352	+
	ENSMUSG00000054746	Abca15	0.367084	0.148885	26.2147	15.637	0.393533	f	protein_coding	chr7:120328683-120407687	+
	ENSMUSG00000051900	Abca16	2.02853	1.93666	31.3543	23.8723	0.43842	e	protein_coding	chr7:120409646-120544813	+
	ENSMUSG00000035435	Abca17	1.72243	1.40256	25.2316	15.3461	0.331489	e	protein_coding	chr17:24264258-24351029	-
	ENSMUSG00000026944	Abca2	10.3802	10.0758	0.399036	3.08688	0.516224	b	protein_coding	chr2:25428702-25448540	+
	ENSMUSG00000024130	Abca3	7.28946	5.66691	0.540374	1.02577	0.690114	b	protein_coding	chr17:24351949-24410201	+
	ENSMUSG00000028125	Abca4	0.141281	0.162369	0.0498909	0.0471955	0	c	protein_coding	chr3:122044442-122180061	+
	ENSMUSG00000018800	Abca5	3.49082	4.43155	7.06144	3.97103	0.496569	d	protein_coding	chr11:110269368-110337716	-
	ENSMUSG00000044749	Abca6	2.38681	1.40675	0.648014	0.671733	0.145118	c	protein_coding	chr11:110176819-110251776	-
	ENSMUSG00000035722	Abca7	5.44586	3.29133	0.215172	0.639708	0.116017	a	protein_coding	chr10:79996493-80015572	+
	ENSMUSG00000041828	Abca8a	1.3601	0.439597	0.207275	0.896164	0.0936718	g	protein_coding	chr11:110025633-110095978	-
	ENSMUSG00000020620	Abca8b	1.16059	1.22703	0.0874964	0.185983	0.0263824	b	protein_coding	chr11:109932189-109995845	-
	ENSMUSG00000041797	Abca9	11.9212	0.692975	0.266551	4.56587	0.511005	b	protein_coding	chr11:110100748-110168196	-
	ENSMUSG00000031974	Abcb10	6.34231	6.22333	1.36648	1.03185	0.0909598	c	protein_coding	chr8:123952458-123983122	-
	ENSMUSG00000027048	Abcb11	0.0551126	0.0236538	0.126145	1.98861	0.0380561	g	protein_coding	chr2:69238281-69342616	-
	ENSMUSG00000040584	Abcb1a	0.230487	0.559957	2.37215	1.15394	0	e	protein_coding	chr5:8660076-8748575	+
	ENSMUSG00000028970	Abcb1b	1.79905	1.22094	0.0287534	0.109685	0	b	protein_coding	chr5:8798146-8866314	+
	ENSMUSG00000042476	Abcb4	0.5769	0.575974	1.07507	0.847954	0.0480698	d	protein_coding	chr5:8893720-8959225	+
	ENSMUSG00000072791	Abcb5	3.59854	2.35014	0.022616	0.0433213	1.92347	a	protein_coding	chr12:118867823-118966421	-
	ENSMUSG00000026198	Abcb6	18.3477	10.484	12.8912	5.96967	0.405306	c	protein_coding	chr1:75171716-75180392	-
	ENSMUSG00000031333	Abcb7	11.071	12.6653	0.352825	0.999024	0.0994936	a	protein_coding	chrX:104280656-104413856	-
	ENSMUSG00000028973	Abcb8	8.45335	8.07927	10.3121	1.48316	0.0413244	c	protein_coding	chr5:24393662-24410054	+
	ENSMUSG00000029408	Abcb9	0.552185	0.922518	3.57336	4.21476	0.370329	e	protein_coding	chr5:124061529-124095798	-
	ENSMUSG00000023088	Abcc1	14.1088	10.3595	1.66612	0.712598	0.0316734	c	protein_coding	chr16:14361557-14475737	+
	ENSMUSG00000032842	Abcc10	1.30127	1.5627	0.232711	0.463453	0.0856928	a	protein_coding	chr17:46303220-46328352	-
	ENSMUSG00000036872	Abcc12	0.0492406	0.0390891	32.5148	16.5215	1.23668	f	protein_coding	chr8:86482259-86580686	-
	ENSMUSG00000025194	Abcc2	0.0759378	0.1882	0.0703946	0.223476	0	b	protein_coding	chr19:43782191-43837951	+
	ENSMUSG00000020865	Abcc3	4.48061	0.533196	15.5904	10.6394	0.687387	e	protein_coding	chr11:94343294-94392997	-
	ENSMUSG00000032849	Abcc4	9.87675	9.04594	0.64332	1.22506	0.0341834	a	protein_coding	chr14:118482691-118706219	-
	ENSMUSG00000022822	Abcc5	14.1316	14.5468	0.738024	1.00011	0.0924455	a	protein_coding	chr16:20331302-20426394	-
	ENSMUSG00000040136	Abcc8	5.60983	5.77115	0.0376114	0.117149	0	b	protein_coding	chr7:46104522-46180033	-
	ENSMUSG00000030249	Abcc9	3.21967	0.975419	0.332326	0.418872	0.155879	a	protein_coding	chr6:142587861-142702274	-
	ENSMUSG00000031378	Abcd1	2.83994	1.42248	0.268998	4.32687	0.934335	g	protein_coding	chrX:73716596-73738534	+
	ENSMUSG00000055782	Abcd2	4.24342	1.4044	0.391483	0.114784	0	c	protein_coding	chr15:91145883-91191807	-
	ENSMUSG00000028127	Abcd3	15.2864	16.9788	2.04796	1.40713	0.335254	a	protein_coding	chr3:121758908-121815302	-
	ENSMUSG00000021240	Abcd4	3.08202	2.2912	0.0664425	0.137229	0	b	protein_coding	chr12:84602530-84617466	-
	ENSMUSG00000058355	Abce1	65.9541	107.852	23.1644	35.2304	1.54081	a	protein_coding	chr8:79683441-79711740	-
	ENSMUSG00000028953	Abcf2	93.5965	93.7079	89.8299	92.5985	4.49062	d	protein_coding	chr5:24565340-24577467	-
	ENSMUSG00000003234	Abcf3	27.8943	25.8486	23.2457	31.5737	1.70676	d	protein_coding	chr16:20548576-20561379	+
	ENSMUSG00000024030	Abcg1	12.8692	4.0808	0.149955	0.346805	0.0481644	b	protein_coding	chr17:31057697-31115777	+
	ENSMUSG00000029802	Abcg2	10.4714	12.2575	2.50195	12.1775	5.2621	b	protein_coding	chr6:58584522-58692869	+
	ENSMUSG00000029299	Abcg3	4.65016	0.051547	0.0115172	0.231856	0.220661	b	protein_coding	chr5:104935056-104982718	-
	ENSMUSG00000032131	Abcg4	0.307341	0.638713	0.00535529	0.025967	0	b	protein_coding	chr9:44273187-44288615	-
	ENSMUSG00000040505	Abcg5	0.0761576	0.144018	0.041702	0.127735	0	g	protein_coding	chr17:84658233-84683011	-
	ENSMUSG00000024254	Abcg8	0.125274	0.0835889	2.2111	0.872294	0.052237	e	protein_coding	chr17:84676301-84700333	+
	ENSMUSG00000006638	Abhd1	10.7845	9.47422	1.22914	0.77583	0.111397	a	processed_transcript	chr5:30950065-30955091	+
	ENSMUSG00000040532	Abhd11	16.641	19.558	22.7304	7.61646	1.80328	c	protein_coding	chr5:135009151-135012175	+
	ENSMUSG00000085042	Abhd11os	4.60509	5.68603	0.769182	0.452082	0.279367	a	antisense	chr5:135012113-135013253	-
	ENSMUSG00000090121	Abhd12b	0.24419	0.277688	0.00752757	0.080796	0.0496921	a	protein_coding	chr12:70154141-70183887	+
	ENSMUSG00000040396	Abhd13	13.5086	14.6209	2.93303	1.3089	0.113178	c	protein_coding	chr8:9977706-9992155	+
	ENSMUSG00000042210	Abhd14a	11.4846	8.23625	16.9735	15.6826	3.41417	e	protein_coding	chr9:106440050-106447678	-
	ENSMUSG00000042073	Abhd14b	3.036	4.46118	2.21343	1.27958	1.99562	c	protein_coding	chr9:106448639-106452915	+
	ENSMUSG00000007036	Abhd16a	13.7219	12.8855	18.9347	9.4077	0.547369	d	protein_coding	chr17:35089262-35102987	+
	ENSMUSG00000055882	Abhd16b	0.295611	0.290895	0.367547	13.7502	0.551652	g	protein_coding	chr2:181493205-181494980	+
	ENSMUSG00000003346	Abhd17a	25.3848	26.662	64.8494	37.2913	3.32377	e	protein_coding	chr10:80583648-80590341	-
	ENSMUSG00000047368	Abhd17b	9.18156	8.66991	89.613	114.629	2.1364	e	protein_coding	chr19:21653308-21685637	+
	ENSMUSG00000038459	Abhd17c	15.3701	14.4548	5.23023	3.33384	0.162183	c	protein_coding	chr7:84109355-84151893	-
	ENSMUSG00000039202	Abhd2	11.4449	11.9293	4.53508	15.4919	1.46354	b	protein_coding	chr7:79273200-79365508	+
	ENSMUSG00000002475	Abhd3	10.366	10.2145	4.41408	1.8208	0	c	protein_coding	chr18:10644410-10706771	-
	ENSMUSG00000040997	Abhd4	16.7831	28.8029	16.4112	54.1351	2.92081	g	protein_coding	chr14:54254128-54269169	+
	ENSMUSG00000032540	Abhd5	10.9389	11.7126	19.3585	53.5733	1.08257	e	protein_coding	chr9:122351607-122381524	+
	ENSMUSG00000025277	Abhd6	7.06375	6.39933	0.795555	3.12917	0.181582	b	protein_coding	chr14:8002901-8056555	+
	ENSMUSG00000007950	Abhd8	2.48502	4.38001	40.7496	23.2555	4.04499	e	protein_coding	chr8:71456699-71463657	-
	ENSMUSG00000058835	Abi1	35.8524	39.7702	4.59836	3.46052	0.388565	c	protein_coding	chr2:22940072-23040241	-
	ENSMUSG00000018381	Abi3	1.49777	2.08867	0.393857	4.68215	6.83754	g	protein_coding	chr11:95830073-95842476	-
	ENSMUSG00000035258	Abi3bp	4.99639	7.50855	0.317855	0.166756	0.206797	a	protein_coding	chr16:56477845-56690128	+
	ENSMUSG00000026842	Abl1	10.183	8.9877	1.64473	4.94881	1.18218	b	protein_coding	chr2:31688375-31804227	+
	ENSMUSG00000026596	Abl2	25.3701	17.9616	3.73443	2.78579	0.348921	c	protein_coding	chr1:156558785-156649568	+
	ENSMUSG00000025085	Ablim1	2.11752	1.56036	0.270169	0.276197	0.0983362	a	protein_coding	chr19:57032732-57314919	-
	ENSMUSG00000029095	Ablim2	0.361519	0.932494	0.0279481	0.0515695	0.11116	a	protein_coding	chr5:35757879-35884973	+
	ENSMUSG00000032735	Ablim3	0.693737	0.472858	1.51741	1.3143	0.25768	e	protein_coding	chr18:61799394-61911852	-
	ENSMUSG00000015787	Abo	0.427615	0.789979	1.20638	0.302021	0.101998	d	protein_coding	chr2:26842502-26864979	-
	ENSMUSG00000017631	Abr	12.1886	6.10506	0.68544	0.700191	0.100635	a	protein_coding	chr11:76416733-76622314	-
	ENSMUSG00000042895	Abra	0.482877	0.507956	0.00791896	0.176674	0	b	protein_coding	chr15:41865292-41869720	-
	ENSMUSG00000078453	Abracl	13.1207	12.5801	0.917082	0.493223	0.485345	a	protein_coding	chr10:18011262-18023252	-
	ENSMUSG00000036376	Abt1	28.5836	29.4168	9.2465	4.98092	0.306473	c	protein_coding	chr13:23421538-23423866	-
	ENSMUSG00000030083	Abtb1	20.2255	13.9745	7.95285	4.03361	1.45913	c	protein_coding	chr6:88835914-88841935	-
	ENSMUSG00000032724	Abtb2	4.64612	3.75545	0.573132	1.27119	0	b	protein_coding	chr2:103566309-103718423	+
	ENSMUSG00000095556	AC163993.1	0.390724	0.312389	0.0858167	0.26087	0.0742367	b	NA	chr19:28893041-28911879	-
	ENSMUSG00000036138	Acaa1a	5.96957	6.16603	1.97548	0.574857	0.31057	c	protein_coding	chr9:119339675-119350299	+
	ENSMUSG00000036880	Acaa2	40.57	95.9742	13.9025	1.57417	0.387795	c	protein_coding	chr18:74779196-74806207	+
	ENSMUSG00000020532	Acaca	9.13905	8.25182	1.72236	5.76878	0.206756	b	protein_coding	chr11:84129671-84401651	+
	ENSMUSG00000042010	Acacb	1.79846	1.53996	0.231166	0.279535	0.162655	a	protein_coding	chr5:114146534-114250761	+
	ENSMUSG00000090150	Acad11	12.471	10.8469	12.6891	4.69758	1.33537	c	protein_coding	chr9:104040661-104127463	+
	ENSMUSG00000042647	Acad12	1.81578	1.43654	0.24587	0.171817	0.0391125	a	protein_coding	chr5:121598283-121618938	-
	ENSMUSG00000031969	Acad8	5.95801	13.7406	3.12311	0.83047	0.141808	c	protein_coding	chr9:26974134-26999566	-
	ENSMUSG00000027710	Acad9	6.80045	8.32332	2.66385	0.86838	0.0705887	c	protein_coding	chr3:36065978-36094944	+
	ENSMUSG00000026003	Acadl	13.8406	26.4632	2.69439	1.09349	0.390696	c	protein_coding	chr1:66830838-66863277	-
	ENSMUSG00000062908	Acadm	23.1469	33.853	3.01337	0.970007	0.46755	c	protein_coding	chr3:153922356-153944632	-
	ENSMUSG00000029545	Acads	10.2885	11.9647	1.60168	0.454319	0.0863096	c	protein_coding	chr5:115110298-115119346	-
	ENSMUSG00000030861	Acadsb	10.8977	17.8682	4.15617	4.89769	0.656582	c	protein_coding	chr7:131410600-131446211	+
	ENSMUSG00000018574	Acadvl	29.1895	43.5796	10.0274	3.42746	0.437461	c	protein_coding	chr11:70010182-70015411	-
	ENSMUSG00000030607	Acan	1.30461	1.54032	0.0555279	0.142257	0	a	protein_coding	chr7:79053482-79115099	+
	ENSMUSG00000001588	Acap1	0.917677	0.493309	0.0753289	1.48608	0.883232	g	protein_coding	chr11:69881566-69895539	-
	ENSMUSG00000049076	Acap2	22.2142	9.84542	4.63887	1.274	0.693707	c	protein_coding	chr16:31092412-31201238	-
	ENSMUSG00000029033	Acap3	5.4297	6.19132	0.925226	1.55081	0.072978	a	protein_coding	chr4:155891821-155907251	+
	ENSMUSG00000032047	Acat1	33.407	51.5198	11.3227	2.74337	0.208448	c	protein_coding	chr9:53580521-53610382	-
	ENSMUSG00000023832	Acat2	15.2448	19.344	3.27317	1.27397	0.230939	c	protein_coding	chr17:12942889-12960747	-
	ENSMUSG00000062480	Acat3	58.9366	63.0165	481.403	289.502	4.42616	e	protein_coding	chr17:12923832-12940402	-
	ENSMUSG00000026499	Acbd3	28.1806	28.1614	3.93045	13.5201	1.86242	b	protein_coding	chr1:180726042-180754203	+
	ENSMUSG00000056938	Acbd4	1.88619	2.09427	0.209501	0.216245	0.133358	a	protein_coding	chr11:103101681-103112200	+
	ENSMUSG00000033701	Acbd6	13.0069	15.5778	75.016	48.3112	3.34397	e	protein_coding	chr1:155558119-155687233	+
	ENSMUSG00000040272	Accs	0.999577	1.24835	0.0407987	0.0885238	0.0234142	b	protein_coding	chr2:93833466-93849943	-
	ENSMUSG00000075023	Accsl	0.101737	0.083609	0.035325	0	0	a	protein_coding	chr2:93855360-93869157	-
	ENSMUSG00000020681	Ace	8.1401	3.88245	2.96646	64.133	8.48242	g	protein_coding	chr11:105967944-105989964	+
	ENSMUSG00000015405	Ace2	3.25349	0.478549	0.0401699	0.0838165	0	b	protein_coding	chrX:164139331-164188420	+
	ENSMUSG00000045019	Acer1	0.184458	0.38208	0.0297281	0.0321001	0	a	protein_coding	chr17:56953489-56982126	-
	ENSMUSG00000038007	Acer2	0.865737	0.730862	0.473888	0.970728	0.410329	b	protein_coding	chr4:86874395-86934822	+
	ENSMUSG00000030760	Acer3	8.35965	10.0109	1.92122	3.83636	0.634802	a	protein_coding	chr7:98213657-98321208	-
	ENSMUSG00000044534	Ackr2	0.247861	0.232809	0.0664553	0.0839945	0	c	protein_coding	chr9:121898463-121911064	+
	ENSMUSG00000044337	Ackr3	2.73824	2.12792	0.428853	0.147194	0	c	protein_coding	chr1:90203979-90216751	+
	ENSMUSG00000079355	Ackr4	2.35726	1.62097	0.731595	0.575288	0.185715	a	protein_coding	chr9:104098137-104126643	-
	ENSMUSG00000020917	Acly	97.3365	84.624	10.7737	5.57519	1.11292	a	protein_coding	chr11:100476352-100528000	-
	ENSMUSG00000026348	Acmsd	0.455141	0.619654	0.0920448	0.138093	0	b	protein_coding	chr1:127729412-127767564	+
	ENSMUSG00000042505	Acn9	1.93814	2.39534	0.74558	0.347068	0.038437	c	protein_coding	chr6:6956003-7042979	+
	ENSMUSG00000028405	Aco1	16.0447	16.2803	1.53096	0.640504	1.26318	a	protein_coding	chr4:40143080-40198338	+
	ENSMUSG00000022477	Aco2	51.1385	55.2739	52.6173	28.2171	1.86176	d	protein_coding	chr15:81872308-81915133	+
	ENSMUSG00000072949	Acot1	1.99158	4.09578	0.216814	0.0289063	0	b	protein_coding	chr12:84009501-84017670	+
	ENSMUSG00000047565	Acot10	0.341397	0.300592	1.97877	37.8686	0.127831	e	protein_coding	chr15:20665218-20666750	-
	ENSMUSG00000034853	Acot11	2.34233	2.88616	0.116029	0.137887	0.0323376	b	protein_coding	chr4:106744554-106804998	-
	ENSMUSG00000021620	Acot12	0.0823675	0.101287	0.169341	0.964894	0	e	protein_coding	chr13:91741511-91786148	+
	ENSMUSG00000006717	Acot13	48.8245	28.0396	0.678874	0.728581	1.08647	a	protein_coding	chr13:24817947-24831517	-
	ENSMUSG00000021226	Acot2	2.18553	4.4226	0.245998	0.167707	0.267536	b	protein_coding	chr12:83987860-83993873	+
	ENSMUSG00000021228	Acot3	0.255698	0.679614	0	0.0291685	0	b	protein_coding	chr12:84052143-84059565	+
	ENSMUSG00000052392	Acot4	0.299903	0.686718	0.0282595	0.0526932	0	b	protein_coding	chr12:84038378-84044723	+
	ENSMUSG00000043487	Acot6	1.06555	1.43774	0.0370002	0.0401837	0	b	protein_coding	chr12:84100653-84111349	+
	ENSMUSG00000028937	Acot7	13.2987	15.1909	105.001	90.28	9.12797	f	protein_coding	chr4:152178133-152271855	+
	ENSMUSG00000017307	Acot8	5.57397	5.90885	4.93456	8.10978	0.196426	b	protein_coding	chr2:164792767-164804882	-
	ENSMUSG00000025287	Acot9	33.473	29.3885	2.2932	29.8769	0.689262	b	protein_coding	chrX:155262442-155297654	+
	ENSMUSG00000020777	Acox1	11.0435	13.718	3.64417	8.02308	0.809242	b	protein_coding	chr11:116171887-116199045	-
	ENSMUSG00000021751	Acox2	0.0533608	0.165722	0.00363663	0.0967532	0.0528859	b	protein_coding	chr14:8225510-8259353	-
	ENSMUSG00000029098	Acox3	2.84248	3.70619	5.25564	3.95703	0.667649	e	protein_coding	chr5:35583039-35613801	+
	ENSMUSG00000027380	Acoxl	0.147365	0.112784	0.0482841	0.465591	0.123206	g	protein_coding	chr2:127838875-128123873	+
	ENSMUSG00000044573	Acp1	7.16268	8.48619	11.6613	4.15999	0.1216	d	protein_coding	chr12:30893325-30911612	-
	ENSMUSG00000002103	Acp2	14.4263	12.3278	6.74489	3.01383	0.113288	c	protein_coding	chr2:91202884-91214098	+
	ENSMUSG00000001348	Acp5	4.95411	5.61977	0.138261	0.822578	0.36446	b	protein_coding	chr9:22126730-22135746	-
	ENSMUSG00000028093	Acp6	9.18393	9.0156	1.57242	0.775833	0.0852946	c	protein_coding	chr3:97158776-97176574	+
	ENSMUSG00000032561	Acpp	1.0954	0.661802	1.02027	0.0981061	0.0535804	c	protein_coding	chr9:104288250-104337728	-
	ENSMUSG00000012777	Acpt	3.8681	4.1833	0.292592	7.39468	0.111779	b	protein_coding	chr7:44252147-44257378	-
	ENSMUSG00000022622	Acr	0.253443	0.251253	21.3873	72.1835	8.59389	f	protein_coding	chr15:89568325-89574585	+
	ENSMUSG00000072770	Acrbp	2.21109	1.41763	28.5009	35.5444	6.39442	f	protein_coding	chr6:125049688-125063267	+
	ENSMUSG00000032110	Acrv1	0.314424	0.316037	3.41803	77.6411	0.698074	f	protein_coding	chr9:36693219-36698843	+
	ENSMUSG00000032281	Acsbg1	20.0608	176.408	19.9336	2.06066	0.163016	c	protein_coding	chr9:54604876-54661870	-
	ENSMUSG00000024207	Acsbg2	0.0377206	0.054538	3.38514	81.5782	6.45532	f	protein_coding	chr17:56843102-56874447	-
	ENSMUSG00000076435	Acsf2	2.02881	1.43771	0.253676	0.142538	0	c	protein_coding	chr11:94557101-94601871	-
	ENSMUSG00000015016	Acsf3	4.0911	4.32849	4.16448	4.51794	2.66323	d	protein_coding	chr8:122775504-122817880	+
	ENSMUSG00000018796	Acsl1	6.52869	7.61917	5.57991	84.4014	12.2903	g	protein_coding	chr8:46471040-46536051	+
	ENSMUSG00000032883	Acsl3	62.7262	72.0532	22.5572	4.74944	1.08768	c	protein_coding	chr1:78657824-78706987	+
	ENSMUSG00000031278	Acsl4	8.26348	8.03495	2.57244	1.02398	1.73916	a	protein_coding	chrX:142317992-142390535	-
	ENSMUSG00000024981	Acsl5	8.27497	4.78354	3.58813	11.1859	2.3003	g	protein_coding	chr19:55253368-55296627	+
	ENSMUSG00000020333	Acsl6	0.0374947	0.10762	12.5176	9.92534	0.869155	f	protein_coding	chr11:54303797-54364756	+
	ENSMUSG00000030935	Acsm3	6.48998	7.11521	1.8049	1.13252	0.317401	a	protein_coding	chr7:119760922-119787513	+
	ENSMUSG00000030972	Acsm5	0.00384532	0.0162083	0.0537341	0.111418	0	e	protein_coding	chr7:119526303-119543793	+
	ENSMUSG00000027452	Acss1	7.64295	4.72065	0.830258	0.615211	0.047441	c	protein_coding	chr2:150618104-150668500	-
	ENSMUSG00000086529	Acss2os	5.58622	6.50968	5.21674	6.33852	9.65172	g	antisense	chr2:155547039-155556930	-
	ENSMUSG00000035948	Acss3	2.97661	1.97718	0.218127	0.118881	0	c	protein_coding	chr10:106936163-107123668	-
	ENSMUSG00000035783	Acta2	35.4996	12.7481	13.1049	8.90144	2.52905	c	protein_coding	chr19:34241089-34255336	-
	ENSMUSG00000029580	Actb	598.874	345.525	54.5726	120.049	10.3803	a	protein_coding	chr5:142903114-142906754	-
	ENSMUSG00000062825	Actg1	7.65429	8.86049	2.13845	1.16724	0.221034	c	protein_coding	chr11:120345689-120348542	-
	ENSMUSG00000059430	Actg2	0.575127	0.340617	2.68525	61.8008	1.88063	g	protein_coding	chr6:83512904-83536265	-
	ENSMUSG00000078129	Actl10	0.647339	0.945368	1.04834	22.2219	2.47894	g	protein_coding	chr2:154551775-154553276	+
	ENSMUSG00000066368	Actl11	0.0242944	0.0541086	1.37153	53.0551	5.10068	f	protein_coding	chr9:107928468-107932461	+
	ENSMUSG00000027671	Actl6a	41.913	49.6509	43.9573	38.4427	1.27535	d	protein_coding	chr3:32708545-32726968	+
	ENSMUSG00000070979	Actl7a	0.881612	0.878631	8.65052	178.353	6.64073	f	protein_coding	chr4:56743421-56744925	+
	ENSMUSG00000070980	Actl7b	0.321747	0.381198	60.7673	265.917	10.7648	f	protein_coding	chr4:56740006-56741425	-
	ENSMUSG00000092519	Actl9	0.0239047	0.0961442	74.1592	218.564	6.2759	f	protein_coding	chr17:33432895-33434268	+
	ENSMUSG00000015143	Actn1	10.9796	4.83814	0.533692	3.43461	0.56615	b	protein_coding	chr12:80167541-80260371	-
	ENSMUSG00000052374	Actn2	6.47321	3.76484	0.153046	0.987667	0.0530148	b	protein_coding	chr13:12269425-12340760	-
	ENSMUSG00000006457	Actn3	3.25389	2.30826	1.18736	0.460056	0.270679	c	protein_coding	chr19:4861222-4877909	-
	ENSMUSG00000054808	Actn4	19.9368	13.65	2.44623	6.2101	8.02673	b	protein_coding	chr7:28893247-28962340	-
	ENSMUSG00000021076	Actr10	21.9784	24.234	59.4012	80.2812	2.43457	e	protein_coding	chr12:70937856-70964718	+
	ENSMUSG00000025228	Actr1a	24.9071	20.6361	121.574	79.4761	7.28495	e	protein_coding	chr19:46376813-46395735	-
	ENSMUSG00000020152	Actr2	24.2137	15.5094	2.08024	7.32873	1.01606	b	protein_coding	chr11:20062303-20112913	-
	ENSMUSG00000026341	Actr3	42.6058	37.23	4.83558	4.99435	0.784487	a	protein_coding	chr1:125392904-125435727	-
	ENSMUSG00000056367	Actr3b	9.12772	11.9153	0.559048	1.05692	0	a	protein_coding	chr5:25759996-25850342	+
	ENSMUSG00000037761	Actr5	6.23573	8.52181	4.85277	0.926904	0.233918	c	protein_coding	chr2:158624887-158639211	+
	ENSMUSG00000019948	Actr6	27.3578	37.4501	32.1914	9.86548	1.72493	c	protein_coding	chr10:89711972-89732295	-
	ENSMUSG00000015971	Actr8	22.5581	20.9211	40.9652	22.116	1.93898	d	protein_coding	chr14:29978336-29993221	+
	ENSMUSG00000046615	Actrt1	0	0.00873057	2.42598	36.1425	0.292512	f	protein_coding	chrX:46329006-46330345	+
	ENSMUSG00000051276	Actrt2	0.038183	0.00783646	11.8434	250.989	2.44796	f	protein_coding	chr4:154666427-154667867	-
	ENSMUSG00000037737	Actrt3	0.0280385	0.0284689	0.487998	20.7583	0.699059	f	protein_coding	chr3:30597072-30599939	-
	ENSMUSG00000026836	Acvr1	3.47561	4.40538	0.475852	0.717802	0.0811085	a	protein_coding	chr2:58388643-58567157	-
	ENSMUSG00000000532	Acvr1b	7.17966	5.04454	4.50344	1.16444	0.268576	c	protein_coding	chr15:101174103-101213678	+
	ENSMUSG00000026834	Acvr1c	0.0979951	0.286991	0.0829689	0.181981	0	b	protein_coding	chr2:58267452-58357895	-
	ENSMUSG00000061393	Acvr2b	10.0949	11.94	0.355571	1.28314	0	a	protein_coding	chr9:119402443-119433501	+
	ENSMUSG00000000530	Acvrl1	3.18207	3.5441	0.452081	0.278787	0	c	protein_coding	chr15:101128521-101145336	+
	ENSMUSG00000023262	Acy1	18.9994	20.9171	0.279173	0.478296	0.136853	a	protein_coding	chr9:106432995-106438236	-
	ENSMUSG00000024866	Acy3	5.76539	3.02325	0.525853	1.55644	0.130124	b	protein_coding	chr19:3986660-3990007	+
	ENSMUSG00000008822	Acyp1	5.48379	7.13093	123.187	58.4852	49.9525	f	protein_coding	chr12:85272397-85288438	-
	ENSMUSG00000060923	Acyp2	1.98528	3.12109	14.2203	9.88285	1.8154	e	protein_coding	chr11:30505990-30649587	-
	ENSMUSG00000017697	Ada	1.88282	3.09689	0.69461	0.888277	0.0978204	a	protein_coding	chr2:163726583-163750239	-
	ENSMUSG00000027719	Adad1	12.246	9.96064	55.2209	136.367	1.43997	e	protein_coding	chr3:37063526-37121924	+
	ENSMUSG00000024266	Adad2	15.9849	10.9088	7.48076	1.15017	0.304725	c	protein_coding	chr8:119612746-119616926	+
	ENSMUSG00000027259	Adal	11.8059	12.3194	5.13381	0.995451	0.147329	c	protein_coding	chr2:121140427-121156680	+
	ENSMUSG00000054693	Adam10	25.8046	21.8419	1.98773	3.75871	0.558052	a	protein_coding	chr9:70678996-70780229	+
	ENSMUSG00000020926	Adam11	0.494581	0.652282	0.530891	0.758558	0.932719	g	protein_coding	chr11:102761438-102780262	+
	ENSMUSG00000054555	Adam12	8.34938	4.92862	0.197221	0.160369	0.0236718	a	protein_coding	chr7:133883198-134232146	-
	ENSMUSG00000028041	Adam15	7.53206	6.15467	0.559152	2.24407	0.286823	b	protein_coding	chr3:89338541-89349996	-
	ENSMUSG00000052593	Adam17	26.8265	22.3053	4.4664	2.56645	0.191621	c	protein_coding	chr12:21323508-21373632	-
	ENSMUSG00000031552	Adam18	0.0371468	0.0333766	120.128	64.2592	2.65429	f	protein_coding	chr8:24602245-24674755	-
	ENSMUSG00000011256	Adam19	4.21274	2.12651	0.158439	0.0835865	0.0275245	a	protein_coding	chr11:46055991-46147343	+
	ENSMUSG00000072647	Adam1a	1.13829	0.902962	3.08103	59.6182	1.25536	g	protein_coding	chr5:121518575-121521695	-
	ENSMUSG00000062438	Adam1b	0.19284	0.209428	25.2599	31.5784	0.61114	f	protein_coding	chr5:121500096-121502980	-
	ENSMUSG00000022039	Adam2	0.0253614	0.159424	466.043	208.263	6.14148	f	protein_coding	chr14:66027328-66077733	-
	ENSMUSG00000046282	Adam20	0.0171398	0.0701352	3.18331	50.4337	0.605134	f	protein_coding	chr8:40793272-40797303	+
	ENSMUSG00000008438	Adam21	0.209833	0.264472	1.46952	21.4651	0.403648	g	protein_coding	chr12:81558583-81568474	-
	ENSMUSG00000040537	Adam22	3.00943	3.13091	1.21967	1.36825	0.0960689	c	protein_coding	chr5:8072351-8368160	-
	ENSMUSG00000025964	Adam23	3.17541	4.98387	0.141017	0.0977801	0.231801	a	protein_coding	chr1:63445890-63596515	+
	ENSMUSG00000046723	Adam24	0.0037051	0.00393188	4.63884	93.0109	1.63766	f	protein_coding	chr8:40675093-40682199	+
	ENSMUSG00000071937	Adam25	0.0167518	0.00446192	1.44353	24.8293	0	e	protein_coding	chr8:40752207-40756175	+
	ENSMUSG00000048516	Adam26a	0.00444698	0	2.2983	41.8832	0.0786808	f	protein_coding	chr8:43568277-43576707	-
	ENSMUSG00000063900	Adam26b	0	0.00486081	0.842077	14.9669	0.488573	f	protein_coding	chr8:43519863-43528137	-
	ENSMUSG00000046258	Adam29	0	0.0128653	2.50322	45.3254	0	e	protein_coding	chr8:55870911-55906948	-
	ENSMUSG00000031553	Adam3	0.521623	0.0449153	212.133	469.614	8.66238	f	protein_coding	chr8:24677224-24725852	-
	ENSMUSG00000043468	Adam30	0.562328	0.211855	51.5474	43.9769	1.16076	f	protein_coding	chr3:98160811-98163173	+
	ENSMUSG00000037437	Adam32	0.25187	0.196419	214.165	192.957	5.56168	f	protein_coding	chr8:24836139-24948804	-
	ENSMUSG00000027318	Adam33	0.669614	0.174973	0.013387	0.0411007	0.0726127	b	protein_coding	chr2:131050590-131063814	-
	ENSMUSG00000079058	Adam34	0	0.00500653	0.801452	17.5594	0.08387	f	protein_coding	chr8:43650434-43699487	-
	ENSMUSG00000054033	Adam39	0.0227031	0.0494558	1.02136	20.6166	0.641824	f	protein_coding	chr8:40823008-40826861	+
	ENSMUSG00000072972	Adam4	1.19046	0.992785	0.760986	16.5482	0	e	protein_coding	chr12:81419442-81421946	-
	ENSMUSG00000031554	Adam5	0.398976	0.252355	602.765	528.574	11.078	f	protein_coding	chr8:24727092-24824369	-
	ENSMUSG00000043945	Adam6a	0	0.00466304	1.77918	44.0643	0.312464	f	protein_coding	chr12:113543907-113546414	+
	ENSMUSG00000051804	Adam6b	0	0.0138477	1.15432	28.2125	0.0791578	f	protein_coding	chr12:113489544-113492018	+
	ENSMUSG00000025473	Adam8	0.867836	0.659141	0.271286	0.110683	0	c	protein_coding	chr7:139978931-139992562	-
	ENSMUSG00000031555	Adam9	21.4581	8.42094	2.02058	1.78848	0.292949	a	protein_coding	chr8:24949610-25016922	-
	ENSMUSG00000022893	Adamts1	11.523	6.50633	0.214956	0.160943	0.110809	a	protein_coding	chr16:85793826-85803113	-
	ENSMUSG00000024299	Adamts10	13.4554	9.71892	0.26179	0.495146	0.0359135	a	protein_coding	chr17:33524203-33553782	+
	ENSMUSG00000047497	Adamts12	6.02394	4.14481	0.0492646	0.134725	0	a	protein_coding	chr15:11064789-11346867	+
	ENSMUSG00000059901	Adamts14	2.43303	2.36084	0.0458827	0.0822419	0.113048	a	protein_coding	chr10:61197111-61273438	-
	ENSMUSG00000033453	Adamts15	1.34711	0.502815	0.0475439	0.140141	0.198215	b	protein_coding	chr9:30899154-30922452	-
	ENSMUSG00000049538	Adamts16	0.541829	0.497959	0.0207696	0.153098	0	b	protein_coding	chr13:70727801-70841811	-
	ENSMUSG00000058145	Adamts17	1.83737	0.904142	1.51432	1.69227	0.0813951	d	protein_coding	chr7:66839734-67152625	+
	ENSMUSG00000053399	Adamts18	0.179662	0.156348	0.0402403	0.0139212	0	c	protein_coding	chr8:113697125-113848615	-
	ENSMUSG00000053441	Adamts19	5.81951	5.14406	0.945513	0.192925	0	c	protein_coding	chr18:58836763-59053678	+
	ENSMUSG00000036545	Adamts2	5.06885	3.41704	0.126732	0.187306	0.104882	b	protein_coding	chr11:50602083-50807573	+
	ENSMUSG00000022449	Adamts20	1.12265	0.560984	0.128614	0.983992	0.152368	b	protein_coding	chr15:94270162-94465418	-
	ENSMUSG00000043635	Adamts3	1.36687	1.18438	0.0521957	0.577881	0	b	protein_coding	chr5:89673840-89883334	-
	ENSMUSG00000006403	Adamts4	1.01321	0.507144	0.0208142	0.136392	0	b	protein_coding	chr1:171250420-171260637	+
	ENSMUSG00000022894	Adamts5	43.9236	13.0481	0.0988551	0.458558	0.0726127	b	protein_coding	chr16:85858169-85901125	-
	ENSMUSG00000032363	Adamts7	2.2994	2.42128	0.0826977	0.342228	0.368749	b	protein_coding	chr9:90162977-90208071	+
	ENSMUSG00000031994	Adamts8	0.417025	0.407566	0.0644751	0.186385	0	a	protein_coding	chr9:30942561-30963838	+
	ENSMUSG00000030022	Adamts9	8.04556	5.65588	0.232178	0.377389	0.312663	b	protein_coding	chr6:92772698-92943492	-
	ENSMUSG00000066113	Adamtsl1	0.302809	0.208173	1.1528	0.415893	0.252227	e	protein_coding	chr4:86053914-86428385	+
	ENSMUSG00000036040	Adamtsl2	0.472004	0.468446	0.0391925	0.167083	0	b	protein_coding	chr2:27079378-27108981	+
	ENSMUSG00000070469	Adamtsl3	0.433656	0.352373	0.138728	0.698185	0.101312	g	protein_coding	chr7:82335693-82614450	+
	ENSMUSG00000015850	Adamtsl4	1.57086	1.26753	0.0359128	0.0936627	0.04665	b	protein_coding	chr3:95676200-95687917	-
	ENSMUSG00000043822	Adamtsl5	0.757925	0.555611	0.107581	0.285121	0.870937	b	protein_coding	chr10:80339109-80348412	-
	ENSMUSG00000056413	Adap1	3.97147	2.57387	6.0781	2.14518	0.121186	d	protein_coding	chr5:139271875-139325622	-
	ENSMUSG00000020709	Adap2	6.88623	0.505251	0.213819	0.139541	0	c	protein_coding	chr11:80154104-80178958	+
	ENSMUSG00000086507	Adap2os	2.31377	0.263385	0.0443286	0.0107657	0	a	antisense	chr11:80158860-80177629	-
	ENSMUSG00000027951	Adar	11.8165	9.74859	0.415775	0.980579	0.230871	b	protein_coding	chr3:89715021-89753446	+
	ENSMUSG00000020262	Adarb1	5.39655	5.16202	0.32878	3.79611	0.13899	b	protein_coding	chr10:77290725-77418270	-
	ENSMUSG00000052551	Adarb2	0.0407536	0.05944	0.0013926	0.0386419	0	b	protein_coding	chr13:8202865-8768747	+
	ENSMUSG00000019808	Adat2	4.96419	6.16573	8.35852	24.7112	3.07247	g	protein_coding	chr10:13552893-13563376	+
	ENSMUSG00000021044	Adck1	10.8851	13.0313	6.58069	3.70173	0.1681	c	protein_coding	chr12:88360553-88461719	+
	ENSMUSG00000046947	Adck2	4.19625	4.59142	9.55325	2.97778	0.526057	d	protein_coding	chr6:39573872-39596595	+
	ENSMUSG00000026489	Adck3	8.42902	10.769	1.52655	1.13615	0.258994	a	protein_coding	chr1:180165237-180199602	-
	ENSMUSG00000003762	Adck4	4.57378	5.43316	1.7925	3.36576	0.493446	b	protein_coding	chr7:27233022-27262252	+
	ENSMUSG00000022550	Adck5	8.37829	14.6732	2.46094	1.09965	0.113463	c	protein_coding	chr15:76576357-76595816	+
	ENSMUSG00000020431	Adcy1	0.94714	1.71394	1.0204	0.477354	0.0312788	d	protein_coding	chr11:7063488-7178506	+
	ENSMUSG00000026567	Adcy10	4.29716	1.41696	45.7206	123.282	1.998	e	protein_coding	chr1:165485182-165576774	+
	ENSMUSG00000021536	Adcy2	5.84711	4.3141	0.299683	0.877986	0	a	protein_coding	chr13:68620042-68999541	-
	ENSMUSG00000020654	Adcy3	6.89973	7.03701	1.36976	0.817258	0.0627078	c	protein_coding	chr12:4133102-4213525	+
	ENSMUSG00000022220	Adcy4	0.886262	0.435085	0.159865	0.145845	0	c	protein_coding	chr14:55769057-55784042	-
	ENSMUSG00000022840	Adcy5	3.19523	1.50479	0.199006	0.513212	0.167692	b	protein_coding	chr16:35154876-35305737	+
	ENSMUSG00000022994	Adcy6	4.12131	2.8396	2.7932	1.07673	0.553302	c	protein_coding	chr15:98589993-98607633	-
	ENSMUSG00000031659	Adcy7	20.4792	10.99	0.513128	1.09079	0.0928135	a	protein_coding	chr8:88272402-88329962	+
	ENSMUSG00000005580	Adcy9	5.46063	5.48698	0.581608	0.52919	0.0376826	a	protein_coding	chr16:4287528-4420498	-
	ENSMUSG00000029778	Adcyap1r1	3.30889	1.82745	0.0234008	0.0958438	0	b	protein_coding	chr6:55451977-55501451	+
	ENSMUSG00000029106	Add1	23.7733	24.2642	2.36457	2.27478	0.548833	a	protein_coding	chr5:34573663-34632308	+
	ENSMUSG00000030000	Add2	0.936185	1.12942	0.0450818	0.239149	0.313941	b	protein_coding	chr6:86078083-86119555	+
	ENSMUSG00000025026	Add3	27.5264	23.8113	20.5483	8.18644	1.15011	c	protein_coding	chr19:53140444-53247399	+
	ENSMUSG00000050994	Adgb	0.656721	0.132665	2.62718	49.9678	0.853938	g	protein_coding	chr10:10335702-10472326	-
	ENSMUSG00000074207	Adh1	7.10476	62.794	2.45975	0.274249	0.613908	c	protein_coding	chr3:138260990-138290698	+
	ENSMUSG00000037797	Adh4	0.15064	0.123008	15.5218	6.81312	0.13506	e	protein_coding	chr3:138415465-138430892	+
	ENSMUSG00000028138	Adh5	43.0231	61.6654	3.95116	1.98537	0.769083	a	protein_coding	chr3:138443092-138455499	+
	ENSMUSG00000074206	Adh6b	0.504784	0.223075	0.0149507	0.0371824	0	b	protein_coding	chr3:138352377-138358861	+
	ENSMUSG00000055301	Adh7	0.0359187	0.106899	0.145381	5.7463	0.116258	g	protein_coding	chr3:138217822-138233382	+
	ENSMUSG00000025911	Adhfe1	1.05416	2.93981	0.75365	0.164201	0.117761	c	protein_coding	chr1:9547947-9577970	+
	ENSMUSG00000020629	Adi1	10.034	13.7307	0.455926	0.908602	0.103837	a	protein_coding	chr12:28675230-28682175	+
	ENSMUSG00000044405	Adig	0.243026	0.472976	0.717633	15.5044	5.07724	g	protein_coding	chr2:158502611-158508198	+
	ENSMUSG00000022878	Adipoq	0.323827	0.116164	0.542593	9.96827	0.283616	g	protein_coding	chr16:23146535-23158028	+
	ENSMUSG00000030168	Adipor2	36.425	35.8447	4.04967	5.49422	0.469857	a	protein_coding	chr6:119353149-119417483	-
	ENSMUSG00000039197	Adk	40.7703	39.0802	7.0978	6.52546	0.87967	a	protein_coding	chr14:21052573-21448568	+
	ENSMUSG00000030790	Adm	0.268836	0.422038	0.0519355	0.0646534	0	b	protein_coding	chr7:110627668-110629819	+
	ENSMUSG00000053950	Adnp2	15.4705	16.2267	2.79292	5.72061	0.273569	a	protein_coding	chr18:80126311-80151482	-
	ENSMUSG00000057134	Ado	18.146	11.6986	7.03049	2.74122	0.661014	c	protein_coding	chr10:67544511-67548955	-
	ENSMUSG00000042429	Adora1	0.902784	1.21361	0.531784	0.178477	0.541639	a	protein_coding	chr1:134199222-134235431	-
	ENSMUSG00000020178	Adora2a	0.405875	0.307474	0.02272	0.0437078	0.0772835	a	protein_coding	chr10:75316942-75334788	+
	ENSMUSG00000018500	Adora2b	3.00777	3.99424	0.0308518	0.334911	0	b	protein_coding	chr11:62248983-62266453	+
	ENSMUSG00000000562	Adora3	0.35571	0.0229974	0.343541	10.6918	0.0775897	f	protein_coding	chr3:105870857-105908928	+
	ENSMUSG00000025236	Adpgk	17.453	18.9644	1.74544	1.9157	0	c	protein_coding	chr9:59291571-59316199	+
	ENSMUSG00000002844	Adprh	35.2766	31.1814	19.2668	4.57465	1.36083	c	protein_coding	chr16:38445398-38452689	-
	ENSMUSG00000042558	Adprhl2	10.3576	12.0476	0.724681	0.686743	0	c	protein_coding	chr4:126316046-126321703	-
	ENSMUSG00000020910	Adprm	8.25653	9.41501	5.7497	3.10291	0	d	protein_coding	chr11:67037904-67052594	-
	ENSMUSG00000027335	Adra1d	0.0452814	0.0572014	0.135281	2.04445	3.09378	f	protein_coding	chr2:131545849-131562283	-
	ENSMUSG00000033717	Adra2a	0.335782	0.168658	0.0113477	0.0142871	0	b	protein_coding	chr19:54045181-54048982	+
	ENSMUSG00000058620	Adra2b	0.394598	0.689153	0.0280541	0.00263911	0	a	protein_coding	chr2:127363207-127367221	+
	ENSMUSG00000045318	Adra2c	0.110358	0.472189	0.0177093	0.059272	0.122551	b	protein_coding	chr5:35278565-35281761	+
	ENSMUSG00000035283	Adrb1	0.733877	0.132767	4.38853	0.798465	0.393088	e	protein_coding	chr19:56722371-56724862	+
	ENSMUSG00000045730	Adrb2	9.96288	0.132505	0.0404816	0.0572864	0.0913843	b	protein_coding	chr18:62177816-62179959	-
	ENSMUSG00000024858	Adrbk1	13.4674	11.839	1.54288	2.5709	0.131258	a	protein_coding	chr19:4286000-4306222	-
	ENSMUSG00000042249	Adrbk2	3.24644	1.35249	7.99728	13.3128	0.509289	e	protein_coding	chr5:112910477-113015514	-
	ENSMUSG00000039041	Adrm1	4.23777	5.26752	0.465277	1.00155	1.0106	b	protein_coding	chr2:180171484-180176286	+
	ENSMUSG00000022407	Adsl	21.5955	21.971	17.2617	3.34443	0.667928	c	protein_coding	chr15:80948489-80970947	+
	ENSMUSG00000015961	Adss	30.4968	25.2033	28.7764	21.3117	1.2102	d	protein_coding	chr1:177762961-177796511	-
	ENSMUSG00000011148	Adssl1	0.818846	0.804749	0.166846	0.61088	0.420927	b	protein_coding	chr12:112620044-112641354	+
	ENSMUSG00000058022	Adtrp	0.505165	0.25904	0.464487	8.99216	0.0724784	g	protein_coding	chr13:41763147-41847684	-
	ENSMUSG00000020473	Aebp1	15.2944	22.5885	0.217948	0.243998	2.12341	a	protein_coding	chr11:5861946-5872088	+
	ENSMUSG00000030609	Aen	8.03901	9.76315	0.973032	0.784395	0.0688716	c	protein_coding	chr7:78895853-78911209	+
	ENSMUSG00000054452	Aes	55.7829	88.8272	3.79413	1.50061	7.35601	a	protein_coding	chr10:81559493-81566362	+
	ENSMUSG00000044811	AF251705	12.8788	0.0177012	0.0553351	0.0166171	0	b	protein_coding	chr11:114996720-115001880	-
	ENSMUSG00000065022	AF357341	3.65909	1.33546	26.4768	8.63673	0	e	snoRNA	chr12:109681518-109681593	+
	ENSMUSG00000077711	AF357399	9.00249	10.7975	431.988	350.668	1.56669	e	snoRNA	chr7:28351507-28351632	+
	ENSMUSG00000088294	AF357425	12.8723	8.45341	40.7544	16.9858	134.135	f	snoRNA	chr12:109636011-109636084	+
	ENSMUSG00000057116	AF366264	0.0302323	0.0606005	1.03533	21.9719	0.342731	f	protein_coding	chr8:13835232-13838089	-
	ENSMUSG00000039313	AF529169	0.291095	0.593626	0.00699509	0.0128933	0	b	protein_coding	chr9:89590037-89622986	-
	ENSMUSG00000029094	Afap1	2.81092	3.89315	1.05661	5.45067	0.802327	b	protein_coding	chr5:35893318-36003923	+
	ENSMUSG00000033032	Afap1l1	7.98531	3.71144	1.29669	1.36346	1.17076	a	protein_coding	chr18:61730260-61786702	-
	ENSMUSG00000025083	Afap1l2	6.31755	3.46506	0.155508	0.200396	0.0700542	b	protein_coding	chr19:56912360-57008228	-
	ENSMUSG00000029313	Aff1	7.59814	3.65031	0.26041	0.195334	0.45553	a	protein_coding	chr5:103692373-103855322	+
	ENSMUSG00000031189	Aff2	1.39411	4.06082	0.131111	0.078755	0.0269487	a	protein_coding	chrX:69360293-69868037	+
	ENSMUSG00000037138	Aff3	18.0792	6.79829	0.107987	0.675542	0	a	protein_coding	chr1:38177325-38664955	-
	ENSMUSG00000049470	Aff4	12.3656	9.80977	8.2929	13.7749	1.19395	b	protein_coding	chr11:53350832-53421830	+
	ENSMUSG00000031967	Afg3l1	10.3687	9.56023	2.67395	5.79643	1.19387	a	protein_coding	chr8:123477902-123503916	+
	ENSMUSG00000024527	Afg3l2	29.0227	31.1746	11.3456	5.09692	1.33308	c	protein_coding	chr18:67404766-67449166	-
	ENSMUSG00000029369	Afm	0.0144469	0.015392	0.672879	3.4249	0.0644623	f	protein_coding	chr5:90518931-90553543	+
	ENSMUSG00000017718	Afmid	2.83463	2.35134	0.208571	0.623155	0.221347	b	protein_coding	chr11:117825923-117839908	+
	ENSMUSG00000054932	Afp	21.4975	10.5669	0.201986	0.086485	0	b	protein_coding	chr5:90490713-90508907	+
	ENSMUSG00000049659	Aftph	19.1155	20.8157	27.3202	21.4503	1.03825	d	protein_coding	chr11:20685083-20741589	-
	ENSMUSG00000031521	Aga	13.6301	14.2346	4.95979	1.05322	0.151929	c	protein_coding	chr8:53511701-53523421	+
	ENSMUSG00000055013	Agap1	10.0405	7.7493	0.397154	1.90749	0.470122	b	protein_coding	chr1:89454810-89895282	+
	ENSMUSG00000025422	Agap2	1.53391	0.494126	0.0905022	0.169079	0.0347659	b	protein_coding	chr10:127078906-127093169	+
	ENSMUSG00000023353	Agap3	19.267	17.2416	2.71715	3.1586	0.366392	a	protein_coding	chr5:24452176-24502047	+
	ENSMUSG00000025754	Agbl1	0.364092	0.138814	0.0793239	0.671653	0	b	protein_coding	chr7:76318070-76766608	+
	ENSMUSG00000040812	Agbl2	0.317449	0.513049	35.8466	13.3489	0.559533	e	protein_coding	chr2:90782726-90834437	+
	ENSMUSG00000038836	Agbl3	1.82701	2.06255	9.69756	26.1312	0.671945	e	protein_coding	chr6:34780431-34859459	+
	ENSMUSG00000061298	Agbl4	0.328273	0.316007	5.65308	7.79077	0.489642	f	protein_coding	chr4:110397660-111664324	+
	ENSMUSG00000029165	Agbl5	10.1615	10.9754	60.878	96.3146	6.71947	e	protein_coding	chr5:30888693-30906965	+
	ENSMUSG00000015452	Ager	0.672919	0.810549	0.0395144	0.0986561	0	b	protein_coding	chr17:34597861-34600936	+
	ENSMUSG00000026159	Agfg1	32.4973	35.2847	27.105	32.5613	0.996941	d	protein_coding	chr1:82839482-82896275	+
	ENSMUSG00000029722	Agfg2	9.79044	8.46154	0.556279	0.49621	0.206035	a	protein_coding	chr5:137650482-137684726	-
	ENSMUSG00000021681	Aggf1	30.6708	30.6454	6.70557	6.39829	0.476746	c	protein_coding	chr13:95350682-95375352	-
	ENSMUSG00000029916	Agk	8.02919	9.0584	2.64031	0.991043	0.0880164	c	protein_coding	chr6:40325477-40396762	+
	ENSMUSG00000033400	Agl	6.54284	7.10048	1.73616	1.52981	0.0305923	c	protein_coding	chr3:116739998-116808166	-
	ENSMUSG00000050103	Agmo	0.579306	0.0561785	0.0828047	0.221307	0	g	protein_coding	chr12:37241640-37582202	+
	ENSMUSG00000041530	Ago1	9.34826	8.46625	0.310952	1.07687	0.168825	a	protein_coding	chr4:126435011-126468583	-
	ENSMUSG00000036698	Ago2	3.78939	2.60868	5.21843	0.978821	1.85762	c	protein_coding	chr15:73095843-73184840	-
	ENSMUSG00000028842	Ago3	11.6086	10.3872	1.8297	2.18783	0.106362	a	protein_coding	chr4:126331703-126429556	-
	ENSMUSG00000042500	Ago4	1.92409	2.89324	7.79464	2.54119	0.14095	d	protein_coding	chr4:126489540-126533472	-
	ENSMUSG00000034254	Agpat1	9.47779	10.5822	15.1178	27.9764	6.19942	e	protein_coding	chr17:34604261-34613449	+
	ENSMUSG00000026922	Agpat2	4.67382	6.00389	1.22219	22.5422	1.56301	g	protein_coding	chr2:26593056-26604417	-
	ENSMUSG00000001211	Agpat3	5.55111	8.71529	17.4947	25.0538	3.15323	e	protein_coding	chr10:78269177-78352489	-
	ENSMUSG00000023827	Agpat4	3.58332	3.04672	1.60544	0.252132	0	c	protein_coding	chr17:12118703-12219645	+
	ENSMUSG00000031467	Agpat5	7.6035	6.46218	0.368949	0.964405	0.0363232	a	protein_coding	chr8:18846276-18891361	+
	ENSMUSG00000031545	Agpat6	23.989	17.3872	56.4159	157.228	53.9742	f	protein_coding	chr8:23172945-23208453	-
	ENSMUSG00000029314	Agpat9	0.155802	0.102783	0.766188	16.1012	3.07567	f	protein_coding	chr5:100845712-100899102	+
	ENSMUSG00000042410	Agps	18.5668	19.4904	1.05462	1.79136	0.145511	a	protein_coding	chr2:75832176-75931350	+
	ENSMUSG00000036231	Agr3	0.0228007	0.0315173	6.9691	5.19592	0.201478	f	protein_coding	chr12:35925619-35949736	+
	ENSMUSG00000041936	Agrn	5.1309	6.19695	0.20623	0.712931	0.210917	b	protein_coding	chr4:156165289-156197488	-
	ENSMUSG00000005705	Agrp	1.98646	2.0349	1.13676	0.118843	0.297172	c	protein_coding	chr8:105566699-105568298	-
	ENSMUSG00000031980	Agt	7.22702	10.9847	41.5632	0.336605	0	c	protein_coding	chr8:124556533-124569706	-
	ENSMUSG00000021557	Agtpbp1	9.64839	10.6009	22.5451	32.6619	1.19031	e	protein_coding	chr13:59449536-59585227	-
	ENSMUSG00000049115	Agtr1a	0.86489	0.269504	3.43432	6.88255	0.158765	e	protein_coding	chr13:30336440-30382867	+
	ENSMUSG00000054988	Agtr1b	0.0353125	0.0704966	0.677166	0.133555	0	e	protein_coding	chr3:20314472-20367177	-
	ENSMUSG00000068122	Agtr2	13.1337	9.89865	0.0474312	0.0070664	0	a	protein_coding	chrX:21484543-21489164	+
	ENSMUSG00000089678	Agxt2	0.0379351	0.112009	0.0129182	0.0392158	0	b	protein_coding	chr15:10358531-10410153	+
	ENSMUSG00000026491	Ahctf1	63.8338	56.822	93.7167	96.2623	4.1581	d	protein_coding	chr1:179744893-179803680	-
	ENSMUSG00000027597	Ahcy	4.37445	4.3374	1.34028	0.697461	0	c	protein_coding	chr2:155059309-155074497	-
	ENSMUSG00000027893	Ahcyl1	25.7514	21.7603	5.41606	5.95428	0.556187	a	protein_coding	chr3:107663117-107696560	-
	ENSMUSG00000029772	Ahcyl2	6.04602	6.8069	6.96387	10.9527	0.658495	d	protein_coding	chr6:29768010-29912310	+
	ENSMUSG00000019986	Ahi1	12.239	11.1227	85.3225	56.924	4.19128	e	protein_coding	chr10:20952546-21080428	+
	ENSMUSG00000069833	Ahnak	67.774	25.6616	1.75751	1.97239	0.718162	a	protein_coding	chr19:8989283-9076919	+
	ENSMUSG00000072812	Ahnak2	0.379564	0.125621	0.00805881	0.0548947	0.110619	b	protein_coding	chr12:112772193-112802657	-
	ENSMUSG00000019256	Ahr	3.15807	2.15882	0.200448	0.370481	0	c	protein_coding	chr12:35497973-35535038	-
	ENSMUSG00000021575	Ahrr	0.443214	0.782726	0.03926	0.255188	0.0630172	b	protein_coding	chr13:74211117-74292331	-
	ENSMUSG00000021037	Ahsa1	98.924	91.2595	22.6602	11.2295	1.1631	c	protein_coding	chr12:87266745-87273997	+
	ENSMUSG00000022868	Ahsg	1.82213	1.0703	0.00913598	0.0446293	0	b	protein_coding	chr16:22892041-22899438	+
	ENSMUSG00000032313	AI118078	0.837989	1.09321	0.0147383	0.114646	0	b	protein_coding	chr9:55326912-55438345	+
	ENSMUSG00000050812	AI314180	45.3968	37.8507	12.145	9.52055	0.701432	c	protein_coding	chr4:58798910-58912749	-
	ENSMUSG00000038522	AI317395	0.00779307	0.0409142	0.30372	0.38165	0.0717613	f	protein_coding	chr10:40001574-40025268	-
	ENSMUSG00000062753	AI413582	11.7503	9.27496	2.71334	1.49227	0.560333	c	protein_coding	chr17:27563574-27565749	-
	ENSMUSG00000086712	AI427809	0.789315	3.84171	0.191343	0.0585396	0	a	lincRNA	chr4:53262731-53270232	-
	ENSMUSG00000074384	AI429214	0.583992	0.907473	80.6417	33.3325	1.30091	e	protein_coding	chr8:36993574-36995531	+
	ENSMUSG00000046312	AI464131	0.344915	0.950952	6.46271	1.49346	0.124975	d	protein_coding	chr4:41495603-41503076	-
	ENSMUSG00000045165	AI467606	1.47416	0.121469	6.23057	0.185974	0.102105	d	protein_coding	chr7:127091435-127094049	+
	ENSMUSG00000056145	AI504432	1.27694	1.37899	0.18337	0.114597	0	c	lincRNA	chr3:107039503-107054347	+
	ENSMUSG00000073731	AI507597	0.612159	1.39365	1.95846	52.2173	4.35653	g	antisense	chr4:141614025-141615604	+
	ENSMUSG00000078307	AI593442	0.108589	0.048706	0.0398892	0.350687	0	g	protein_coding	chr9:52673043-52679429	-
	ENSMUSG00000074873	AI606181	2.78316	1.81929	0.0364363	0.500259	0.210125	b	protein_coding	chr19:41593362-41596158	+
	ENSMUSG00000073490	AI607873	5.78107	0.166104	0.0159504	0.041708	0	b	protein_coding	chr1:173723429-173741809	-
	ENSMUSG00000034382	AI661453	0.772829	0.420889	0.114681	0.0984017	0.0387335	c	protein_coding	chr17:47436614-47470638	+
	ENSMUSG00000087107	AI662270	15.2414	5.15905	0.00904395	0.0447462	0	b	lincRNA	chr11:83223575-83226604	+
	ENSMUSG00000047423	AI837181	14.3767	13.2282	13.3504	15.2775	2.81779	d	protein_coding	chr19:5425156-5427313	+
	ENSMUSG00000085180	AI838599	0.597419	0.401649	1.52771	0.166577	0	d	lincRNA	chr4:3242054-3258092	+
	ENSMUSG00000024970	AI846148	11.6137	13.057	1.6558	8.78728	5.22969	b	protein_coding	chr19:7356463-7383026	-
	ENSMUSG00000097023	AI854517	0.312318	1.82911	1.70332	1.52472	0.0448652	d	lincRNA	chr7:79500025-79534403	+
	ENSMUSG00000053297	AI854703	0.762984	0.528717	0.183146	0.0507556	0	c	lincRNA	chr6:48626763-48633689	+
	ENSMUSG00000056383	AI987944	8.16489	11.237	48.3103	30.4622	0.429937	e	protein_coding	chr7:41373771-41393260	-
	ENSMUSG00000042901	Aida	7.91425	8.22622	4.39233	1.72828	0.0594705	c	protein_coding	chr1:183297059-183324501	+
	ENSMUSG00000024397	Aif1	11.9436	0.322693	4.50336	83.6368	5.11322	f	protein_coding	chr17:35170990-35176068	-
	ENSMUSG00000001864	Aif1l	1.10166	4.00598	0.21785	0.258859	0.100147	a	protein_coding	chr2:31950259-31973442	+
	ENSMUSG00000036932	Aifm1	25.6843	27.1506	0.477087	0.715453	0.244429	a	protein_coding	chrX:48474943-48513563	-
	ENSMUSG00000020085	Aifm2	6.40734	6.87665	6.58814	2.79236	0.427694	d	protein_coding	chr10:61715262-61739260	+
	ENSMUSG00000022763	Aifm3	8.96448	12.904	0.199609	0.524673	0	a	protein_coding	chr16:17489610-17507485	+
	ENSMUSG00000019806	Aig1	2.37187	1.69438	0.114169	0.238761	0.0425917	a	protein_coding	chr10:13647053-13868980	-
	ENSMUSG00000019866	Aim1	5.38768	2.20496	0.178056	1.67369	0.396109	b	protein_coding	chr10:43950306-44004846	-
	ENSMUSG00000012123	Aim1l	2.07108	2.935	0.120365	0.141527	0.0282104	b	protein_coding	chr4:134065911-134092504	+
	ENSMUSG00000037860	Aim2	4.38384	0.777453	0.00812932	0.0476286	0.0559373	b	protein_coding	chr1:173350878-173466040	+
	ENSMUSG00000028029	Aimp1	79.7423	79.2679	65.6873	31.0191	1.74542	d	protein_coding	chr3:132660497-132683879	-
	ENSMUSG00000029610	Aimp2	29.7737	34.9971	4.19533	4.86621	0.473607	a	protein_coding	chr5:143902703-143909847	-
	ENSMUSG00000024847	Aip	16.3155	17.8735	1.80168	1.78132	0.505515	a	protein_coding	chr19:4114445-4125858	-
	ENSMUSG00000040554	Aipl1	0.606434	0.61565	0.352963	0.0601394	0	c	protein_coding	chr11:72027962-72037509	-
	ENSMUSG00000000731	Aire	0.0346507	0.0377798	0	0.134263	0.0511991	g	protein_coding	chr10:78030021-78043610	-
	ENSMUSG00000078247	Airn	2.11225	2.33232	0.046698	0.527282	0	b	antisense	chr17:12741310-12860122	+
	ENSMUSG00000039546	Ajap1	0.387161	0.235326	0.00938002	0.00359866	0	b	protein_coding	chr4:153373220-153482811	-
	ENSMUSG00000022178	Ajuba	10.7526	14.1195	0.709397	0.825109	0.167716	a	protein_coding	chr14:54567468-54577661	-
	ENSMUSG00000091931	AK010878	7.74975	9.72083	40.9841	24.5953	2.90477	e	protein_coding	chr12:102739829-102757810	-
	ENSMUSG00000026817	Ak1	1.30746	0.795085	9.42126	58.4786	6.10017	f	protein_coding	chr2:32621757-32646805	+
	ENSMUSG00000040729	AK129341	5.04898	5.63507	72.1652	93.0441	2.47011	e	protein_coding	chr9:8076632-8134294	-
	ENSMUSG00000078139	AK157302	0.290629	0.214521	1.6287	1.344	0	e	protein_coding	chr13:21495222-21497146	+
	ENSMUSG00000028792	Ak2	28.3406	31.4477	32.9138	18.4881	4.02655	d	protein_coding	chr4:128991957-129011529	+
	ENSMUSG00000028527	Ak4	10.2545	11.077	0.595684	0.974388	0.0421516	a	protein_coding	chr4:101419276-101466995	+
	ENSMUSG00000078941	Ak6	46.6306	49.0357	357.528	218.215	6.73931	e	protein_coding	chr13:100651342-100666413	+
	ENSMUSG00000041323	Ak7	1.18328	1.18719	22.169	30.512	2.46933	f	protein_coding	chr12:105705981-105782447	+
	ENSMUSG00000026807	Ak8	2.21835	1.55956	56.4484	154.353	6.27346	f	protein_coding	chr2:28700163-28813165	+
	ENSMUSG00000091415	Ak9	0.57685	0.373933	29.6118	24.1335	1.74477	f	protein_coding	chr10:41303979-41434534	+
	ENSMUSG00000018428	Akap1	20.4315	18.7804	6.94051	137.536	6.33458	g	protein_coding	chr11:88830791-88864586	-
	ENSMUSG00000047804	Akap10	13.3892	11.8837	8.08697	30.1322	0.546436	g	protein_coding	chr11:61871306-61930252	-
	ENSMUSG00000022016	Akap11	67.4001	64.504	13.8383	9.83059	0.977207	c	protein_coding	chr14:78492245-78536860	-
	ENSMUSG00000038587	Akap12	33.899	22.7072	63.2351	351.295	74.8658	g	protein_coding	chr10:4266328-4359468	+
	ENSMUSG00000066406	Akap13	29.0731	20.3264	1.19453	2.86486	0.334917	a	protein_coding	chr7:75455533-75754609	+
	ENSMUSG00000036551	Akap14	0.467603	0.3213	0.285135	7.69029	0.983554	g	protein_coding	chrX:37150697-37168842	-
	ENSMUSG00000059708	Akap17b	12.1058	16.6952	0.636618	0.556452	0.0652462	a	protein_coding	chrX:36608313-36645395	-
	ENSMUSG00000038729	Akap2	4.42234	3.75832	0.417769	4.14441	0.287889	b	protein_coding	chr4:57717656-57896984	+
	ENSMUSG00000030344	Akap3	0.387451	0.298917	11.3685	304.561	5.28112	f	protein_coding	chr6:126853097-126874307	+
	ENSMUSG00000050089	Akap4	0.437298	0.157391	33.1868	722.022	21.4146	f	protein_coding	chrX:7067518-7078609	+
	ENSMUSG00000021057	Akap5	2.03327	3.47372	0.0909406	0.0881347	0	c	protein_coding	chr12:76324890-76334153	+
	ENSMUSG00000061603	Akap6	0.410014	0.217222	0.872081	1.94037	0.133573	e	protein_coding	chr12:52699382-53151015	+
	ENSMUSG00000024045	Akap8	49.5116	56.2514	9.76373	4.10862	1.32501	c	protein_coding	chr17:32303675-32321153	-
	ENSMUSG00000040407	Akap9	29.6642	32.4613	2.18516	23.198	2.37258	b	protein_coding	chr5:3928053-4080209	+
	ENSMUSG00000031023	Akip1	10.9206	14.345	7.78617	12.5306	1.50066	b	protein_coding	chr7:109703689-109712189	+
	ENSMUSG00000023075	Akirin1	17.0057	14.7964	3.89603	12.4644	0.737935	b	protein_coding	chr4:123734558-123750345	-
	ENSMUSG00000080791	Akirin1-ps	3.90901	4.08651	0.276054	0.905382	0	b	processed_pseudogene	chr11:85216596-85217054	+
	ENSMUSG00000028291	Akirin2	31.1469	27.5663	48.1978	84.4952	4.57829	e	protein_coding	chr4:34550936-34566908	+
	ENSMUSG00000039158	Akna	3.57227	2.12673	0.563803	9.71706	5.67297	g	protein_coding	chr4:63367124-63403354	-
	ENSMUSG00000049565	Aknad1	0.0379675	0.0536337	0.209607	5.05944	0.15753	g	protein_coding	chr3:108739657-108782296	+
	ENSMUSG00000086953	Aknaos	2.15554	2.42028	8.89905	10.7769	1.06433	e	antisense	chr4:63381357-63394018	+
	ENSMUSG00000036500	Akp3	0	0.0347924	0.118142	0.164814	0	d	protein_coding	chr1:87125007-87127912	+
	ENSMUSG00000028692	Akr1a1	88.3702	68.0704	27.7243	5.0696	1.28184	c	protein_coding	chr4:116636509-116651680	-
	ENSMUSG00000061758	Akr1b10	4.8743	5.17109	0.250654	0.132743	0.332396	a	protein_coding	chr6:34384217-34396950	+
	ENSMUSG00000001642	Akr1b3	8.55753	10.1789	1.80175	1.15786	0.0995863	c	protein_coding	chr6:34303933-34317497	-
	ENSMUSG00000052131	Akr1b7	1.52751	2.15665	0.284182	6.77909	128.876	g	protein_coding	chr6:34412333-34423142	+
	ENSMUSG00000029762	Akr1b8	18.6897	24.5973	7.25254	1.60955	0.130645	c	protein_coding	chr6:34354118-34368463	+
	ENSMUSG00000021211	Akr1c12	0.535689	0.0630896	0.100049	0.0869276	0	a	protein_coding	chr13:4268171-4279433	-
	ENSMUSG00000021213	Akr1c13	1.22544	0.348361	3.80993	0.843375	0	d	protein_coding	chr13:4191183-4205596	+
	ENSMUSG00000033715	Akr1c14	2.44213	7.11892	0.704104	0.299638	0	c	protein_coding	chr13:4049010-4090422	+
	ENSMUSG00000071551	Akr1c19	0.0763169	0.106245	0.539324	1.36091	0.566001	f	protein_coding	chr13:4228699-4248681	+
	ENSMUSG00000021207	Akr1c21	0.336748	0.186487	0.118984	0.4894	0	b	protein_coding	chr13:4574074-4586541	+
	ENSMUSG00000025955	Akr1cl	18.909	140.947	18.144	0.39088	0.23264	c	protein_coding	chr1:65012688-65032759	-
	ENSMUSG00000045410	Akr1e1	7.59027	7.96506	17.5662	7.8211	0.222921	d	protein_coding	chr13:4590756-4609174	-
	ENSMUSG00000028743	Akr7a5	16.4085	20.8294	13.6349	6.84607	0.546114	d	protein_coding	chr4:139310743-139318426	+
	ENSMUSG00000001729	Akt1	25.0131	32.6614	3.01761	4.34988	0.477883	a	protein_coding	chr12:112653820-112674884	-
	ENSMUSG00000031667	Aktip	12.3849	15.7738	9.09879	15.0454	1.43997	b	protein_coding	chr8:91112040-91134465	-
	ENSMUSG00000028393	Alad	25.3034	36.7138	3.6238	3.34452	1.04669	a	protein_coding	chr4:62509168-62519918	-
	ENSMUSG00000032786	Alas1	13.3299	39.2258	19.5717	13.9231	1.36313	d	protein_coding	chr9:106233454-106248126	-
	ENSMUSG00000025270	Alas2	4.41796	3.9017	1.71648	0.727417	0.24449	c	protein_coding	chrX:150547374-150570638	+
	ENSMUSG00000022636	Alcam	1.85809	2.85581	0.147529	0.740549	0.275013	b	protein_coding	chr16:52248995-52454074	-
	ENSMUSG00000007833	Aldh16a1	10.3063	10.7291	6.41813	4.06114	0.356002	c	protein_coding	chr7:45140683-45154584	-
	ENSMUSG00000025007	Aldh18a1	13.5182	9.62167	0.948453	0.50504	0.0480934	a	protein_coding	chr19:40550256-40588463	-
	ENSMUSG00000053279	Aldh1a1	46.1136	485.066	49.7869	2.78245	3.33866	c	protein_coding	chr19:20601960-20643462	+
	ENSMUSG00000013584	Aldh1a2	7.64072	9.05618	53.2419	26.3029	2.16251	e	protein_coding	chr9:71215788-71296243	+
	ENSMUSG00000015134	Aldh1a3	3.39342	2.51776	0.292933	0.109229	0.0424348	c	protein_coding	chr7:66390891-66427517	-
	ENSMUSG00000024747	Aldh1a7	0.710848	2.53751	2.11984	0.37187	0.379161	c	protein_coding	chr19:20692952-20727562	-
	ENSMUSG00000035561	Aldh1b1	3.74169	18.1288	2.6715	0.188749	0.0852204	c	protein_coding	chr4:45799021-45804604	+
	ENSMUSG00000030088	Aldh1l1	1.67501	4.47011	3.00728	13.2567	0.824666	g	protein_coding	chr6:90486426-90600203	+
	ENSMUSG00000020256	Aldh1l2	1.51365	1.20008	0.0830449	0.24031	0	a	protein_coding	chr10:83487449-83534140	-
	ENSMUSG00000029455	Aldh2	13.5338	14.5312	3.41314	0.696884	0.832638	c	protein_coding	chr5:121566026-121593824	-
	ENSMUSG00000019102	Aldh3a1	0.710773	26.3475	1.16515	0.0820826	0	c	protein_coding	chr11:61207536-61218421	+
	ENSMUSG00000024885	Aldh3b1	2.82532	5.33236	4.10609	14.1492	1.56669	g	protein_coding	chr19:3913492-3929761	-
	ENSMUSG00000075296	Aldh3b2	0.020691	0.146472	3.1095	5.27197	0.0914696	f	protein_coding	chr19:3972327-3981645	+
	ENSMUSG00000028737	Aldh4a1	2.68911	3.40177	0.314808	0.338254	0.119729	a	protein_coding	chr4:139622865-139649690	+
	ENSMUSG00000035936	Aldh5a1	1.27551	2.32675	2.74853	0.539592	0.138719	c	protein_coding	chr13:24907578-24937661	-
	ENSMUSG00000021238	Aldh6a1	9.48904	16.4563	17.8626	10.881	1.23131	d	protein_coding	chr12:84430722-84450950	-
	ENSMUSG00000053644	Aldh7a1	21.919	16.9214	1.73392	1.32513	0.188995	a	protein_coding	chr18:56509686-56572951	-
	ENSMUSG00000037542	Aldh8a1	0.0297844	0.0311797	0.17695	0.923888	0	e	protein_coding	chr10:21377290-21396585	+
	ENSMUSG00000026687	Aldh9a1	23.0231	31.7144	10.7708	7.57074	0.691269	c	protein_coding	chr1:167349990-167368530	+
	ENSMUSG00000030695	Aldoa	83.2441	71.2646	15.7295	55.3697	8.03541	b	protein_coding	chr7:126795233-126800751	-
	ENSMUSG00000059343	Aldoart1	0.0373712	0.0764125	3.14573	65.8838	2.38592	f	protein_coding	chr4:72850582-72852634	-
	ENSMUSG00000063129	Aldoart2	0.0660323	0.0657607	5.11558	140.446	5.66957	f	protein_coding	chr12:55565238-55566896	+
	ENSMUSG00000017390	Aldoc	10.4256	9.44536	1.52043	0.239562	0	c	protein_coding	chr11:78322967-78327781	+
	ENSMUSG00000039427	Alg1	14.5193	15.4109	4.0325	2.0396	0.0730188	c	protein_coding	chr16:5233620-5244912	+
	ENSMUSG00000075470	Alg10b	21.0018	22.6402	2.67424	2.35813	0.262727	c	protein_coding	chr15:90224310-90230554	+
	ENSMUSG00000063362	Alg11	11.704	12.1168	5.75325	1.91466	0.11845	c	protein_coding	chr8:22060720-22071627	+
	ENSMUSG00000035845	Alg12	7.46631	7.27613	1.99135	14.536	1.08059	g	protein_coding	chr15:88805243-88819318	-
	ENSMUSG00000041718	Alg13	11.1321	15.028	0.735109	16.0967	0.558219	b	protein_coding	chrX:144317811-144374450	+
	ENSMUSG00000039887	Alg14	16.6355	21.3685	1.13222	1.4726	0.43041	b	protein_coding	chr3:121291816-121362011	+
	ENSMUSG00000039740	Alg2	11.2307	11.7998	2.76783	1.17609	0.0567642	c	protein_coding	chr4:47465066-47474333	-
	ENSMUSG00000033809	Alg3	5.72723	6.33184	1.29119	1.32045	0.4049	a	protein_coding	chr16:20605450-20610768	-
	ENSMUSG00000036632	Alg5	5.59239	6.95578	0.421505	0.325024	0.332208	a	protein_coding	chr3:54735538-54751127	+
	ENSMUSG00000073792	Alg6	4.0973	4.39637	0.967196	0.54024	0.0687628	c	protein_coding	chr4:99715663-99763460	+
	ENSMUSG00000032059	Alg9	9.60138	8.29218	12.7213	10.0881	0.402852	d	protein_coding	chr9:50775018-50843542	+
	ENSMUSG00000055471	Alk	0.0584834	0.0596016	0.342874	0.131399	0.120738	d	protein_coding	chr17:71869441-72603709	-
	ENSMUSG00000079036	Alkbh1	9.60297	8.48356	4.69336	2.10454	0.828442	c	protein_coding	chr12:87425839-87443839	-
	ENSMUSG00000044339	Alkbh2	18.3088	15.2979	0.253852	0.68797	0.526914	b	protein_coding	chr5:114123925-114128218	-
	ENSMUSG00000040174	Alkbh3	8.95675	10.2384	17.1767	13.1976	0.433952	d	protein_coding	chr2:93980549-94010807	-
	ENSMUSG00000039754	Alkbh4	5.92614	6.288	18.7226	5.15599	1.48011	d	protein_coding	chr5:136136145-136141615	+
	ENSMUSG00000042831	Alkbh6	4.72655	6.70974	1.24656	0.433391	0.188123	c	protein_coding	chr7:30308716-30314304	+
	ENSMUSG00000002661	Alkbh7	8.74786	12.2741	16.3435	6.52791	0.380635	d	protein_coding	chr17:56997338-56999322	+
	ENSMUSG00000020636	Allc	0.146538	0.041784	13.0574	293.711	5.22231	f	protein_coding	chr12:28553754-28582523	-
	ENSMUSG00000063810	Alms1	36.6316	31.3775	30.9547	57.5287	2.70633	b	protein_coding	chr6:85587530-85702753	+
	ENSMUSG00000090098	Alms1-ps2	0.256042	0.208355	0.00556235	0.0231448	0	b	transcribed_unprocessed_pseudogene	chr6:85774392-85804057	+
	ENSMUSG00000000320	Alox12	0.327874	0.319294	0.571873	0.446662	0.0958808	d	protein_coding	chr11:70241456-70255353	-
	ENSMUSG00000032807	Alox12b	0.885552	1.11039	0.0467226	0.0770095	0	b	protein_coding	chr11:69156988-69169792	+
	ENSMUSG00000018924	Alox15	0.200631	0.156207	0.0750204	0.34928	0.558621	g	protein_coding	chr11:70344151-70352031	-
	ENSMUSG00000025701	Alox5	1.68575	0.332688	0.013641	0.312842	0.286171	g	protein_coding	chr6:116410076-116461178	-
	ENSMUSG00000060063	Alox5ap	18.7375	0.518017	0.0637941	0.328235	0	b	protein_coding	chr5:149265057-149288045	+
	ENSMUSG00000020891	Alox8	0.519842	0.896735	0	0.019029	0	b	protein_coding	chr11:69183931-69197843	-
	ENSMUSG00000020892	Aloxe3	0.356033	0.397838	0.0928272	0.0855595	0	c	protein_coding	chr11:69125895-69149115	+
	ENSMUSG00000079440	Alpi	0.0138365	0.058557	0.180769	1.19688	0	e	protein_coding	chr1:87098001-87101606	-
	ENSMUSG00000028028	Alpk1	1.97042	1.12025	0.293026	2.7607	0.0583802	g	protein_coding	chr3:127670398-127780527	-
	ENSMUSG00000032845	Alpk2	0.0391837	0.0522355	0.0214963	0.178359	0.0503306	g	protein_coding	chr18:65265528-65393888	-
	ENSMUSG00000028766	Alpl	6.37178	3.95888	0.168821	0.722948	0	a	protein_coding	chr4:137741732-137796384	-
	ENSMUSG00000026246	Alppl2	0.0153033	0.0790709	1.42892	2.07434	0.0926817	f	protein_coding	chr1:87086689-87089928	-
	ENSMUSG00000026024	Als2	35.5554	23.5792	5.54062	7.16101	0.484744	a	protein_coding	chr1:59162925-59237231	-
	ENSMUSG00000044037	Als2cl	3.32257	3.70708	0.698734	0.375553	0	c	protein_coding	chr9:110879869-110900530	+
	ENSMUSG00000047383	Als2cr11	1.27061	0.816454	83.4526	133.128	1.50258	f	unprocessed_pseudogene	chr1:58997122-59003443	-
	ENSMUSG00000047528	Als2cr12	0.0558192	0.0462063	163.549	100.474	3.72077	f	protein_coding	chr1:58658116-58695989	-
	ENSMUSG00000036602	Alx1	0.0272335	0.122759	19.9232	11.7917	0.974311	f	protein_coding	chr10:103007846-103029054	-
	ENSMUSG00000040310	Alx4	0.449916	0.275326	0.00808088	0.0300718	0	b	protein_coding	chr2:93642383-93681339	+
	ENSMUSG00000025134	Alyref	51.5574	62.6132	14.5626	2.35673	0.663161	c	protein_coding	chr11:120592120-120598365	-
	ENSMUSG00000060244	Alyref2	3.41628	3.67159	2.60332	0.339394	0.307677	c	protein_coding	chr1:171503477-171504750	+
	ENSMUSG00000022244	Amacr	6.02423	7.07664	1.37597	0.405802	0.076053	c	protein_coding	chr15:10981755-10996624	+
	ENSMUSG00000028356	Ambp	0.0236205	0.0657987	0	0.404253	0	g	protein_coding	chr4:63143274-63154799	-
	ENSMUSG00000019836	Amd-ps4	0.0106018	0.0188879	0.0553571	0.222954	0	g	processed_pseudogene	chr4:51253024-51254027	-
	ENSMUSG00000075232	Amd1	6.90945	10.0808	2.74152	0.837847	0.183253	c	protein_coding	chr10:40287457-40302188	-
[truncated: 19,843 more rows]

## Sheet: Figure 5c
Figure 5c
	DEG	Union of three TF	Common of TFs
	Marchf1	0610005C13Rik	0610005C13Rik
	Mtarc2	0610009B22Rik	0610009B22Rik
	Marchf2	0610009E02Rik	0610009E02Rik
	Marchf3	0610009O20Rik	0610010F05Rik
	Marchf4	0610010F05Rik	0610010K14Rik
	Marchf8	0610010K14Rik	0610012G03Rik
	Marchf10	0610012G03Rik	0610025J13Rik
	Marchf11	0610025J13Rik	0610030E20Rik
	Septin1	0610030E20Rik	0610037L13Rik
	Septin3	0610037L13Rik	0610038B21Rik
	Septin4	0610038B21Rik	0610039K10Rik
	Septin5	0610039H22Rik	0610040B10Rik
	Septin6	0610039K10Rik	0610040F04Rik
	Septin7	0610040B10Rik	0610043K17Rik
	Septin8	0610040F04Rik	1010001N08Rik
	Septin9	0610043K17Rik	1100001I12Rik
	Septin10	1010001N08Rik	1110002J07Rik
	Septin11	1100001I12Rik	1110002L01Rik
	Septin12	1110002J07Rik	1110004E09Rik
	Septin14	1110002L01Rik	1110004F10Rik
	Selenof	1110004E09Rik	1110006O24Rik
	0610005C13Rik	1110004F10Rik	1110008F13Rik
	0610007P14Rik	1110006O24Rik	1110008P14Rik
	0610009B22Rik	1110008F13Rik	1110012L19Rik
	0610009E02Rik	1110008L16Rik	1110013H19Rik
	0610009L18Rik	1110008P14Rik	1110017D15Rik
	0610009O20Rik	1110012L19Rik	1110018N20Rik
	0610010F05Rik	1110013H19Rik	1110020A21Rik
	0610010K14Rik	1110017D15Rik	1110025M09Rik
	0610011F06Rik	1110018N20Rik	1110032A03Rik
	0610012D04Rik	1110020A21Rik	1110032F04Rik
	0610012G03Rik	1110025M09Rik	1110034G24Rik
	0610030E20Rik	1110032A03Rik	1110035H17Rik
	0610031O16Rik	1110032F04Rik	1110036E04Rik
	0610037L13Rik	1110034G24Rik	1110038B12Rik
	0610038B21Rik	1110035H17Rik	1110038F14Rik
	0610040B10Rik	1110036E04Rik	1110046J04Rik
	0610040F04Rik	1110038B12Rik	1110051M20Rik
	0610040J01Rik	1110038F14Rik	1110059E24Rik
	0610043K17Rik	1110046J04Rik	1110059G10Rik
	1010001N08Rik	1110051M20Rik	1110065P20Rik
	1110001J03Rik	1110059E24Rik	1190002N15Rik
	1110002E22Rik	1110059G10Rik	1190005I06Rik
	1110002J07Rik	1110065P20Rik	1190007I07Rik
	1110002L01Rik	1190002N15Rik	1300002E11Rik
	1110004E09Rik	1190005I06Rik	1300017J02Rik
	1110004F10Rik	1190007I07Rik	1500002C15Rik
	1110007C09Rik	1200007C13Rik	1500002F19Rik
	1110008F13Rik	1300002E11Rik	1500004A13Rik
	1110008L16Rik	1300017J02Rik	1500009L16Rik
	1110008P14Rik	1500002C15Rik	1500011B03Rik
	1110012L19Rik	1500002F19Rik	1500011K16Rik
	1110017D15Rik	1500004A13Rik	1520401A03Rik
	1110018N20Rik	1500009L16Rik	1600002D24Rik
	1110019D14Rik	1500011B03Rik	1600002K03Rik
	1110020A21Rik	1500011K16Rik	1600012H06Rik
	1110025L11Rik	1500032F14Rik	1600014C10Rik
	1110032A03Rik	1520401A03Rik	1600014C23Rik
	1110032F04Rik	1600002D24Rik	1600017P15Rik
	1110034G24Rik	1600002K03Rik	1600020E01Rik
	1110035H17Rik	1600012H06Rik	1600023N17Rik
	1110037F02Rik	1600014C10Rik	1600029O15Rik
	1110038B12Rik	1600014C23Rik	1700001G11Rik
	1110038F14Rik	1600017P15Rik	1700001G17Rik
	1110046J04Rik	1600020E01Rik	1700001L05Rik
	1110051M20Rik	1600023N17Rik	1700001O22Rik
	1110054M08Rik	1600029I14Rik	1700001P01Rik
	1110057K04Rik	1600029O15Rik	1700003D09Rik
	1110058L19Rik	1700001C02Rik	1700003E16Rik
	1110059E24Rik	1700001C19Rik	1700003F12Rik
	1110059G10Rik	1700001D01Rik	1700003G18Rik
	1110065P20Rik	1700001G11Rik	1700003M07Rik
	1190002F15Rik	1700001G17Rik	1700006H21Rik
	1190002N15Rik	1700001K19Rik	1700007F19Rik
	1190005I06Rik	1700001K23Rik	1700007K13Rik
	1190007I07Rik	1700001L05Rik	1700007L15Rik
	1200007C13Rik	1700001O22Rik	1700008B11Rik
	1200014J11Rik	1700001P01Rik	1700008J07Rik
	1300002E11Rik	1700003D09Rik	1700008O03Rik
	1300017J02Rik	1700003E16Rik	1700010B08Rik
	1500009C09Rik	1700003F12Rik	1700010I14Rik
	1500009L16Rik	1700003G13Rik	1700010K24Rik
	1500011B03Rik	1700003G18Rik	1700011C11Rik
	1500011K16Rik	1700003M07Rik	1700011D18Rik
	1500012F01Rik	1700006H21Rik	1700012C14Rik
	1500012K07Rik	1700007F19Rik	1700012D14Rik
	1500015A07Rik	1700007K13Rik	1700013A02Rik
	1500015L24Rik	1700007L15Rik	1700013H16Rik
	1500015O10Rik	1700008B11Rik	1700013M08Rik
	1500017E21Rik	1700008J07Rik	1700015C15Rik
	1500026H17Rik	1700008O03Rik	1700016A09Rik
	1500035N22Rik	1700010B08Rik	1700016B15Rik
	1520401A03Rik	1700010I14Rik	1700016D08Rik
	1600002H07Rik	1700010K24Rik	1700016H03Rik
	1600002K03Rik	1700011C11Rik	1700016H13Rik
	1600014C10Rik	1700011D18Rik	1700017B05Rik
	1600014C23Rik	1700012B09Rik	1700017J07Rik
	1600014K23Rik	1700012C08Rik	1700018B08Rik
	1600025M17Rik	1700012C14Rik	1700018B24Rik
	1600029I14Rik	1700012D14Rik	1700018L02Rik
	1700001C02Rik	1700012H19Rik	1700018M17Rik
	1700001C19Rik	1700013A02Rik	1700019A02Rik
	1700001F09Rik	1700013G24Rik	1700019D03Rik
	1700001G01Rik	1700013H16Rik	1700019L13Rik
	1700001G11Rik	1700013M08Rik	1700020D05Rik
	1700001G17Rik	1700015C15Rik	1700020G03Rik
	1700001J03Rik	1700016A09Rik	1700020I14Rik
	1700001J04Rik	1700016B15Rik	1700020M21Rik
	1700001K19Rik	1700016D06Rik	1700021F05Rik
	1700001L05Rik	1700016D08Rik	1700021N21Rik
	1700001L19Rik	1700016H03Rik	1700022H01Rik
	1700001O22Rik	1700016H13Rik	1700023B13Rik
	1700001P01Rik	1700016K19Rik	1700023C21Rik
	1700003D09Rik	1700017B05Rik	1700023F06Rik
	1700003E16Rik	1700017J07Rik	1700023H06Rik
	1700003E24Rik	1700018B08Rik	1700025A08Rik
	1700003F12Rik	1700018B24Rik	1700025G04Rik
	1700003G13Rik	1700018L02Rik	1700026J14Rik
	1700003G18Rik	1700018M17Rik	1700027A07Rik
	1700003H04Rik	1700019A02Rik	1700028E10Rik
	1700003M02Rik	1700019C18Rik	1700028I16Rik
	1700003M07Rik	1700019D03Rik	1700028J19Rik
	1700006A11Rik	1700019L13Rik	1700028N14Rik
	1700006E09Rik	1700019N19Rik	1700029J03Rik
	1700006J14Rik	1700020D05Rik	1700029J07Rik
	1700007B14Rik	1700020G03Rik	1700029M20Rik
	1700007G11Rik	1700020I14Rik	1700029P11Rik
	1700007J10Rik	1700020L13Rik	1700030A11Rik
	1700007K09Rik	1700020L24Rik	1700030C10Rik
	1700007K13Rik	1700020M21Rik	1700030J22Rik
	1700007L15Rik	1700020N18Rik	1700030K09Rik
	1700007M16Rik	1700021F05Rik	1700031P21Rik
	1700007P06Rik	1700021J08Rik	1700034H15Rik
	1700008F21Rik	1700021N21Rik	1700034P13Rik
	1700008I05Rik	1700022H01Rik	1700037C18Rik
	1700008O03Rik	1700023B13Rik	1700037F03Rik
	1700008P02Rik	1700023C21Rik	1700037H04Rik
	1700009J07Rik	1700023D09Rik	1700039E22Rik
	1700009N14Rik	1700023F06Rik	1700039M10Rik
	1700009P17Rik	1700023H06Rik	1700040D17Rik
	1700010B08Rik	1700025A08Rik	1700040L08Rik
	1700010D01Rik	1700025G04Rik	1700041G16Rik
	1700010H22Rik	1700025N23Rik	1700041I07Rik
	1700010I14Rik	1700026J14Rik	1700042D02Rik
	1700010K23Rik	1700027A07Rik	1700045H11Rik
	1700010K24Rik	1700028E10Rik	1700047M11Rik
	1700010L04Rik	1700028I16Rik	1700047O18Rik
	1700011A15Rik	1700028J19Rik	1700048M11Rik
	1700011E24Rik	1700028N14Rik	1700048O20Rik
	1700011H14Rik	1700029H14Rik	1700051O22Rik
	1700011I03Rik	1700029I15Rik	1700052I22Rik
	1700011L22Rik	1700029J03Rik	1700052K11Rik
	1700011M02Rik	1700029J07Rik	1700054A03Rik
	1700012A03Rik	1700029M20Rik	1700055D18Rik
	1700012B07Rik	1700029P11Rik	1700056E22Rik
	1700012B09Rik	1700030A11Rik	1700057H15Rik
	1700012C08Rik	1700030C10Rik	1700060C20Rik
	1700012C14Rik	1700030C14Rik	1700061A03Rik
	1700012P22Rik	1700030J22Rik	1700063D05Rik
	1700013D24Rik	1700030K09Rik	1700063J08Rik
	1700013F07Rik	1700030M09Rik	1700064H15Rik
	1700013G24Rik	1700031P21Rik	1700064M15Rik
	1700013H16Rik	1700034G24Rik	1700065D16Rik
	1700013N06Rik	1700034H15Rik	1700066B19Rik
	1700014D04Rik	1700034J04Rik	1700066J03Rik
	1700015E13Rik	1700034P13Rik	1700066M21Rik
	1700015F17Rik	1700036A12Rik	1700067K01Rik
	1700015G11Rik	1700037C06Rik	1700069B07Rik
	1700015O11Rik	1700037C18Rik	1700069L16Rik
	1700016C15Rik	1700037F03Rik	1700074A21Rik
	1700016D06Rik	1700037H04Rik	1700082M22Rik
	1700016G14Rik	1700039E22Rik	1700084C06Rik
	1700016H13Rik	1700039M10Rik	1700084E18Rik
	1700016K19Rik	1700040D17Rik	1700086D15Rik
	1700017B05Rik	1700040L08Rik	1700086L19Rik
	1700017D01Rik	1700041G16Rik	1700086O06Rik
	1700017G19Rik	1700041I07Rik	1700086P04Rik
	1700017I07Rik	1700042D02Rik	1700088E04Rik
	1700017J07Rik	1700042G07Rik	1700092M07Rik
	1700017N19Rik	1700045H11Rik	1700095J03Rik
	1700018A04Rik	1700047M11Rik	1700095J07Rik
	1700018B08Rik	1700047O18Rik	1700096K18Rik
	1700018B24Rik	1700048M11Rik	1700101I11Rik
	1700018C11Rik	1700048O20Rik	1700102P08Rik
	1700018F24Rik	1700051O22Rik	1700104B16Rik
	1700018M17Rik	1700052H01Rik	1700105P06Rik
	1700019A02Rik	1700052I22Rik	1700110K17Rik
	1700019B03Rik	1700052K11Rik	1700112D23Rik
	1700019D03Rik	1700054A03Rik	1700112J16Rik
	1700019E08Rik	1700054K19Rik	1700113A16Rik
	1700019G17Rik	1700054M17Rik	1700113H08Rik
	1700019G24Rik	1700055D18Rik	1700120B22Rik
	1700019L03Rik	1700056E22Rik	1700120C14Rik
	1700019M22Rik	1700057H15Rik	1700120K04Rik
	1700019N19Rik	1700060C20Rik	1700122E12Rik
	1700019O17Rik	1700061A03Rik	1700122O11Rik
	1700020A23Rik	1700063D05Rik	1700123M08Rik
	1700020I14Rik	1700063J08Rik	1700124L16Rik
	1700020L24Rik	1700064H15Rik	1700125G02Rik
	1700020N01Rik	1700064M15Rik	1700125G22Rik
	1700020N15Rik	1700065D16Rik	1700125H20Rik
	1700021A07Rik	1700066B17Rik	1700127F24Rik
	1700021F07Rik	1700066B19Rik	1810009A15Rik
	1700021J08Rik	1700066J03Rik	1810010D01Rik
	1700021K19Rik	1700066M21Rik	1810010H24Rik
	1700021L23Rik	1700067K01Rik	1810012K08Rik
	1700021N21Rik	1700069B07Rik	1810012K16Rik
	1700021P04Rik	1700069L16Rik	1810013D15Rik
	1700022A21Rik	1700072O05Rik	1810013L24Rik
	1700022N22Rik	1700073E17Rik	1810014B01Rik
	1700023C21Rik	1700074A21Rik	1810019D21Rik
	1700023E05Rik	1700082M22Rik	1810019N24Rik
	1700023F06Rik	1700084C06Rik	1810021B22Rik
	1700023H06Rik	1700084E18Rik	1810022K09Rik
	1700023L04Rik	1700086D15Rik	1810024B03Rik
	1700024B05Rik	1700086L19Rik	1810026B05Rik
	1700024G13Rik	1700086O06Rik	1810030O07Rik
	1700024J04Rik	1700086P04Rik	1810032O08Rik
	1700024P04Rik	1700088E04Rik	1810037I17Rik
	1700024P16Rik	1700092K14Rik	1810041H14Rik
	1700025C18Rik	1700092M07Rik	1810041L15Rik
	1700025D23Rik	1700094D03Rik	1810043G02Rik
	1700025F22Rik	1700095B10Rik	1810044D09Rik
	1700025G04Rik	1700095J03Rik	1810049J17Rik
	1700025N21Rik	1700095J07Rik	1810053B23Rik
	1700025O08Rik	1700096J18Rik	1810055G02Rik
	1700026D08Rik	1700096K18Rik	1810058I24Rik
	1700026D11Rik	1700099I09Rik	1810059C17Rik
	1700026J12Rik	1700101I11Rik	1810059H22Rik
	1700026J14Rik	1700102P08Rik	1810062G17Rik
	1700026L06Rik	1700104B16Rik	2010001A14Rik
	1700027A07Rik	1700105P06Rik	2010003K11Rik
	1700027I24Rik	1700109K24Rik	2010008C14Rik
	1700028E10Rik	1700110C19Rik	2010010A06Rik
	1700028I16Rik	1700110K17Rik	2010016I18Rik
	1700028J19Rik	1700112D23Rik	2010106G04Rik
	1700028K03Rik	1700112J16Rik	2010107E04Rik
	1700028P14Rik	1700113A16Rik	2010109A12Rik
	1700028P15Rik	1700113H08Rik	2010110E17Rik
	1700029F12Rik	1700116H05Rik	2010111I01Rik
	1700029H14Rik	1700119H24Rik	2010204K13Rik
	1700029I15Rik	1700120B22Rik	2010300C02Rik
	1700029J07Rik	1700120C14Rik	2010315B03Rik
	1700029M20Rik	1700120K04Rik	2010320M18Rik
	1700029N11Rik	1700122E12Rik	2200002A13Rik
	1700029P11Rik	1700122O11Rik	2200002J24Rik
	1700030A11Rik	1700123K08Rik	2210011C24Rik
	1700030C10Rik	1700123L14Rik	2210016F16Rik
	1700030C12Rik	1700123M08Rik	2210016L21Rik
	1700030C14Rik	1700124L16Rik	2210039B01Rik
	1700030J22Rik	1700125G02Rik	2210406O10Rik
	1700030K09Rik	1700125G22Rik	2210408F21Rik
	1700030M09Rik	1700125H20Rik	2210417A02Rik
	1700031F05Rik	1700127F24Rik	2300002M23Rik
	1700031F10Rik	1810009A15Rik	2300009A05Rik
	1700034B16Rik	1810010D01Rik	2310001H17Rik
	1700034E13Rik	1810010H24Rik	2310009A05Rik
	1700034G24Rik	1810012K08Rik	2310009B15Rik
	1700034H15Rik	1810012K16Rik	2310010J17Rik
	1700034I23Rik	1810013D15Rik	2310011J03Rik
	1700034J05Rik	1810013L24Rik	2310014F06Rik
	1700034O15Rik	1810014B01Rik	2310015A10Rik
	1700034P13Rik	1810019D21Rik	2310022A10Rik
	1700036O09Rik	1810019N24Rik	2310022B05Rik
	1700037C06Rik	1810021B22Rik	2310026I22Rik
	1700037C18Rik	1810022K09Rik	2310026L22Rik
	1700037F24Rik	1810024B03Rik	2310033P09Rik
	1700037H04Rik	1810026B05Rik	2310034G01Rik
	1700039E15Rik	1810030O07Rik	2310039H08Rik
	1700039E22Rik	1810032O08Rik	2310040G24Rik
	1700039M10Rik	1810037I17Rik	2310043P16Rik
	1700040D17Rik	1810041H14Rik	2310047D07Rik
	1700040L02Rik	1810041L15Rik	2310057M21Rik
	1700041G16Rik	1810043G02Rik	2310058D17Rik
	1700042B14Rik	1810044D09Rik	2310061I04Rik
	1700042G07Rik	1810049J17Rik	2310068J16Rik
	1700042G15Rik	1810053B23Rik	2310069G16Rik
	1700042O10Rik	1810055G02Rik	2310074N15Rik
	1700045H11Rik	1810058I24Rik	2400006E01Rik
	1700046C09Rik	1810059C17Rik	2410002F23Rik
	1700047A11Rik	1810059H22Rik	2410004B18Rik
	1700047F07Rik	1810062G17Rik	2410004P03Rik
	1700047K16Rik	1810064F22Rik	2410006H16Rik
	1700048M11Rik	2010001A14Rik	2410015M20Rik
	1700048O20Rik	2010003K11Rik	2410017I17Rik
	1700049E15Rik	2010007H06Rik	2410022M11Rik
	1700049E17Rik2	2010008C14Rik	2410089E03Rik
	1700049G17Rik	2010009K17Rik	2410131K14Rik
	1700049J03Rik	2010010A06Rik	2500004C02Rik
	1700049L16Rik	2010016I18Rik	2510002D24Rik
	1700051A21Rik	2010106G04Rik	2510009E07Rik
	1700051O22Rik	2010107E04Rik	2510039O18Rik
	1700052N19Rik	2010109A12Rik	2510046G10Rik
	1700054M17Rik	2010110E17Rik	2600006K01Rik
	1700055D18Rik	2010111I01Rik	2610001J05Rik
	1700055N04Rik	2010204K13Rik	2610002M06Rik
	1700056E22Rik	2010300C02Rik	2610005L07Rik
	1700056N10Rik	2010310C07Rik	2610008E11Rik
	1700057G04Rik	2010315B03Rik	2610017A05Rik
	1700057H15Rik	2010320M18Rik	2610021A01Rik
	1700057H21Rik	2200002A13Rik	2610027K06Rik
	1700058P15Rik	2200002D01Rik	2610028H24Rik
	1700060C20Rik	2200002J24Rik	2610035D17Rik
	1700060J05Rik	2210011C24Rik	2610035F20Rik
	1700061E18Rik	2210016F16Rik	2610037D02Rik
	1700061F12Rik	2210016L21Rik	2610044O15Rik8
	1700061G19Rik	2210039B01Rik	2610206C17Rik
	1700061H18Rik	2210404E10Rik	2610301B20Rik
	1700061I17Rik	2210406O10Rik	2610306M01Rik
	1700061J23Rik	2210408F21Rik	2610307P16Rik
	1700063H04Rik	2210411M09Rik	2610316D01Rik
	1700063H06Rik	2210416O15Rik	2610318N02Rik
	1700064H15Rik	2210417A02Rik	2610507B11Rik
	1700065D16Rik	2300002M23Rik	2610507I01Rik
	1700066B19Rik	2300009A05Rik	2610524H06Rik
	1700066J03Rik	2310001H17Rik	2700033N17Rik
	1700066M21Rik	2310001K24Rik	2700038G22Rik
	1700066O22Rik	2310002D06Rik	2700046A07Rik
	1700067K01Rik	2310002F09Rik	2700062C07Rik
	1700067P10Rik	2310005A03Rik	2700069I18Rik
	1700069B07Rik	2310008N11Rik	2700080J24Rik
	1700069L16Rik	2310009A05Rik	2700081O15Rik
	1700071G01Rik	2310009B15Rik	2700097O09Rik
	1700071K01Rik	2310010J17Rik	2810001G20Rik
	1700071M16Rik	2310011J03Rik	2810002D19Rik
	1700073E17Rik	2310014F06Rik	2810004N23Rik
	1700074P13Rik	2310015A10Rik	2810006K23Rik
	1700080E11Rik	2310022A10Rik	2810013P06Rik
	1700080G11Rik	2310022B05Rik	2810021J22Rik
	1700080N15Rik	2310026I22Rik	2810025M15Rik
	1700080O16Rik	2310026L22Rik	2810029C07Rik
	1700082M22Rik	2310030G06Rik	2810403A07Rik
	1700084C01Rik	2310033P09Rik	2810405F17Rik
	1700084C06Rik	2310034G01Rik	2810408A11Rik
	1700084J12Rik	2310035C23Rik	2810408I11Rik
	1700084M14Rik	2310039H08Rik	2810410L24Rik
	1700086D15Rik	2310039L15Rik	2810414N06Rik
	1700086L19Rik	2310040G24Rik	2810429I04Rik
	1700086O06Rik	2310043L19Rik	2810430I11Rik
	1700086P04Rik	2310043O21Rik	2810454H06Rik
	1700087M22Rik	2310043P16Rik	2810457G06Rik
	1700088E04Rik	2310047D07Rik	2810459M11Rik
	1700092C02Rik	2310057M21Rik	2810468N07Rik
	1700092C10Rik	2310058D17Rik	2810474O19Rik
	1700092C17Rik	2310061I04Rik	2900005J15Rik
	1700092E19Rik	2310068J16Rik	2900009J06Rik
	1700092M07Rik	2310069B03Rik	2900026A02Rik
	1700093J21Rik	2310069G16Rik	2900041M22Rik
	1700093K21Rik	2310074N15Rik	2900052L18Rik
	1700094D03Rik	2400006E01Rik	2900060B14Rik
	1700095A21Rik	2410002F23Rik	2900060N12Rik
	1700095B10Rik	2410003L11Rik	2900072N19Rik
	1700095J03Rik	2410004B18Rik	2900076A07Rik
	1700095J07Rik	2410004I01Rik	2900089D17Rik
	1700095J12Rik	2410004P03Rik	2900093K20Rik
	1700099I09Rik	2410006H16Rik	3000002C10Rik
	1700101E01Rik	2410015M20Rik	3010003L21Rik
	1700101I11Rik	2410017I17Rik	3110002H16Rik
	1700101I19Rik	2410018L13Rik	3110009E18Rik
	1700102P08Rik	2410022M11Rik	3110031N09Rik
	1700104B16Rik	2410089E03Rik	3110035E14Rik
	1700106J16Rik	2410131K14Rik	3110039I08Rik
	1700108N11Rik	2500004C02Rik	3110039M20Rik
	1700109G15Rik	2510002D24Rik	3110040N11Rik
	1700109H08Rik	2510009E07Rik	3110043O21Rik
	1700109K24Rik	2510039O18Rik	3110045C21Rik
	1700110I01Rik	2510046G10Rik	3110053B16Rik
	1700110K17Rik	2600006K01Rik	3110056K07Rik
	1700111E14Rik	2610001J05Rik	3110062M04Rik
	1700112D23Rik	2610002M06Rik	3110070M22Rik
	1700112E06Rik	2610005L07Rik	3110082I17Rik
	1700112J05Rik	2610008E11Rik	3110082J24Rik
	1700112J16Rik	2610017A05Rik	3300002I08Rik
	1700112K13Rik	2610021A01Rik	3300002P13Rik
	1700113A16Rik	2610027K06Rik	3425401B19Rik
	1700113H08Rik	2610028H24Rik	3830406C13Rik
	1700116B05Rik	2610035D17Rik	3830408C21Rik
	1700119I11Rik	2610035F20Rik	4430402I18Rik
	1700120B22Rik	2610037D02Rik	4632404H12Rik
	1700120C18Rik	2610044O15Rik8	4632411P08Rik
	1700120E14Rik	2610206C17Rik	4632415L05Rik
	1700120G11Rik	2610301B20Rik	4632427E13Rik
	1700120O09Rik	2610306M01Rik	4731419I09Rik
	1700121C08Rik	2610306O10Rik	4732414G09Rik
	1700121N20Rik	2610307P16Rik	4732416N19Rik
	1700122E12Rik	2610316D01Rik	4732440D04Rik
	1700122O11Rik	2610318M16Rik	4732471J01Rik
	1700123I01Rik	2610318N02Rik	4732491K20Rik
	1700123K08Rik	2610507B11Rik	4833404L02Rik
	1700123L14Rik	2610507I01Rik	4833408A19Rik
	1700123M08Rik	2610524H06Rik	4833412C05Rik
	1700123O12Rik	2700033N17Rik	4833417C18Rik
	1700125G22Rik	2700038G22Rik	4833418N02Rik
	1700125H03Rik	2700046A07Rik	4833418N17Rik
	1700125H20Rik	2700054A10Rik	4833419F23Rik
	1700128E19Rik	2700062C07Rik	4833419O12Rik
	1700128F08Rik	2700069I18Rik	4833420G17Rik
	1700129C05Rik	2700070H01Rik	4833422C13Rik
	1810008B01Rik	2700080J24Rik	4833422M21Rik
	1810009A15Rik	2700081O15Rik	4833427G06Rik
	1810010H24Rik	2700097O09Rik	4833438C02Rik
	1810011H11Rik	2810001G20Rik	4833439L19Rik
	1810012K08Rik	2810002D19Rik	4833445I07Rik
	1810013L24Rik	2810004N23Rik	4921504A21Rik
	1810019D21Rik	2810006K23Rik	4921504E06Rik
	1810019N24Rik	2810013P06Rik	4921507G05Rik
	1810020O05Rik	2810021J22Rik	4921507P07Rik
	1810021B22Rik	2810025M15Rik	4921522P10Rik
	1810022K09Rik	2810029C07Rik	4921524J17Rik
	1810024B03Rik	2810030D12Rik	4921531C22Rik
	1810026J23Rik	2810403A07Rik	4921534A09Rik
	1810030O07Rik	2810405F17Rik	4921536K21Rik
	1810032O08Rik	2810408A11Rik	4930402F06Rik
	1810034E14Rik	2810408I11Rik	4930402H24Rik
	1810037I17Rik	2810410L24Rik	4930404H11Rik
	1810043G02Rik	2810414N06Rik	4930404H24Rik
	1810043H04Rik	2810429I04Rik	4930404N11Rik
	1810046K07Rik	2810430I11Rik	4930405A21Rik
	1810055G02Rik	2810433D01Rik	4930412C18Rik
	1810058I24Rik	2810454H06Rik	4930412F09Rik
	1810059H22Rik	2810457G06Rik	4930412F12Rik
	1810062G17Rik	2810459M11Rik	4930412L05Rik
	1810063I02Rik	2810468N07Rik	4930412M03Rik
	1810065E05Rik	2810474O19Rik	4930413G21Rik
	2010001A14Rik	2900005J15Rik	4930417H01Rik
	2010001E11Rik	2900009J06Rik	4930426I24Rik
	2010001K21Rik	2900011O08Rik	4930426L09Rik
	2010003K11Rik	2900026A02Rik	4930429F24Rik
	2010007H06Rik	2900041M22Rik	4930430F08Rik
	2010012O05Rik	2900052L18Rik	4930430J02Rik
	2010015L04Rik	2900060B14Rik	4930430O22Rik
	2010016I18Rik	2900060N12Rik	4930431P19Rik
	2010107E04Rik	2900072N19Rik	4930432B10Rik
	2010107G12Rik	2900076A07Rik	4930432K21Rik
	2010107G23Rik	2900089D17Rik	4930433N12Rik
	2010109A12Rik	2900093K20Rik	4930439D14Rik
	2010109I03Rik	2900097C17Rik	4930440I19Rik
	2010110E17Rik	3000002C10Rik	4930442H23Rik
	2010110K18Rik	3010003L21Rik	4930445N08Rik
	2010111I01Rik	3110002H16Rik	4930445N18Rik
	2010204K13Rik	3110009E18Rik	4930447C04Rik
	2010300C02Rik	3110031N09Rik	4930447C11Rik
	2010300F17Rik	3110035E14Rik	4930449I04Rik
	2010315B03Rik	3110039I08Rik	4930451I11Rik
	2200002D01Rik	3110039M20Rik	4930452B06Rik
	2200002J24Rik	3110040N11Rik	4930453N24Rik
	2210008F06Rik	3110043O21Rik	4930455G09Rik
	2210010C04Rik	3110045C21Rik	4930461C15Rik
	2210011C24Rik	3110053B16Rik	4930467D21Rik
	2210013O21Rik	3110056K07Rik	4930467K11Rik
	2210015D19Rik	3110062M04Rik	4930470G03Rik
	2210016F16Rik	3110070M22Rik	4930470P17Rik
	2210016L21Rik	3110082I17Rik	4930471M09Rik
	2210017G18Rik	3110082J24Rik	4930473A02Rik
	2210404O09Rik	3300002I08Rik	4930477E14Rik
	2210406O10Rik	3300002P13Rik	4930477N07Rik
	2210408F21Rik	3300005D01Rik	4930478K11Rik
	2210408I21Rik	3425401B19Rik	4930480K02Rik
	2210409E12Rik	3830406C13Rik	4930481A15Rik
	2210411M09Rik	3830408C21Rik	4930481B07Rik
	2210417A02Rik	4430402I18Rik	4930488L21Rik
	2300009A05Rik	4631405J19Rik	4930500M09Rik
	2310001H17Rik	4632404H12Rik	4930502E18Rik
	2310002F09Rik	4632411P08Rik	4930503L19Rik
	2310003H01Rik	4632415L05Rik	4930505A04Rik
	2310003L06Rik	4632427E13Rik	4930505N22Rik
	2310005A03Rik	4632428C04Rik	4930506C21Rik
	2310007L24Rik	4731419I09Rik	4930507D05Rik
	2310009B15Rik	4732414G09Rik	4930509E16Rik
	2310010G23Rik	4732416N19Rik	4930509H03Rik
	2310010J17Rik	4732440D04Rik	4930511M06Rik
	2310011J03Rik	4732471J01Rik	4930512B01Rik
	2310014F06Rik	4732490B19Rik	4930512P04Rik
	2310014L17Rik	4732491K20Rik	4930513N10Rik
	2310015A10Rik	4831407H17Rik	4930515G01Rik
	2310022A10Rik	4831440D22Rik	4930517E14Rik
	2310022B05Rik	4833404L02Rik	4930518J20Rik
	2310026I22Rik	4833408A19Rik	4930519P11Rik
	2310026L22Rik	4833412C05Rik	4930520O04Rik
	2310033P09Rik	4833417C18Rik	4930523C07Rik
	2310035C23Rik	4833418N02Rik	4930524B15Rik
	2310036O22Rik	4833418N17Rik	4930524O07Rik
	2310039H08Rik	4833419F23Rik	4930524O08Rik
	2310040G07Rik	4833419O12Rik	4930526I15Rik
	2310043M15Rik	4833420G17Rik	4930527J03Rik
	2310047M10Rik	4833422C13Rik	4930528J11Rik
	2310057M21Rik	4833422M21Rik	4930532G15Rik
	2310058D17Rik	4833427F10Rik	4930534D22Rik
	2310061I04Rik	4833427G06Rik	4930535L15Rik
	2310061N02Rik	4833438C02Rik	4930537H20Rik
	2310065F04Rik	4833439L19Rik	4930539J05Rik
	2310067B10Rik	4833445I07Rik	4930540M05Rik
	2310079G19Rik	4921504A21Rik	4930542C12Rik
	2410002F23Rik	4921504E06Rik	4930544D05Rik
	2410003L11Rik	4921507G05Rik	4930547E08Rik
	2410004B18Rik	4921507P07Rik	4930549G23Rik
	2410004I01Rik	4921514A10Rik	4930550C14Rik
	2410004N09Rik	4921522P10Rik	4930553P18Rik
	2410004P03Rik	4921524J17Rik	4930554H23Rik
	2410006H16Rik	4921529L05Rik	4930555B11Rik
	2410012M07Rik	4921531C22Rik	4930556M19Rik
	2410015M20Rik	4921534A09Rik	4930556N09Rik
	2410016O06Rik	4921536K21Rik	4930557K07Rik
	2410018L13Rik	4921539H07Rik	4930558J18Rik
	2410019O14Rik	4930401G09Rik	4930558J22Rik
	2410088K16Rik	4930402F06Rik	4930558K02Rik
	2410089E03Rik	4930402H24Rik	4930560O18Rik
	2410127L17Rik	4930404H11Rik	4930563E22Rik
	2410131K14Rik	4930404H24Rik	4930563M20Rik
	2410137M14Rik	4930404N11Rik	4930566F21Rik
	2410141K09Rik	4930405A21Rik	4930577N17Rik
	2500002B13Rik	4930412C18Rik	4930578M01Rik
	2500004C02Rik	4930412F09Rik	4930578M07Rik
	2510002D24Rik	4930412F12Rik	4930579F01Rik
	2510003E04Rik	4930412L05Rik	4930579G18Rik
	2510009E07Rik	4930412M03Rik	4930579G24Rik
	2510016G02Rik	4930413G21Rik	4930579K19Rik
	2510039O18Rik	4930417H01Rik	4930580E04Rik
	2510046G10Rik	4930417O13Rik	4930581F22Rik
	2600006K01Rik	4930417O22Rik	4930583K01Rik
	2610001J05Rik	4930425O10Rik	4930589L23Rik
	2610002J02Rik	4930426I24Rik	4930589O11Rik
	2610002M06Rik	4930426L09Rik	4930592C13Rik
	2610008E11Rik	4930428G15Rik	4930592I03Rik
	2610015P09Rik	4930429F24Rik	4930593A02Rik
	2610020H08Rik	4930430F08Rik	4930593C16Rik
	2610021A01Rik	4930430J02Rik	4930594M22Rik
	2610024D14Rik	4930430O22Rik	4930594O21Rik
	2610027K06Rik	4930431P19Rik	4930597O21Rik
	2610028E06Rik	4930431P22Rik	4930599N23Rik
	2610028H24Rik	4930432B10Rik	4931406C07Rik
	2610034B18Rik	4930432K21Rik	4931406P16Rik
	2610034M16Rik	4930433N12Rik	4931409K22Rik
	2610035D17Rik	4930439D14Rik	4931414P19Rik
	2610037D02Rik	4930440I19Rik	4931415C17Rik
	2610042L04Rik	4930442H23Rik	4931422A03Rik
	2610044O15Rik8	4930442P19Rik	4931428F04Rik
	2610203C20Rik	4930445N08Rik	4931440P22Rik
	2610203C22Rik	4930445N18Rik	4932412D23Rik
	2610206C17Rik	4930447C04Rik	4932416H05Rik
	2610301B20Rik	4930447C11Rik	4932422M17Rik
	2610305D13Rik	4930447M23Rik	4932438A13Rik
	2610307P16Rik	4930448A20Rik	4932441J04Rik
	2610318N02Rik	4930448E22Rik	4932443L11Rik
	2610507I01Rik	4930449E18Rik	4932702P03Rik
	2610524H06Rik	4930449I04Rik	4933404O12Rik
	2610528A11Rik	4930451I11Rik	4933405D12Rik
	2700012I20Rik	4930452A19Rik	4933405L10Rik
	2700016F22Rik	4930452B06Rik	4933406C10Rik
	2700038G22Rik	4930453N24Rik	4933406I18Rik
	2700046A07Rik	4930455G09Rik	4933406P04Rik
	2700046G09Rik	4930461C15Rik	4933407K13Rik
	2700049A03Rik	4930467D21Rik	4933407L21Rik
	2700060E02Rik	4930467K11Rik	4933408J17Rik
	2700062C07Rik	4930470G03Rik	4933408N05Rik
	2700068H02Rik	4930470P17Rik	4933412E24Rik
	2700073G19Rik	4930471M09Rik	4933416C03Rik
	2700081O15Rik	4930473A02Rik	4933416M07Rik
	2700089E24Rik	4930474N09Rik	4933417C20Rik
	2700094K13Rik	4930477E14Rik	4933417D19Rik
	2700097O09Rik	4930477N07Rik	4933421A08Rik
	2700099C18Rik	4930478K11Rik	4933421O10Rik
	2810001G20Rik	4930478M13Rik	4933424G06Rik
	2810002D19Rik	4930480K02Rik	4933425D22Rik
	2810004N23Rik	4930481A15Rik	4933425M03Rik
	2810006K23Rik	4930481B07Rik	4933427D06Rik
	2810021J22Rik	4930483O08Rik	4933427D14Rik
	2810025M15Rik	4930488L21Rik	4933427E11Rik
	2810029C07Rik	4930500F10Rik	4933428G20Rik
	2810032G03Rik	4930500M09Rik	4933429H19Rik
	2810039B14Rik	4930502E18Rik	4933430I17Rik
	2810403A07Rik	4930503L19Rik	4933430L12Rik
	2810403D21Rik	4930505A04Rik	4933431E20Rik
	2810407A14Rik	4930505N22Rik	4933431G14Rik
	2810408A11Rik	4930506C21Rik	4933431K14Rik
	2810408I11Rik	4930507D05Rik	4933431K23Rik
	2810408M09Rik	4930509E16Rik	4933433G15Rik
	2810410L24Rik	4930509H03Rik	4933434E20Rik
	2810417H13Rik	4930511M06Rik	4933437G19Rik
	2810425M01Rik	4930512B01Rik	4933439C10Rik
	2810428I15Rik	4930512J16Rik	4933439K11Rik
	2810429I04Rik	4930512P04Rik	4933440N22Rik
	2810430I11Rik	4930513N10Rik	5031415H12Rik
	2810433D01Rik	4930513N20Rik	5031425E22Rik
	2810455O05Rik	4930515B02Rik	5031434O11Rik
	2810459M11Rik	4930515G01Rik	5031439G07Rik
	2810468N07Rik	4930517E14Rik	5033406O09Rik
	2810474O19Rik	4930518J20Rik	5033417F24Rik
	2900005J15Rik	4930519G04Rik	5330417C22Rik
	2900011O08Rik	4930519P11Rik	5330439K02Rik
	2900026A02Rik	4930520O04Rik	5430400D12Rik
	2900041M22Rik	4930520P13Rik	5430402O13Rik
	2900052L18Rik	4930522L14Rik	5430405H02Rik
	2900076A07Rik	4930523C07Rik	5430416N02Rik
	2900089D17Rik	4930524B15Rik	5530601H04Rik
	2900092C05Rik	4930524O05Rik	5730405O15Rik
	3000002C10Rik	4930524O07Rik	5730409E04Rik
	3010001F23Rik	4930524O08Rik	5730422E09Rik
	3010003L21Rik	4930526I15Rik	5730435O14Rik
	3010026O09Rik	4930527J03Rik	5730455P16Rik
	3110001I22Rik	4930528D03Rik	5730480H06Rik
	3110002H16Rik	4930528J11Rik	5730488B01Rik
	3110009E18Rik	4930529N20Rik	5730507C01Rik
	3110021A11Rik	4930532G15Rik	5730522E02Rik
	3110021N24Rik	4930534D22Rik	5730559C18Rik
	3110039M20Rik	4930535L15Rik	5730596B20Rik
	3110040N11Rik	4930537H20Rik	5830408C22Rik
	3110043O21Rik	4930539J05Rik	5830411K02Rik
	3110045C21Rik	4930540M05Rik	5830428M24Rik
	3110052M02Rik	4930542C12Rik	5830448L01Rik
	3110053B16Rik	4930542M03Rik	5830454E08Rik
	3110057O12Rik	4930544D05Rik	5830462O15Rik
	3110062M04Rik	4930545E07Rik	5930403L14Rik
	3110067C02Rik	4930547E08Rik	5930412G12Rik
	3110070M22Rik	4930549G23Rik	5930430L01Rik
	3110082I17Rik	4930550C14Rik	6030419C18Rik
	3110083C13Rik	4930550L24Rik	6030440G07Rik
	3110099E03Rik	4930553P18Rik	6030442K20Rik
	3222401L13Rik	4930554G22Rik	6030443J06Rik
	3300002A11Rik	4930554H23Rik	6030445D17Rik
	3300002I08Rik	4930555B11Rik	6030458C11Rik
	3425401B19Rik	4930556J02Rik	6230400D17Rik
	3632451O06Rik	4930556M19Rik	6330403K07Rik
	3830403N18Rik	4930556N09Rik	6330403L08Rik
	3830406C13Rik	4930556N13Rik	6330415G19Rik
	3830408C21Rik	4930557K07Rik	6330418K02Rik
	3830417A13Rik	4930558J18Rik	6330549D23Rik
	4430402I18Rik	4930558J22Rik	6330562C20Rik
	4631405J19Rik	4930558K02Rik	6430503K07Rik
	4632404H12Rik	4930560O18Rik	6430531B16Rik
	4632411P08Rik	4930563E22Rik	6430548M08Rik
	4632415L05Rik	4930563M20Rik	6430550D23Rik
	4632427E13Rik	4930566F21Rik	6430571L13Rik
	4632428N05Rik	4930567H12Rik	6430573F11Rik
	4632433K11Rik	4930571K23Rik	6430573P05Rik
	4731419I09Rik	4930577N17Rik	6430590A07Rik
	4732419C18Rik	4930578M01Rik	6430710C18Rik
	4732440D04Rik	4930578M07Rik	6530402F18Rik
	4732463B04Rik	4930579D07Rik	6530409C15Rik
	4732471J01Rik	4930579F01Rik	6530411M01Rik
	4732490B19Rik	4930579G18Rik	6530413G14Rik
	4732491K20Rik	4930579G24Rik	6530437J22Rik
	4831440E17Rik	4930579K19Rik	6720427I07Rik
	4833403I15Rik	4930580E04Rik	6720468P15Rik
	4833417C18Rik	4930581F22Rik	6720482G16Rik
	4833418N02Rik	4930583I09Rik	6720483E21Rik
	4833420G17Rik	4930583K01Rik	6820408C15Rik
	4833422C13Rik	4930589L23Rik	6820431F20Rik
	4833422M21Rik	4930589O11Rik	8030462N17Rik
	4833427F10Rik	4930592C13Rik	8030474K03Rik
	4833427G06Rik	4930592I03Rik	8430423G03Rik
	4833439L19Rik	4930593A02Rik	8430429K09Rik
	4921501E09Rik	4930593C16Rik	8430432A02Rik
	4921504A21Rik	4930594M22Rik	9030407P20Rik
	4921504E06Rik	4930594O21Rik	9030607J07Rik
	4921507G05Rik	4930597O21Rik	9030624G23Rik
	4921507L20Rik	4930599N23Rik	9030624J02Rik
	4921507P07Rik	4931403G20Rik	9130008F23Rik
	4921508D12Rik	4931406C07Rik	9130011E15Rik
	4921508M14Rik	4931406H21Rik	9130019P16Rik
	4921509A06Rik	4931406P16Rik	9130023H24Rik
	4921509C19Rik	4931409K22Rik	9130024F11Rik
	4921511C20Rik	4931414P19Rik	9130213A22Rik
	4921511H03Rik	4931415C17Rik	9130401M01Rik
	4921513D11Rik	4931422A03Rik	9130604C24Rik
	4921513I03Rik	4931428F04Rik	9230102O04Rik
	4921514A10Rik	4931429L15Rik	9230110C19Rik
	4921515E04Rik	4931431B13Rik	9230114K14Rik
	4921517D22Rik	4931440P22Rik	9230116N13Rik
	4921518K17Rik	4932412D23Rik	9330020H09Rik
	4921522P10Rik	4932416H05Rik	9330104G04Rik
	4921523L03Rik	4932422M17Rik	9330111N05Rik
	4921524J17Rik	4932435O22Rik	9330151L19Rik
	4921524L21Rik	4932438A13Rik	9330154J02Rik
	4921528I07Rik	4932438H23Rik	9330158H04Rik
	4921530L21Rik	4932441J04Rik	9330159M07Rik
	4921531C22Rik	4932443L11Rik	9330160F10Rik
	4921534H16Rik	4932702P03Rik	9330162012Rik
	4921536K21Rik	4933401D09Rik	9330171B17Rik
	4921539E11Rik	4933402C06Rik	9330179D12Rik
	4922501L14Rik	4933404O12Rik	9330182L06Rik
	4922502B01Rik	4933405D12Rik	9330188P03Rik
	4922502D21Rik	4933405E24Rik	9430015G10Rik
	4930401O10Rik	4933405L10Rik	9430021M05Rik
	4930401O12Rik	4933406C10Rik	9430037G07Rik
	4930402F06Rik	4933406I18Rik	9430038I01Rik
	4930402H24Rik	4933406J09Rik	9430076C15Rik
	4930402K13Rik	4933406P04Rik	9430081H08Rik
	4930403D09Rik	4933407I05Rik	9430083A17Rik
	4930403O15Rik	4933407K13Rik	9430091E24Rik
	4930404A10Rik	4933407L21Rik	9530018F02Rik
	4930404H24Rik	4933408J17Rik	9530020I12Rik
	4930404N11Rik	4933408N05Rik	9530026P05Rik
	4930405A21Rik	4933412E24Rik	9530027J09Rik
	4930405D11Rik	4933413J09Rik	9530036O11Rik
	4930405H06Rik	4933416C03Rik	9530046B11Rik
	4930405O22Rik	4933416E03Rik	9530051G07Rik
	4930406D18Rik	4933416M07Rik	9530052C20Rik
	4930407G08Rik	4933417C20Rik	9530052E02Rik
	4930407I10Rik	4933417D19Rik	9530059O14Rik
	4930408O17Rik	4933421A08Rik	9530062K07Rik
	4930412B13Rik	4933421O10Rik	9530068E07Rik
	4930412C18Rik	4933422A05Rik	9530077C05Rik
	4930412D23Rik	4933424G06Rik	9530080O11Rik
	4930412F09Rik	4933424L21Rik	9530082P21Rik
	4930412L05Rik	4933425D22Rik	9530085L11Rik
	4930412M03Rik	4933425M03Rik	9630001P10Rik
	4930412O13Rik	4933426K07Rik	9630013D21Rik
	4930415F15Rik	4933427D06Rik	9630028B13Rik
	4930415L06Rik	4933427D14Rik	9830166K06Rik
	4930415O20Rik	4933427E11Rik	9930012K11Rik
	4930417H01Rik	4933427I22Rik	9930014A18Rik
	4930417O22Rik	4933428G20Rik	9930021J03Rik
	4930419G24Rik	4933429H19Rik	9930104L06Rik
	4930421P07Rik	4933429K18Rik	a
	4930423M02Rik	4933430H16Rik	A030001D20Rik
	4930426D05Rik	4933430I17Rik	A130006I12Rik
	4930426I24Rik	4933430L12Rik	A130010J15Rik
	4930426L09Rik	4933430N04Rik	A130014A01Rik
	4930427A07Rik	4933431E20Rik	A130051J06Rik
	4930428D18Rik	4933431G14Rik	A230005M16Rik
	4930428N03Rik	4933431K14Rik	A230020J21Rik
	4930429B21Rik	4933431K23Rik	A230028O05Rik
	4930429F24Rik	4933433G15Rik	A230050P20Rik
	4930430A15Rik	4933433H22Rik	A230051N06Rik
	4930430E12Rik	4933434E20Rik	A230052G05Rik
	4930430F08Rik	4933436E23Rik	A230056J06Rik
	4930431F12Rik	4933436P19Rik	A230056P14Rik
	4930431P03Rik	4933437G19Rik	A230060F14Rik
	4930432B10Rik	4933439C10Rik	A230070E04Rik
	4930432E11Rik	4933439K11Rik	A230072E10Rik
	4930432K21Rik	4933440N22Rik	A230083G16Rik
	4930432L08Rik	5031415H12Rik	A230083N12Rik
	4930433I11Rik	5031425E22Rik	A230103J11Rik
	4930433N12Rik	5031425F14Rik	A230107N01Rik
	4930435E12Rik	5031434O11Rik	A330023F24Rik
	4930435H24Rik	5031439G07Rik	A330032B11Rik
	4930438A08Rik	5033403H07Rik	A330033J07Rik
	4930438E09Rik	5033406O09Rik	A330035P11Rik
	4930439A04Rik	5033417F24Rik	A330040F15Rik
	4930440I19Rik	5330417C22Rik	A330041J22Rik
	4930441J16Rik	5330439K02Rik	A330074K22Rik
	4930442H23Rik	5430400D12Rik	A330084C13Rik
	4930442J19Rik	5430402O13Rik	A330094K24Rik
	4930442L01Rik	5430403G16Rik	A330102I10Rik
	4930443O20Rik	5430405H02Rik	A430005L14Rik
	4930444E06Rik	5430416N02Rik	A430018G15Rik
	4930444G20Rik	5430431A17Rik	A430033K04Rik
	4930444M15Rik	5430434F05Rik	A430035B10Rik
	4930444P10Rik	5530601H04Rik	A430057M04Rik
	4930445B16Rik	5730405O15Rik	A430072P03Rik
	4930445N08Rik	5730409E04Rik	A430078G23Rik
	4930447A16Rik	5730422E09Rik	A430105I19Rik
	4930447C04Rik	5730435O14Rik	A430105J06Rik
	4930447F04Rik	5730455P16Rik	A4galt
	4930447M23Rik	5730480H06Rik	A530013C23Rik
	4930448D08Rik	5730488B01Rik	A530072M11Rik
	4930448E22Rik	5730507C01Rik	A530083I20Rik
	4930448H16Rik	5730522E02Rik	A530084C06Rik
	4930448K20Rik	5730559C18Rik	A530088E08Rik
	4930448N21Rik	5730596B20Rik	A630019I02Rik
	4930449A18Rik	5830408C22Rik	A630052C17Rik
	4930449E01Rik	5830411K02Rik	A630066F11Rik
	4930449I24Rik	5830428M24Rik	A630072M18Rik
	4930451E10Rik	5830448L01Rik	A630075F10Rik
	4930451G09Rik	5830454E08Rik	A630089N07Rik
	4930451I11Rik	5830462I19Rik	A730013G03Rik
	4930452B06Rik	5830462O15Rik	A730017C20Rik
	4930453H23Rik	5930403L14Rik	A730017L22Rik
	4930453N24Rik	5930412G12Rik	A730020E08Rik
	4930453O03Rik	5930420M18Rik	A730035I17Rik
	4930455B14Rik	5930430L01Rik	A730043L09Rik
	4930455D15Rik	6030407O03Rik	A730061H03Rik
	4930455G09Rik	6030408B16Rik	A730063M14Rik
	4930455H04Rik	6030419C18Rik	A730081D07Rik
	4930456L15Rik	6030440G07Rik	A730089K16Rik
	4930458D05Rik	6030442K20Rik	A830008E24Rik
	4930461C15Rik	6030443J06Rik	A830011K09Rik
	4930461G14Rik	6030445D17Rik	A830012C17Rik
	4930463O16Rik	6030458C11Rik	A830018L16Rik
	4930465K10Rik	6030466F02Rik	A830031A19Rik
	4930465M20Rik	6030469F06Rik	A830035A12Rik
	4930466I24Rik	6230400D17Rik	A830035O19Rik
	4930467D21Rik	6330403K07Rik	A830052D11Rik
	4930467E23Rik	6330403L08Rik	A830082K12Rik
	4930467K11Rik	6330415G19Rik	A930001C03Rik
	4930468A15Rik	6330418K02Rik	A930002H24Rik
	4930469B13Rik	6330537M06Rik	A930004D18Rik
	4930469G21Rik	6330549D23Rik	A930005H10Rik
	4930469K13Rik	6330562C20Rik	A930006K02Rik
	4930470P17Rik	6430503K07Rik	A930007I19Rik
	4930471C04Rik	6430531B16Rik	A930011G23Rik
	4930471C06Rik	6430548M08Rik	A930012L18Rik
	4930471D02Rik	6430550D23Rik	A930012O16Rik
	4930471M09Rik	6430562O15Rik	A930015D03Rik
	4930473A02Rik	6430571L13Rik	A930016O22Rik
	4930473D10Rik	6430573F11Rik	A930018P22Rik
	4930474H06Rik	6430573P05Rik	A930024E05Rik
	4930474N05Rik	6430584L05Rik	A930032L01Rik
	4930477E14Rik	6430590A07Rik	A930035D04Rik
	4930478K11Rik	6430628N08Rik	A930037H05Rik
	4930479D17Rik	6430710C18Rik	AA386476
	4930480E11Rik	6530402F18Rik	AA414768
	4930480G23Rik	6530409C15Rik	AA465934
	4930480K15Rik	6530411M01Rik	AA467197
	4930480K23Rik	6530413G14Rik	AA474408
	4930481A15Rik	6530437J22Rik	AA543186
	4930483J18Rik	6720427I07Rik	Aaas
	4930483K19Rik	6720468P15Rik	Aacs
	4930486F22Rik	6720482G16Rik	Aadat
	4930486I03Rik	6720483E21Rik	Aaed1
	4930486L24Rik	6720489N17Rik	Aagab
	4930500F10Rik	6820408C15Rik	Aak1
	4930500J02Rik	6820431F20Rik	Aamdc
	4930500M09Rik	7420426K07Rik	Aamp
	4930502E09Rik	8030411F24Rik	Aar2
	4930502E18Rik	8030423F21Rik	Aard
	4930503B20Rik	8030462N17Rik	Aars
	4930503E14Rik	8030474K03Rik	Aars2
	4930503H13Rik	8430423G03Rik	Aarsd1
	4930503L19Rik	8430429K09Rik	Aasdh
	4930504O13Rik	8430430B14Rik	Aasdhppt
	4930505A04Rik	8430432A02Rik	Aatf
	4930505G20Rik	9030407P20Rik	Aatk
	4930505K14Rik	9030607J07Rik	AB124611
	4930505M18Rik	9030624G23Rik	Abat
	4930505N22Rik	9030624J02Rik	Abca1
	4930505O20Rik	9030625G05Rik	Abca15
	4930506C21Rik	9130008F23Rik	Abca16
	4930506M07Rik	9130011E15Rik	Abca17
	4930507D05Rik	9130015G15Rik	Abca2
	4930507D10Rik	9130019O22Rik	Abca3
	4930509E16Rik	9130019P16Rik	Abca4
	4930509G22Rik	9130023H24Rik	Abca5
	4930509K18Rik	9130024F11Rik	Abca7
	4930511A02Rik	9130204K15Rik	Abcb10
	4930511M06Rik	9130213A22Rik	Abcb1b
	4930512B01Rik	9130221F21Rik	Abcb4
	4930512H18Rik	9130221H12Rik	Abcb6
	4930512M02Rik	9130230L23Rik	Abcb7
	4930513N10Rik	9130401M01Rik	Abcb8
	4930513O06Rik	9130604C24Rik	Abcb9
	4930515B02Rik	9230009I02Rik	Abcc1
	4930515G01Rik	9230102O04Rik	Abcc10
	4930515G13Rik	9230110C19Rik	Abcc3
	4930515L19Rik	9230111E07Rik	Abcc4
	4930516B21Rik	9230114K14Rik	Abcc5
	4930516K23Rik	9230116N13Rik	Abcc6
	4930517O19Rik	9330020H09Rik	Abcc8
	4930518C09Rik	9330102E08Rik	Abcc9
	4930518I15Rik	9330104G04Rik	Abcd1
	4930519A11Rik	9330111N05Rik	Abcd2
	4930519D14Rik	9330133O14Rik	Abcd3
	4930519F09Rik	9330136K24Rik	Abcd4
	4930519F16Rik	9330151L19Rik	Abce1
	4930519G04Rik	9330154J02Rik	Abcf1
	4930519P11Rik	9330158H04Rik	Abcf2
	4930520O04Rik	9330159M07Rik	Abcf3
	4930522H14Rik	9330160F10Rik	Abcg1
	4930522L14Rik	9330162012Rik	Abcg2
	4930522N08Rik	9330162B11Rik	Abcg4
	4930522O17Rik	9330171B17Rik	Abhd1
	4930523C07Rik	9330179D12Rik	Abhd10
	4930524B15Rik	9330182L06Rik	Abhd11
	4930524J08Rik	9330188P03Rik	Abhd11os
	4930524N10Rik	9430007M09Rik	Abhd12
	4930524O07Rik	9430015G10Rik	Abhd13
	4930524O08Rik	9430021M05Rik	Abhd14a
	4930525G20Rik	9430037G07Rik	Abhd14b
	4930526A20Rik	9430038I01Rik	Abhd15
	4930526F13Rik	9430041J12Rik	Abhd16a
	4930526L06Rik	9430060I03Rik	Abhd16b
	4930527A07Rik	9430064I24Rik	Abhd17a
	4930527E20Rik	9430076C15Rik	Abhd17b
	4930527J03Rik	9430078K24Rik	Abhd17c
	4930528D03Rik	9430081H08Rik	Abhd18
	4930528G23Rik	9430083A17Rik	Abhd2
	4930528P14Rik	9430091E24Rik	Abhd3
	4930529C04Rik	9430097D07Rik	Abhd4
	4930529I22Rik	9530018F02Rik	Abhd5
	4930532G15Rik	9530020I12Rik	Abhd6
	4930533B01Rik	9530026F06Rik	Abhd8
	4930533I22Rik	9530026P05Rik	Abi1
	4930533K18Rik	9530027J09Rik	Abi2
	4930534D22Rik	9530036O11Rik	Abi3
	4930535L15Rik	9530046B11Rik	Abitram
	4930535O05Rik	9530051G07Rik	Abl1
	4930538E20Rik	9530052C20Rik	Abl2
	4930538K18Rik	9530052E02Rik	Ablim1
	4930539E08Rik	9530059O14Rik	Ablim2
	4930539J05Rik	9530062K07Rik	Ablim3
	4930540M05Rik	9530068E07Rik	Abr
	4930542C12Rik	9530077C05Rik	Abracl
	4930542C16Rik	9530080O11Rik	Abraxas1
	4930544D05Rik	9530082P21Rik	Abraxas2
	4930544G11Rik	9530085L11Rik	Abt1
	4930544I03Rik	9530085P06Rik	Abtb1
	4930544L04Rik	9630001P10Rik	Abtb2
	4930544M13Rik	9630013D21Rik	AC099699.1
	4930545L23Rik	9630013K17Rik	AC099860.1
	4930547E08Rik	9630028B13Rik	AC121792.1
	4930547M16Rik	9630028I04Rik	AC122821.1
	4930548G14Rik	9830144P21Rik	AC141477.1
	4930548H24Rik	9830166K06Rik	AC145556.1
	4930548K13Rik	9930012K11Rik	AC153941.1
	4930549C01Rik	9930014A18Rik	AC154200.1
	4930550C14Rik	9930021J03Rik	AC158912.1
	4930550C17Rik	9930104L06Rik	AC161166.1
	4930550L24Rik	a	AC163616.1
	4930551L18Rik	A030001D20Rik	AC166172.1
	4930551O13Rik	A130006I12Rik	AC166256.1
	4930552N02Rik	A130010J15Rik	AC170598.1
	4930552P12Rik	A130014A01Rik	AC241534.1
	4930553M12Rik	A130051J06Rik	Acaa1a
	4930554G24Rik	A230005M16Rik	Acaa1b
	4930554H23Rik	A230020J21Rik	Acaca
	4930555B11Rik	A230028O05Rik	Acacb
	4930555F03Rik	A230050P20Rik	Acad10
	4930555G01Rik	A230051N06Rik	Acad11
	4930555K19Rik	A230052G05Rik	Acad12
	4930555M17Rik	A230056J06Rik	Acad8
	4930555O08Rik	A230056P14Rik	Acad9
	4930556G01Rik	A230060F14Rik	Acadl
	4930556I23Rik	A230070E04Rik	Acadm
	4930556J24Rik	A230072E10Rik	Acads
	4930556L07Rik	A230083G16Rik	Acadsb
	4930556M19Rik	A230083N12Rik	Acadvl
	4930556N13Rik	A230103J11Rik	Acan
	4930557A04Rik	A230107N01Rik	Acap1
	4930557F10Rik	A2m	Acap2
	4930558G05Rik	A330009N23Rik	Acap3
	4930558J18Rik	A330023F24Rik	Acat1
	4930558J22Rik	A330032B11Rik	Acat2
	4930558K02Rik	A330033J07Rik	Acbd3
	4930562A09Rik	A330035P11Rik	Acbd4
	4930562C15Rik	A330040F15Rik	Acbd5
	4930562D21Rik	A330041J22Rik	Acbd6
	4930562F07Rik	A330048O09Rik	Acbd7
	4930563D23Rik	A330058E17Rik	Accs
	4930563E18Rik	A330074K22Rik	Acd
	4930563E22Rik	A330084C13Rik	Ace
	4930563I02Rik	A330094K24Rik	Acer2
	4930564B18Rik	A330102I10Rik	Acer3
	4930564D02Rik	A3galt2	Ache
	4930565N06Rik	A430005L14Rik	Acin1
	4930566F21Rik	A430010J10Rik	Ackr3
	4930567H17Rik	A430018G15Rik	Ackr4
	4930568D16Rik	A430033K04Rik	Acly
	4930570D08Rik	A430035B10Rik	Aco1
	4930570G19Rik	A430057M04Rik	Aco2
	4930570N19Rik	A430072P03Rik	Acot1
	4930571K23Rik	A430078G23Rik	Acot11
	4930571N24Rik	A430078I02Rik	Acot12
	4930572O03Rik	A430093F15Rik	Acot13
	4930577H14Rik	A430105I19Rik	Acot2
	4930578C19Rik	A430105J06Rik	Acot3
	4930578G10Rik	A430108G06Rik	Acot4
	4930578I06Rik	A4galt	Acot5
	4930578M01Rik	A530013C23Rik	Acot6
	4930579C12Rik	A530016L24Rik	Acot7
	4930579D09Rik	A530020G20Rik	Acot8
	4930579F01Rik	A530021J07Rik	Acot9
	4930579G18Rik	A530072M11Rik	Acox1
	4930579G24Rik	A530083I20Rik	Acox3
	4930579K19Rik	A530084C06Rik	Acp1
	4930579M01Rik	A530088E08Rik	Acp2
	4930579O11Rik	A530099J19Rik	Acp5
	4930581F22Rik	A630019I02Rik	Acp6
	4930583K01Rik	A630023A22Rik	Acp7
	4930583P06Rik	A630052C17Rik	Acrbp
	4930584F24Rik	A630066F11Rik	Acsbg1
	4930586N03Rik	A630072M18Rik	Acsf2
	4930587A21Rik	A630075F10Rik	Acsf3
	4930588K23Rik	A630089N07Rik	Acsl1
	4930589L23Rik	A730013G03Rik	Acsl3
	4930589P08Rik	A730017C20Rik	Acsl4
	4930590J08Rik	A730017L22Rik	Acsl5
	4930591A17Rik	A730018C14Rik	Acsl6
	4930593A02Rik	A730020E08Rik	Acss1
	4930593C16Rik	A730020M07Rik	Acss2
	4930594C11Rik	A730035I17Rik	Acta2
	4930594M17Rik	A730036I17Rik	Actb
	4930594M22Rik	A730043L09Rik	Actg1
	4930594O21Rik	A730049N16Rik	Actl10
	4930595D18Rik	A730061H03Rik	Actl11
	4930595M18Rik	A730063M14Rik	Actl6a
	4930596D02Rik	A730081D07Rik	Actl6b
	4930597A21Rik	A730089K16Rik	Actn1
	4930597O21Rik	A730098A19Rik	Actn2
	4930598A11Rik	A830008E24Rik	Actn3
	4931400O07Rik	A830011K09Rik	Actn4
	4931403E22Rik	A830012C17Rik	Actr10
	4931403G20Rik	A830018L16Rik	Actr1a
	4931403M11Rik	A830031A19Rik	Actr1b
	4931406B18Rik	A830035A12Rik	Actr2
	4931406G06Rik	A830035O19Rik	Actr3
	4931406P16Rik	A830052D11Rik	Actr3b
	4931408C20Rik	A830082K12Rik	Actr5
	4931409K22Rik	A930001C03Rik	Actr6
	4931413I07Rik	A930002H24Rik	Actr8
	4931413K12Rik	A930004D18Rik	Acvr1
	4931414P19Rik	A930005H10Rik	Acvr1b
	4931415C17Rik	A930006K02Rik	Acvr1c
	4931417E11Rik	A930007A09Rik	Acvr2a
	4931422A03Rik	A930007I19Rik	Acvr2b
	4931423N10Rik	A930011G23Rik	Acy1
	4931428F04Rik	A930012L18Rik	Acyp1
	4931428L18Rik	A930012O16Rik	Acyp2
	4931429I11Rik	A930013F10Rik	Ada
	4931429L15Rik	A930015D03Rik	Adad1
	4931431C16Rik	A930016O22Rik	Adad2
	4931431F19Rik	A930017K11Rik	Adal
	4931440F15Rik	A930018P22Rik	Adam10
	4931440J10Rik	A930024E05Rik	Adam11
	4931440P22Rik	A930032L01Rik	Adam12
	4932411E22Rik	A930033H14Rik	Adam15
	4932411N23Rik	A930035D04Rik	Adam17
	4932412D23Rik	A930037H05Rik	Adam18
	4932414J04Rik	AA386476	Adam19
	4932414N04Rik	AA388235	Adam1a
	4932415D10Rik	AA413626	Adam22
	4932415M13Rik	AA414768	Adam23
	4932416K20Rik	AA465934	Adam30
	4932418E24Rik	AA467197	Adam33
	4932429P05Rik	AA474408	Adam5
	4932430I15Rik	AA543186	Adam9
	4932431P20Rik	AA986860	Adamts1
	4932435O22Rik	Aaas	Adamts10
	4932438A13Rik	Aacs	Adamts12
	4932438H23Rik	Aadat	Adamts14
	4932442E05Rik	Aaed1	Adamts15
	4932442L08Rik	Aagab	Adamts17
	4932443I19Rik	Aak1	Adamts19
	4932443L11Rik	Aamdc	Adamts2
	4932702P03Rik	Aamp	Adamts20
	4933400A11Rik	Aanat	Adamts3
	4933401B06Rik	Aar2	Adamts5
	4933402D24Rik	Aard	Adamts6
	4933402E13Rik	Aars	Adamts7
	4933402J07Rik	Aars2	Adamts8
	4933402N03Rik	Aarsd1	Adamts9
	4933402N22Rik	Aasdh	Adamtsl1
	4933402P03Rik	Aasdhppt	Adamtsl3
	4933403O03Rik	Aass	Adamtsl4
	4933403O08Rik	Aatf	Adamtsl5
	4933404K08Rik	Aatk	Adap1
	4933404O12Rik	AB124611	Adap2
	4933405D12Rik	Abat	Adar
	4933405E24Rik	Abca1	Adarb1
	4933405L10Rik	Abca15	Adat1
	4933405O20Rik	Abca16	Adat2
	4933406C10Rik	Abca17	Adat3
	4933406D12Rik	Abca2	Adck1
	4933406F09Rik	Abca3	Adck5
	4933406G16Rik	Abca4	Adcy1
	4933406I18Rik	Abca5	Adcy2
	4933406J08Rik	Abca7	Adcy3
	4933406J10Rik	Abcb10	Adcy4
	4933406K04Rik	Abcb1b	Adcy5
	4933406M09Rik	Abcb4	Adcy6
	4933406P04Rik	Abcb6	Adcy7
	4933407E24Rik	Abcb7	Adcy9
	4933407I08Rik	Abcb8	Adcyap1r1
	4933407K13Rik	Abcb9	Add1
	4933407L21Rik	Abcc1	Add3
	4933408B17Rik	Abcc10	Adgra2
	4933408J17Rik	Abcc2	Adgra3
	4933408N05Rik	Abcc3	Adgrb1
	4933409G03Rik	Abcc4	Adgrb2
	4933411G06Rik	Abcc5	Adgrb3
	4933411G11Rik	Abcc6	Adgre5
	4933411K16Rik	Abcc8	Adgrg1
	4933411O13Rik	Abcc9	Adgrl1
	4933412A08Rik	Abcd1	Adgrl2
	4933412E24Rik	Abcd2	Adgrl3
	4933413C19Rik	Abcd3	Adgrv1
	4933413G19Rik	Abcd4	Adh5
	4933413J09Rik	Abce1	Adhfe1
	4933413L06Rik	Abcf1	Adi1
	4933414I15Rik	Abcf2	Adipor1
	4933415A04Rik	Abcf3	Adipor2
	4933415F23Rik	Abcg1	Adk
	4933416C03Rik	Abcg2	Adm
	4933416E03Rik	Abcg4	Adm2
	4933416I08Rik	Abcg5	Adnp
	4933416M07Rik	Abcg8	Adnp2
	4933417A18Rik	Abhd1	Ado
	4933417D19Rik	Abhd10	Adora1
	4933421A08Rik	Abhd11	Adora2a
	4933421I07Rik	Abhd11os	Adora2b
	4933421O10Rik	Abhd12	Adpgk
	4933422H20Rik	Abhd13	Adprh
	4933423P22Rik	Abhd14a	Adprhl2
	4933424L21Rik	Abhd14b	Adprm
	4933424M12Rik	Abhd15	Adra1b
	4933425L06Rik	Abhd16a	Adra2a
	4933426K07Rik	Abhd16b	Adra2c
	4933426M11Rik	Abhd17a	Adrb1
	4933427D06Rik	Abhd17b	Adrb2
	4933427D14Rik	Abhd17c	Adrm1
	4933427E11Rik	Abhd18	Adsl
	4933427E13Rik	Abhd2	Adss
	4933427G17Rik	Abhd3	Adssl1
	4933427G23Rik	Abhd4	Adtrp
	4933427I04Rik	Abhd5	Aebp1
	4933427I22Rik	Abhd6	Aebp2
	4933427J07Rik	Abhd8	Aen
	4933428C19Rik	Abi1	Aes
	4933428G20Rik	Abi2	AF357399
	4933428M09Rik	Abi3	AF529169
	4933429H19Rik	Abitram	Afap1l1
	4933430I17Rik	Abl1	Afap1l2
	4933430M04Rik	Abl2	Afdn
	4933431E20Rik	Ablim1	Aff1
	4933431K23Rik	Ablim2	Aff3
	4933433C11Rik	Ablim3	Aff4
	4933433G15Rik	Abr	Afg1l
	4933434E20Rik	Abracl	Afg3l1
	4933434M16Rik	Abraxas1	Afg3l2
	4933435F18Rik	Abraxas2	Afmid
	4933436I01Rik	Abt1	Aftph
	4933438A12Rik	Abtb1	Aga
	4933438K21Rik	Abtb2	Agap1
	4933439C10Rik	AC099699.1	Agap2
	4933439K11Rik	AC099860.1	Agap3
	4933440J02Rik	AC110556.1	Agbl3
	4933440M02Rik	AC121792.1	Agbl5
	4933440N22Rik	AC122821.1	Agfg1
	5031414D18Rik	AC141477.1	Agfg2
	5031415H12Rik	AC145556.1	Aggf1
	5031420N21Rik	AC153941.1	Agk
	5031425E22Rik	AC154200.1	Agl
	5031425F14Rik	AC158912.1	Ago1
	5031434C07Rik	AC161166.1	Ago2
	5031434O11Rik	AC163616.1	Ago3
	5031439G07Rik	AC166172.1	Ago4
	5033403F01Rik	AC166256.1	Agpat1
	5033417F24Rik	AC170598.1	Agpat2
	5133400J02Rik	AC241534.1	Agpat3
	5330411J11Rik	Acaa1a	Agpat4
	5330416C01Rik	Acaa1b	Agpat5
	5330417C22Rik	Acaca	Agps
	5330426P16Rik	Acacb	Agrn
	5330434G04Rik	Acad10	Agrp
	5330438D12Rik	Acad11	Agtpbp1
	5330438I03Rik	Acad12	Agtrap
	5330439A09Rik	Acad8	Ahctf1
	5430400D12Rik	Acad9	Ahcy
	5430402O13Rik	Acadl	Ahcyl1
	5430403G16Rik	Acadm	Ahcyl2
	5430405H02Rik	Acads	Ahdc1
	5430416N02Rik	Acadsb	Ahi1
	5430427O19Rik	Acadvl	Ahnak
	5430435G22Rik	Acan	Ahr
	5530401A14Rik	Acap1	Ahrr
	5530601H04Rik	Acap2	Ahsa1
	5730403I07Rik	Acap3	Ahsa2
	5730405O15Rik	Acat1	Ahsg
	5730409E04Rik	Acat2	AI197445
	5730412P04Rik	Acat3	AI314180
	5730422E09Rik	Acbd3	AI413582
	5730455P16Rik	Acbd4	AI427809
	5730480H06Rik	Acbd5	AI467606
	5730507C01Rik	Acbd6	AI480526
	5730508B09Rik	Acbd7	AI506816
	5730522E02Rik	Accs	AI597479
	5730559C18Rik	Acd	AI606473
	5830411N06Rik	Ace	AI661453
	5830415F09Rik	Acer1	AI837181
	5830416P10Rik	Acer2	AI854703
	5830418P13Rik	Acer3	AI987944
	5830428H23Rik	Ache	Aida
	5830432E09Rik	Acin1	Aif1l
	5830444B04Rik	Ackr2	Aifm1
	5830454E08Rik	Ackr3	Aifm2
	5830462I19Rik	Ackr4	Aifm3
	5930403N24Rik	Acly	Aig1
	5930412G12Rik	Aco1	Aimp1
	5930422O12Rik	Aco2	Aimp2
	6030408B16Rik	Acot1	Aip
	6030419C18Rik	Acot11	Aire
	6030442K20Rik	Acot12	Airn
	6030443J06Rik	Acot13	Ajap1
	6030458C11Rik	Acot2	Ajm1
	6030469F06Rik	Acot3	Ajuba
	6030471H07Rik	Acot4	Ak1
	6030498E09Rik	Acot5	Ak2
	6330403A02Rik	Acot6	Ak3
	6330403K07Rik	Acot7	Ak4
	6330403L08Rik	Acot8	Ak5
	6330403N20Rik	Acot9	Ak6
	6330408A02Rik	Acox1	Ak7
	6330409D20Rik	Acox2	Ak8
	6330416G13Rik	Acox3	Akain1
	6330418K02Rik	Acp1	Akap1
	6330419J24Rik	Acp2	Akap10
	6330549D23Rik	Acp4	Akap11
	6430531B16Rik	Acp5	Akap12
	6430548M08Rik	Acp6	Akap13
	6430550D23Rik	Acp7	Akap17b
	6430562O15Rik	Acpp	Akap5
	6430573F11Rik	Acrbp	Akap6
	6430590A07Rik	Acsbg1	Akap7
	6430710C18Rik	Acsf2	Akap8
	6530401F13Rik	Acsf3	Akap8l
	6530402F18Rik	Acsl1	Akap9
	6530403G13Rik	Acsl3	Akip1
	6530409C15Rik	Acsl4	Akirin1
	6530411M01Rik	Acsl5	Akirin2
	6720427I07Rik	Acsl6	Akna
	6720489N17Rik	Acss1	Akr1a1
	6820408C15Rik	Acss2	Akr1b3
	6820431F20Rik	Acta1	Akr1b8
	7330404K18Rik	Acta2	Akr1e1
	7420461P10Rik	Actb	Akr7a5
	8030411F24Rik	Acte1	Akt1
	8030423F21Rik	Actg1	Akt1s1
	8030451A03Rik	Actg2	Akt2
	8030453O22Rik	Actl10	Akt3
	8030462N17Rik	Actl11	Aktip
	8030474K03Rik	Actl6a	AL607088.1
	8430419L09Rik	Actl6b	AL731706.1
	8430429K09Rik	Actn1	AL807811.1
	8430432A02Rik	Actn2	AL845275.1
	9030204H09Rik	Actn3	Alad
	9030407P20Rik	Actn4	Alas1
	9030612E09Rik	Actr10	Alcam
	9030617O03Rik	Actr1a	Aldh16a1
	9030624G23Rik	Actr1b	Aldh18a1
	9030624J02Rik	Actr2	Aldh1a2
	9130008F23Rik	Actr3	Aldh1a3
	9130011E15Rik	Actr3b	Aldh1b1
	9130017K11Rik	Actr5	Aldh1l2
	9130019O22Rik	Actr6	Aldh2
	9130019P16Rik	Actr8	Aldh3a2
	9130020K20Rik	Acvr1	Aldh3b1
	9130023H24Rik	Acvr1b	Aldh4a1
	9130204K15Rik	Acvr1c	Aldh5a1
	9130204L05Rik	Acvr2a	Aldh6a1
	9130208D14Rik	Acvr2b	Aldh7a1
	9130213A22Rik	Acvrl1	Aldh9a1
	9130230L23Rik	Acy1	Aldoa
	9130230N09Rik	Acy3	Alg1
	9130401M01Rik	Acyp1	Alg10b
	9130410C08Rik	Acyp2	Alg11
	9230020A06Rik	Ada	Alg12
	9230102O04Rik	Adad1	Alg13
	9230104L09Rik	Adad2	Alg14
	9230104M06Rik	Adal	Alg2
	9230105E05Rik	Adam10	Alg3
	9230110C19Rik	Adam11	Alg5
	9230112E08Rik	Adam12	Alg6
	9230114K14Rik	Adam15	Alg8
	9230116N13Rik	Adam17	Alg9
	9330020H09Rik	Adam18	Alk
	9330104G04Rik	Adam19	Alkbh1
	9330111N05Rik	Adam1a	Alkbh2
	9330136K24Rik	Adam22	Alkbh3
	9330151L19Rik	Adam23	Alkbh4
	9330154J02Rik	Adam30	Alkbh5
	9330154K18Rik	Adam33	Alkbh7
	9330158H04Rik	Adam5	Alkbh8
	9330159M07Rik	Adam8	Alms1
	9330160F10Rik	Adam9	Alox12
	9330161L09Rik	Adamts1	Alox12e
	9330171B17Rik	Adamts10	Aloxe3
	9330175E14Rik	Adamts12	Alpk1
	9330179D12Rik	Adamts14	Alpl
	9330182L06Rik	Adamts15	Als2
	9330182O14Rik	Adamts16	Als2cl
	9330198N18Rik	Adamts17	Als2cr11
	9430002A10Rik	Adamts19	Alx1
	9430015G10Rik	Adamts2	Alx3
	9430020K01Rik	Adamts20	Alx4
	9430021M05Rik	Adamts3	Alyref
	9430037G07Rik	Adamts4	Alyref2
	9430038I01Rik	Adamts5	Amacr
	9430041J12Rik	Adamts6	Ambp
	9430065F17Rik	Adamts7	Ambra1
	9430069I07Rik	Adamts8	Amd1
	9430091E24Rik	Adamts9	Amdhd2
	9430097D07Rik	Adamtsl1	Amer1
	9530002B09Rik	Adamtsl2	Amer2
	9530003J23Rik	Adamtsl3	Amer3
	9530026P05Rik	Adamtsl4	Amfr
	9530027J09Rik	Adamtsl5	Amh
	9530034E10Rik	Adap1	Amhr2
	9530036M11Rik	Adap2	Amigo1
	9530036O11Rik	Adar	Amigo2
	9530051G07Rik	Adarb1	Ammecr1
	9530052C20Rik	Adat1	Ammecr1l
	9530052E02Rik	Adat2	Amn
	9530056K15Rik	Adat3	Amn1
	9530059O14Rik	Adck1	Amot
	9530077C05Rik	Adck2	Amotl1
	9530080O11Rik	Adck5	Amotl2
	9530082P21Rik	Adcy1	Ampd2
	9630001P10Rik	Adcy2	Ampd3
	9630013D21Rik	Adcy3	Amz1
	9630014M24Rik	Adcy4	Amz2
	9630028B13Rik	Adcy5	Anapc1
	9630033F20Rik	Adcy6	Anapc10
	9830144P21Rik	Adcy7	Anapc13
	9830147E19Rik	Adcy9	Anapc15
	9930004E17Rik	Adcyap1r1	Anapc16
	9930012K11Rik	Add1	Anapc2
	9930014A18Rik	Add2	Anapc4
	9930038B18Rik	Add3	Anapc5
	9930104L06Rik	Adgra1	Anapc7
	9930111J21Rik1	Adgra2	Ang
	9930111J21Rik2	Adgra3	Angel1
	A130010J15Rik	Adgrb1	Angel2
	A130014A01Rik	Adgrb2	Angptl4
	A130023I24Rik	Adgrb3	Angptl6
	A130051J06Rik	Adgrd1	Ank
	A130057D12Rik	Adgre5	Ank1
	A1bg	Adgrg1	Ank2
	A1cf	Adgrg3	Ank3
	A230005M16Rik	Adgrl1	Ankdd1b
	A230009B12Rik	Adgrl2	Ankfy1
	A230028O05Rik	Adgrl3	Ankhd1
	A230046K03Rik	Adgrv1	Ankib1
	A230050P20Rik	Adh4	Ankle1
	A230052G05Rik	Adh5	Ankle2
	A230056P14Rik	Adhfe1	Ankmy1
	A230059L01Rik	Adi1	Ankmy2
	A230060F14Rik	Adipor1	Ankrd10
	A230065H16Rik	Adipor2	Ankrd11
	A230072C01Rik	Adk	Ankrd12
	A230072E10Rik	Adm	Ankrd13a
	A230083G16Rik	Adm2	Ankrd13b
	A230083N12Rik	Adnp	Ankrd13c
	A230087F16Rik	Adnp2	Ankrd13d
	A230103J11Rik	Ado	Ankrd16
	A230107N01Rik	Adora1	Ankrd17
	A230108P19Rik	Adora2a	Ankrd22
	A2m	Adora2b	Ankrd23
	A330009N23Rik	Adpgk	Ankrd24
	A330017A19Rik	Adprh	Ankrd26
	A330023F24Rik	Adprhl1	Ankrd27
	A330032B11Rik	Adprhl2	Ankrd28
	A330033J07Rik	Adprm	Ankrd31
	A330035P11Rik	Adprs	Ankrd33b
	A330040F15Rik	Adra1b	Ankrd34a
	A330041J22Rik	Adra1d	Ankrd34b
	A330043C09Rik	Adra2a	Ankrd35
	A330069E16Rik	Adra2b	Ankrd36
	A330070K13Rik	Adra2c	Ankrd37
	A330074K22Rik	Adrb1	Ankrd39
	A330076H08Rik	Adrb2	Ankrd40
	A330093E20Rik	Adrm1	Ankrd42
	A330102I10Rik	Adsl	Ankrd44
	A3galt2	Adss	Ankrd45
	A430005L14Rik	Adssl1	Ankrd46
	A430018G15Rik	Adtrp	Ankrd49
	A430033K04Rik	Aebp1	Ankrd50
	A430046D13Rik	Aebp2	Ankrd52
	A430057M04Rik	Aen	Ankrd53
	A430078G23Rik	Aes	Ankrd54
	A430105I19Rik	AF357399	Ankrd6
	A430105J06Rik	AF529169	Ankrd60
	A430106G13Rik	Afap1	Ankrd63
	A430108G06Rik	Afap1l1	Ankrd7
	A430110L20Rik	Afap1l2	Ankrd9
	A4galt	Afdn	Anks1
	A530010F05Rik	Aff1	Anks1b
	A530020G20Rik	Aff3	Anks3
	A530054K11Rik	Aff4	Anks6
	A530064D06Rik	Afg1l	Ankzf1
	A530072M11Rik	Afg3l1	Anln
	A530076I17Rik	Afg3l2	Ano1
	A530083I20Rik	Afmid	Ano10
	A530084C06Rik	Aftph	Ano4
	A630001G21Rik	Aga	Ano5
	A630010A05Rik	Agap1	Ano6
	A630012P03Rik	Agap2	Ano8
	A630014C17Rik	Agap3	Anp32a
	A630023A22Rik	Agbl3	Anp32b
	A630031M04Rik	Agbl5	Anp32e
	A630033H20Rik	Ager	Anpep
	A630052C17Rik	Agfg1	Antxr1
	A630075F10Rik	Agfg2	Antxr2
	A630081J09Rik	Aggf1	Anxa11
	A630095E13Rik	Agk	Anxa2
	A630095N17Rik	Agl	Anxa5
	A730011C13Rik	Agmat	Anxa6
	A730013G03Rik	Ago1	Anxa7
	A730017C20Rik	Ago2	Aopep
	A730017L22Rik	Ago3	Aox1
	A730032A03Rik	Ago4	Aox3
	A730035I17Rik	Agpat1	Ap1ar
	A730049H05Rik	Agpat2	Ap1b1
	A730056A06Rik	Agpat3	Ap1g1
	A730061H03Rik	Agpat4	Ap1g2
	A730071L15Rik	Agpat5	Ap1m1
	A730081D07Rik	Agps	Ap1m2
	A730085K08Rik	Agrn	Ap1s1
	A730090H04Rik	Agrp	Ap1s2
	A730090N16Rik	Agt	Ap1s3
	A830005F24Rik	Agtpbp1	Ap2a1
	A830010M20Rik	Agtrap	Ap2a2
	A830012C17Rik	Agxt	Ap2b1
	A830018L16Rik	Ahctf1	Ap2m1
	A830035A12Rik	Ahcy	Ap2s1
	A830036E02Rik	Ahcyl1	Ap3b1
	A830052D11Rik	Ahcyl2	Ap3b2
	A830073O21Rik	Ahdc1	Ap3d1
	A830080D01Rik	Ahi1	Ap3m1
	A830082K12Rik	Ahnak	Ap3m2
	A930001C03Rik	Ahnak2	Ap3s1
	A930002H24Rik	Ahr	Ap3s2
	A930004D18Rik	Ahrr	Ap4b1
	A930005H10Rik	Ahsa1	Ap4e1
	A930006K02Rik	Ahsa2	Ap4m1
	A930007I19Rik	Ahsg	Ap4s1
	A930011G23Rik	AI182371	Ap5b1
	A930012L18Rik	AI197445	Ap5s1
	A930015D03Rik	AI314180	Ap5z1
	A930017K11Rik	AI413582	Apaf1
	A930018P22Rik	AI427809	Apba1
	A930019D19Rik	AI429214	Apba2
	A930024E05Rik	AI463170	Apba3
	A930024N18Rik	AI467606	Apbb1
	A930029G22Rik	AI480526	Apbb1ip
	A930033H14Rik	AI506816	Apbb2
	A930035D04Rik	AI597479	Apbb3
	A930038B10Rik	AI606473	Apc
	A930039A15Rik	AI661453	Apc2
	A930041C12Rik	AI837181	Apcdd1
	A930104D05Rik	AI839979	Apeh
	AA413626	AI854703	Apex1
	AA414768	AI987944	Apex2
	AA465934	Aicda	Aph1a
	AA467197	Aida	Aph1b
	AA474331	Aif1	Aph1c
	AA543186	Aif1l	Api5
	AA543401	Aifm1	Apip
	AA986860	Aifm2	Aplf
	AA987161	Aifm3	Apln
	Aaas	Aig1	Aplp1
	Aacs	Aimp1	Aplp2
	Aadacl3	Aimp2	Apmap
	Aadat	Aip	Apoa1
	Aagab	Aipl1	Apoa2
	Aak1	Aire	Apobec2
	Aamdc	Airn	Apobec3
	Aamp	Ajap1	Apobr
	Aanat	Ajm1	Apoc1
	Aar2	Ajuba	Apoe
	Aard	Ak1	Apoh
	Aars	Ak2	Apol7d
	Aars2	Ak3	Apold1
	Aarsd1	Ak4	Apoo
	Aasdh	Ak5	Apool
	Aasdhppt	Ak6	Apopt1
	Aass	Ak7	App
	AB041806	Ak8	Appbp2
	AB124611	Akain1	Appbp2os
	Abat	Akap1	Appl1
	Abca1	Akap10	Appl2
	Abca12	Akap11	Aprt
	Abca13	Akap12	Aptx
	Abca14	Akap13	Aqp10-ps
	Abca15	Akap17b	Aqp11
	Abca16	Akap5	Aqp3
	Abca17	Akap6	Aqp5
	Abca2	Akap7	Aqp6
	Abca3	Akap8	Aqr
	Abca4	Akap8l	Ar
	Abca5	Akap9	Araf
	Abca6	Akip1	Arap1
	Abca7	Akirin1	Arap2
	Abca8a	Akirin2	Arc
	Abca8b	Akna	Arcn1
	Abca9	Akr1a1	Areg
	Abcb10	Akr1b10	Arel1
	Abcb11	Akr1b3	Arf1
	Abcb1a	Akr1b8	Arf2
	Abcb1b	Akr1c19	Arf3
	Abcb4	Akr1cl	Arf4
	Abcb5	Akr1e1	Arf4os
	Abcb6	Akr7a5	Arf5
	Abcb7	Akt1	Arf6
	Abcb8	Akt1s1	Arfgap1
	Abcb9	Akt2	Arfgap2
	Abcc1	Akt3	Arfgap3
	Abcc10	Aktip	Arfgef1
	Abcc12	AL607088.1	Arfgef2
	Abcc2	AL731706.1	Arfgef3
	Abcc3	AL732309.1	Arfip1
	Abcc4	AL807811.1	Arfip2
	Abcc5	AL831766.1	Arfrp1
	Abcc8	AL845275.1	Arg1
	Abcc9	Alad	Arg2
	Abcd1	Alas1	Arglu1
	Abcd2	Alcam	Arhgap1
	Abcd3	Aldh16a1	Arhgap10
	Abcd4	Aldh18a1	Arhgap11a
	Abce1	Aldh1a1	Arhgap12
	Abcf2	Aldh1a2	Arhgap17
	Abcf3	Aldh1a3	Arhgap18
	Abcg1	Aldh1b1	Arhgap19
	Abcg2	Aldh1l1	Arhgap20
	Abcg3	Aldh1l2	Arhgap20os
	Abcg4	Aldh2	Arhgap21
	Abcg5	Aldh3a1	Arhgap22
	Abcg8	Aldh3a2	Arhgap23
	Abhd1	Aldh3b1	Arhgap24
	Abhd11	Aldh3b2	Arhgap26
	Abhd11os	Aldh3b3	Arhgap27
	Abhd12b	Aldh4a1	Arhgap28
	Abhd13	Aldh5a1	Arhgap29
	Abhd14a	Aldh6a1	Arhgap31
	Abhd14b	Aldh7a1	Arhgap33
	Abhd16a	Aldh9a1	Arhgap35
	Abhd16b	Aldoa	Arhgap39
	Abhd17a	Aldoart1	Arhgap42
	Abhd17b	Aldoart2	Arhgap44
	Abhd17c	Aldoc	Arhgap5
	Abhd2	Alg1	Arhgap8
	Abhd3	Alg10b	Arhgap9
	Abhd4	Alg11	Arhgdia
	Abhd5	Alg12	Arhgdig
	Abhd6	Alg13	Arhgef1
	Abhd8	Alg14	Arhgef10
	Abi1	Alg2	Arhgef11
	Abi3	Alg3	Arhgef12
	Abi3bp	Alg5	Arhgef15
	Abl1	Alg6	Arhgef17
	Abl2	Alg8	Arhgef18
	Ablim1	Alg9	Arhgef19
	Ablim2	Alk	Arhgef2
	Ablim3	Alkbh1	Arhgef25
	Abo	Alkbh2	Arhgef26
	Abr	Alkbh3	Arhgef28
	Abra	Alkbh4	Arhgef3
	Abracl	Alkbh5	Arhgef33
	Abt1	Alkbh6	Arhgef37
	Abtb1	Alkbh7	Arhgef39
	Abtb2	Alkbh8	Arhgef4
	AC163993.1	Alms1	Arhgef40
	Acaa1a	Alox12	Arhgef5
	Acaa2	Alox12b	Arhgef7
	Acaca	Alox12e	Arhgef9
	Acacb	Alox15	Arid1a
	Acad11	Alox5ap	Arid1b
	Acad12	Alox8	Arid2
	Acad8	Aloxe3	Arid3a
	Acad9	Alpk1	Arid3b
	Acadl	Alpk2	Arid3c
	Acadm	Alpk3	Arid4a
	Acads	Alpl	Arid5a
	Acadsb	Alppl2	Arid5b
	Acadvl	Als2	Arih1
	Acan	Als2cl	Arih2
	Acap1	Als2cr11	Arl10
	Acap2	Alx1	Arl13b
	Acap3	Alx3	Arl14ep
	Acat1	Alx4	Arl14epl
	Acat2	Alyref	Arl15
	Acat3	Alyref2	Arl16
	Acbd3	Amacr	Arl2
	Acbd4	Ambp	Arl2bp
	Acbd6	Ambra1	Arl3
	Accs	Amd1	Arl4a
	Accsl	Amd2	Arl4c
	Ace	Amdhd2	Arl4d
	Ace2	Amer1	Arl5a
	Acer1	Amer2	Arl5b
	Acer2	Amer3	Arl5c
	Acer3	Amfr	Arl6
	Ackr2	Amh	Arl6ip1
	Ackr3	Amhr2	Arl6ip4
	Ackr4	Amigo1	Arl6ip5
	Acly	Amigo2	Arl6ip6
	Acmsd	Amigo3	Arl8a
	Acn9	Ammecr1	Arl8b
	Aco1	Ammecr1l	Armc1
	Aco2	Amn	Armc10
	Acot1	Amn1	Armc2
	Acot10	Amot	Armc3
	Acot11	Amotl1	Armc5
	Acot12	Amotl2	Armc6
	Acot13	Ampd2	Armc7
	Acot2	Ampd3	Armc8
	Acot3	Amt	Armc9
	Acot4	Amy1	Armcx1
	Acot6	Amz1	Armcx2
	Acot7	Amz2	Armcx4
	Acot8	Anapc1	Armcx5
	Acot9	Anapc10	Armh1
	Acox1	Anapc13	Armh2
	Acox2	Anapc15	Armh3
	Acox3	Anapc16	Armt1
	Acoxl	Anapc2	Arnt
	Acp1	Anapc4	Arnt2
	Acp2	Anapc5	Arntl
	Acp5	Anapc7	Arntl2
	Acp6	Ang	Arpc1a
	Acpp	Angel1	Arpc1b
	Acpt	Angel2	Arpc2
	Acr	Angpt4	Arpc3
	Acrbp	Angptl1	Arpc4
	Acrv1	Angptl2	Arpc5
	Acsbg1	Angptl4	Arpc5l
	Acsbg2	Angptl6	Arpin
	Acsf2	Ank	Arpp19
	Acsf3	Ank1	Arrb1
	Acsl1	Ank2	Arrb2
	Acsl3	Ank3	Arrdc1
	Acsl4	Ankdd1a	Arrdc2
	Acsl5	Ankdd1b	Arrdc3
	Acsl6	Ankfy1	Arrdc4
	Acsm3	Ankhd1	Arsb
	Acsm5	Ankib1	Arsi
	Acss1	Ankle1	Arsk
	Acss2os	Ankle2	Art3
	Acss3	Ankmy1	Art5
	Acta2	Ankmy2	Artn
	Actb	Ankrd10	Arv1
	Actg1	Ankrd11	Arvcf
	Actg2	Ankrd12	Arx
	Actl10	Ankrd13a	As3mt
	Actl11	Ankrd13b	Asah1
	Actl6a	Ankrd13c	Asah2
	Actl7a	Ankrd13d	Asap1
	Actl7b	Ankrd16	Asap2
	Actl9	Ankrd17	Asap3
	Actn1	Ankrd2	Asb1
	Actn2	Ankrd22	Asb13
	Actn3	Ankrd23	Asb15
	Actn4	Ankrd24	Asb16
	Actr10	Ankrd26	Asb18
	Actr1a	Ankrd27	Asb3
	Actr2	Ankrd28	Asb5
	Actr3	Ankrd31	Asb6
	Actr3b	Ankrd33	Asb7
	Actr5	Ankrd33b	Asb8
	Actr6	Ankrd34a	Ascc1
	Actr8	Ankrd34b	Ascc2
	Actrt1	Ankrd35	Ascc3
	Actrt2	Ankrd36	Ascl1
	Actrt3	Ankrd37	Ascl2
	Acvr1	Ankrd39	Ascl4
	Acvr1b	Ankrd40	Ascl5
	Acvr1c	Ankrd42	Asf1a
	Acvr2b	Ankrd44	Asf1b
	Acvrl1	Ankrd45	Ash1l
	Acy1	Ankrd46	Ash2l
	Acy3	Ankrd49	Asic1
	Acyp1	Ankrd50	Asic2
	Acyp2	Ankrd52	Asic3
	Ada	Ankrd53	Asic4
	Adad1	Ankrd54	Asl
	Adad2	Ankrd55	Asmt
	Adal	Ankrd6	Asna1
	Adam10	Ankrd60	Asns
	Adam11	Ankrd63	Asnsd1
	Adam12	Ankrd65	Aspa
	Adam15	Ankrd7	Aspdh
	Adam17	Ankrd9	Asph
	Adam18	Anks1	Asphd1
	Adam19	Anks1b	Asphd2
	Adam1a	Anks3	Aspm
	Adam1b	Anks6	Aspscr1
	Adam2	Ankzf1	Asrgl1
	Adam20	Anln	Ass1
	Adam21	Ano1	Aste1
	Adam22	Ano10	Astn1
	Adam23	Ano2	Astn2
	Adam24	Ano4	Asxl1
	Adam25	Ano5	Asxl3
	Adam26a	Ano6	Asz1
	Adam26b	Ano7	Atad1
	Adam29	Ano8	Atad2
	Adam3	Ano9	Atad2b
	Adam30	Anp32a	Atad3a
	Adam32	Anp32b	Atad3aos
	Adam33	Anp32e	Atad5
	Adam34	Anpep	Atat1
	Adam39	Antkmt	Atcay
	Adam4	Antxr1	Atcayos
	Adam5	Antxr2	Ate1
	Adam6a	Anxa11	Atf1
	Adam6b	Anxa2	Atf2
	Adam8	Anxa3	Atf3
	Adam9	Anxa4	Atf4
	Adamts1	Anxa5	Atf5
	Adamts10	Anxa6	Atf6
	Adamts12	Anxa7	Atf6b
	Adamts14	Anxa9	Atf7
	Adamts15	Aoc1	Atf7ip
	Adamts16	Aoc2	Atf7ip2
	Adamts17	Aoc3	Atg10
	Adamts18	Aopep	Atg101
	Adamts19	Aox1	Atg12
	Adamts2	Aox2	Atg13
	Adamts20	Aox3	Atg14
	Adamts3	Aox4	Atg16l1
	Adamts4	Ap1ar	Atg16l2
	Adamts5	Ap1b1	Atg2a
	Adamts7	Ap1g1	Atg2b
	Adamts8	Ap1g2	Atg3
	Adamts9	Ap1m1	Atg4b
	Adamtsl1	Ap1m2	Atg4c
	Adamtsl2	Ap1s1	Atg4d
	Adamtsl3	Ap1s2	Atg5
	Adamtsl4	Ap1s3	Atg7
	Adamtsl5	Ap2a1	Atg9a
	Adap1	Ap2a2	Atg9b
	Adap2	Ap2b1	Atic
[truncated: 21,851 more rows]

## Sheet: Figure 5d
Figure 5d
[truncated: 18,510 more rows]

[truncated: 1 more sheets: Figure 5e]
