# Supplementary material for: ZBTB16/PLZF regulates juvenile spermatogonial stem cell development through an extensive transcription factor poising network
Source: Nat Struct Mol Biol. 2025 Mar 3;32(7):1213–26. doi: 10.1038/s41594-025-01509-5 (PMC12263333; doi:10.1038/s41594-025-01509-5)
Supplement: Supplementary file 9 — Statistical source data. [file 41594_2025_1509_MOESM9_ESM.xlsx]

## Sheet: ED.Figure 1e
ED.Figure 1e
	Mouse Genome	Rabbit anti-ZBTB16	Goat anti-ZBTB16	SALL4	SOX3	PC-uSPG.Goat anti-ZBTB16	PC-uSPG.SALL4
Promoter	1.9	35.778	36.6013	29.618	19.1219	42.0653	31.5463
5' UTR	0.3	0.77405	0.627632	0.88344	1.0256	0.166556	0.213658
3' UTR	1.3	2.75755	2.43373	3.02009	4.08587	1.03931	1.25821
Coding Exon	2	5.79812	5.36797	6.77608	9.79598	2.44504	2.96748
Intron	39.3	19.1795	25.1635	22.6288	31.6586	20.8195	26.1138
Downstream (<=3kb)	2.5	1.21913	1.29234	1.33518	1.73351	0.992672	1.00103
Distal Intergenic	52.8	34.4936	28.5135	35.7384	32.5786	32.4717	36.8996
	H3K4me3	H3K9me3	H3K27me3	PC-uSPG.H3K4me3	PC-uSPG.H3K27me3	MASC.H3K4me3	MASC.H3K27me3
Promoter	29.7417	0.862591	29.5538	43.9072	42.3583	68.3667	43.4166
5' UTR	1.12755	0.0686841	1.06534	1.04541	1.0744	0.882402	1.03815
3' UTR	2.84241	0.383823	3.79945	2.84221	2.87403	1.9091	3.87407
Coding Exon	5.96341	1.11713	7.09975	5.95765	6.50013	3.89589	5.99257
Intron	13.3744	15.6984	16.6356	12.83	11.7378	5.4276	17.7245
Downstream (<=3kb)	0.899782	0.828249	1.28138	0.959283	0.590921	0.455075	1.40108
Distal Intergenic	46.0507	81.0412	40.5647	32.4582	34.8644	19.0632	26.553
