# Supplementary material for: ZBTB16/PLZF regulates juvenile spermatogonial stem cell development through an extensive transcription factor poising network
Source: Nat Struct Mol Biol. 2025 Mar 3;32(7):1213–26. doi: 10.1038/s41594-025-01509-5 (PMC12263333; doi:10.1038/s41594-025-01509-5)
Supplement: Supplementary file 11 — Statistical source data. [file 41594_2025_1509_MOESM11_ESM.xlsx]

## Sheet: ED.Figure 2a
ED.Figure 2a
	GO.biological.process.complete	-log(FDR)	Gene.count	Client Text Box Input (188)
	Defense response (GO:0006952)	5.16e-22	63
	Regulation of immune system process (GO:0002682)	5.39e-22	66
	Positive regulation of immune system process (GO:0002684)	1.37e-21	54
	Regulation of immune response (GO:0050776)	1.2e-18	49
	Response to biotic stimulus (GO:0009607)	1.24e-18	58
	Regulation of response to external stimulus (GO:0032101)	2.39e-18	47
	Regulation of cytokine production (GO:0001817)	2.47e-13	36
	Defense response to other organism (GO:0098542)	5.34e-13	43
	Positive regulation of cytokine production (GO:0001819)	1.21e-12	29
	Positive regulation of multicellular organismal process (GO:0051240)	3.56e-10	47
	Associated.Gene.Name	FPKM_Null_Rep1	FPKM_Null_Rep2	FPKM_Null_Rep3	FPKM_WT_Rep1	FPKM_WT_Rep2	FPKM_WT_Rep3
	Oit1	0.539103	0.580596	0.654876	2.68087	2.39434	1.98903
	Il1rl1	0.607556	0.705886	0.674984	1.89774	2.26413	1.97125
	Cd163l1	0.133597	0.189257	0.0759004	0.509524	0.664855	0.471033
	Il7r	0.276618	0.362257	0.316668	0.931578	0.964825	1.21319
	Ccl24	2.56098	2.25392	1.14403	7.62518	4.75078	5.44469
	Fam179a	0.0883605	0.0387443	0.064095	0.389682	0.171614	0.232564
	Plvap	1.09217	1.78427	0.634258	3.98797	4.03009	2.37476
	Ighm	3.9652	6.18305	3.81508	13.7202	10.2576	11.1846
	Icos	0.486384	0.412926	0.601898	1.33597	1.11584	1.56249
	Ly6a	0.303382	0.576449	0.400122	1.58122	1.341	1.71385
	Cpa3	4.37585	2.60117	4.69433	6.81492	13.1108	11.2268
	Tpsb2	2.36419	2.41885	3.84995	4.63834	10.714	8.46953
	Mcpt4	4.48178	2.31104	5.16376	7.78151	11.867	11.7937
	Cma1	3.7677	2.4008	5.52269	7.14198	11.3417	11.7624
	Gm26835	1.66962	1.60839	1.26115	3.40778	4.00514	2.69901
	Mnda	0.085998	0.241962	0.337426	0.764272	0.745856	0.714921
	Ednrb	4.92385	4.21006	2.69498	10.3063	9.58785	6.61409
	Tnp1	2.46262	1.3901	1.25435	4.13084	3.74215	5.9528
	Gyltl1b	5.83791	8.06337	5.19874	14.2732	12.4869	13.144
	Nov	0.309304	0.227847	0.102799	0.775453	0.638017	0.41141
	Ccl2	14.3168	12.2224	13.6206	30.8421	21.9926	30.5834
	Ccl7	14.8453	16.2766	12.5189	33.786	24.5143	30.8654
	Fap	0.388685	0.3656	0.35305	0.856237	0.699483	0.811327
	Timd4	1.12711	1.82166	1.1612	3.19373	3.2929	2.37826
	9930111J21Rik2	0.187166	0.263949	0.163453	0.544199	0.445837	0.390976
	Lum	3.18178	3.27284	2.98483	8.38541	4.89195	6.28794
	Samsn1	0.493213	0.424518	0.404746	0.864195	0.77808	1.20314
	Tspan32	0.174487	0.318788	0.230126	0.571304	0.560921	0.616064
	C3ar1	6.66214	9.65903	6.20385	14.069	16.0802	14.5833
	Ifi203	0.841607	0.871894	0.767207	2.07968	1.59309	1.36528
	Gm15513	2.1492	2.17574	1.83796	3.42849	5.30295	4.02574
	F630028O10Rik	2.51144	2.43659	1.37916	5.51907	4.98357	3.01595
	Cd200r4	0.312431	0.284137	0.240367	0.633261	0.862547	0.59278
	Gp49a	2.24059	2.22345	2.81508	3.90839	5.46527	5.48084
	Drp2	0.47311	0.399127	0.406129	1.06376	0.778237	0.764608
	Il2ra	0.0836669	0.0570674	0.0836791	0.273941	0.228805	0.137855
	Ccr8	0.460584	0.973879	0.737042	1.7522	1.58345	1.68335
	Slfn5	1.90027	2.32155	1.45825	5.55052	3.23265	2.96887
	Lilrb4	8.33232	9.20694	9.16505	15.6117	18.0357	17.1379
	Calca	0.143901	0.0981521	0.177135	0.560905	0.33731	0.538867
	Gjb6	0.062575	0.0480162	0.11554	0.307324	0.278689	0.25307
	Adora3	0.112506	0.100719	0.1558	0.434146	0.329648	0.303337
	Cd180	2.15698	2.92367	2.18031	4.52904	4.98223	4.38647
	Sepp1	118.477	149.031	97.9529	255.42	214.381	224.775
	Tpsab1	0.542436	0.260145	0.657278	0.681872	1.55758	1.38633
	Clec4a1	3.0529	3.56636	2.18747	6.13813	6.08804	4.93461
	Cd28	0.313095	0.492364	0.289053	0.775629	0.956796	0.547141
	Folr2	9.14532	13.6649	6.68156	22.9577	19.5246	15.8765
	Ly9	0.82648	1.24093	0.673831	1.6166	2.12348	1.70743
	Efemp1	8.1377	10.3048	7.67368	21.5828	14.0837	14.1573
	5430435G22Rik	2.72042	3.79543	2.30724	6.17354	5.76046	4.84304
	F13a1	48.8642	64.0598	28.3139	115.843	94.369	70.0975
	Cysltr1	0.697212	0.875772	0.535333	1.56277	1.17798	1.32765
	Cd36	11.7596	13.8348	8.53672	19.9724	24.7385	19.1714
	Olfr1033	0.0581261	0.0495582	0.0447189	0.226567	0.145333	0.139305
	Gm11096	8.67672	8.87731	5.09756	25.8266	18.4896	16.3049
	Ccr9	0.331243	0.408221	0.354458	0.690169	0.748211	0.703647
	Tbx22	0.051165	0.0327174	0.00590451	0.269235	0.119933	0.0459833
	Havcr2	1.26537	1.90857	1.28864	2.68476	2.98443	2.76686
	Abcg3	2.52969	3.20197	1.40311	5.10711	5.00626	3.8371
	Slc26a7	1.08494	0.989654	0.941285	2.35392	1.76487	1.56832
	Cbr2	13.5082	18.035	7.01332	34.8071	26.3592	17.3568
	Osm	1.32796	1.56646	1.09618	2.44073	2.29981	2.75202
	Cd4	1.16206	2.21573	1.02406	3.03067	3.15314	2.38149
	Cd84	3.1353	3.86787	2.66465	5.67545	6.05452	5.69659
	Higd1b	1.29913	0.900404	0.928548	1.99939	2.23971	2.29747
	Cst12	6.88237	7.04148	5.05308	17.8448	9.19681	10.1791
	Trdv4	0.51443	0.421058	0.189971	2.02121	0.868207	1.6644
	Pik3cg	3.04951	4.65593	2.45316	6.86523	6.93973	5.18989
	Smpx	0.577292	0.39908	0.417728	1.47418	0.833861	0.715142
	Dgkk	1.73065	1.81632	1.3368	3.49313	3.83121	1.9654
	Olfr558	0.340953	0.386211	0.236079	0.88852	0.536611	0.612848
	Il13	0.088371	0.120552	0.10878	0.330678	0.276193	0.688319
	Slc15a2	0.231494	0.444085	0.227075	0.550419	0.899861	0.420433
	Sostdc1	0.222988	0.352585	0.3743	0.70166	0.836309	0.619435
	Alox5ap	10.8737	11.5087	9.07714	20.1494	19.1016	16.9614
	Gm13134	0.34395	0.492663	0.285785	0.611343	1.41897	0.865529
	B830012L14Rik	0.835193	0.935114	0.552835	1.14248	1.88385	1.40208
	Gm16348	0.625081	0.54817	0.618302	1.14166	1.17217	1.15031
	Cyp17a1	8.66908	13.9497	7.54951	19.0863	24.6613	13.3731
	Pamr1	0.25245	0.34238	0.238485	0.659059	0.649552	0.353517
	Clec12a	0.842669	1.28616	0.950132	2.11291	1.69029	1.794
	AI607873	3.26303	3.14025	3.38903	6.3435	5.14373	5.85599
	Tcrg-C1	1.02787	1.12174	0.822413	2.17952	2.31299	2.09388
	Gm26586	3.17325	3.80853	3.53052	7.45936	5.26397	6.23393
	Kcnj8	1.24916	1.02907	1.2431	2.91384	1.87093	1.89539
	Serpina3f	0.201504	0.555052	0.372061	1.01502	0.653999	0.766179
	Mrc1	67.4579	98.5187	47.0583	146.229	132.868	110.792
	Serpinb1a	6.54012	7.19597	6.49328	14.7998	10.3972	10.8197
	Tlr13	4.5955	6.20381	3.93785	8.57364	9.6765	7.89325
	Mndal	2.81062	4.18961	2.801	7.8182	4.8517	5.38652
	Clec12b	0.919691	1.12018	0.626694	3.27754	1.49879	1.06271
	A630033H20Rik	0.317566	0.272503	0.491787	0.747485	0.816424	0.607637
	Mir5129	12.287	18.1581	10.9233	25.5428	30.7212	25.3571
	Cd86	4.40181	5.069	3.11499	8.84334	6.77262	6.88384
	Gm8995	2.16485	2.65887	2.04813	4.46542	4.09616	3.48369
	Spef2	0.159845	0.163541	0.161406	0.341121	0.304431	0.291804
	Sla	1.04717	1.32836	0.898981	2.12189	2.1376	1.57317
	P2ry12	6.75895	7.77007	5.34458	13.2041	10.4922	11.2505
	Clec7a	0.682908	0.587539	0.759427	1.2051	1.2515	1.38093
	Gm26846	0.262445	0.208843	0.249022	0.443287	0.512651	0.438973
	Msr1	5.0873	5.85893	3.31962	8.75405	9.33175	7.34886
	Cxcr6	3.46894	3.35729	3.86039	6.43764	6.29408	6.01618
	Ms4a7	4.96605	6.20631	3.54708	9.44044	8.69215	7.9018
	Gm26617	0.216388	0.221391	0.177575	0.524812	0.450864	0.280907
	Rgs18	1.15348	1.07286	0.774476	2.28891	1.86808	1.46075
	Copz2	2.81329	4.06255	3.2206	6.06062	6.08951	5.54799
	Ppp1r3a	0.0498535	0.0816096	0.105858	0.144575	0.191648	0.18818
	4933402E13Rik	0.806322	0.86083	0.566395	2.75483	1.05185	0.97672
	Gpr133	0.273011	0.274958	0.181159	0.730276	0.571953	0.218526
	Mir6903	6.45376	13.2059	11.9164	24.9042	27.2301	14.1379
	Erdr1	1.45267	1.77704	2.01168	3.36783	2.93136	3.34903
	Gm5431	0.336275	0.37272	0.284582	0.742757	0.700659	0.470119
	Gpr65	3.60327	5.264	2.68685	7.16294	6.72448	6.66354
	Nupr1	1.07124	1.09601	0.855335	2.58657	1.4116	1.63928
	Clec4n	15.0482	16.6748	9.85408	23.6648	26.0157	22.8698
	Abca9	6.3423	9.32274	3.94152	14.2551	11.9636	9.54491
	2610203C20Rik	0.893564	1.26995	0.74791	1.81169	1.94948	1.39365
	Ctsc	18.938	25.1791	15.3484	37.6704	33.637	31.45
	Cfh	4.5587	6.19052	3.12779	10.0412	7.5286	7.10927
	Gzmb	1.25161	1.33177	1.43282	3.25499	1.80723	2.45219
	Itga8	0.273307	0.239678	0.288365	0.552437	0.420992	0.48687
	Gm26522	2.19137	3.9002	3.0768	4.78331	5.84295	5.66216
	Gm15527	0.609542	0.717179	0.450189	1.11192	1.29544	0.849109
	Gm21975	3.61849	3.2011	3.1983	5.25996	6.02873	5.75423
	Aoah	2.76416	4.11128	2.09098	5.69564	5.64012	4.5307
	Tnfrsf13b	1.17651	1.58788	1.16706	2.69298	2.28838	1.946
	Evi2a	7.09296	7.35179	6.5055	12.4178	12.1273	10.8188
	Evi2b	3.60231	3.21003	3.1854	5.2179	6.04276	5.70377
	Gpr34	8.74654	9.97394	7.04006	16.2215	15.0164	12.7756
	Tlr8	3.16749	4.6484	2.09267	6.78742	5.8284	5.08849
	Bgn	5.8723	11.1527	6.34016	14.406	15.7375	11.2247
	Ms4a6b	5.04933	5.90291	3.36103	9.26203	8.34073	7.24795
	Insl3	5.24174	7.92779	5.31263	11.0863	11.4321	9.88263
	Cald1	4.33595	5.70232	4.78313	9.72798	7.69795	7.76462
	Iigp1	2.76368	3.71192	2.90846	6.95817	5.36382	4.10899
	Casp1	4.31544	4.94891	2.78009	7.23114	7.1587	6.58476
	Lax1	0.628772	0.811794	0.677238	1.10639	1.4879	1.25128
	Gm20629	2.83689	3.68118	2.36353	6.14918	4.67106	5.47228
	Ccl9	0.477939	0.381649	0.387429	0.774252	0.874385	0.670496
	Fmo1	2.45879	3.19941	1.72915	5.61917	3.58188	3.88565
	Tespa1	0.50289	0.493078	0.696411	1.0585	1.23773	0.979249
	Agtr1a	0.374093	0.515229	0.4782	1.06333	0.755473	0.775864
	Gm27928	3.46638	5.3907	2.94418	6.61518	7.6703	8.34907
	Gm6377	4.3814	2.79356	4.40842	8.28061	4.40575	8.44604
	Sp100	0.380512	0.692105	0.550793	1.00636	1.0483	0.814833
	Trem2	2.89219	4.38351	2.48458	5.19635	6.60781	5.09538
	Tlr7	3.67826	5.08891	3.00245	7.27237	6.85683	6.01757
	Gm5862	0.557995	0.699807	0.481912	1.24605	0.995738	1.00297
	Ptafr	1.14187	1.81731	0.919038	2.34639	2.66287	1.88581
	4932438H23Rik	0.322125	0.253517	0.343141	0.521554	0.673757	0.579005
	Grap	1.28679	1.74189	0.822449	2.48162	2.71002	1.81478
	Ms4a4d	1.54839	1.44017	1.23456	3.33592	2.22169	2.0452
	Ctla2b	4.5182	5.66749	3.79984	7.96124	8.61774	7.23125
	Ifi204	2.99342	3.09486	3.06901	6.07222	4.50546	4.9416
	Fcna	1.18836	1.40085	1.0017	2.58588	2.27689	1.64845
	Ndp	0.549185	0.674258	0.845023	1.18163	1.27015	1.34908
	Cd53	10.6158	12.6627	8.49073	18.0249	18.2085	16.7816
	Gm15337	0.429089	0.719227	0.699565	1.05903	1.07856	1.13229
	Ms4a6c	9.04716	11.0485	6.93075	16.7469	14.6734	14.0648
	Dcn	128.697	168.913	123.123	298.07	190.888	222.648
	Lhcgr	0.792501	1.62164	0.847168	2.2111	2.19007	1.51195
	Hpgds	7.95832	11.5856	6.86288	15.5101	15.3784	13.6197
	Lgals3bp	1.75795	3.49514	1.56541	4.14049	5.09682	3.05899
	Gm26785	0.913581	0.747761	0.922148	1.37882	1.41622	1.70781
	4921534H16Rik	0.835298	0.634065	0.688236	1.26874	1.5748	0.960579
	F830016B08Rik	0.366046	0.605822	0.288241	0.946717	0.666231	0.725681
	Gm20412	2.91592	4.58974	2.74378	6.97685	6.20409	4.98924
	Klhl6	1.92053	2.99616	1.8485	3.4913	4.17612	3.84378
	Serpina3c	0.561387	1.13232	0.784822	1.80057	1.21816	1.48477
	Clec5a	1.68235	2.13736	1.37395	3.1995	2.73877	2.79133
	Gm9770	0.96408	1.47955	1.05188	2.33669	2.0544	2.12673
	AF251705	7.57241	9.94069	5.2689	13.5687	13.2081	11.8596
	Cmah	0.452061	0.61911	0.230034	1.08887	0.777631	0.543838
	Lao1	0.573413	0.786996	0.529381	0.981253	1.1933	1.16895
	Slfn4	0.429275	0.521549	0.495389	0.752961	0.880457	0.884127
	Pard3bos1	1.62808	1.48267	1.66823	2.79503	2.71752	2.58873
	Dscaml1	0.263304	0.269392	0.227569	0.5398	0.430724	0.377615
	Parvg	0.367593	0.681665	0.498443	0.838199	1.08783	0.856886
	Gm1966	2.10258	3.66001	2.52077	4.94009	4.70036	4.25608
	Cd74	3.49922	6.25876	3.25376	8.68997	8.68618	5.47519
	Arhgef6	2.10434	3.35051	2.10369	4.57781	4.22243	3.83095
	Nxpe2	0.389397	0.610878	0.487316	0.914732	0.722095	0.972115
	Vmn2r-ps21	0.843128	0.961205	0.622708	1.85915	1.47942	0.985064
	Sp110	0.286941	0.418616	0.240379	0.61142	0.637725	0.425027
	Ren1	1.43525	3.09028	2.68963	3.06606	5.8649	4.13923
	Clec4a2	1.96095	2.27294	1.18018	3.57599	3.2234	2.52084
	Cyp11a1	8.43897	16.4497	8.10481	17.5849	24.975	15.0968
	Samd9l	2.8004	3.99646	3.12901	6.29835	5.31887	4.78073
	Lcp2	2.97721	4.38988	3.04256	5.50324	6.14274	5.48018
	Tnfrsf14	1.28741	1.75623	0.792366	2.49472	2.41419	1.98348
	Gm12786	2.59052	3.04515	2.44248	4.22804	6.66659	3.56656
	Gm13111	0.370791	0.358857	0.2498	0.553114	0.676525	0.531382
	Cd200r1	2.35591	2.33895	1.53056	4.21192	3.55066	2.80741
	Gm16559	0.703559	1.41643	0.963824	1.6348	2.12796	1.73375
	Arhgdib	8.41551	12.4609	9.65815	15.9799	17.7174	16.202
	Adamtsl2	0.239806	0.331676	0.25829	0.432051	0.532967	0.450995
	Ccr1	3.84923	5.29799	3.31057	7.03757	6.79498	6.6033
	Ednra	6.26166	9.17855	7.53423	13.3829	12.9758	11.0453
	Ccdc160	1.13235	1.15853	1.02406	2.39962	1.64673	1.72381
	Tmem173	1.51111	1.67225	1.62284	2.74069	2.5879	2.60529
	Gm4804	4.37034	5.88913	2.85384	9.63926	6.59629	6.35464
	Cd48	4.74669	5.95599	4.10659	8.54576	8.0894	7.61973
	Lair1	1.6615	3.06177	1.71694	3.63848	3.89462	3.25797
	Rgs1	2.68766	3.86868	4.71443	5.97354	5.43102	7.52962
	Emr1	24.4477	36.3946	17.0768	46.058	46.9015	37.2587
	Cep112os1	0.897728	0.700947	0.905128	1.55807	1.39549	1.28453
	Gm20531	1.55116	2.64503	1.33658	3.4826	3.32086	2.71843
	Cst8	1.99741	2.89508	1.95929	3.46459	4.25283	3.96424
	Ctss	48.4864	67.2306	47.2728	87.3664	86.2667	88.2091
	Gm26565	1.42488	1.53163	1.28216	2.42968	2.50286	2.10728
	Tyrobp	71.1172	92.4005	60.0202	120.988	125.513	113.916
	Gm15336	1.49123	1.5257	1.87734	2.81117	2.9235	2.49765
	C1qb	65.4452	96.899	52.0766	116.952	124.468	109.571
	Ly86	13.9206	18.1035	12.6873	23.4138	22.9998	25.4695
	Ace2	1.96255	1.88242	2.11672	3.97196	2.99018	2.79833
	C1qc	41.5066	62.7965	33.6355	76.7288	82.4535	66.5938
	Gm10115	2.25461	2.80948	2.02811	3.54229	4.47183	3.74082
	Lyz2	179.974	230.577	130.899	280.91	301.345	291.72
	Arhgap15	0.680287	0.864869	0.6169	1.23137	1.18511	1.07446
	Scn3a	0.213675	0.288571	0.270913	0.341144	0.491513	0.455764
	AU015836	1.75616	2.01455	1.82765	3.30562	2.68446	3.03226
	Gm21807	1.84337	3.02636	1.89971	3.5291	4.26065	3.73719
	Nebl	0.146782	0.126338	0.131209	0.235392	0.214084	0.22405
	Gm16192	1.78047	2.55803	1.50385	3.40207	3.48086	2.99603
	Il2rg	1.04093	1.62792	1.2493	1.80843	2.34238	2.32541
	Spi1	2.17321	3.74617	1.7753	4.7683	5.23609	3.03029
	Vwa5a	12.2304	16.2567	11.405	22.2862	21.3587	19.418
	Ms4a6d	9.96334	12.8729	7.0073	16.4018	16.8996	14.7829
	Gm27406	28.8646	28.9333	28.0886	44.1525	54.8593	39.438
	Batf	2.26726	2.09151	2.53925	3.99858	3.34555	4.10871
	Cybb	3.41023	5.7901	3.40226	6.70058	7.64988	5.98692
	C1ra	3.50957	5.55767	3.12095	8.96829	6.23041	4.99793
	Tfpi	3.54112	4.18804	3.82707	6.69825	5.44636	6.02047
	Selenbp1	3.01393	4.72926	2.52299	7.02679	5.53468	4.3648
	Trim30a	1.84748	2.42437	1.24584	3.37391	2.90712	2.65661
	Zfp600	1.54579	1.37556	1.58639	0.679312	1.04489	1.1114
	Gm19553	17.676	20.5106	14.9256	10.2843	12.2615	11.4301
	Pou5f1	14.9628	17.4637	14.6205	9.25378	10.65	10.7832
	Selp	0.892821	0.855856	1.01733	0.481568	0.535457	0.686741
	Spn	2.05716	2.45945	2.30464	1.44153	1.50983	1.43336
	Hrsp12	8.92952	7.88446	9.21913	5.62789	5.01513	6.12634
	Spta1	1.62992	1.54394	1.96126	0.661302	1.19512	1.30026
	Gm22579	64.3192	56.7954	64.0617	30.2096	42.54	43.6539
	Aspg	2.4426	2.12687	1.21148	1.38559	1.14511	0.910788
	Rhox1	8.56238	7.8555	7.75643	5.82884	4.52294	4.84114
	Gpr110	1.07786	0.838866	1.29277	0.568795	0.682383	0.687199
	Izumo1	3.07265	2.67031	2.42051	1.74241	1.4238	1.89785
	Zfp345	6.85506	5.55238	7.34748	3.89868	3.70063	4.7373
	Afp	34.5087	32.5384	36.4146	17.1599	21.0441	26.2884
	Gm9769	1.84087	1.42464	1.96097	0.993518	0.907269	1.14538
	Smyd1	0.523144	0.479317	0.576683	0.299478	0.344087	0.280694
	Mageb18	2.45289	1.97529	2.3668	1.33237	1.42443	1.3938
	Srp54b	1.18823	1.27096	0.967343	0.60631	0.881154	0.533947
	4931440J10Rik	10.5172	11.494	10.1878	6.37279	6.94761	6.76686
	Myh3	2.6547	2.91394	3.32732	1.77075	1.69786	2.06458
	Epb4.1l4a	10.0416	7.54979	8.24991	6.54115	4.31024	5.00082
	4930500J02Rik	12.0717	10.0738	11.1032	5.95135	6.26	8.20252
	1700006J14Rik	1.10732	0.843394	1.07908	0.575487	0.334543	0.762968
	Gm16226	2.7011	2.21084	1.67224	1.24855	1.43017	0.999581
	Mtap7d3	4.93575	5.15035	6.01898	2.96335	3.02766	3.80692
	Tmem45a2	1.18049	0.959119	0.92957	0.59547	0.423205	0.717693
	Trpv3	0.535325	0.373432	0.488602	0.30161	0.239557	0.25149
	1700001C19Rik	3.0703	2.06865	2.558	1.54119	1.52715	1.46381
	Noxred1	4.67473	4.25504	5.47655	2.77467	1.66255	3.65079
	Rgs9	1.28873	1.26169	1.23593	0.613186	0.906251	0.75384
	Casq1	1.03703	1.07962	1.52848	0.476554	0.579992	0.899308
	Ces4a	0.962892	0.671694	1.06405	0.382144	0.437732	0.629365
	3830403N18Rik	15.2819	12.9701	13.3389	8.02523	7.16427	9.83248
	B430306N03Rik	1.33038	1.18838	1.22823	0.646209	0.834791	0.777174
	Cdc20b	1.45633	1.82773	1.09353	0.653939	0.983145	0.767856
	3110057O12Rik	2.14947	2.01869	2.61774	1.28348	1.32929	1.45618
	Pkd2l1	13.0218	13.5903	11.5484	7.1773	8.2119	7.9436
	Gm1564	14.2183	10.3851	12.594	8.22946	6.26548	7.77481
	Rab25	2.41871	1.99707	2.07628	1.17103	1.13391	1.41104
	4930448N21Rik	1.75174	1.30487	1.63141	1.0781	0.749189	0.828595
	Zfp773	2.4759	2.19698	2.4916	1.8661	1.0342	1.21276
	Cda	3.15517	3.01758	3.29283	1.25123	1.6721	2.31166
	Bex4	10.39	8.85128	10.7667	5.35574	3.97626	7.66079
	Fsd2	0.596791	0.783739	0.583857	0.366636	0.334066	0.384252
	Rex2	0.832504	0.617936	0.768577	0.320679	0.474463	0.440114
	Gm10083	1.30464	0.976682	1.02819	0.803721	0.387859	0.557658
	Rpl3l	2.70052	2.25457	2.39343	1.43493	1.13436	1.59213
	BC049635	4.75405	4.22953	4.61452	2.93559	2.27278	2.76959
	Magea5	10.4933	8.7919	12.2788	5.33228	5.95176	7.16024
	Npc1l1	0.548288	0.544704	0.53553	0.282474	0.283118	0.328507
	Gm26678	16.8384	16.1953	17.8312	9.49515	10.441	10.7145
	Gm6890	5.53477	5.19473	6.4611	2.69581	3.04507	3.94651
	Gm2832	1.69411	0.598393	1.28473	0.603738	0.605114	0.543766
	Gm26821	0.963684	1.05443	0.383058	0.375629	0.451782	0.336812
	Ceacam20	1.47031	1.3664	1.33478	0.733572	0.884591	0.748796
	Enpp3	0.756569	0.78696	0.686831	0.401062	0.342862	0.441967
	Lrriq4	4.45945	3.1688	4.23566	1.95963	1.92795	2.82973
	Fam3b	11.5128	8.97319	11.0587	5.85696	5.21536	7.16143
	Klk13	1.51192	1.47656	1.6496	0.996489	0.644362	0.710282
	Muc20	0.334948	0.360728	0.390603	0.214389	0.165291	0.166357
	Gm13225	0.679877	0.757887	0.88998	0.341738	0.323489	0.556305
	Gnat2	16.0827	12.4773	16.2482	7.98265	7.95639	10.0656
	Xlr3c	12.2128	10.1108	11.6681	6.3099	6.26125	7.29049
	Ccdc175	4.08943	2.73408	3.23962	1.74235	1.98675	2.00139
	Fbxw21	0.479868	0.342185	0.38932	0.163239	0.149977	0.222169
	Gm6432	3.57218	3.74728	4.42499	1.94581	2.24702	2.2351
	Redrum	0.500221	0.491314	0.46181	0.224615	0.206366	0.197807
	Dnajc5g	5.33684	5.52993	5.9334	2.74058	3.00234	3.83709
	Veph1	0.225417	0.153752	0.203483	0.0937217	0.0845418	0.103545
	8430419L09Rik	4.72579	6.16798	5.04939	2.71923	3.76258	2.72837
	mt-Tn	15.9981	32.7358	13.3849	5.61221	13.5938	7.18894
	2024-09-03	3.28465	2.74692	2.39957	1.80356	1.493	1.54659
	Ptprq	1.20196	0.895301	1.06788	0.526924	0.570563	0.682494
	Gpr116	0.835927	0.868017	0.879242	0.509658	0.456229	0.512059
	Magea8	18.8261	16.4372	22.278	8.99738	11.0196	12.772
	Lgr6	0.550538	0.553718	0.542721	0.349165	0.306216	0.184495
	Pcp4	1.71664	1.41639	1.38033	0.828845	0.519209	0.597209
	Slc22a16	1.54265	1.23259	1.07154	0.865874	0.523464	0.607385
	Gm10610	0.290314	0.297025	0.410965	0.0905278	0.145175	0.104365
	1700021A07Rik	7.92622	5.64136	6.89337	3.00892	3.87743	3.51013
	Cubn	1.43053	1.05773	1.22912	0.685985	0.65937	0.750864
	Nyx	0.657454	0.672653	0.518453	0.390805	0.30822	0.276971
	Pzp	1.36667	1.29011	1.436	0.741669	0.722121	0.814318
	Kcnj6	0.0978011	0.11257	0.0959342	0.028591	0.0401187	0.0329612
	Pla2g4f	0.288132	0.31747	0.255776	0.124404	0.103907	0.129476
	Apoc2	2.39939	1.5976	2.56675	0.926336	0.964157	1.30068
	Cers3	2.33582	1.96546	1.67276	1.14361	0.910835	1.18697
	Gm6088	4.7253	3.97634	4.34954	1.97481	2.59539	2.66365
	Calcoco2	0.810204	0.560091	0.54583	0.245816	0.30797	0.255837
	Ampd1	0.595443	0.460015	0.504844	0.238726	0.193695	0.294873
	Muc4	0.178128	0.132823	0.186748	0.0706081	0.0764306	0.0949674
	Upk3bl	1.17138	0.808267	1.23233	0.25484	0.485299	0.636549
	Xkrx	1.78417	1.35706	1.39793	0.812571	0.880457	0.727898
	Acpp	1.90346	2.00708	1.99937	1.10382	0.956097	1.22629
	1700071M16Rik	6.45152	6.39912	6.18345	3.48987	3.11687	4.0056
	Cldn18	0.111521	0.0977997	0.132374	0.00745188	0.0522821	0.0214773
	Serinc2	1.02553	1.25283	1.10223	0.415249	0.803688	0.440202
	2410019O14Rik	5.07887	6.06234	6.46022	2.21723	2.48684	4.10807
	Cps1	0.728444	0.895649	0.902576	0.29888	0.515246	0.493876
	Nme8	0.276674	0.316373	0.240404	0.0761247	0.0152596	0.131641
	Ftcd	0.200164	0.204791	0.205326	0.083222	0.0625588	0.0599641
	Alox15	0.448397	0.458763	0.480734	0.230031	0.189869	0.181994
	Lincenc1	4.55928	4.42264	4.22903	1.92132	2.61129	2.69626
	Gm20621	1.21727	0.697432	0.988944	0.455495	0.365227	0.459478
	Gm16228	1.44791	1.79561	1.49875	0.86195	0.740498	0.47319
	Gabrr1	0.279494	0.206523	0.186356	0.0435769	0.0436762	0.0837295
	Bex1	18.7056	15.1267	21.3585	7.97942	9.20427	12.2385
	Gm16462	3.64257	1.82374	3.29131	1.37752	1.16267	1.1841
	Tceal7	1.92499	1.4622	1.93873	1.00954	0.82041	0.76017
	Lim2	0.53732	0.449789	0.390835	0.152319	0.1832	0.219502
	Zfp92	1.63689	1.68011	1.50633	0.960126	0.868551	0.818336
	1700024B05Rik	2.72524	2.21216	3.16056	1.13775	1.03476	1.84199
	Gm13494	0.777278	0.762112	0.388695	0.242377	0.121465	0.232853
	Lrrc34	1.59552	1.17149	1.40369	0.772631	0.580795	0.708534
	Gm6526	1.56568	0.969558	1.08409	0.520343	0.695372	0.481384
	1700066O22Rik	0.545833	0.592297	0.641351	0.263045	0.294662	0.222979
	Gm3252	0.489971	0.222799	0.435593	0.13581	0.0850749	0.146783
	Magea6	3.10441	3.62564	4.16385	1.31507	1.75743	2.36888
	Gm13657	0.38443	0.355858	0.338009	0.102751	0.0858208	0.164523
	Ccdc144b	0.278089	0.252308	0.247047	0.103077	0.12791	0.132036
	Piwil4	15.8198	14.1016	12.6029	8.81783	7.34846	7.14438
	Mageb7-ps	20.3222	20.5478	21.406	11.2918	10.2306	12.503
	Gm8097	0.813532	0.65711	0.592943	0.280385	0.0401463	0.192406
	Klhl3	2.19649	2.25818	1.84079	1.28673	1.04973	0.977439
	Acsm4	0.560285	0.488938	0.562902	0.10791	0.247215	0.281392
	Gm26641	8.55766	6.85213	7.07612	4.00277	2.89554	4.6146
	Nlrp4f	32.9596	31.5798	31.2277	15.1012	17.1927	19.7357
	Cdhr2	0.111757	0.175908	0.126985	0.0402102	0.0403019	0.0309043
	Fam71f1	0.327652	0.379924	0.26216	0.0817368	0.0819232	0.0785253
	Pnpla1os	0.224884	0.257693	0.157788	0.075735	0.0421709	0.0970124
	4930404A10Rik	0.838481	1.0485	0.90311	0.152519	0.283895	0.607039
	Gm11413	1.74927	1.31743	1.70467	0.886392	0.615055	0.74239
	Efcab3	2.64068	2.07342	2.71005	1.36729	1.17463	1.30253
	Gm5930	1.82967	1.37278	1.80179	0.646615	0.667151	1.04144
	Gm9732	16.0772	12.3614	14.1273	6.88574	6.87874	8.63893
	Khdc1a	0.518055	0.456924	0.329844	0.150403	0.167495	0.144493
	Cyp1a2	1.1069	0.844565	1.05654	0.421213	0.439763	0.505829
	Gm7233	0.665166	0.742411	0.59548	0.301698	0.188991	0.307959
	Xlr3d-ps	3.93797	3.75305	4.034	1.66533	1.87144	2.08471
	Aipl1	1.2143	1.36891	1.06915	0.662639	0.600897	0.555765
	Gsdmc	0.206886	0.241907	0.24557	0.0691207	0.0554226	0.0531239
	Gm5501	0.783296	0.50615	0.418664	0.115699	0.115963	0.111153
	Mypn	1.81335	2.03526	1.79279	0.974773	0.976995	0.991203
	Chdc2	3.3401	2.72227	3.13589	1.32399	1.56587	1.62812
	Fbxw24	0.595965	0.463405	0.528194	0.245307	0.134109	0.128546
	Fam50b	0.873561	0.655421	0.752715	0.29964	0.354928	0.104679
	Gm6310	9.33846	8.23819	6.02616	4.27884	4.42261	2.69766
	Drc1	1.1146	0.891825	0.949855	0.441137	0.442143	0.488017
	Gm8126	1.79088	1.21466	1.39328	0.508249	0.660343	0.813799
	Pcnxl2	0.347057	0.261638	0.19393	0.153789	0.107041	0.0738732
	1700021L23Rik	4.00915	3.3515	3.38533	1.28066	2.01705	1.6258
	Gm13565	2.94107	2.43838	3.46426	0.948731	1.61652	1.27604
	Gsdmc4	0.428519	0.548032	0.37913	0.150327	0.167411	0.144421
	Gm11712	7.64076	6.92681	9.73278	3.98105	2.81123	4.25925
	Rnase12	0.976945	0.86626	1.50321	0.182783	0.305333	0.292669
	Prom2	0.205296	0.161032	0.189532	0.0512136	0.0577466	0.0799522
	4933415A04Rik	3.35698	4.06728	3.01765	1.81813	1.68974	1.61966
	Trim60	0.528909	0.410863	0.415955	0.183254	0.110203	0.237672
	Akap4	1.26645	0.935801	0.757813	0.504611	0.406808	0.400474
	Gm26732	0.281813	0.419387	0.295651	0.143799	0.0960846	0.080587
	Stra6l	0.641868	0.455519	0.596005	0.281139	0.271343	0.256755
	Samd7	2.03141	1.73566	2.13479	0.707577	0.992866	1.10706
	Gm15063	2.22096	1.7448	3.07562	0.890429	0.818087	1.17624
	2900011O08Rik	0.99299	0.606535	0.602038	0.221833	0.402988	0.226437
	Gm8601	0.702885	0.998798	0.648911	0.109589	0.256292	0.245662
	Gm8787	2.7324	2.1424	2.45186	1.17056	1.02956	1.17047
	H2-Eb2	0.948051	0.706926	0.726904	0.165352	0.361589	0.389916
	Dfnb59	0.416372	0.638996	0.360374	0.0730328	0.170798	0.0701633
	Mroh2b	0.0881965	0.124941	0.125268	0.0253865	0.0254444	0.0243891
	Gm853	0.260772	0.204024	0.311556	0.0717493	0.0431477	0.0551442
	Crtam	4.94092	4.26528	5.10002	2.35922	2.30025	2.3282
	Gphb5	0.395863	0.540019	0.487286	0.123441	0.185583	0.0790605
	4931429I11Rik	0.552132	0.608349	0.578352	0.13906	0.228977	0.314906
	Vgll1	0.289171	0.26627	0.547279	0.0405771	0.0677827	0.155931
	Slamf8	1.07879	1.31736	0.81925	0.439486	0.522059	0.34403
	Syna	0.255452	0.261358	0.134764	0.0682774	0.0114055	0.0327974
	Gm15759	0.667391	0.536502	0.660153	0.285409	0.250302	0.239921
	Gm11496	1.89392	1.9377	1.91769	0.571525	0.400979	0.878511
	Gpx2	0.864937	0.816861	1.13635	0.217844	0.249532	0.388671
	Gsdmc3	0.541168	0.402675	0.363354	0.115057	0.0691919	0.0884294
	Glipr1l1	0.990393	0.851163	0.804621	0.0741196	0.0742886	0.391641
	Gcnt3	0.363127	0.244867	0.297147	0.0926452	0.131547	0.0890051
	Defb26	1.01235	0.841554	1.46034	0.17757	0.177975	0.284322
	Tgm7	0.445553	0.253252	0.198052	0.0154373	0.0928348	0
	Ccbl2	4.59452	4.18767	3.9289	1.68627	2.18571	2.08288
	Zcchc12	10.1661	7.9641	9.87412	4.58761	4.13097	4.5193
	Ankrd66	1.69283	1.18213	1.83572	0.553008	0.62985	0.652025
	Chil1	1.03803	0.880709	1.02845	0.42632	0.367946	0.432323
	E230019M04Rik	1.41136	1.08299	1.60701	0.726166	0.374938	0.401668
	Bco1	0.558328	0.585516	0.438136	0.208922	0.170136	0.16308
	4930591A17Rik	4.23829	4.04062	4.22408	1.75715	1.53536	1.90453
	Slc12a3	1.08408	0.911476	0.822471	0.351435	0.442811	0.366566
	Slc9a4	1.01231	0.921685	0.908849	0.356209	0.296066	0.509146
	Celrr	0.299377	0.226394	0.348489	0.0974128	0.0366131	0.0584909
	A630031M04Rik	0.208915	0.18321	0.293901	0.018613	0.0746217	0.053645
	Spic	1.58026	1.39933	1.42478	0.587863	0.502555	0.764094
	4930503E14Rik	1.68239	1.72128	1.47681	0.593418	0.62063	0.619676
	Loxhd1	0.293745	0.282858	0.31107	0.109109	0.0850562	0.139763
	Dmrtc1b	0.667309	0.446404	1.13735	0.0960393	0.168452	0.230665
	Krt23	1.70107	1.36911	1.42387	0.615311	0.404054	0.631903
	1700080G11Rik	4.23343	2.74871	2.40514	0.837756	0.763332	1.17068
	Car6	7.64252	8.97908	8.49927	3.52901	3.18885	4.16328
	Gm10477	4.30251	7.04316	4.36933	0.804984	1.61364	0.966695
	Aox4	3.36505	3.37399	3.11183	1.57922	1.32515	1.3962
	Hemt1	14.9802	14.6074	17.0339	5.42468	5.06633	8.40953
	Gm27031	4.46106	3.07097	2.99989	1.51988	1.52335	1.23743
	Gm12150	2.57875	2.56076	2.45075	0.709521	0.92448	0.477151
	Trim61	3.47384	2.59402	2.41671	1.33993	0.864449	1.10973
	Snord107	14.7054	16.6017	17.7894	2.84619	4.75447	5.46873
	Prame	3.27099	2.48193	3.26544	1.2884	1.07122	1.26591
	Plg	0.450943	0.342731	0.416316	0.0964228	0.0724819	0.138951
	Adh6b	1.45157	1.44552	1.35797	0.452639	0.435524	0.62619
	Havcr1	1.96601	1.27288	1.2762	0.632214	0.475241	0.496942
	Slc36a3os	1.09217	1.04758	1.00831	0.127714	0.0640025	0.0613479
	Tex21	0.864937	0.799843	0.706383	0.202283	0.124766	0.343824
	Gm14074	10.5109	8.10946	10.8173	2.90146	3.39275	4.41348
	4930471C06Rik	2.34859	1.52911	2.31608	0.549265	0.400376	0.623627
	Fndc9	1.11602	1.12596	1.07325	0.391507	0.421466	0.292541
	Dnah3	0.547558	0.705458	0.585752	0.216817	0.258058	0.21611
	Gml	7.77819	7.64221	9.23259	2.16558	2.74932	3.85585
	BB031773	0.524423	0.258337	0.376564	0.0635948	0.118374	0.0698242
	1700008I05Rik	3.25777	3.10815	4.18851	0.76657	1.29302	1.45494
	Col28a1	1.19673	1.20213	0.984305	0.420667	0.421626	0.345474
	Nat1	1.29123	0.835787	1.11909	0.345121	0.148246	0.236829
	4631405K08Rik	0.713584	0.604924	0.941126	0.228873	0.0764648	0.128263
	Ankfn1	0.565313	0.669705	0.453231	0.167002	0.09764	0.0802203
	Fbxw13	2.72141	1.99223	1.81935	0.83398	0.307956	0.569283
	Gm13938	21.2398	19.0053	20.4065	6.06187	6.1432	7.95905
	Mbl2	9.60737	7.19069	9.46491	2.35244	2.781	3.33207
	3830417A13Rik	6.0867	5.05592	5.73058	1.52216	1.46912	2.07618
	9630028H03Rik	0.468204	0.38921	0.441256	0.0821243	0.0823115	0.087664
	Tctex1d1	1.11709	0.614319	0.889508	0.169816	0.209481	0.175694
	Snord64	79.468	44.4468	42.5521	7.92969	18.3792	7.142
	1700019B21Rik	8.30362	7.93543	9.01386	1.83527	2.31001	2.82926
	4930438A08Rik	0.378712	0.369855	0.444986	0.0161036	0.0161403	0.0154709
	2210010C04Rik	2.28684	1.79716	2.35601	0.65109	0.512737	0.461685
	Cpn1	1.61694	1.89065	1.9726	0.450184	0.460235	0.536295
	Cd200r2	4.42175	3.52787	3.95113	0.929757	0.760715	1.11198
	Slc5a4a	1.33001	1.7142	1.49897	0.290852	0.356296	0.232853
	Naip1	0.33818	0.298509	0.348943	0.0434222	0.0373039	0.0476756
	Dclk3	2.407	3.3147	2.76599	0.579554	0.542785	0.538528
	Slc5a4b	1.28591	1.29296	1.54537	0.134813	0.155909	0.229145
	Oxgr1	0.741871	0.506015	0.684904	0.0355901	0.0267534	0.0256438

## Sheet: ED.Figure 2b
ED.Figure 3a
	uSPG.ZBTB16	uSPG.BMI	uSPG.ubH2A
	Marchf1	0610040J01Rik	1700018A04Rik
	Mtarc2	1010001N08Rik	1700039E22Rik
	Marchf2	1110004F10Rik	5730488B01Rik
	Marchf3	1500012K07Rik	6530402F18Rik
	Marchf4	1600029O15Rik	9030622O22Rik
	Marchf5	1700018A04Rik	9530082P21Rik
	Marchf6	1700025A08Rik	A230005M16Rik
	Marchf7	1700039I01Rik	A230077H06Rik
	Marchf8	1700063I16Rik	Aatk
	Marchf9	1700086L19Rik	Adamts2
	Marchf10	1700092C10Rik	Adgrb1
	Marchf11	1700108N11Rik	Adra1d
	Septin1	1700123L14Rik	AI606473
	Septin2	1810058N15Rik	Ajap1
	Septin3	2010320O07Rik	Ajm1
	Septin4	2210019I11Rik	Alx3
	Septin5	2410017I17Rik	AY036118
	Septin6	2610016A17Rik	B230323A14Rik
	Septin7	2610027K06Rik	Barhl1
	Septin8	2610035F20Rik	Bcan
	Septin9	2610307P16Rik	Bhlhe23
	Septin10	2610316D01Rik	Cabp7
	Septin11	2700033N17Rik	Car15
	Septin12	2700069I18Rik	Casz1
	0610005C13Rik	2810405F15Rik	Cdh22
	0610009B22Rik	2810459M11Rik	Cdh23
	0610009E02Rik	2900079G21Rik	Cdx1
	0610009L18Rik	2900092D14Rik	Chat
	0610009O20Rik	3110006O06Rik	CT010467.1
	0610010F05Rik	3110039M20Rik	Cyp24a1
	0610010K14Rik	4833418N17Rik	Dio3
	0610012G03Rik	4833422C13Rik	Dmrta2os
	0610025J13Rik	4921530L21Rik	Duox2
	0610030E20Rik	4930412O13Rik	Duoxa2
	0610031O16Rik	4930426D05Rik	Dux
	0610033M10Rik	4930442P19Rik	Duxf3
	0610037L13Rik	4930447C04Rik	Emx2
	0610038B21Rik	4930449E01Rik	Evx2
	0610039K10Rik	4930455H04Rik	Fbn1
	0610040B10Rik	4930488L21Rik	Fgf4
	0610040F04Rik	4930519K11Rik	Fgfr3
	0610040J01Rik	4930524C18Rik	Fhdc1
	0610043K17Rik	4930557F10Rik	Fndc5
	1010001N08Rik	4930586N03Rik	Frmd4a
	1100001I12Rik	4930588K23Rik	G630022F23Rik
	1110002J07Rik	4932441J04Rik	Gad1
	1110002L01Rik	5033428I22Rik	Gad1os
	1110004E09Rik	5330425B07Rik	Gata6
	1110004F10Rik	5730488B01Rik	Gbx2
	1110006O24Rik	5730585A16Rik	Gdf7
	1110008F13Rik	5730596B20Rik	Gfi1
	1110008P14Rik	5930403L14Rik	Glp1r
	1110012L19Rik	6330410L21Rik	Gm13420
	1110013H19Rik	6330420H09Rik	Gm13425
	1110017D15Rik	6430503K07Rik	Gm14205
	1110018N20Rik	6530402F18Rik	Gm14285
	1110020A21Rik	8430419K02Rik	Gm14342
	1110025M09Rik	9030622O22Rik	Gm16551
	1110032A03Rik	9130410C08Rik	Gm16564
	1110032F04Rik	9230102O04Rik	Gm20649
	1110034G24Rik	9330118I20Rik	Gm26688
	1110035H17Rik	9330158H04Rik	Gm26917
	1110036E04Rik	9430021M05Rik	Gm26973
	1110037F02Rik	9430024E24Rik	Gm27196
	1110038B12Rik	9430076C15Rik	Gm27197
	1110038F14Rik	9530018H14Rik	Gm27199
	1110046J04Rik	9530036O11Rik	Gm27492
	1110051M20Rik	9530059O14Rik	Gm27538
	1110059E24Rik	9630013D21Rik	Gm27631
	1110059G10Rik	A230077H06Rik	Gm27636
	1110065P20Rik	A330008L17Rik	Gm27695
	1190002N15Rik	A430072P03Rik	Gm27715
	1190005I06Rik	A530084C06Rik	Gm27772
	1190007I07Rik	A730035I17Rik	Gm27817
	1300002E11Rik	A730089K16Rik	Gm27901
	1300014J16Rik	A730094K22Rik	Gm28032
	1300017J02Rik	A830012C17Rik	Gm28182
	1500002C15Rik	A830018L16Rik	Gm28760
	1500002F19Rik	A830031A19Rik	Gm2990
	1500004A13Rik	A830082K12Rik	Gm31036
	1500009L16Rik	A830092H15Rik	Gm35610
	1500011B03Rik	A930003O13Rik	Gm42418
	1500011K16Rik	A930017M01Rik	Gm43377
	1500015A07Rik	Abhd6	Gm43610
	1500017E21Rik	AC115893.1	Gm47071
	1500026H17Rik	AC137708.1	Gm49614
	1500032F14Rik	Ache	Gm9913
	1520401A03Rik	Acot12	Gm996
	1600002D24Rik	Adamts5	Grin1os
	1600002H07Rik	Adamts8	Grm2
	1600002K03Rik	Adcy8	Hapln2
	1600010M07Rik	Adcyap1	Hmx2
	1600012H06Rik	Adgrb1	Hoxa11
	1600014C10Rik	Adgrl3	Hoxa11os
	1600014C23Rik	Adm	Hoxa6
	1600017P15Rik	Adra1a	Hoxd11
	1600019K03Rik	Adra2a	Hrh3
	1600020E01Rik	Adrb3	Hsf4
	1600023N17Rik	AF529169	Hspa12b
	1600029I14Rik	AI606473	Irf5
	1600029O15Rik	AI646519	Irx2
	1700001G11Rik	AI849053	Irx4
	1700001G17Rik	Aim1	Kifc3
	1700001K23Rik	Ajm1	Kremen2
	1700001L05Rik	Alcam	Lgi3
	1700001O22Rik	Aldh1a2	Lhx2
	1700001P01Rik	Aldh1a3	Lhx3
	1700003D09Rik	Alg11	Lhx5
	1700003E16Rik	Alkal1	Lhx6
	1700003F12Rik	Alkal2	Lhx8
	1700003G13Rik	Alox12	Lhx9
	1700003G18Rik	Alox15	Lrrc26
	1700003M07Rik	Alx1	Lrrn4
	1700006E09Rik	Alx3	Ltbp3
	1700006H21Rik	Alx4	Mc3r
	1700007F19Rik	Amer2	Mir6973b
	1700007G11Rik	Amph	Myo15b
	1700007K13Rik	Ank3	Nacc2
	1700007L15Rik	Ankrd33b	Ncs1
	1700007P06Rik	Ankrd63	Ngfr
	1700008B11Rik	Anks1b	Nkx2-1
	1700008J07Rik	Apoo	Nkx2-2
	1700008K24Rik	Arg2	Nkx2-2os
	1700008O03Rik	Arhgap9	Nkx2-5
	1700009C05Rik	Arid3c	Npepl1
	1700010B08Rik	Arpp21	Nptx1
	1700010B13Rik	Arsg	Nr2e1
	1700010G06Rik	Art3	Nr5a1
	1700010I14Rik	Arx	Ntng2
	1700010K24Rik	Asb4	Ntrk2
	1700011C11Rik	Ascl1	Nxph1
	1700011D18Rik	Ascl4	Onecut1
	1700012C14Rik	Atf3	Pax6
	1700012D14Rik	Atoh1	Pax8
	1700013A02Rik	Atp6v1c2	Pfdn4
	1700013F07Rik	Atp7b	Phpt1
	1700013H16Rik	Atp8b1	Phyhip
	1700013M08Rik	Avpr1a	Pitx1
	1700015C15Rik	AW047730	Pou4f2
	1700015F17Rik	Axin2	Prdm12
	1700016A09Rik	AY036118	Prrxl1
	1700016B15Rik	B130024G19Rik	Ptprm
	1700016D08Rik	B130046B21Rik	Rbfox3
	1700016H03Rik	B230323A14Rik	Rims4
	1700016H13Rik	B3gat2	Rnpepl1
	1700016J18Rik	B4galnt2	Scube1
	1700016K19Rik	Barhl1	Sdk2
	1700016P03Rik	Barhl2	Shank1
	1700017B05Rik	Barx1	Six1
	1700017J07Rik	Barx2	Skor2
	1700017N19Rik	Basp1	Slc13a3
	1700018A04Rik	BB283400	Slc18a3
	1700018A14Rik	BC021891	Srms
	1700018B08Rik	BC030500	Tbx4
	1700018B24Rik	BC089491	Tfap2a
	1700018L02Rik	Bcat1	Tlx2
	1700018M17Rik	Bcl11a	Tmem132d
	1700019A02Rik	Bcl11b	Tmem210
	1700019C18Rik	Bdnf	Tmem74b
	1700019D03Rik	Begain	Tnfaip2
	1700019E08Rik	Bend6	Tnxb
	1700019G24Rik	Bhlhe22	Vax1
	1700019L13Rik	Bhlhe23	Vax2os
	1700020D05Rik	Bmi1	Vstm2b
	1700020G03Rik	Bmp2	Wnt1
	1700020G17Rik	Bmp3	Wnt10b
	1700020I14Rik	Bmp4	Wnt6
	1700020L24Rik	Bmp7	Wnt7b
	1700020M21Rik	Bmper	Zfp64
	1700020N01Rik	Bmpr1b	Zic2
	1700021F05Rik	Bnc1
	1700021J08Rik	Brinp3
	1700021N21Rik	Bsx
	1700022H01Rik	Btn1a1
	1700022H16Rik	C130012C08Rik
	1700022N22Rik	C130021I20Rik
	1700023B13Rik	C130060K24Rik
	1700023C21Rik	C130071C03Rik
	1700023F06Rik	C130073E24Rik
	1700023H06Rik	C130093G08Rik
	1700024I08Rik	C1ql2
	1700024P16Rik	C1ql3
	1700025A08Rik	C1ql4
	1700025F24Rik	C1qtnf4
	1700025G04Rik	C230012O17Rik
	1700025H01Rik	C530008M17Rik
	1700025N21Rik	C530025M09Rik
	1700026F02Rik	Cables1
	1700026J14Rik	Cacna1d
	1700026N04Rik	Cacnb2
	1700027A07Rik	Cacnb4
	1700027H10Rik	Cadm1
	1700028D13Rik	Cadm2
	1700028E10Rik	Cadm3
	1700028I16Rik	Camkv
	1700028J19Rik	Car10
	1700028K03Rik	Car2
	1700028N14Rik	Car4
	1700028P15Rik	Carlr
	1700029J03Rik	Cav1
	1700029J07Rik	Cbln1
	1700029M20Rik	Cbln2
	1700029P11Rik	Cbx8
	1700030A11Rik	Ccdc108
	1700030C10Rik	Ccdc109b
	1700030C12Rik	Ccdc194
	1700030J22Rik	Ccdc38
	1700030K09Rik	Cck
	1700030O20Rik	Ccn1
	1700031M16Rik	Ccno
	1700031P21Rik	Ccr9
	1700034H15Rik	Cd1d1
	1700034J04Rik	Cd70
	1700034J05Rik	Cd83
	1700034P13Rik	Cdh1
	1700037C18Rik	Cdh11
	1700037F03Rik	Cdh12
	1700037H04Rik	Cdh20
	1700039E22Rik	Cdh22
	1700039I01Rik	Cdh6
	1700039M10Rik	Cdh8
	1700040D17Rik	Cdk5r2
	1700040L02Rik	Cdkn1b
	1700040L08Rik	Cdkn2a
	1700041G16Rik	Cdx2
	1700041I07Rik	Cebpd
	1700042D02Rik	Cecr2
	1700042O10Rik	Cerkl
	1700044C05Rik	Cfap65
	1700045H11Rik	Cfc1
	1700047G03Rik	Chl1
	1700047K16Rik	Chn1
	1700047M11Rik	Chrm2
	1700047O18Rik	Chrm3
	1700048M11Rik	Chrna5
	1700048O20Rik	Chst2
	1700051A21Rik	Chsy3
	1700051O22Rik	Cited1
	1700052I22Rik	CJ186046Rik
	1700052K11Rik	Cldn3
	1700054A03Rik	Cldn7
	1700055D18Rik	Clic5
	1700056E22Rik	Clic6
	1700057H15Rik	Cnpy1
	1700058P15Rik	Cntn4
	1700060C20Rik	Coch
	1700061A03Rik	Col12a1
	1700061E18Rik	Col14a1
	1700063D05Rik	Col19a1
	1700063J08Rik	Col26a1
	1700063O14Rik	Col2a1
	1700064H15Rik	Col4a1
	1700064J06Rik	Col4a2
	1700064M15Rik	Comp
	1700065D16Rik	Corin
	1700065J11Rik	Cpe
	1700066B19Rik	Cpm
	1700066J03Rik	Cpne7
	1700066M21Rik	Creb5
	1700067K01Rik	Crhbp
	1700069B07Rik	Crnde
	1700069L16Rik	Crtac1
	1700074A21Rik	Cryba2
	1700080C20Rik	Crybg1
	1700081N11Rik	Cryga
	1700082M22Rik	Csmd1
	1700084C06Rik	Csmd3
	1700084E18Rik	Csrnp3
	1700084J12Rik	CT010467.1
	1700086D15Rik	Cxcl12
	1700086L19Rik	Cxcr4
	1700086O06Rik	Cyp1b1
	1700086P04Rik	Cyp24a1
	1700088E04Rik	Cyp26a1
	1700092E19Rik	Cyp26b1
	1700092K14Rik	Cyp27b1
	1700092M07Rik	Cyp2s1
	1700093J21Rik	Cyr61
	1700094M23Rik	Cyyr1
	1700095A13Rik	D030046N08Rik
	1700095J03Rik	D030062O11Rik
	1700095J07Rik	D130058E05Rik
	1700096J18Rik	D130079A08Rik
	1700096K18Rik	D13Ertd608e
	1700100I10Rik	D230030E09Rik
	1700101I11Rik	D430036J16Rik
	1700101I19Rik	D430041D05Rik
	1700102F20Rik	D630002J18Rik
	1700102H20Rik	D930020B18Rik
	1700102P08Rik	Dab2
	1700104B16Rik	Dach1
	1700105P06Rik	Dbx1
	1700108F19Rik	Dbx2
	1700108N11Rik	Dcc
	1700109I08Rik	Dchs2
	1700110K17Rik	Dgki
	1700112D23Rik	Dgkz
	1700112E06Rik	Dhh
	1700112J16Rik	Dio3
	1700113A16Rik	Dipk1c
	1700113H08Rik	Dkk1
	1700116B05Rik	Dkk2
	1700120B22Rik	Dlc1
	1700120C14Rik	Dlg2
	1700120K04Rik	Dlgap2
	1700121N20Rik	Dll1
	1700122C19Rik	Dll4
	1700122E12Rik	Dlx1
	1700122O11Rik	Dlx1as
	1700123L14Rik	Dlx2
	1700123M08Rik	Dlx3
	1700123O20Rik	Dlx4
	1700124L16Rik	Dlx4os
	1700125G02Rik	Dlx5
	1700125G22Rik	Dlx6
	1700125H20Rik	Dlx6os1
	1700127F24Rik	Dlx6os2
	1700128F08Rik	Dmbx1
	1810007D17Rik	Dmrt1
	1810008I18Rik	Dmrt2
	1810009A15Rik	Dmrt3
	1810010D01Rik	Dmrta1
	1810010H24Rik	Dmrta2
	1810011O10Rik	Dmrta2os
	1810012K08Rik	Dnajc22
	1810012K16Rik	Dnajc6
	1810013D15Rik	Dock3
	1810013L24Rik	Dpf3
	1810014B01Rik	Dpp10
	1810014P07Rik	Dpp4
	1810019D21Rik	Dpyd
	1810019N24Rik	Dpysl5
	1810021B22Rik	Drd4
	1810022K09Rik	Dsc3
	1810024B03Rik	Dsg2
	1810026B05Rik	Dsp
	1810030O07Rik	Duox2
	1810032O08Rik	Duoxa1
	1810034E14Rik	Duoxa2
	1810037I17Rik	Dusp15
	1810041H14Rik	Dync1i1
	1810041L15Rik	E030019B13Rik
	1810043G02Rik	E030030I06Rik
	1810044D09Rik	E130012A19Rik
	1810049J17Rik	E130018O15Rik
	1810053B23Rik	E130114P18Rik
	1810055G02Rik	E130201H02Rik
	1810058I24Rik	E430002N23Rik
	1810058N15Rik	Eapp
	1810059C17Rik	Ebf1
	1810059H22Rik	Ebf2
	1810062G17Rik	Ebf3
	1810062O18Rik	Ecel1
	1810063I02Rik	Eci3
	1810064F22Rik	Edil3
	2010001A14Rik	Edn1
	2010001K21Rik	Ednrb
	2010003K11Rik	Efcab5
	2010007H06Rik	Efhd1
	2010008C14Rik	Efhd1os
	2010010A06Rik	Efna5
	2010016I18Rik	Efnb2
	2010106G04Rik	Egf
	2010107E04Rik	Elfn1
	2010107G23Rik	Elovl7
	2010109A12Rik	Emx1
	2010110E17Rik	Emx2
	2010110K18Rik	Emx2os
	2010111I01Rik	En1
	2010204K13Rik	En2
	2010300C02Rik	Enpp1
	2010315B03Rik	Enpp2
	2010320M18Rik	Eomes
	2010320O07Rik	Epb41l4b
	2200002A13Rik	Epha5
	2200002D01Rik	Epha6
	2200002J24Rik	Epha7
	2210011C24Rik	Epop
	2210016F16Rik	Epor
	2210016L21Rik	Erbb4
	2210039B01Rik	Erg
	2210406O10Rik	Erich5
	2210408F21Rik	Esam
	2210408I21Rik	Esr1
	2210417A02Rik	Esrp1
	2300002M23Rik	Esrrb
	2300009A05Rik	Esrrg
	2310001H17Rik	Esx1
	2310001K24Rik	Etv1
	2310005A03Rik	Etv2
	2310009A05Rik	Evx1
	2310009B15Rik	Evx1os
	2310010J17Rik	Evx2
	2310011J03Rik	Exph5
	2310014F06Rik	Extl1
	2310015A10Rik	Eya1
	2310022A10Rik	Eya2
	2310022B05Rik	Eya4
	2310026I22Rik	Fah
	2310026L22Rik	Fam107a
	2310030G06Rik	Fam110c
	2310033P09Rik	Fam150a
	2310034G01Rik	Fam150b
	2310034O05Rik	Fam155a
	2310035C23Rik	Fam159b
	2310036O22Rik	Fam181b
	2310039H08Rik	Fam19a3
	2310039L15Rik	Fam69c
	2310040G24Rik	Fam84a
	2310043O21Rik	Fam90a1b
	2310043P16Rik	Fam92a
	2310047D07Rik	Fat3
	2310057M21Rik	Fat4
	2310058D17Rik	Fbln5
	2310061I04Rik	Fbn1
	2310068J16Rik	Fendrr
	2310069B03Rik	Ferd3l
	2310069G16Rik	Fermt1
	2310074N15Rik	Fev
	2310079G19Rik	Fezf1
	2310081O03Rik	Fezf2
	2400006E01Rik	Fgf10
	2410002F23Rik	Fgf12
	2410003I16Rik	Fgf14
	2410004B18Rik	Fgf15
	2410004P03Rik	Fgf20
	2410006H16Rik	Fgf3
	2410015M20Rik	Fgf4
	2410017I17Rik	Fgf5
	2410022M11Rik	Fgf8
	2410080I02Rik	Fgf9
	2410089E03Rik	Fgfbp3
	2410131K14Rik	Fgfr3
	2500002B13Rik	Fli1
	2500004C02Rik	Flrt2
	2510002D24Rik	Flt1
	2510009E07Rik	Flt3
	2510039O18Rik	Fndc3c1
	2510046G10Rik	Foxa1
	2600006K01Rik	Foxa2
	2600014E21Rik	Foxb1
	2610001J05Rik	Foxb2
	2610002M06Rik	Foxc1
	2610005L07Rik	Foxc2
	2610008E11Rik	Foxd1
	2610016A17Rik	Foxd2
	2610017A05Rik	Foxd2os
	2610020C07Rik	Foxd3
	2610020H08Rik	Foxd4
	2610021A01Rik	Foxe1
	2610027K06Rik	Foxe3
	2610028E06Rik	Foxf1
	2610028H24Rik	Foxf2
	2610035D17Rik	Foxg1
	2610035F20Rik	Foxi2
	2610037D02Rik	Foxi3
	2610044O15Rik8	Foxl1
	2610206C17Rik	Foxl2
	2610300A13Rik	Foxl2os
	2610301B20Rik	Foxp2
	2610306M01Rik	Foxq1
	2610307P16Rik	Frat1
	2610316D01Rik	Frmd4a
	2610318N02Rik	Frmd4b
	2610507B11Rik	Frzb
	2610507I01Rik	Fyb
	2610524H06Rik	Fzd10
	2610528A11Rik	Fzd10os
	2700033N17Rik	G630016G05Rik
	2700038G22Rik	G630022F23Rik
	2700046A07Rik	Gabra1
	2700046G09Rik	Gabra2
	2700049A03Rik	Gabra5
	2700060E02Rik	Gabrb2
	2700062C07Rik	Gad1
	2700069I18Rik	Gad1os
	2700070H01Rik	Gad2
	2700080J24Rik	Galntl6
	2700081O15Rik	Galr2
	2700097O09Rik	Gata2
	2700099C18Rik	Gata3
	2810001G20Rik	Gata4
	2810002D19Rik	Gata5
	2810004N23Rik	Gata5os
	2810006K23Rik	Gata6
	2810013P06Rik	Gbx1
	2810021J22Rik	Gbx2
	2810025M15Rik	Gcgr
	2810029C07Rik	Gda
	2810032G03Rik	Gdf10
	2810039B14Rik	Gdf6
	2810402E24Rik	Gdf7
	2810403A07Rik	Gdnf
	2810403D21Rik	Gfi1
	2810405F15Rik	Gfra3
	2810405F17Rik	Gipc2
	2810407A14Rik	Gldc
	2810408A11Rik	Gli2
	2810408I11Rik	Glrb
	2810410L24Rik	Gm10000
	2810414N06Rik	Gm10129
	2810428I15Rik	Gm10419
	2810429I04Rik	Gm10447
	2810430I11Rik	Gm10493
	2810433D01Rik	Gm10499
	2810454H06Rik	Gm10645
	2810457G06Rik	Gm10710
	2810459M11Rik	Gm10748
	2810468N07Rik	Gm10812
	2810474O19Rik	Gm10824
	2900005J15Rik	Gm10837
	2900009J06Rik	Gm10848
	2900026A02Rik	Gm10849
	2900041M22Rik	Gm11240
	2900052L18Rik	Gm11290
	2900060B14Rik	Gm11378
	2900060N12Rik	Gm11535
	2900072N19Rik	Gm11536
	2900076A07Rik	Gm11538
	2900079G21Rik	Gm11549
	2900089D17Rik	Gm11560
	2900093K20Rik	Gm11586
	3000002C10Rik	Gm11608
	3010001F23Rik	Gm11615
	3010003L21Rik	Gm11762
	3110001I22Rik	Gm11780
	3110002H16Rik	Gm11789
	3110009E18Rik	Gm11906
	3110031N09Rik	Gm11915
	3110035E14Rik	Gm11950
	3110039I08Rik	Gm11999
	3110039M20Rik	Gm12063
	3110040N11Rik	Gm12116
	3110043O21Rik	Gm12212
	3110045C21Rik	Gm12371
	3110053B16Rik	Gm12409
	3110056K07Rik	Gm12427
	3110062M04Rik	Gm12428
	3110070M22Rik	Gm12446
	3110082I17Rik	Gm12462
	3110082J24Rik	Gm12576
	3110083C13Rik	Gm12606
	3300002A11Rik	Gm12623
	3300002I08Rik	Gm12626
	3300002P13Rik	Gm12676
	3425401B19Rik	Gm12688
	3632451O06Rik	Gm12789
	3830406C13Rik	Gm12827
	3830408C21Rik	Gm12930
	3930402G23Rik	Gm13256
	4430402I18Rik	Gm13264
	4631405J19Rik	Gm13271
	4632404H12Rik	Gm13274
	4632411P08Rik	Gm13283
	4632415L05Rik	Gm13286
	4632427E13Rik	Gm13344
	4632428C04Rik	Gm13422
	4731419I09Rik	Gm13425
	4732414G09Rik	Gm13429
	4732416N19Rik	Gm13435
	4732419C18Rik	Gm13601
	4732440D04Rik	Gm13629
	4732463B04Rik	Gm13652
	4732471J01Rik	Gm13889
	4732490B19Rik	Gm14066
	4732491K20Rik	Gm14114
	4833404L02Rik	Gm14204
	4833407H14Rik	Gm14205
	4833408A19Rik	Gm14207
	4833412C05Rik	Gm14226
	4833417C18Rik	Gm14261
	4833418N02Rik	Gm14343
	4833418N17Rik	Gm14396
	4833419F23Rik	Gm14424
	4833419O12Rik	Gm14426
	4833420G17Rik	Gm14662
	4833422C13Rik	Gm14858
	4833422M21Rik	Gm14964
	4833423E24Rik	Gm15039
	4833427F10Rik	Gm15040
	4833427G06Rik	Gm15042
	4833438C02Rik	Gm15050
	4833439L19Rik	Gm15156
	4833445I07Rik	Gm15222
	4921504A21Rik	Gm15295
	4921504E06Rik	Gm15396
	4921507G05Rik	Gm15524
	4921507P07Rik	Gm15620
	4921516A02Rik	Gm15688
	4921520N01Rik	Gm15721
	4921522P10Rik	Gm15723
	4921523L03Rik	Gm15825
	4921524J17Rik	Gm15833
	4921530L21Rik	Gm15841
	4921531C22Rik	Gm15847
	4921531P14Rik	Gm15908
	4921534A09Rik	Gm15934
	4921536K21Rik	Gm16076
	4930401A07Rik	Gm16127
	4930401G09Rik	Gm16136
	4930402F06Rik	Gm16140
	4930402H24Rik	Gm16141
	4930404H11Rik	Gm16263
	4930404H24Rik	Gm16339
	4930404I05Rik	Gm16385
	4930404N11Rik	Gm16401
	4930405A21Rik	Gm16499
	4930405J17Rik	Gm16505
	4930408O17Rik	Gm16551
	4930412C18Rik	Gm16731
	4930412F09Rik	Gm16764
	4930412F12Rik	Gm16933
	4930412L05Rik	Gm16976
	4930412M03Rik	Gm16984
	4930412O13Rik	Gm17028
	4930413G21Rik	Gm17173
	4930417H01Rik	Gm17200
	4930423D22Rik	Gm17226
	4930425O10Rik	Gm17501
	4930426D05Rik	Gm17762
	4930426I24Rik	Gm17823
	4930426L09Rik	Gm17831
	4930427A07Rik	Gm17936
	4930428O21Rik	Gm18226
	4930429D17Rik	Gm18367
	4930429F24Rik	Gm19026
	4930430A15Rik	Gm20063
	4930430E12Rik	Gm2027
	4930430F08Rik	Gm20387
	4930430J02Rik	Gm20392
	4930430O22Rik	Gm20467
	4930431P19Rik	Gm20546
	4930432B10Rik	Gm20554
	4930432J09Rik	Gm20646
	4930432K21Rik	Gm20649
	4930433N12Rik	Gm20675
	4930438E09Rik	Gm20768
	4930439D14Rik	Gm2115
	4930440I19Rik	Gm21168
	4930442H23Rik	Gm21321
	4930444M15Rik	Gm22238
	4930444P10Rik	Gm22513
	4930445N08Rik	Gm22614
	4930445N18Rik	Gm23366
	4930447C04Rik	Gm23374
	4930447C11Rik	Gm23388
	4930447M23Rik	Gm23469
	4930448F12Rik	Gm23935
	4930449E01Rik	Gm24155
	4930449I04Rik	Gm24368
	4930451G09Rik	Gm24513
	4930451I11Rik	Gm2464
	4930452B06Rik	Gm24830
	4930452G13Rik	Gm25239
	4930453N24Rik	Gm25641
	4930455B14Rik	Gm26592
	4930455G09Rik	Gm26597
	4930458D05Rik	Gm266
	4930461C15Rik	Gm26629
	4930463O16Rik	Gm26653
	4930465K10Rik	Gm26666
	4930467D21Rik	Gm26672
	4930467K11Rik	Gm26684
	4930470G03Rik	Gm26688
	4930470P17Rik	Gm2670
	4930471E19Rik	Gm26707
	4930471M09Rik	Gm26709
	4930473A02Rik	Gm26748
	4930474N09Rik	Gm26793
	4930477E14Rik	Gm26803
	4930477N07Rik	Gm26871
	4930478K11Rik	Gm26872
	4930478L05Rik	Gm2694
	4930478M09Rik	Gm26973
	4930478P22Rik	Gm27032
	4930480K02Rik	Gm27040
	4930480K15Rik	Gm27194
	4930481A15Rik	Gm27197
	4930481B07Rik	Gm27199
	4930483J18Rik	Gm27239
	4930487H11Rik	Gm27275
	4930488L21Rik	Gm27280
	4930500A05Rik	Gm27283
	4930500F10Rik	Gm27308
	4930500M09Rik	Gm27383
	4930502E09Rik	Gm27404
	4930502E18Rik	Gm27427
	4930503B20Rik	Gm27435
	4930503L19Rik	Gm27454
	4930504O13Rik	Gm27477
	4930505A04Rik	Gm27492
	4930505G20Rik	Gm27502
	4930505N22Rik	Gm27516
	4930506C21Rik	Gm27522
	4930507D05Rik	Gm27530
	4930509E16Rik	Gm27535
	4930509G22Rik	Gm27538
	4930509H03Rik	Gm27543
	4930511A02Rik	Gm27568
	4930511M06Rik	Gm27572
	4930512B01Rik	Gm27605
	4930512J16Rik	Gm27610
	4930512P04Rik	Gm27611
	4930513N10Rik	Gm27631
	4930513N20Rik	Gm27636
	4930515G01Rik	Gm27645
	4930516B21Rik	Gm27695
	4930517E14Rik	Gm27715
	4930518J20Rik	Gm27761
	4930518P08Rik	Gm27772
	4930519A11Rik	Gm27801
	4930519K11Rik	Gm27817
	4930519P11Rik	Gm27861
	4930520O04Rik	Gm27866
	4930522O17Rik	Gm27868
	4930523C07Rik	Gm27893
	4930524B15Rik	Gm27898
	4930524C18Rik	Gm27985
	4930524O07Rik	Gm28011
	4930524O08Rik	Gm28016
	4930525C09Rik	Gm28032
	4930526I15Rik	Gm28172
	4930526L06Rik	Gm28182
	4930527F14Rik	Gm28230
	4930527J03Rik	Gm28308
	4930528A17Rik	Gm28309
	4930528J11Rik	Gm28340
	4930528P14Rik	Gm28528
	4930529K09Rik	Gm28640
	4930529L06Rik	Gm28756
	4930532G15Rik	Gm28760
	4930533D04Rik	Gm28793
	4930534D22Rik	Gm28942
	4930534H18Rik	Gm29246
	4930535L15Rik	Gm29478
	4930537H20Rik	Gm29491
	4930539J05Rik	Gm29514
	4930540M05Rik	Gm29543
	4930542C12Rik	Gm29683
	4930544D05Rik	Gm29695
	4930544L04Rik	Gm29824
	4930546K05Rik	Gm30177
	4930547E08Rik	Gm30270
	4930547E14Rik	Gm30731
	4930547M16Rik	Gm3096
	4930549G23Rik	Gm31087
	4930550C14Rik	Gm31881
	4930552N02Rik	Gm31946
	4930552P12Rik	Gm32093
	4930553C11Rik	Gm32341
	4930553P18Rik	Gm32351
	4930554C24Rik	Gm32999
	4930554H23Rik	Gm33366
	4930554I06Rik	Gm33460
	4930555B11Rik	Gm336
	4930555G21Rik	Gm34030
	4930556H04Rik	Gm34304
	4930556M19Rik	Gm34342
	4930556N09Rik	Gm34379
	4930557F10Rik	Gm34424
	4930557K07Rik	Gm34785
	4930558J18Rik	Gm35040
	4930558J22Rik	Gm35065
	4930558K02Rik	Gm35161
	4930559C10Rik	Gm35610
	4930560O18Rik	Gm36079
	4930562F07Rik	Gm36120
	4930563E18Rik	Gm37047
	4930563E22Rik	Gm37136
	4930563M20Rik	Gm37165
	4930566F21Rik	Gm37374
	4930570G19Rik	Gm37477
	4930577N17Rik	Gm37587
	4930578M01Rik	Gm3764
	4930578M07Rik	Gm37805
	4930579F01Rik	Gm37811
	4930579G18Rik	Gm37820
	4930579G24Rik	Gm37974
	4930579K19Rik	Gm38101
	4930579P08Rik	Gm38227
	4930580E04Rik	Gm38345
	4930581F22Rik	Gm38436
	4930583K01Rik	Gm38577
	4930586N03Rik	Gm38593
	4930588G17Rik	Gm38604
	4930588K23Rik	Gm38708
	4930589L23Rik	Gm39458
	4930589O11Rik	Gm40123
	4930592C13Rik	Gm40383
	4930592I03Rik	Gm40418
	4930593A02Rik	Gm40493
	4930593C16Rik	Gm4081
	4930594M22Rik	Gm40841
	4930594O21Rik	Gm40999
	4930597O21Rik	Gm4117
	4930599N23Rik	Gm41230
	4930599N24Rik	Gm41724
	4931406B18Rik	Gm4221
	4931406C07Rik	Gm42418
	4931406G06Rik	Gm42456
	4931406H21Rik	Gm42517
	4931406P16Rik	Gm4252
	4931408C20Rik	Gm42668
	4931408D14Rik	Gm42692
	4931409K22Rik	Gm42693
	4931414P19Rik	Gm42802
	4931415C17Rik	Gm42803
	4931419H13Rik	Gm42889
	4931422A03Rik	Gm43050
	4931423N10Rik	Gm43120
	4931428F04Rik	Gm43377
	4931428L18Rik	Gm43517
	4931429P17Rik	Gm43610
	4931440F15Rik	Gm43697
	4931440P22Rik	Gm43782
	4932412D23Rik	Gm4409
	4932413F04Rik	Gm44094
	4932416H05Rik	Gm44296
	4932416K20Rik	Gm44463
	4932422M17Rik	Gm44946
	4932438A13Rik	Gm44948
	4932441J04Rik	Gm45241
	4932442E05Rik	Gm45470
	4932443L11Rik	Gm45560
	4932702P03Rik	Gm45623
	4933401H06Rik	Gm45784
	4933404K13Rik	Gm45886
	4933404O12Rik	Gm46633
	4933405D12Rik	Gm4675
	4933405L10Rik	Gm47061
	4933406C10Rik	Gm47067
	4933406I18Rik	Gm47071
	4933406P04Rik	Gm47217
	4933407K13Rik	Gm47312
	4933407L21Rik	Gm47841
	4933408J17Rik	Gm48000
	4933408N05Rik	Gm48123
	4933411E08Rik	Gm4815
	4933412A08Rik	Gm48159
	4933412E12Rik	Gm4852
	4933412E24Rik	Gm48530
	4933412L11Rik	Gm48593
	4933412O06Rik	Gm48893
	4933413J09Rik	Gm4895
	4933415F23Rik	Gm48957
	4933416C03Rik	Gm49018
	4933416E03Rik	Gm49154
	4933416M07Rik	Gm49233
	4933417C20Rik	Gm49300
	4933417D19Rik	Gm49364
	4933421A08Rik	Gm49614
	4933421O10Rik	Gm49620
	4933424G05Rik	Gm49731
	4933424G06Rik	Gm49748
	4933425D22Rik	Gm50341
	4933425L06Rik	Gm5089
	4933425M03Rik	Gm5144
	4933427D06Rik	Gm5294
	4933427D14Rik	Gm53
	4933427E11Rik	Gm5432
	4933428G20Rik	Gm5468
	4933428P19Rik	Gm5607
	4933429H19Rik	Gm5697
	4933430I17Rik	Gm5761
	4933430L12Rik	Gm5868
	4933431C10Rik	Gm6141
	4933431E20Rik	Gm6277
	4933431G14Rik	Gm6633
	4933431K14Rik	Gm6762
	4933431K23Rik	Gm6934
	4933432I03Rik	Gm7450
	4933432I09Rik	Gm8019
	4933433G15Rik	Gm8307
	4933434E20Rik	Gm9017
	4933435F18Rik	Gm9111
	4933436E23Rik	Gm9260
	4933437G19Rik	Gm9767
	4933439C10Rik	Gm9885
	4933439J24Rik	Gm9889
	4933439K11Rik	Gm9913
	4933440J02Rik	Gm9916
	4933440N22Rik	Gm9924
	5031415H12Rik	Gm9925
	5031425E22Rik	Gm9934
	5031434O11Rik	Gm9945
	5031439G07Rik	Gm9947
	5033403F01Rik	Gm9954
	5033403H07Rik	Gm996
	5033404E19Rik	Gm9979
	5033406O09Rik	Gm9987
	5033417F24Rik	Gm9996
	5033421B08Rik	Gnal
	5033428I22Rik	Gpc5
	5033430I15Rik	Gpc6
	5330417C22Rik	Gpr12
	5330438D12Rik	Gpr149
	5330438I03Rik	Gpr150
	5330439A09Rik	Gpr27
	5330439K02Rik	Gpr50
	5430400D12Rik	Gpr63
	5430402O13Rik	Gpr88
	5430405H02Rik	Gprc5c
	5430416N02Rik	Grb10
	5430416O09Rik	Grem1
	5430421F17Rik	Grhl2
	5430440P10Rik	Gria2
	5530601H04Rik	Gria4
	5730405O15Rik	Grid1
	5730409E04Rik	Grid2
	5730414N17Rik	Grid2ip
	5730420D15Rik	Grik1
	5730422E09Rik	Grik2
	5730435O14Rik	Grik3
	5730437C11Rik	Grin2b
	5730455P16Rik	Grip1
	5730480H06Rik	Grm6
	5730488B01Rik	Grm7
	5730507C01Rik	Grm8
	5730508B09Rik	Gsc
	5730522E02Rik	Gsc2
	5730559C18Rik	Gsx1
	5730585A16Rik	Gsx2
	5730596B20Rik	Gulp1
	5830408C22Rik	H2-Ab1
	5830411K02Rik	H60b
	5830417I10Rik	Haglr
	5830428M24Rik	Hand1
	5830432E09Rik	Hand2
	5830437K03Rik	Hand2os1
	5830444B04Rik	Hapln2
	5830448L01Rik	Hapln4
	5830454E08Rik	Has2
	5830462I19Rik	Has2os
	5830462O15Rik	Hcrtr2
	5930403L14Rik	Helt
	5930403N24Rik	Herc3
	5930412G12Rik	Hes3
	5930430L01Rik	Hey1
	5930438M14Rik	Hhex
	6030407O03Rik	Hhip
	6030408B16Rik	Hist2h4
	6030419C18Rik	Hist3h2a
	6030440G07Rik	Hist3h2ba
	6030442K20Rik	Hist3h2bb-ps
	6030443J06Rik	Hivep3
	6030445D17Rik	Hlf
	6030458C11Rik	Hlx
	6030466F02Rik	Hmga2
	6230400D17Rik	Hmx1
	6330403K07Rik	Hmx2
	6330403L08Rik	Hmx3
	6330408M09Rik	Hnf1b
	6330410L21Rik	Hotairm1
	6330415G19Rik	Hottip
	6330418K02Rik	Hoxa10
	6330420H09Rik	Hoxa11
	6330537M06Rik	Hoxa11os
	6330549D23Rik	Hoxa13
	6330562C20Rik	Hoxa2
	6430503K07Rik	Hoxa3
	6430531B16Rik	Hoxa5
	6430548M08Rik	Hoxa6
	6430550D23Rik	Hoxa7
	6430571L13Rik	Hoxa9
	6430573F11Rik	Hoxaas2
	6430573P05Rik	Hoxaas3
	6430584L05Rik	Hoxb1
	6430590A07Rik	Hoxb13
	6430710C18Rik	Hoxb3
	6530402F18Rik	Hoxb3os
	6530409C15Rik	Hoxb4
	6530411M01Rik	Hoxb5
	6530413G14Rik	Hoxb5os
	6530437J22Rik	Hoxb6
	6720427I07Rik	Hoxb7
	6720468P15Rik	Hoxb8
	6720482G16Rik	Hoxb9
	6720483E21Rik	Hoxc10
	6720489N17Rik	Hoxc11
	6820408C15Rik	Hoxc12
	6820431F20Rik	Hoxc13
	8030411F24Rik	Hoxc5
	8030423F21Rik	Hoxc6
	8030423J24Rik	Hoxc8
	8030456M14Rik	Hoxc9
	8030462N17Rik	Hoxd10
	8030474K03Rik	Hoxd11
	8430419K02Rik	Hoxd12
	8430423G03Rik	Hoxd13
	8430429K09Rik	Hoxd3
	8430430B14Rik	Hoxd3os1
	8430432A02Rik	Hoxd4
	9030407P20Rik	Hoxd8
	9030607J07Rik	Hoxd9
	9030612E09Rik	Hpcal4
	9030624G23Rik	Hpgd
	9030624J02Rik	Hpse2
	9130008F23Rik	Hrk
	9130011E15Rik	Hs3st4
	9130017K11Rik	Hs6st3
	9130019O22Rik	Hspa2
	9130019P16Rik	Htr1b
	9130023H24Rik	Htr1f
	9130024F11Rik	Htr2c
	9130213A22Rik	Htra4
	9130214F15Rik	Hunk
	9130230N09Rik	Id2
	9130401M01Rik	Ifnlr1
	9130410C08Rik	Igf2
	9130604C24Rik	Igf2os
	9230102O04Rik	Igfbp2
	9230104M06Rik	Igfbp5
	9230105E05Rik	Igfbp7
	9230110C19Rik	Ihh
	9230112D13Rik	Ikzf1
	9230114K14Rik	Ikzf3
	9230116L04Rik	Il12rb2
	9230116N13Rik	Il1rl2
	9230117E06Rik	Inhba
	9330020H09Rik	Insm1
	9330104G04Rik	Insrr
	9330111N05Rik	Irf8
	9330117O12Rik	Irs4
	9330118I20Rik	Irx1
	9330121J05Rik	Irx2
	9330133O14Rik	Irx3os
	9330136K24Rik	Irx4
	9330151L19Rik	Irx5
	9330154J02Rik	Irx6
	9330158H04Rik	Isl1
	9330159F19Rik	Isl2
	9330159M07Rik	Islr2
	9330160F10Rik	Itgad
	9330162012Rik	Jakmip3
	9330171B17Rik	Jam2
	9330175E14Rik	Kbtbd11
	9330175M20Rik	Kcna1
	9330179D12Rik	Kcna3
	9330182L06Rik	Kcna4
	9330188P03Rik	Kcna7
	9430015G10Rik	Kcnc2
	9430020K01Rik	Kcnc3
	9430021M05Rik	Kcnd2
	9430024E24Rik	Kcne3
	9430037G07Rik	Kcng3
	9430038I01Rik	Kcnh1
	9430041J12Rik	Kcnh3
	9430065F17Rik	Kcnh7
	9430076C15Rik	Kcnip4
	9430081H08Rik	Kcnj3
	9430083A17Rik	Kcnj8
	9430085M18Rik	Kcnk10
	9430091E24Rik	Kcnk13
	9430097D07Rik	Kcnk15
	9530018F02Rik	Kcnk4
	9530020I12Rik	Kcnk9
	9530026P05Rik	Kcnma1
	9530027J09Rik	Kcnq4
	9530036O11Rik	Kcnq5
	9530046B11Rik	Kcns3
	9530051G07Rik	Kctd1
	9530052C20Rik	Kctd16
	9530052E02Rik	Kctd8
	9530059O14Rik	Kirrel3
	9530062K07Rik	Kis2
	9530068E07Rik	Klb
	9530077C05Rik	Klf14
	9530080O11Rik	Klhl1
	9530082P21Rik	Klhl14
	9530085L11Rik	L1td1
	9630001P10Rik	Lad1
	9630002D21Rik	Lbx1
	9630013A20Rik	Lbx2
	9630013D21Rik	Lcp1
	9630014M24Rik	Lef1
	9630028B13Rik	Lef1os1
	9630028I04Rik	Lemd1
	9830166K06Rik	Lepr
	9930004E17Rik	Lhfpl3
	9930012K11Rik	Lhx1
	9930014A18Rik	Lhx1os
	9930021J03Rik	Lhx2
	9930024M15Rik	Lhx3
	9930038B18Rik	Lhx4
	9930104L06Rik	Lhx5
	a	Lhx6
	A030001D20Rik	Lhx8
	A130006I12Rik	Lhx9
	A130010J15Rik	Lims2
	A130014A01Rik	Lin28b
	A130051J06Rik	Lin7a
	A130077B15Rik	Lingo2
	A230005M16Rik	Lipg
	A230020J21Rik	Lmo2
	A230028O05Rik	Lmo3
	A230050P20Rik	Lmx1a
	A230051N06Rik	Lmx1b
	A230052G05Rik	LOC102634401
	A230056J06Rik	LOC102636514
	A230056P14Rik	LOC105245869
	A230060F14Rik	Lox
	A230065H16Rik	Lpar1
	A230065N10Rik	Lrat
	A230070E04Rik	Lratd1
	A230072C01Rik	Lrba
	A230072E10Rik	Lrfn5
	A230077H06Rik	Lrp1b
	A230083G16Rik	Lrp2
	A230083N12Rik	Lrrc38
	A230103J11Rik	Lrrc63
	A230103O09Rik	Lrrc7
	A230107N01Rik	Lrrn3
	A230108P19Rik	Lrrtm1
	A2m	Lrrtm3
	A2ml1	Lsamp
	A330008L17Rik	Ltbp4
	A330009N23Rik	Ltk
	A330023F24Rik	Lvrn
	A330032B11Rik	Lypd6b
	A330033J07Rik	Lzts1
	A330035P11Rik	Mab21l1
	A330040F15Rik	Mab21l2
	A330041J22Rik	Maf
	A330074H02Rik	Mafa
	A330074K22Rik	Mafb
	A330084C13Rik	Magel2
	A330094K24Rik	Magi2
	A330102I10Rik	Mal
	A430005L14Rik	Mansc1
	A430018G15Rik	Map3k21
	A430019L02Rik	Map7
	A430027H14Rik	Mapk15
	A430033K04Rik	Mapk1ip1
	A430035B10Rik	Mapk4
	A430057M04Rik	Matn4
	A430072P03Rik	Mcidas
	A430078G23Rik	Mcub
	A430105I19Rik	Mdga2
	A430105J06Rik	Mecom
	A4galt	Mecomos
	A530006G24Rik	Meis1
	A530013C23Rik	Meis2
	A530021J07Rik	Meox2
	A530032D15Rik	Mep1b
	A530050N04Rik	Mest
	A530072M11Rik	Mfsd4a
	A530083I20Rik	Mfsd4b2
	A530083M17Rik	Mfsd4b2-ps
	A530084C06Rik	Mical3
	A530088E08Rik	Minar1
	A530095I07Rik	Mir10a
	A530099J19Rik	Mir10b
	A630001G21Rik	Mir124-2hg
	A630009H07Rik	Mir124a-1
	A630014C17Rik	Mir124a-1hg
	A630019I02Rik	Mir124a-2
	A630052C17Rik	Mir124a-3
	A630066F11Rik	Mir129-2
	A630072M18Rik	Mir129b
	A630075F10Rik	Mir137
	A630089N07Rik	Mir1897
	A730013G03Rik	Mir1901
	A730017C20Rik	Mir1907
	A730017L22Rik	Mir196a-1
	A730020E08Rik	Mir196a-2
	A730035I17Rik	Mir196b
	A730043L09Rik	Mir3078
	A730046J19Rik	Mir3093
	A730056A06Rik	Mir375
	A730060N03Rik	Mir615
	A730061H03Rik	Mir8110
	A730063M14Rik	Mir9-1
	A730071L15Rik	Mir9-2
	A730081D07Rik	Mir9-3
	A730085E03Rik	Mir9-3hg
	A730089K16Rik	Mir99ahg
	A730091E23Rik	Mirc35hg
	A830005F24Rik	Mkx
	A830008E24Rik	Mme
	A830011K09Rik	Mmp25
	A830012C17Rik	Mnx1
	A830018L16Rik	Mob3b
	A830031A19Rik	Mospd4
	A830035A12Rik	Moxd1
	A830035O19Rik	Mppe1
	A830052D11Rik	Mpped2
	A830073O21Rik	Mpzl2
	A830080D01Rik	Msc
	A830082K12Rik	Msrb3
	A830092H15Rik	Msx1
	A930001C03Rik	Msx1os
	A930002H24Rik	Msx2
	A930003O13Rik	Msx3
	A930004D18Rik	Mtus2
	A930005H10Rik	Myb
	A930006K02Rik	Myc
	A930007I19Rik	Mycn
	A930011G23Rik	Myf5
	A930012L18Rik	Myo5b
	A930012O16Rik	Myo5c
	A930013F10Rik	Naaladl2
	A930014D07Rik	Nags
	A930015D03Rik	Nalcn
	A930015P04Rik	Nap1l5
	A930016O22Rik	Nav3
	A930017M01Rik	Nbea
	A930018P22Rik	Ndnf
	A930024E05Rik	Nebl
	A930029G22Rik	Nefl
	A930032L01Rik	Neto1
	A930033H14Rik	Neurod1
	A930033M14Rik	Neurod2
	A930035D04Rik	Neurog1
	A930037H05Rik	Neurog2
	AA386476	Nexn
	AA387883	Nfia
	AA388235	Nhlh2
	AA414768	Nin
	AA465934	Nkx1-1
	AA467197	Nkx1-2
	AA474408	Nkx2-1
	AA543186	Nkx2-2
	AA543401	Nkx2-2os
	AA645442	Nkx2-3
	AA914427	Nkx2-4
	Aaas	Nkx2-5
	Aacs	Nkx2-6
	Aadat	Nkx2-9
	Aaed1	Nkx3-2
	Aagab	Nkx6-1
	Aak1	Nkx6-2
	Aamdc	Nlgn1
	Aamp	Nodal
	Aanat	Nol4
	Aar2	Nos2
	Aard	Nova1
	Aars	Npas3
	Aars2	Npbwr1
	Aarsd1	Npffr2
	Aasdh	Npr3
	Aasdhppt	Nptx1
	Aatf	Npw
	Aatk	Npy
	AB041806	Npy1r
	AB124611	Npy2r
	Abat	Npy5r
	Abca1	Nr2e1
	Abca13	Nr2f1
	Abca14	Nr2f2
	Abca15	Nr4a2
	Abca16	Nr4a3
	Abca17	Nr5a1
	Abca2	Nr5a1os
	Abca3	Nr5a2
	Abca4	Nrarp
	Abca5	Nrg1
	Abca7	Nrg2
	Abca8b	Nrg3
	Abcb10	Nrip1
	Abcb1a	Nrl
	Abcb1b	Nrn1
	Abcb4	Nrxn1
	Abcb6	Nrxn2
	Abcb7	Ntf3
	Abcb8	Ntm
	Abcb9	Ntn1
	Abcc1	Ntng1
	Abcc10	Ntrk2
	Abcc3	Ntrk3
	Abcc4	Nwd2
	Abcc5	Nxph1
	Abcc6	Ocln
	Abcc8	Odf3b
	Abcc9	Ofcc1
	Abcd1	Olfr214
	Abcd2	Olig2
	Abcd3	Olig3
	Abcd4	Onecut1
	Abce1	Onecut2
	Abcf1	Osr1
	Abcf2	Osr2
	Abcf3	Ostm1
	Abcg1	Otp
	Abcg2	Otx1
	Abcg4	Otx2
	Abhd1	Otx2os1
	Abhd10	Ovol1
	Abhd11	Ovol2
	Abhd11os	P4ha3
	Abhd12	Pabpc2
	Abhd12b	Palmd
	Abhd13	Pam
	Abhd14a	Pantr1
	Abhd14b	Pantr2
	Abhd15	Pappa
	Abhd16a	Papss2
	Abhd16b	Paqr9
	Abhd17a	Pard6b
	Abhd17b	Pate2
	Abhd17c	Paupar
	Abhd18	Pax1
	Abhd2	Pax2
	Abhd3	Pax3
	Abhd4	Pax5
	Abhd5	Pax6
	Abhd6	Pax6os1
	Abhd8	Pax7
	Abi1	Pax8
	Abi2	Pax9
	Abi3	Pcdh1
	Abi3bp	Pcdh10
	Abitram	Pcdh11x
	Abl1	Pcdh15
	Abl2	Pcdh17
	Ablim1	Pcdh18
	Ablim2	Pcdh20
	Ablim3	Pcdh7
	Abr	Pcdh8
	Abracl	Pcdh9
	Abraxas1	Pcdha1
	Abraxas2	Pcdha11
	Abt1	Pcdha2
	Abtb1	Pcdha3
	Abtb2	Pcdha5
	AC099699.1	Pcdha8
	AC099860.1	Pcdha9
	AC113595.1	Pcdhac2
	AC115752.1	Pcdhb22
	AC115893.1	Pcdhga10
	AC117232.1	Pcdhga11
	AC121792.1	Pcdhga4
	AC122821.1	Pcdhga5
	AC124413.1	Pcdhga6
	AC126262.1	Pcdhga7
	AC131692.1	Pcdhga8
	AC135859.1	Pcdhga9
	AC137513.1	Pcdhgb1
	AC137708.1	Pcdhgb2
	AC141477.1	Pcdhgb4
	AC145556.1	Pcdhgb5
	AC149067.1	Pcdhgb6
	AC151602.1	Pcdhgb7
	AC153579.1	Pcdhgb8
	AC153941.1	Pcolce2
	AC154200.1	Pcsk5
	AC154607.1	Pde10a
	AC158912.1	Pde1c
	AC159140.3	Pdgfb
	AC161166.1	Pdgfra
	AC163616.1	Pdlim3
	AC166172.1	Pdx1
	AC166256.1	Penk
	AC170598.1	Perp
	AC241534.1	Pfdn4
	Acaa1a	Pgr
	Acaa1b	Phactr2
	Acaa2	Phldb2
	Acaca	Phospho1
	Acacb	Phox2a
	Acad10	Phox2b
	Acad11	Phyhip
	Acad12	Pigz
	Acad8	Pik3c2g
	Acad9	Pip5k1b
	Acadl	Pitx1
	Acadm	Pitx2
	Acads	Pkia
	Acadsb	Pkib
	Acadvl	Pknox2
	Acan	Pkp1
	Acap1	Platr8
	Acap2	Plcb1
	Acap3	Plce1
	Acat1	Plch1
	Acat2	Plcxd3
	Acbd3	Pld5
	Acbd4	Plekhd1
	Acbd5	Plekhd1os
	Acbd6	Plppr4
	Acbd7	Plut
	Accs	Plxnc1
	Acd	Pnpla8
	Ace	Podxl
	Acer2	Pom121l2
	Acer3	Popdc3
	Ache	Pou2f2
	Acin1	Pou3f2
	Ackr3	Pou3f3
	Ackr4	Pou4f1
	Acly	Pou4f2
	Aco1	Pou4f3
	Aco2	Ppfia2
	Acot1	Ppp1r14c
	Acot11	Ppp1r1a
	Acot12	Ppp1r1c
	Acot13	Ppp1r3g
	Acot2	Ppp2r2d
	Acot3	Prdm1
	Acot4	Prdm12
	Acot5	Prdm13
	Acot6	Prdm14
	Acot7	Prdm16
	Acot8	Prdm16os
	Acot9	Prdm6
	Acox1	Prdm8
	Acox2	Prdx6b
	Acox3	Prex2
	Acp1	Prlr
	Acp2	Prmt8
	Acp5	Prob1
	Acp6	Prok2
	Acp7	Prom1
	Acpt	Prox1
	Acrbp	Prox1os
	Acsbg1	Prph
	Acsf2	Prr36
	Acsf3	Prrg4
	Acsl1	Prrx1
	Acsl3	Prrxl1
	Acsl4	Prss12
	Acsl5	Prss16
	Acsl6	Ptch1
	Acss1	Ptchd1
	Acss2	Ptf1a
	Acss3	Ptf1aos
	Acta1	Ptgdr
	Acta2	Ptger2
	Actb	Ptgis
	Actg1	Pth2r
	Actl10	Ptpn22
	Actl11	Ptprd
	Actl6a	Ptprm
	Actl6b	Ptprt
	Actl7a	Ptpru
	Actn1	Ptprz1
	Actn2	Ptx3
	Actn3	Pxdc1
	Actn4	Qrfprl
	Actr10	Raet1a
	Actr1a	Raet1e
	Actr1b	Ralgps2
	Actr2	Ralyl
	Actr3	Rap1gap2
	Actr3b	Rasef
	Actr5	Rasgrf1
	Actr6	Rasl10a
	Actr8	Rassf10
	Actrt3	Rax
	Acvr1	Raxos1
	Acvr1b	Rbm20
	Acvr1c	Rbm24
	Acvr2a	Rcor2
	Acvr2b	Rfx4
	Acvrl1	Rfx6
	Acy1	Rgs10
	Acyp1	Rgs22
	Acyp2	Rgs6
	Ada	Rgs7bp
	Adad1	Rhbg
	Adad2	Rian
	Adal	Rimklb
	Adam10	Rims2
	Adam11	Ripk4
	Adam12	Ripply2
	Adam15	Ripply3
	Adam17	Rmst
	Adam18	Rncr4
	Adam19	Rnd3
	Adam1a	Rnf144b
	Adam1b	Rnf220
	Adam22	Rnpep
	Adam23	Robo2
	Adam3	Robo3
	Adam30	Rorb
	Adam33	Rpp25
	Adam5	Rprm
	Adam9	Rprml
	Adamts1	Rps4l-ps
	Adamts10	Rps6ka6
	Adamts12	Rspo1
	Adamts14	Rspo3
	Adamts15	Rsrc1
	Adamts17	Rtl4
	Adamts18	Rtn4rl1
	Adamts19	Runx1
	Adamts2	Runx1t1
	Adamts20	Runx3
	Adamts3	Ryr2
	Adamts5	Ryr3
	Adamts6	S1pr1
	Adamts7	Sacs
	Adamts8	Sall1
	Adamts9	Sall2
	Adamtsl1	Sall3
	Adamtsl3	Sall4
	Adamtsl4	Satb1
	Adamtsl5	Satb2
	Adap1	Scn1a
	Adap2	Scn3a
	Adar	Scn3b
	Adarb1	Scn4b
	Adarb2	Scnn1g
	Adat1	Scube2
	Adat2	Scube3
	Adat3	Sdk2
	Adck1	Sel1l3
	Adck5	Selenov
	Adcy1	Sema3a
	Adcy2	Sema3c
	Adcy3	Sema5b
	Adcy4	Sema6a
	Adcy5	Sertm1
	Adcy6	Sfmbt2
	Adcy7	Sfta3-ps
	Adcy8	Sgcz
	Adcy9	Sgk1
	Adcyap1	Sh3rf3
	Adcyap1r1	Shc3
	Add1	She
	Add3	Shh
	Adgb	Shisa3
	Adgra2	Shisa6
	Adgra3	Shisa8
	Adgrb1	Shisal2b
	Adgrb2	Shox2
	Adgrb3	Shroom1
	Adgre5	Sidt1
	Adgrg1	Sigirr
	Adgrg2	Sim1
	Adgrg3	Sim2
	Adgrg6	Six1
	Adgrl1	Six2
	Adgrl2	Six3
	Adgrl3	Six3os1
	Adgrl4	Six6
	Adgrv1	Skor1
	Adh1	Skor2
	Adh5	Slc10a4
	Adhfe1	Slc16a14
	Adi1	Slc16a6
	Adipor1	Slc16a9
	Adipor2	Slc17a6
	Adk	Slc18b1
	Adm	Slc1a3
	Adm2	Slc22a23
	Adnp	Slc22a3
	Adnp2	Slc24a4
	Ado	Slc25a21
	Adora1	Slc25a48
	Adora2a	Slc27a2
	Adora2b	Slc30a3
	Adpgk	Slc32a1
	Adprh	Slc35a3
	Adprhl2	Slc35f3
	Adprm	Slc39a8
	Adra1a	Slc43a1
	Adra1b	Slc47a2
	Adra2a	Slc5a7
	Adra2b	Slc6a2
	Adra2c	Slc6a20a
	Adrb1	Slc6a4
	Adrb2	Slc6a5
	Adrb3	Slc7a10
	Adrm1	Slc9a2
	Adsl	Slc9a3
	Adss	Slco5a1
	Adssl1	Slit2
	Adtrp	Slitrk1
	Aebp1	Slitrk3
	Aebp2	Slitrk5
	Aen	Smad9
	Aes	Snap91
	AF357399	Sntb1
	AF529169	Sobp
	Afap1	Soga3
	Afap1l1	Sorbs2
	Afap1l2	Sorcs3
	Afdn	Sostdc1
	Aff1	Sowaha
	Aff2	Sowahb
	Aff3	Sowahd
	Aff4	Sox1
	Afg1l	Sox14
	Afg3l1	Sox17
	Afg3l2	Sox1ot
	Afmid	Sox2
	Aftph	Sox21
	Aga	Sox2ot
	Agap1	Sox3
	Agap2	Sox5
	Agap3	Sox6
	Agbl1	Sox6os
	Agbl2	Sox7
	Agbl3	Sp5
	Agbl4	Sp6
	Agbl5	Sp8
	Agfg1	Sp9
	Agfg2	Spag6
	Aggf1	Spata18
	Agk	Spata3
	Agl	Spertl
	Ago1	Spon1
	Ago2	Srd5a2
	Ago3	Srms
	Ago4	Sstr1
	Agpat1	St14
	Agpat2	St3gal6
	Agpat3	St6gal2
	Agpat4	St8sia2
	Agpat5	St8sia3os
	Agps	St8sia4
	Agrn	Stk32a
	Agrp	Stox2
	Agt	Stxbp6
	Agtpbp1	Susd5
	Agtr1b	Sv2b
	Agtrap	Sv2c
	Ahctf1	Sybu
	Ahcy	Syndig1
	Ahcyl1	Sypl2
	Ahcyl2	Syt10
	Ahdc1	Sytl2
	Ahi1	T
	Ahnak	Taar3
	Ahnak2	Tac1
	Ahr	Tacstd2
	Ahrr	Tafa3
	Ahsa1	Tal1
	Ahsa2	Tbc1d4
	Ahsg	Tbc1d9
	AI115009	Tbr1
	AI197445	Tbx1
	AI314180	Tbx15
	AI413582	Tbx18
	AI427809	Tbx2
	AI429214	Tbx20
	AI464131	Tbx21
	AI467606	Tbx4
	AI480526	Tbx5
	AI506816	Tcf15
	AI597479	Tcf21
	AI606473	Tchh
	AI646519	Tcp11l1
	AI661453	Tdgf1
	AI837181	Tdrd6
	AI839979	Tenm1
	AI854703	Tenm2
	AI987944	Tenm4
	Aicda	Tfap2a
	Aida	Tfap2b
	Aif1l	Tfap2c
	Aifm1	Tfap2d
	Aifm2	Tfap2e
	Aifm3	Tgfb2
	Aig1	Them7
	Aim1	Thrb
	Aim1l	Thsd7a
	Aim2	Tifa
	Aimp1	Tigd4
	Aimp2	Tlr2
	Aip	Tlx1
	Aire	Tlx1os
	Airn	Tlx2
	Ajap1	Tlx3
	Ajm1	Tmeff2
	Ajuba	Tmem132e
	Ak1	Tmem163
	Ak2	Tmem178
	Ak3	Tmem200a
	Ak4	Tmem200c
	Ak5	Tmem30b
	Ak6	Tmem52b
	Ak7	Tmem56
	Ak8	Tmtc1
	Ak9	Tnfrsf11a
	Akain1	Tnfrsf19
	Akap1	Tox
	Akap10	Trank1
	Akap11	Trhde
	Akap12	Trib2
	Akap13	Trim14
	Akap17b	Trim17
	Akap5	Trim2
	Akap6	Trim36
	Akap7	Trp73
	Akap8	Trpa1
	Akap8l	Trpc5
	Akap9	Trpm6
	Akip1	Trps1
	Akirin1	Tsix
	Akirin2	Tspan12
	Akna	Ttc14
	Akr1a1	Ttll11
	Akr1b10	Ttpa
	Akr1b3	Unc5c
	Akr1b8	Uncx
	Akr1c14	Usp44
	Akr1cl	Utf1
	Akr1e1	Vax1
	Akr7a5	Vax2
	Akt1	Vax2os
	Akt1s1	Vcan
	Akt2	Vegfc
	Akt3	Vgll2
	Aktip	Vrtn
	AL607088.1	Vstm2a
	AL731706.1	Vstm2b
	AL732309.1	Vsx2
	AL807811.1	Vwa2
	AL844849.1	Vwa5b2
	AL845275.1	Vwc2
	Alad	Wnk4
	Alas1	Wnt1
	Alcam	Wnt10b
	Aldh16a1	Wnt11
	Aldh18a1	Wnt16
	Aldh1a1	Wnt2
	Aldh1a2	Wnt3
	Aldh1a3	Wnt5a
	Aldh1b1	Wnt6
	Aldh1l1	Wnt7b
	Aldh1l2	Wnt8b
	Aldh2	Wrap73
	Aldh3a2	Wsb2-ps
	Aldh3b1	Wt1
	Aldh4a1	Wt1os
	Aldh5a1	Xirp2
	Aldh6a1	Zar1
	Aldh7a1	Zbed3
	Aldh9a1	Zbtb16
	Aldoa	Zbtb8b
	Aldoart1	Zdbf2
	Alg1	Zeb2
	Alg10b	Zeb2os
	Alg11	Zfhx4
	Alg12	Zfp30
	Alg13	Zfp503
	Alg14	Zfp536
	Alg2	Zfp608
	Alg3	Zfp64
	Alg5	Zfp800
	Alg6	Zfp804a
	Alg8	Zfpm2
	Alg9	Zic1
	Alk	Zic2
	Alkal2	Zic3
	Alkbh1	Zic4
	Alkbh2	Zic5
	Alkbh3	Znrf4
	Alkbh4
	Alkbh5
	Alkbh7
	Alkbh8
	Alms1
	Alox12
	Alox12b
	Alox12e
	Aloxe3
	Alpk1
	Alpk3
	Alpl
	Als2
	Als2cl
	Als2cr11
	Alx1
	Alx3
	Alx4
	Alyref
	Alyref2
	Amacr
	Ambp
	Ambra1
	Amd1
	Amdhd1
	Amdhd2
	Amer1
	Amer2
	Amer3
	Amfr
	Amh
	Amhr2
	Amigo1
	Amigo2
	Ammecr1
	Ammecr1l
	Amn
	Amn1
	Amot
	Amotl1
	Amotl2
	Ampd2
	Ampd3
	Amph
	Amz1
	Amz2
	Anapc1
	Anapc10
	Anapc11
	Anapc13
	Anapc15
	Anapc16
	Anapc2
	Anapc4
	Anapc5
	Anapc7
	Ang
	Angel1
	Angel2
	Angpt1
	Angptl1
	Angptl2
	Angptl4
	Angptl6
	Ank
	Ank1
	Ank2
	Ank3
	Ankdd1b
	Ankef1
	Ankfy1
	Ankhd1
	Ankib1
	Ankle1
	Ankle2
	Ankmy1
	Ankmy2
	Ankra2
	Ankrd1
	Ankrd10
	Ankrd11
	Ankrd12
	Ankrd13a
	Ankrd13b
	Ankrd13c
	Ankrd13d
	Ankrd16
	Ankrd17
	Ankrd22
	Ankrd23
	Ankrd24
	Ankrd26
	Ankrd27
	Ankrd28
	Ankrd29
	Ankrd31
	Ankrd33b
	Ankrd34a
	Ankrd34b
	Ankrd35
	Ankrd36
	Ankrd37
	Ankrd39
	Ankrd40
	Ankrd42
	Ankrd44
	Ankrd45
	Ankrd46
	Ankrd49
	Ankrd50
	Ankrd52
	Ankrd53
	Ankrd54
	Ankrd55
	Ankrd6
	Ankrd60
	Ankrd63
	Ankrd7
	Ankrd9
	Anks1
	Anks1b
	Anks3
	Anks6
	Ankzf1
	Anln
	Ano1
	Ano10
	Ano3
	Ano4
	Ano5
	Ano6
	Ano8
	Anp32a
	Anp32b
	Anp32e
	Anpep
	Antxr1
	Antxr2
	Anxa11
	Anxa13
	Anxa2
	Anxa3
	Anxa4
	Anxa5
	Anxa6
	Anxa7
	Aopep
	Aox1
	Aox2
	Aox3
	Ap1ar
	Ap1b1
	Ap1g1
	Ap1g2
	Ap1m1
	Ap1m2
	Ap1s1
	Ap1s2
	Ap1s3
	Ap2a1
	Ap2a2
	Ap2b1
	Ap2m1
	Ap2s1
	Ap3b1
	Ap3b2
	Ap3d1
	Ap3m1
	Ap3m2
	Ap3s1
	Ap3s2
	Ap4b1
	Ap4e1
	Ap4m1
	Ap4s1
	Ap5b1
	Ap5m1
	Ap5s1
	Ap5z1
	Apaf1
	Apba1
	Apba2
	Apba3
	Apbb1
	Apbb1ip
	Apbb2
	Apbb3
	Apc
	Apc2
	Apcdd1
	Apeh
	Apela
	Apex1
	Apex2
	Aph1a
	Aph1b
	Aph1c
	Api5
	Apip
	Apitd1
	Aplf
	Apln
	Aplp1
	Aplp2
	Apmap
	Apoa1
	Apoa1bp
	Apoa2
	Apob
	Apobec1
	Apobec2
	Apobec3
	Apobec4
	Apobr
	Apoc1
	Apoe
	Apof
	Apoh
	Apol7d
	Apold1
	Apon
	Apoo
	Apool
	Apopt1
	App
	Appbp2
	Appbp2os
	Appl1
	Appl2
	Aprt
	Aptx
	Aqp10-ps
	Aqp11
	Aqp2
	Aqp3
	Aqp5
	Aqp6
	Aqr
	Ar
	Araf
	Arap1
	Arap2
	Arc
	Arcn1
	Areg
	Arel1
	Arf1
	Arf2
	Arf3
[truncated: 18,118 more rows]

## Sheet: ED. Figure 2d
ED. Figure 2d
	Motif	ZBTB16-directedTargets(downregulated in null)	ZBTB16-directedTargets(upregulated in null)		Motif & Downregulated	Motif & Upregulated
	Marchf8	Gjb2	Psma8		Nr2f2	Armcx4
	0610009L18Rik	Chrna4	Grin2b		Plagl1	Clip4
	0610040J01Rik	Tox3	Matn4		Rab31	Cpm
	1700113A16Rik	F730043M19Rik	2010300C02Rik		Smagp	Csmd2
	2310010J17Rik	Gcgr	Nptx2		Syt6	Igf2bp2
	2410131K14Rik	Zbtb16	Gm15262		Zic1	Irs4
	2810408I11Rik	Unc45b	Tekt1			Mlph
	3110002H16Rik	Zscan5b	Csmd2			Sycp3
	3110045C21Rik	Syt6	Sycp3			Tex12
	4930413G21Rik	Zic1	Fam78b
	4930467K11Rik	Brinp2	Galnt6
	4933401H06Rik	2810459M11Rik	Susd1
	5930430L01Rik	Foxl1	4933404O12Rik
	6430548M08Rik	Pou3f2	Jakmip1
	9030612E09Rik	Igfbp5	Atp8a2
	A930007I19Rik	Shisa6	Wdr93
	AA467197	Mpzl2	Anxa7
	Abracl	Hoxb6	Rbpjl
	Acd	2210011C24Rik	Lca5
	Ache	Barhl2	Nmbr
	Acsf2	Rln3	Nova2
	Adad2	Irx3	Dnah10
	Aff4	Neurog3	Kcnip2
	Agtrap	Jph4	Mgarp
	Aida	Ddit4	Cfap70
	Akap11	Eomes	Gm16701
	Aldh3a2	T	Gxylt2
	Aldh3b1	Gm16267	Gm4984
	Alg1	Hmgn5	Icam5
	Amdhd2	Gsta3	Tmem139
	Amn	Cartpt	BC049762
	Anapc13	Sez6	Ttc12
	Ankrd12	Cntnap5a	Efcab8
	Ankrd16	Unc5a	Tgfbr1
	Ankrd9	Vsx2	Polr1e
	Anln	Esam	Ap1m2
	Apc	Pcsk1	Elovl4
	Apex1	Kcnq1	Fam135b
	Arap1	Nxph4	Svs5
	Arfgef2	Hs3st5	Sar1b
	Arhgap12	Spag6	Shcbp1l
	Arl5b	Cdc42ep5	Usp43
	Armc9	Pgr	Catsperd
	Armcx4	Sox10	2510046G10Rik
	Arpc5	C130074G19Rik	Ppp1r32
	Atg3	Rgs5	Syce1l
	Atic	Rspo1	E030037K01Rik
	Atp13a3	Cldn3	Nxpe4
	Atp6v0b	Sall1	Tex12
	Atp6v0d1	Gata3	Klk8
	Atp6v0e	Fgd5	Morc1
	Atp6v1c1	BC039771	Gm26316
	Atp6v1h	Pax7	Ywhaq
	Atxn3	Cyp26c1	Rhebl1
	AV051173	Foxc2	Oprd1
	AW549877	Slc6a4	Skap1
	B930059L03Rik	Lhx1	Gngt2
	Batf3	Lif	Gimap9
	Bax	Trpc6	Trim13
	Bbs7	Gm12296	Rbm24
	Bcl6	Cdh4	Ssmem1
	Bex1	Zeb2os	Igsf5
	Bex2	Lpl	Gmpr
	Bex3	Me3	Rdm1
	Bhlhe40	Plek	Wfdc15a
	Bloc1s1	Cryab	Tmem30b
	Bloc1s3	Tubb2b	Snx18
	Brdt	Cbln2	Tomm70a
	Bri3	Prrx2	Ptgr1
	Bsg	Tacr2	Ly75
	C230037L18Rik	Zic4	Arntl2
	C330007P06Rik	Gpr39	1700040D17Rik
	Cacna1a	Hrc	Cd7
	Calr	Pgc	Efcab2
	Camk2d	Pllp	Homer2
	Canx	Nr4a2	Nuggc
	Cc2d1b	Gm11175	4930524B15Rik
	Ccdc151	Zeb2	Snap25
	Ccdc167	Lox	Gstm5
	Ccdc22	Wnt10b	Gm13033
	Ccdc9	Ccnd1	A930011G23Rik
	Ccnh	Pcdhb18	Rnu2-10
	Cdk4	Ptprn2	Rbm11
	Cep162	Pkib	Col6a5
	Cerkl	Tlr5	Lactb
	Cers6	Nav1	Apba2
	Cgn	Grik4	Stard6
	Chd3os	Clec2d	A330033J07Rik
	Chrna7	Gdf10	Gpatch4
	Cipc	Gulp1	Plb1
	Cisd2	St8sia1	9530059O14Rik
	Clcn4	A930033H14Rik	Asns
	Clcn6	Csgalnact1	1300002E11Rik
	Clcn7	Sdpr	Slc35f3
	Clip4	Ypel4	Sptbn4
	Cln3	Cldn11	Nutm1
	Clns1a	Col18a1	Hecw2
	Cnppd1	Foxo6	Rnd1
	Cnpy2	Maml3	Osbpl6
	Cnr1	Gucy1a2	Meiob
	Coa7	Rapgef3os2	Mif
	Commd3	Inpp4b	Hus1b
	Commd9	Aard	Tcf15
	Comtd1	Slc46a2	Krt24
	Cops7a	Jund	Pecam1
	Cpeb2	Aloxe3	Jade3
	Cpm	Sh2d4a	Tfap2c
	Cpt1a	Hlf	Pfn2
	Crebrf	Slc40a1	Cxxc4
	Crlf2	Rasl10a	Ndufaf6
	Csf2ra	Sstr4	Cox8c
	Csmd2	Setd1b	Mettl17
	Ctsa	Hivep2	Klhl35
	Ctsd	Dab2	Abcc4
	Cul5	Lhx2	5031415H12Rik
	Cuta	Gm14964	Gm20458
	D430019H16Rik	Mamld1	Cbs
	Dact1	Cst9	Rbm46os
	Dact2	Ackr3	Gm12204
	Dazl	Wnt7b	Synm
	Dcaf13	Fli1	Abca17
	Dctn4	Ptpn20	Rasgrf1
	Ddx5	Gpr173	A830073O21Rik
	Depdc1b	Gm15635	Fkbp11
	Derl1	Il27ra	Dgkh
	Dhdds	AI427809	Syce3
	Dip2b	Mdfic	Siae
	Dleu2	Palm3	Gm23849
	Dlx2	G430095P16Rik	Egr4
	Dnaic2	Lmo2	Myo16
	Dnajc16	Clec4a3	Clip4
	Dohh	Efhd1	L3mbtl4
	Dolk	Gria3	AF529169
	Dpp7	Dpep1	Nmnat2
	Dscam	Nfix	A230107N01Rik
	Dsp	Meox1	Rtn1
	Dvl2	Polm	Prkg2
	Dyrk1a	Lims2	Hdgfl1
	Dyrk1b	Ank1	Slc35f2
	Eea1	Cav1	Camkk1
	Eef2	Zhx2	9130017K11Rik
	Egln2	Fbxo17	Padi4
	Eif4b	Igf1	Ndufaf1
	Eif4e	Drd5	Glrb
	Eif4g1	Slitrk5	Btnl9
	Eif5a	Gm14226	Ctcfl
	Eif5a2	Gas2l1	Pcgf6
	Esrp2	Mfap5	2210408F21Rik
	Fadd	Dmrta1	Gm128
	Fam118b	Basp1	Fndc3c1
	Fam168b	Scara3	Larp1b
	Fam171b	Cd22	E230025N22Rik
	Fam178b	Nr2e1	Runx2
	Fam214a	Flrt1	4930504O13Rik
	Fam83g	P2ry13	Lama3
	Fasn	Entpd2	Clec11a
	Fbxl2	Top2b	Rbp1
	Fbxo10	Pacsin1	Rnu3b1
	Fbxo25	Tnfrsf21	Rims2
	Fbxo33	Grin2a	Nkx3-1
	Fdx1l	Grasp	Il20ra
	Fen1	Adh1	Acad12
	Fgf11	Ntf5	Glipr1l2
	Firre	Itga3	Mthfd1l
	Flvcr2	Serpinb8	Tcam1
	Fnip1	Lgals1	Cfap44
	Foxd3	Grik3	Mypop
	Foxred2	Rgma	Hoxb7
	Fzd7	Pclo	Lrrc63
	Gaa	Adcyap1r1	Chd1
	Gata4	Rnasel	Zc3h12d
	Gata5	Edar	Lemd1
	Gcat	Prex2	C8b
	Get4	Hoxc6	Aldh1a2
	Gga2	Lin7a	4430402I18Rik
	Gm3230	Grm7	Prdm6
	Gm3417	Prss35	Gm23017
	Gm6277	Ciita	Gcnt2
	Gmfb	Fbln5	Mad2l1bp
	Gna13	A930012L18Rik	Slc22a18
	Gnl1	Rhob	1700008O03Rik
	Gnpda1	Abcc9	Emb
	Gns	Ndufa4l2	Otud6a
	Gorasp1	Lgals9	Shc3
	Gp5	Pde4b	Nefh
	Gps2	Foxi3	Krt17
	Gse1	Casp8	Gm7173
	Gtf2h1	Ccdc125	Rora
	Gtf2ird1	Rin2	5033403F01Rik
	Gyg	Gm12250	Spaca1
	H2afz	Gm16599	Bloc1s6os
	Hcfc2	A330009N23Rik	B3galt5
	Hdac4	Alx4	Rad21l
	Hdac5	Inha	Ccnb1ip1
	Hdlbp	Cd44	Igf2bp2
	Hexa	Hpgd	Bcas1
	Hif1a	Nr2f2	Lrp11
	Hmgn1	Mfap4	Dennd2c
	Hmgn2	Gbp7	Gucy2e
	Hnrnpf	Olfml2a	Sgk3
	Hnrnpm	Pqlc1	Elovl7
	Hnrnpul1	Ccl12	Acot9
	Hoxa1	Thbs3	Col2a1
	Hoxb4	Maf	Oxct2b
	Hoxc13	Smad6	Scml4
	Hps1	Ephx2	Lonrf2
	Hspbap1	Twist2	Atp5g1
	Ier5l	Cd68	Gm14662
	Igf2bp2	Tox	Slc37a4
	Igf2bp3	Emp3	Dkk2
	Il6ra	Fam43a	Nhlrc1
	Ildr2	Gm27017	Gm26739
	Ilf3	Mef2c	Slc4a4
	Impact	Amhr2	Dmrtc2
	Intu	S1pr1	Gm26748
	Ip6k1	Kcns3	Hepacam2
	Irak1bp1	Arhgap26	1700029M20Rik
	Irs4	Plagl1	Mylpf
	Itgbl1	Gng11	Gls2
	Itsn1	Jdp2	Tcerg1l
	Jmjd1c	Egr3	Gm10676
	Kansl1l	Clu	Enthd1
	Kat14	Cadps	Ctrc
	Kdelc2	Smim24	Pkd1l2
	Kdm6a	Gm4793	Gm25313
	Khdrbs1	Fcer1g	Gldc
	Khk	Kdr	Oas1c
	Khsrp	Igfbp6	Dbndd2
	Kif6	Cd200	Cend1
	Klhl22	Dhrs3	Kcnj12
	Krtcap3	Lrrc32	Agbl1
	Lactb2	Apoe	Mir1949
	Lamp1	Fgfr1	Cpsf4l
	Lamtor5	Serping1	Dppa2
	Laptm4b	Pf4	Gm1141
	Lin28b	Tspan18	Slx1b
	Lnpk	Vgll3	Duoxa2
	LOC100862268	Hist2h3b	Kif2b
	Lonp1	Adap2	Slc6a12
	Lrfn4	Mcc	Adtrp
	Lrpprc	Gbp9	Faim2
	Lrrc73	Dock10	Tmem132b
	Lss	Bahcc1	Ankrd36
	Magt1	S100a11	Amph
	Map3k12	Cd83	4933425L06Rik
	Mapkapk3	Myadm	Pcyt1b
	Mapre2	Rnase4	Slc44a5
	Mccc1	Ror2	Slc19a3
	Mcm2	Vps37d	Aspa
	Mcoln1	Prrx1	Ccdc113
	Me2	Cdh3	Dmkn
	Med13	Etv1	BC027072
	Med28	Colec12	Gabrd
	Meig1	Naaa	Hsf5
	Metap1d	Sqrdl	Vat1l
	Mfhas1	Cd93	Cela2a
	Mfsd1	Rab31	Dio3
	Mfsd5	Sh3bp5	Prss16
	Mga	Zmiz1	4930519A11Rik
	Mien1	Dse	Htr5b
	Mir148a	Tnfrsf11a	Got1l1
	Mir7688	Fam222a	Htr1b
	Mlph	Kcnk6	Mecomos
	Mlx	Zfp300	Tdrd6
	Mob1b	Fcgr3	Synpo2
	Mov10l1	Epha3	Gm4577
	Msantd4	Aldh1a3	Ccdc63
	Mtdh	Entpd1	Gm20501
	Mtfp1	4930523C07Rik	4930511M06Rik
	Mtm1	Mir99ahg	Fbxo15
	Mvb12b	Fam129a	Ncbp1
	Naglu	Adap1	Gm16158
	Nagpa	Nr4a1	Il1r2
	Napa	Adamts12	Gramd1c
	Nat10	Syn2	Gm24830
	Natd1	Tgfbr2	Gm11542
	Ncoa6	Ddx60	Casp3
	Ndel1	Hs3st3b1	Calb2
	Nepro	Gmfg	Sorcs3
	Net1	Clic1	Chd5
	Nmnat3	C1qtnf5	Hfm1
	Nptn	Tapbp	1700066B19Rik
	Nr1h2	Abca1	Gm364
	Nr2f2	Rasl12	2310030G06Rik
	Nr5a1	Gfpt2	Capsl
	Nrbf2	Anxa5	Pkp2
	Nsd3	Il15ra	Cpeb1
	Nsmce2	Aldh1a1	Nab1
	Ntrk2	Fez1	Sun3
	Nudt9	Adamts17	Htr4
	Nufip1	C1qtnf7	Ak7
	Nxf2	Ncf1	Ddx25
	Ogdh	Pla2g4a	Tspear
	Orai2	F2	Krt8
	Orc4	Mir8114	1700018B08Rik
	Osbpl8	H2-Ab1	Iqsec3
	Oser1	B2m	Smad9
	Otud3	Emp1	Slc25a13
	Pak1ip1	Ptpro	Prss50
	Pank3	Hist2h4	Hoxb13
	Pcm1	Robo2	Gm595
	Pcx	Pcdh7	Muc3
	Pdcd6ip	Tppp3	Sox6
	Pfkfb2	Klf6	Ube2u
	Phc2	Agap2	Clic5
	Phc3	Fosb	4833407H14Rik
	Pias4	Pik3r1	Hormad1
	Pkn2	Mras	4933412E24Rik
	Plagl1	Arhgap9	Spata22
	Plbd2	Sp6	Pmel
	Plcxd1	Cldn1	Art5
	Plekhg5	Gucy1b3	Ahsg
	Plpbp	Pon3	Adra2c
	Pltp	Il21r	Gpr156
	Pmf1	Ncam1	4930470P17Rik
	Ppp1r37	Cav2	Ccdc87
	Ppp1r3b	Vsig10	B230217C12Rik
	Prdm1	Pla2r1	Lat
	Prkaca	Ankrd52	Gm10614
	Prkar2b	Asph	Bnipl
	Prkce	Zfp865	Bola2
	Prpf19	Thsd4	Fabp9
	Prpf3	Nrp2	Pfn4
	Prss45	Slc8a1	Fhl4
	Ptbp1	Rasgrp3	Gm10244
	Ptp4a3	Etl4	Gck
	Ptprs	Slc46a3	Myo1a
	Pyroxd1	Plk3	Tdrd5
	Rab21	Optn	Snap91
	Rab24	A830012C17Rik	4933435F18Rik
	Rab31	Apobec1	Lpo
	Rab3gap2	Adamts10	Slc26a4
	Rab3il1	Il1rl2	Cyp24a1
	Rab5a	Papss2	Gm10286
	Rabep1	Plekhg1	Crhbp
	Rad9a	Rgs7bp	Cfap54
	Ralb	Mgst1	Cth
	Ranbp2	Prr13	Krt27
	Rbm15b	Itgb3	Krt222
	Rbm19	Fah	Sftpc
	Rbm46	Meg3	Spa17
	Rcan3	St8sia4	Ptger4
	Rcbtb1	Trps1	Hotairm1
	Rcc1	Lyn	Pde6b
	Relb	Klf3	Myrip
	Repin1	Fam114a1	Chrnb4
	Rheb	Ubash3b	Rrad
	Rlf	Pid1	Armcx4
	Rmnd1	Slc2a1	Rimbp2
	Rnaseh2b	Hoxd10	Gm14022
	Rnf219	Ang	Myo5c
	Rnf220	Teddm2	Pet2
	Rnh1	Meis3	Nedd4l
	Rpl19	Fam149a	9130230N09Rik
	Rpl23	Phactr2	Pnpla1
	Rpl8	Gbp8	Il1r1
	Rpp25	Gpc3	Calr4
	Rps28	A430033K04Rik	Gm23444
	Rragb	Pbx1	Lypd4
	Rragc	Aff2	Ggt1
	Rrn3	Pparg	Mat1a
	Sbno1	Ccdc80	Tmc7
	Sc5d	Sparc	Sall3
	Scamp3	Dock2	Six4
	Scaper	Fcgr2b	Gsto1
	Sde2	Npr3	Whamm
	Sema4b	Dpysl3	Gadd45g
	Senp8	Itga5	Ube2ql1
	Serac1	Slc37a2	Gm4419
	Serf2	Slc9a9	Cpm
	Set	Gas6	Serp2
	Sgo1	Mctp1	Nkx2-3
	Shc2	Ifi30	Miox
	Shmt1	Plau	Eif2c5
	Sik3	Gucy1a3	Piwil1
	Sin3b	Camk2n1	Ddc
	Sirt1	Zim1	Sgk1
	Sirt6	Il1rapl2	Bcat1
	Slc16a1	Pon2	Gm19569
	Slc20a1	Scube3	Gsta4
	Slc25a33	Cnrip1	St8sia3
	Slc25a51	Prune2	Irs4
	Slc26a11	Hapln1	Crhr1
	Slc26a2	Zfhx3	Mkrn1
	Slc31a2	Auh	Prps1
	Slc35a5	Kctd12	D930032P07Rik
	Slc35b2	Lmod1	Gstt2
	Slc35e3	Pcsk5	1700040L02Rik
	Slc36a1	Ehd2	Pla2g7
	Slc38a2	Hoxd3	Vwf
	Slc38a7	Hmgcs2	Hmgcll1
	Slc48a1	Rhoj	Rfx8
	Slc4a5	Osr2	Samd13
	Slc6a2	Blvrb	Dppa4
	Slf2	Srgap3	Gpr180
	Smagp	Sema3c	AI854703
	Snapin	Itga4	Utf1
	Snn	Bche	Rbm20
	Snx16	Tnf	Stard10
	Snx8	Ahnak	Galnt3
	Socs2	Cygb	Kremen2
	Spns1	Dusp3	Nr5a2
	Sppl3	Gm2788	Actn3
	Spred3	Nrp1	Lor
	Spryd7	Parva	Fancb
	Srek1	Gab2	Pnp2
	Srfbp1	Ifitm3	Nxf3
	Ssr1	Gatsl2	4930502E18Rik
	St6galnac3	Sox11	Drc7
	Stk31	Nkain4	A230065H16Rik
	Stmn1	Rab32	Rab39b
	Stoml2	Arhgap18	Rhox10
	Stt3b	Tnfaip6	4930503B20Rik
	Stx4a	Grb14	Hoga1
	Stx6	Tpm4	Tmem217
	Supt16	Prrg1	Spocd1
	Surf2	Sh3bgrl	Tmc5
	Sycp3	Adamts5	Sv2c
	Syt6	S100a10	Zpbp2
	Tbc1d20	Cd82	Trpc4
	Tbcel	Tlr3	Sult6b1
	Tbk1	Tbx3	Tgif1
	Tbkbp1	Antxr2	Nup62cl
	Tceal1	Dusp10	Fndc1
	Tcn2	Ptpn18	Tbx4
	Tcof1	Rassf8	Timd2
	Tctex1d2	Sspn	Kcnv2
	Tdg	Sult1a1	Irf6
	Tdrp	Slc6a8	Schip1
	Tef	Egfr	Ctxn3
	Tex10	Cndp2	Moxd1
	Tex12	Gpc6	Lamc2
	Thrap3	Creg1	Rassf6
	Tle3	Ctsb	Kcnh8
	Tmed10	Timp3	Tmprss5
	Tmeff2	Clic6	Ccnjl
	Tmem108	Cmtm3	Doc2b
	Tmem109	Iqgap2	Adrb3
	Tmem126a	Arhgap6	Btn1a1
	Tmem126b	Zfyve28	Fbxo47
	Tmem181a	Itpr3	Chit1
	Tmem185b	Kdm6bos	Ptprz1
	Tmem186	Naalad2	Fam169b
	Tmem192	Cxcl12	Slc5a8
	Tmem55b	Kdm6b	Gad1
	Tnrc6c	Rarres2	Btn2a2
	Tom1	Mmp16	Phlda2
	Tom1l2	Tgfb1i1	Slc2a5
	Tomm20l	Tuba1a	Cntnap2
	Tppp	Rgs4	Snrpn
	Tpst2	Prkcdbp	Irx2
	Trappc8	Atxn7l1	Cfap52
	Trim37	Frmd4b	Gm5106
	Trip6	Tekt2	Cthrc1
	Trp53inp1	Pias3	Fetub
	Trpm7	Smagp	Coro1a
	Tsen54	Vcan	Mybpc1
	Ttc3	Pcdh18	Six1
	Ttll11	Cx3cl1	Hydin
	Tubb5		F2rl1
	Tug1		Sdcbp2
	Tulp4		Tmem130
	Txlng		Msx2
	U2af2		Ldhc
	Ubald1		Hspb3
	Ubap2		Arhgef28
	Ubap2l		Dppa3
	Ube4b		Trpm1
	Ubn1		BC049730
	Ubxn1		Ttn
	Ubxn4		Sidt1
	Uqcrq		Slc7a14
	Usp28		Gbp11
	Usp31		Itpka
	Usp9x		Rsph9
	Utp18		Dgka
	Uvrag		Ptgfr
	Vapa		Rbp7
	Vdac2		Arhgef37
	Vgf		Mlph
	Vps26a		Cyfip2
	Vps37b		Dct
	Washc1		Gsc
	Washc2		Cpxm2
	Washc4		Pla2g10
	Wbp2		Abcb1b
	Wdr19		Slc1a1
	Wdr62		Sema3e
	Wee1		Nsg2
	Wfdc10		Ap3b2
	Wwp2		A930001C03Rik
	Xpo1		Syt12
	Yap1		Rxrg
	Ypel5		Cutal
	Ythdf1		Krt18
	Zbtb40		D030018L15Rik
	Zc3h4
	Zdhhc8
	Zfp207
	Zfp292
	Zfp459
	Zfp507
	Zfp532
	Zfp62
	Zfp622
	Zfp646
	Zfp740
	Zfp874a
	Zfp91
	Zfp943
	Zic1
	Zmym6
	Znrf3
	Zranb2
