# Supplementary material for: ZBTB16/PLZF regulates juvenile spermatogonial stem cell development through an extensive transcription factor poising network
Source: Nat Struct Mol Biol. 2025 Mar 3;32(7):1213–26. doi: 10.1038/s41594-025-01509-5 (PMC12263333; doi:10.1038/s41594-025-01509-5)
Supplement: Supplementary file 12 — Statistical source data. [file 41594_2025_1509_MOESM12_ESM.xlsx]

## Sheet: ED.Figure 3a
ED.Figure 3a
	rmsk_UCSC	ZBTB16	H3K4me3	H3K9me3	H3K27me3
LTR	972593	10510	21320	21760	1931
LINE	989393	5909	14338	33844	1326
SINE	1533009	25256	40355	7797	5386
DNA	163077	2028	3600	982	559
Other	1487301	26552	44041	6366	7587
Total	5145373	70255	123654	70749	16789

## Sheet: ED.Figure 3
ED.Figure 3c
#chrom	start	end	name	score	strand	thickStart	thickEnd	itemRGB	blockCount	blockSizes	blockStart	deepTools_group
chrX	169994230	169994232	chrX:169994230-169994232_r1	.	.	169994230	169994232	0	1	2	169994229	cluster_1
chrX	169994230	169994232	chrX:169994230-169994232	.	.	169994230	169994232	0	1	2	169994229	cluster_1
chrY	90761795	90761797	chrY:90761795-90761797	.	.	90761795	90761797	0	1	2	90761786	cluster_1
chr16	3236605	3236607	chr16:3236605-3236607	.	.	3236605	3236607	0	1	2	3236602	cluster_1
chrY	90760473	90760475	chrY:90760473-90760475	.	.	90760473	90760475	0	1	2	90760464	cluster_1
chr17	3026387	3026389	chr17:3026387-3026389	.	.	3026387	3026389	0	1	2	3026384	cluster_1
chr17	3016162	3016164	chr17:3016162-3016164	.	.	3016162	3016164	0	1	2	3016159	cluster_1
chr17	3029945	3029947	chr17:3029945-3029947	.	.	3029945	3029947	0	1	2	3029942	cluster_1
chr17	3015013	3015015	chr17:3015013-3015015	.	.	3015013	3015015	0	1	2	3015010	cluster_1
chr17	3013373	3013375	chr17:3013373-3013375	.	.	3013373	3013375	0	1	2	3013370	cluster_1
chr17	3024737	3024739	chr17:3024737-3024739	.	.	3024737	3024739	0	1	2	3024734	cluster_1
chr17	3030111	3030113	chr17:3030111-3030113	.	.	3030111	3030113	0	1	2	3030108	cluster_1
chr17	3015578	3015580	chr17:3015578-3015580	.	.	3015578	3015580	0	1	2	3015575	cluster_1
chrY	90741551	90741553	chrY:90741551-90741553	.	.	90741551	90741553	0	1	2	90741542	cluster_1
chrY	90741542	90741544	chrY:90741542-90741544	.	.	90741542	90741544	0	1	2	90741533	cluster_1
chr17	3010647	3010649	chr17:3010647-3010649	.	.	3010647	3010649	0	1	2	3010644	cluster_1
chr16	3238223	3238225	chr16:3238223-3238225	.	.	3238223	3238225	0	1	2	3238220	cluster_1
chrX	170005313	170005315	chrX:170005313-170005315	.	.	170005313	170005315	0	1	2	170005312	cluster_1
chrX	170005313	170005315	chrX:170005313-170005315_r1	.	.	170005313	170005315	0	1	2	170005312	cluster_1
chr17	3031831	3031833	chr17:3031831-3031833	.	.	3031831	3031833	0	1	2	3031828	cluster_1
chr17	3018536	3018538	chr17:3018536-3018538	.	.	3018536	3018538	0	1	2	3018533	cluster_1
chr17	3022151	3022153	chr17:3022151-3022153	.	.	3022151	3022153	0	1	2	3022148	cluster_1
chr17	3020043	3020045	chr17:3020043-3020045	.	.	3020043	3020045	0	1	2	3020040	cluster_1
chr17	3020490	3020492	chr17:3020490-3020492	.	.	3020490	3020492	0	1	2	3020487	cluster_1
chr4	3067366	3067368	chr4:3067366-3067368_r1	.	.	3067366	3067368	0	1	2	3067363	cluster_1
chr4	3067366	3067368	chr4:3067366-3067368	.	.	3067366	3067368	0	1	2	3067363	cluster_1
chr17	3033470	3033472	chr17:3033470-3033472	.	.	3033470	3033472	0	1	2	3033467	cluster_1
chr17	3008820	3008822	chr17:3008820-3008822	.	.	3008820	3008822	0	1	2	3008817	cluster_1
chrX	170815602	170815604	chrX:170815602-170815604	.	.	170815602	170815604	0	1	2	170815601	cluster_1
chr4	3081979	3081981	chr4:3081979-3081981	.	.	3081979	3081981	0	1	2	3081976	cluster_1
chr4	3083047	3083049	chr4:3083047-3083049	.	.	3083047	3083049	0	1	2	3083044	cluster_1
chr4	3058898	3058900	chr4:3058898-3058900	.	.	3058898	3058900	0	1	2	3058895	cluster_1
chrX	170813262	170813264	chrX:170813262-170813264	.	.	170813262	170813264	0	1	2	170813261	cluster_1
chr17	3008042	3008044	chr17:3008042-3008044	.	.	3008042	3008044	0	1	2	3008039	cluster_1
chr3	3012614	3012616	chr3:3012614-3012616	.	.	3012614	3012616	0	1	2	3012611	cluster_1
chr3	3015992	3015994	chr3:3015992-3015994	.	.	3015992	3015994	0	1	2	3015989	cluster_1
chrY	90745371	90745373	chrY:90745371-90745373	.	.	90745371	90745373	0	1	2	90745362	cluster_1
chr4	3085342	3085344	chr4:3085342-3085344	.	.	3085342	3085344	0	1	2	3085339	cluster_1
chr3	3014238	3014240	chr3:3014238-3014240	.	.	3014238	3014240	0	1	2	3014235	cluster_1
chr3	3024700	3024702	chr3:3024700-3024702	.	.	3024700	3024702	0	1	2	3024697	cluster_1
chr3	3023783	3023785	chr3:3023783-3023785	.	.	3023783	3023785	0	1	2	3023780	cluster_1
chr17	3035072	3035074	chr17:3035072-3035074	.	.	3035072	3035074	0	1	2	3035069	cluster_1
chr3	3025863	3025865	chr3:3025863-3025865	.	.	3025863	3025865	0	1	2	3025860	cluster_1
chrX	170812174	170812176	chrX:170812174-170812176	.	.	170812174	170812176	0	1	2	170812173	cluster_1
chr3	3029287	3029289	chr3:3029287-3029289	.	.	3029287	3029289	0	1	2	3029284	cluster_1
chrX	170736418	170736420	chrX:170736418-170736420	.	.	170736418	170736420	0	1	2	170736417	cluster_1
chr17	3007185	3007187	chr17:3007185-3007187	.	.	3007185	3007187	0	1	2	3007182	cluster_1
chr3	3022059	3022061	chr3:3022059-3022061	.	.	3022059	3022061	0	1	2	3022056	cluster_1
chr9	22185256	22185258	chr9:22185256-22185258	.	.	22185256	22185258	0	1	2	22185254	cluster_1
chr7	64082655	64082657	chr7:64082655-64082657	.	.	64082655	64082657	0	1	2	64082649	cluster_1
chr3	3011183	3011185	chr3:3011183-3011185	.	.	3011183	3011185	0	1	2	3011180	cluster_1
chr3	3009703	3009705	chr3:3009703-3009705	.	.	3009703	3009705	0	1	2	3009700	cluster_1
chr4	3052920	3052922	chr4:3052920-3052922	.	.	3052920	3052922	0	1	2	3052917	cluster_1
chr7	59767469	59767471	chr7:59767469-59767471	.	.	59767469	59767471	0	1	2	59767464	cluster_1
chrX	170842278	170842280	chrX:170842278-170842280	.	.	170842278	170842280	0	1	2	170842277	cluster_1
chr17	3035972	3035974	chr17:3035972-3035974	.	.	3035972	3035974	0	1	2	3035969	cluster_1
chr7	64079002	64079004	chr7:64079002-64079004	.	.	64079002	64079004	0	1	2	64078996	cluster_1
chr16	3232789	3232791	chr16:3232789-3232791	.	.	3232789	3232791	0	1	2	3232786	cluster_1
chr7	64081362	64081364	chr7:64081362-64081364	.	.	64081362	64081364	0	1	2	64081356	cluster_1
chr3	3007910	3007912	chr3:3007910-3007912	.	.	3007910	3007912	0	1	2	3007907	cluster_1
chr7	59862537	59862539	chr7:59862537-59862539	.	.	59862537	59862539	0	1	2	59862532	cluster_1
chrY	90735612	90735614	chrY:90735612-90735614	.	.	90735612	90735614	0	1	2	90735603	cluster_1
chr4	3051766	3051768	chr4:3051766-3051768	.	.	3051766	3051768	0	1	2	3051763	cluster_1
chr3	3005823	3005825	chr3:3005823-3005825	.	.	3005823	3005825	0	1	2	3005820	cluster_1
chr7	59768902	59768904	chr7:59768902-59768904	.	.	59768902	59768904	0	1	2	59768897	cluster_1
chr7	59770462	59770464	chr7:59770462-59770464	.	.	59770462	59770464	0	1	2	59770457	cluster_1
chr13	54770492	54770494	chr13:54770492-54770494	.	.	54770492	54770494	0	1	2	54770487	cluster_1
chr3	3004456	3004458	chr3:3004456-3004458	.	.	3004456	3004458	0	1	2	3004453	cluster_1
chr10	3113687	3113689	chr10:3113687-3113689	.	.	3113687	3113689	0	1	2	3113684	cluster_1
chr19	59198339	59198341	chr19:59198339-59198341	.	.	59198339	59198341	0	1	2	59198334	cluster_1
chr1	34428451	34428453	chr1:34428451-34428453	.	.	34428451	34428453	0	1	2	34428448	cluster_1
chr7	59861318	59861320	chr7:59861318-59861320	.	.	59861318	59861320	0	1	2	59861313	cluster_1
chr10	3112589	3112591	chr10:3112589-3112591	.	.	3112589	3112591	0	1	2	3112586	cluster_1
chr4	146062986	146062988	chr4:146062986-146062988	.	.	146062986	146062988	0	1	2	146062985	cluster_1
chr7	127617867	127617869	chr7:127617867-127617869	.	.	127617867	127617869	0	1	2	127617866	cluster_1
chr17	34217846	34217848	chr17:34217846-34217848	.	.	34217846	34217848	0	1	2	34217843	cluster_1
chr17	13421120	13421122	chr17:13421120-13421122	.	.	13421120	13421122	0	1	2	13421119	cluster_1
chr4	117698018	117698020	chr4:117698018-117698020	.	.	117698018	117698020	0	1	2	117698017	cluster_1
chr10	63103512	63103514	chr10:63103512-63103514	.	.	63103512	63103514	0	1	2	63103506	cluster_1
chr4	3071025	3071027	chr4:3071025-3071027	.	.	3071025	3071027	0	1	2	3071022	cluster_1
chr17	3036760	3036762	chr17:3036760-3036762	.	.	3036760	3036762	0	1	2	3036757	cluster_1
chr17	3005125	3005127	chr17:3005125-3005127	.	.	3005125	3005127	0	1	2	3005122	cluster_1
chr16	19594204	19594206	chr16:19594204-19594206	.	.	19594204	19594206	0	1	2	19594203	cluster_1
chr3	23173405	23173407	chr3:23173405-23173407	.	.	23173405	23173407	0	1	2	23173403	cluster_1
chr4	146942201	146942203	chr4:146942201-146942203	.	.	146942201	146942203	0	1	2	146942200	cluster_1
chr4	146942201	146942203	chr4:146942201-146942203_r1	.	.	146942201	146942203	0	1	2	146942200	cluster_1
chr3	3031049	3031051	chr3:3031049-3031051	.	.	3031049	3031051	0	1	2	3031046	cluster_1
chr1	103321851	103321853	chr1:103321851-103321853	.	.	103321851	103321853	0	1	2	103321850	cluster_1
chr3	3003252	3003254	chr3:3003252-3003254	.	.	3003252	3003254	0	1	2	3003249	cluster_1
chr7	59797403	59797405	chr7:59797403-59797405	.	.	59797403	59797405	0	1	2	59797398	cluster_1
chr4	156139742	156139744	chr4:156139742-156139744	.	.	156139742	156139744	0	1	2	156139741	cluster_1
chr13	52389683	52389685	chr13:52389683-52389685	.	.	52389683	52389685	0	1	2	52389678	cluster_1
chr19	59199366	59199368	chr19:59199366-59199368	.	.	59199366	59199368	0	1	2	59199361	cluster_1
chr1	103321221	103321223	chr1:103321221-103321223	.	.	103321221	103321223	0	1	2	103321220	cluster_1
chr2	30233676	30233678	chr2:30233676-30233678	.	.	30233676	30233678	0	1	2	30233673	cluster_1
chr3	23172485	23172487	chr3:23172485-23172487	.	.	23172485	23172487	0	1	2	23172483	cluster_1
chr3	96495078	96495080	chr3:96495078-96495080	.	.	96495078	96495080	0	1	2	96495069	cluster_1
chr17	13405828	13405830	chr17:13405828-13405830	.	.	13405828	13405830	0	1	2	13405827	cluster_1
chr17	22237265	22237267	chr17:22237265-22237267	.	.	22237265	22237267	0	1	2	22237263	cluster_1
chr1	149513683	149513685	chr1:149513683-149513685	.	.	149513683	149513685	0	1	2	149513682	cluster_1
chr1	85880544	85880546	chr1:85880544-85880546	.	.	85880544	85880546	0	1	2	85880536	cluster_1
chr17	34218910	34218912	chr17:34218910-34218912	.	.	34218910	34218912	0	1	2	34218907	cluster_1
chr1	103320266	103320268	chr1:103320266-103320268	.	.	103320266	103320268	0	1	2	103320265	cluster_1
chr1	84989892	84989894	chr1:84989892-84989894	.	.	84989892	84989894	0	1	2	84989884	cluster_1
chr1	85879464	85879466	chr1:85879464-85879466	.	.	85879464	85879466	0	1	2	85879456	cluster_1
chr1	84989298	84989300	chr1:84989298-84989300	.	.	84989298	84989300	0	1	2	84989290	cluster_1
chr15	38475039	38475041	chr15:38475039-38475041	.	.	38475039	38475041	0	1	2	38475036	cluster_1
chr19	45191773	45191775	chr19:45191773-45191775	.	.	45191773	45191775	0	1	2	45191769	cluster_1
chr12	19714064	19714066	chr12:19714064-19714066	.	.	19714064	19714066	0	1	2	19714063	cluster_1
chr11	20515492	20515494	chr11:20515492-20515494	.	.	20515492	20515494	0	1	2	20515490	cluster_1
chr15	38478221	38478223	chr15:38478221-38478223	.	.	38478221	38478223	0	1	2	38478218	cluster_1
chr1	6437728	6437730	chr1:6437728-6437730	.	.	6437728	6437730	0	1	2	6437722	cluster_1
chr12	19713038	19713040	chr12:19713038-19713040	.	.	19713038	19713040	0	1	2	19713037	cluster_1
chr4	146064132	146064134	chr4:146064132-146064134	.	.	146064132	146064134	0	1	2	146064131	cluster_1
chr4	3050302	3050304	chr4:3050302-3050304	.	.	3050302	3050304	0	1	2	3050299	cluster_1
chr2	98332949	98332951	chr2:98332949-98332951	.	.	98332949	98332951	0	1	2	98332940	cluster_1
chr11	20513581	20513583	chr11:20513581-20513583	.	.	20513581	20513583	0	1	2	20513579	cluster_1
chr4	156138890	156138892	chr4:156138890-156138892	.	.	156138890	156138892	0	1	2	156138889	cluster_1
chr3	106186085	106186087	chr3:106186085-106186087	.	.	106186085	106186087	0	1	2	106186084	cluster_1
chr10	3115302	3115304	chr10:3115302-3115304	.	.	3115302	3115304	0	1	2	3115299	cluster_1
chr18	3118175	3118177	chr18:3118175-3118177	.	.	3118175	3118177	0	1	2	3118172	cluster_1
chr2	138571569	138571571	chr2:138571569-138571571	.	.	138571569	138571571	0	1	2	138571568	cluster_1
chr13	52391018	52391020	chr13:52391018-52391020	.	.	52391018	52391020	0	1	2	52391013	cluster_1
chr4	32789856	32789858	chr4:32789856-32789858	.	.	32789856	32789858	0	1	2	32789853	cluster_1
chr16	78451350	78451352	chr16:78451350-78451352	.	.	78451350	78451352	0	1	2	78451343	cluster_1
chr13	12861369	12861371	chr13:12861369-12861371	.	.	12861369	12861371	0	1	2	12861368	cluster_1
chr4	147742316	147742318	chr4:147742316-147742318	.	.	147742316	147742318	0	1	2	147742315	cluster_1
chr17	13407105	13407107	chr17:13407105-13407107	.	.	13407105	13407107	0	1	2	13407104	cluster_1
chr6	27125184	27125186	chr6:27125184-27125186	.	.	27125184	27125186	0	1	2	27125182	cluster_1
chr12	70917660	70917662	chr12:70917660-70917662	.	.	70917660	70917662	0	1	2	70917653	cluster_1
chr7	72649865	72649867	chr7:72649865-72649867	.	.	72649865	72649867	0	1	2	72649858	cluster_1
chr13	54776049	54776051	chr13:54776049-54776051	.	.	54776049	54776051	0	1	2	54776044	cluster_1
chr18	3012675	3012677	chr18:3012675-3012677	.	.	3012675	3012677	0	1	2	3012672	cluster_1
chr15	97558334	97558336	chr15:97558334-97558336	.	.	97558334	97558336	0	1	2	97558325	cluster_1
chr8	123431275	123431277	chr8:123431275-123431277	.	.	123431275	123431277	0	1	2	123431274	cluster_1
chr1	85457813	85457815	chr1:85457813-85457815	.	.	85457813	85457815	0	1	2	85457805	cluster_1
chr16	78451443	78451445	chr16:78451443-78451445	.	.	78451443	78451445	0	1	2	78451436	cluster_1
chr15	38613130	38613132	chr15:38613130-38613132	.	.	38613130	38613132	0	1	2	38613127	cluster_1
chr6	58328542	58328544	chr6:58328542-58328544	.	.	58328542	58328544	0	1	2	58328537	cluster_1
chr3	68739885	68739887	chr3:68739885-68739887	.	.	68739885	68739887	0	1	2	68739879	cluster_1
chr12	5055790	5055792	chr12:5055790-5055792	.	.	5055790	5055792	0	1	2	5055785	cluster_1
chr2	30228206	30228208	chr2:30228206-30228208	.	.	30228206	30228208	0	1	2	30228203	cluster_1
chr11	20512762	20512764	chr11:20512762-20512764	.	.	20512762	20512764	0	1	2	20512760	cluster_1
chr2	98333832	98333834	chr2:98333832-98333834	.	.	98333832	98333834	0	1	2	98333823	cluster_1
chr5	143795130	143795132	chr5:143795130-143795132	.	.	143795130	143795132	0	1	2	143795129	cluster_1
chr5	126051206	126051208	chr5:126051206-126051208	.	.	126051206	126051208	0	1	2	126051205	cluster_1
chr12	88094554	88094556	chr12:88094554-88094556	.	.	88094554	88094556	0	1	2	88094546	cluster_1
chr6	122115318	122115320	chr6:122115318-122115320	.	.	122115318	122115320	0	1	2	122115317	cluster_1
chr1	85455726	85455728	chr1:85455726-85455728	.	.	85455726	85455728	0	1	2	85455718	cluster_1
chr1	125351013	125351015	chr1:125351013-125351015	.	.	125351013	125351015	0	1	2	125351012	cluster_1
chr1	85881218	85881220	chr1:85881218-85881220	.	.	85881218	85881220	0	1	2	85881210	cluster_1
chr14	103645787	103645789	chr14:103645787-103645789	.	.	103645787	103645789	0	1	2	103645786	cluster_1
chr1	85456897	85456899	chr1:85456897-85456899	.	.	85456897	85456899	0	1	2	85456889	cluster_1
chr8	125638383	125638385	chr8:125638383-125638385	.	.	125638383	125638385	0	1	2	125638382	cluster_1
chr3	156263207	156263209	chr3:156263207-156263209	.	.	156263207	156263209	0	1	2	156263206	cluster_1
chr10	63101809	63101811	chr10:63101809-63101811	.	.	63101809	63101811	0	1	2	63101803	cluster_1
chr1	84988084	84988086	chr1:84988084-84988086	.	.	84988084	84988086	0	1	2	84988076	cluster_1
chr19	45193482	45193484	chr19:45193482-45193484	.	.	45193482	45193484	0	1	2	45193478	cluster_1
chr4	114135327	114135329	chr4:114135327-114135329	.	.	114135327	114135329	0	1	2	114135326	cluster_1
chr3	106187252	106187254	chr3:106187252-106187254	.	.	106187252	106187254	0	1	2	106187251	cluster_1
chrX	31766600	31766602	chrX:31766600-31766602	.	.	31766600	31766602	0	1	2	31766597	cluster_1
chr1	170115563	170115565	chr1:170115563-170115565	.	.	170115563	170115565	0	1	2	170115562	cluster_1
chr8	123432349	123432351	chr8:123432349-123432351	.	.	123432349	123432351	0	1	2	123432348	cluster_1
chr1	125345670	125345672	chr1:125345670-125345672	.	.	125345670	125345672	0	1	2	125345669	cluster_1
chr13	113271129	113271131	chr13:113271129-113271131	.	.	113271129	113271131	0	1	2	113271128	cluster_1
chr18	3010526	3010528	chr18:3010526-3010528	.	.	3010526	3010528	0	1	2	3010523	cluster_1
chr4	122005129	122005131	chr4:122005129-122005131	.	.	122005129	122005131	0	1	2	122005128	cluster_1
chr4	146944065	146944067	chr4:146944065-146944067	.	.	146944065	146944067	0	1	2	146944064	cluster_1
chr14	7702859	7702861	chr14:7702859-7702861	.	.	7702859	7702861	0	1	2	7702852	cluster_1
chr17	73863892	73863894	chr17:73863892-73863894	.	.	73863892	73863894	0	1	2	73863885	cluster_1
chr16	78449680	78449682	chr16:78449680-78449682	.	.	78449680	78449682	0	1	2	78449673	cluster_1
chr9	101298858	101298860	chr9:101298858-101298860	.	.	101298858	101298860	0	1	2	101298857	cluster_1
chr3	68740909	68740911	chr3:68740909-68740911	.	.	68740909	68740911	0	1	2	68740903	cluster_1
chr2	172743003	172743005	chr2:172743003-172743005	.	.	172743003	172743005	0	1	2	172743002	cluster_1
chr1	173576447	173576449	chr1:173576447-173576449	.	.	173576447	173576449	0	1	2	173576446	cluster_1
chr16	13107407	13107409	chr16:13107407-13107409	.	.	13107407	13107409	0	1	2	13107406	cluster_1
chr10	3116094	3116096	chr10:3116094-3116096	.	.	3116094	3116096	0	1	2	3116091	cluster_1
chr1	173577899	173577901	chr1:173577899-173577901	.	.	173577899	173577901	0	1	2	173577898	cluster_1
chrX	31768280	31768282	chrX:31768280-31768282	.	.	31768280	31768282	0	1	2	31768277	cluster_1
chr18	36887232	36887234	chr18:36887232-36887234	.	.	36887232	36887234	0	1	2	36887229	cluster_1
chr4	38904815	38904817	chr4:38904815-38904817	.	.	38904815	38904817	0	1	2	38904812	cluster_1
chr5	119906710	119906712	chr5:119906710-119906712	.	.	119906710	119906712	0	1	2	119906709	cluster_1
chr7	59486009	59486011	chr7:59486009-59486011	.	.	59486009	59486011	0	1	2	59486004	cluster_1
chr3	3033141	3033143	chr3:3033141-3033143	.	.	3033141	3033143	0	1	2	3033138	cluster_1
chr18	74258579	74258581	chr18:74258579-74258581	.	.	74258579	74258581	0	1	2	74258572	cluster_1
chr3	106184869	106184871	chr3:106184869-106184871	.	.	106184869	106184871	0	1	2	106184868	cluster_1
chr4	156146942	156146944	chr4:156146942-156146944	.	.	156146942	156146944	0	1	2	156146941	cluster_1
chr18	36885368	36885370	chr18:36885368-36885370	.	.	36885368	36885370	0	1	2	36885365	cluster_1
chr2	98331656	98331658	chr2:98331656-98331658	.	.	98331656	98331658	0	1	2	98331647	cluster_1
chr14	36198523	36198525	chr14:36198523-36198525	.	.	36198523	36198525	0	1	2	36198520	cluster_1
chr12	88517739	88517741	chr12:88517739-88517741	.	.	88517739	88517741	0	1	2	88517731	cluster_1
chr17	22232540	22232542	chr17:22232540-22232542	.	.	22232540	22232542	0	1	2	22232538	cluster_1
chr13	99128888	99128890	chr13:99128888-99128890	.	.	99128888	99128890	0	1	2	99128879	cluster_1
chr7	117336621	117336623	chr7:117336621-117336623	.	.	117336621	117336623	0	1	2	117336620	cluster_1
chr13	99130438	99130440	chr13:99130438-99130440	.	.	99130438	99130440	0	1	2	99130429	cluster_1
chr11	120320191	120320193	chr11:120320191-120320193	.	.	120320191	120320193	0	1	2	120320190	cluster_1
chr17	39851746	39851748	chr17:39851746-39851748	.	.	39851746	39851748	0	1	2	39851743	cluster_1
chr2	138572869	138572871	chr2:138572869-138572871	.	.	138572869	138572871	0	1	2	138572868	cluster_1
chr3	3032355	3032357	chr3:3032355-3032357	.	.	3032355	3032357	0	1	2	3032352	cluster_1
chr9	26708460	26708462	chr9:26708460-26708462	.	.	26708460	26708462	0	1	2	26708458	cluster_1
chr17	49915968	49915970	chr17:49915968-49915970	.	.	49915968	49915970	0	1	2	49915964	cluster_1
chr11	120319553	120319555	chr11:120319553-120319555	.	.	120319553	120319555	0	1	2	120319552	cluster_1
chr8	125639313	125639315	chr8:125639313-125639315	.	.	125639313	125639315	0	1	2	125639312	cluster_1
chr6	112712269	112712271	chr6:112712269-112712271	.	.	112712269	112712271	0	1	2	112712268	cluster_1
chr2	98331941	98331943	chr2:98331941-98331943	.	.	98331941	98331943	0	1	2	98331932	cluster_1
chr17	18993619	18993621	chr17:18993619-18993621	.	.	18993619	18993621	0	1	2	18993618	cluster_1
chr6	112712354	112712356	chr6:112712354-112712356	.	.	112712354	112712356	0	1	2	112712353	cluster_1
chr14	32508944	32508946	chr14:32508944-32508946	.	.	32508944	32508946	0	1	2	32508941	cluster_1
chr3	67425887	67425889	chr3:67425887-67425889	.	.	67425887	67425889	0	1	2	67425881	cluster_1
chr5	145956907	145956909	chr5:145956907-145956909	.	.	145956907	145956909	0	1	2	145956906	cluster_1
chr13	3390232	3390234	chr13:3390232-3390234	.	.	3390232	3390234	0	1	2	3390229	cluster_1
chr1	125316520	125316522	chr1:125316520-125316522	.	.	125316520	125316522	0	1	2	125316519	cluster_1
chr17	18998703	18998705	chr17:18998703-18998705	.	.	18998703	18998705	0	1	2	18998702	cluster_1
chr14	29768533	29768535	chr14:29768533-29768535	.	.	29768533	29768535	0	1	2	29768531	cluster_1
chrX	31769902	31769904	chrX:31769902-31769904	.	.	31769902	31769904	0	1	2	31769899	cluster_1
chr4	156148302	156148304	chr4:156148302-156148304	.	.	156148302	156148304	0	1	2	156148301	cluster_1
chr18	3013691	3013693	chr18:3013691-3013693	.	.	3013691	3013693	0	1	2	3013688	cluster_1
chr4	96945256	96945258	chr4:96945256-96945258	.	.	96945256	96945258	0	1	2	96945247	cluster_1
chr1	171482502	171482504	chr1:171482502-171482504	.	.	171482502	171482504	0	1	2	171482501	cluster_1
chr17	73865029	73865031	chr17:73865029-73865031	.	.	73865029	73865031	0	1	2	73865022	cluster_1
chr19	45706789	45706791	chr19:45706789-45706791	.	.	45706789	45706791	0	1	2	45706785	cluster_1
chr17	13403746	13403748	chr17:13403746-13403748	.	.	13403746	13403748	0	1	2	13403745	cluster_1
chr13	99129708	99129710	chr13:99129708-99129710	.	.	99129708	99129710	0	1	2	99129699	cluster_1
chr4	145834191	145834193	chr4:145834191-145834193	.	.	145834191	145834193	0	1	2	145834190	cluster_1
chr6	129934593	129934595	chr6:129934593-129934595	.	.	129934593	129934595	0	1	2	129934592	cluster_1
chr13	113271859	113271861	chr13:113271859-113271861	.	.	113271859	113271861	0	1	2	113271858	cluster_1
chr7	62655991	62655993	chr7:62655991-62655993	.	.	62655991	62655993	0	1	2	62655985	cluster_1
chr9	19767363	19767365	chr9:19767363-19767365	.	.	19767363	19767365	0	1	2	19767362	cluster_1
chr11	3122252	3122254	chr11:3122252-3122254	.	.	3122252	3122254	0	1	2	3122249	cluster_1
chr5	145555162	145555164	chr5:145555162-145555164	.	.	145555162	145555164	0	1	2	145555161	cluster_1
chr2	99553255	99553257	chr2:99553255-99553257	.	.	99553255	99553257	0	1	2	99553246	cluster_1
chr12	88518474	88518476	chr12:88518474-88518476	.	.	88518474	88518476	0	1	2	88518466	cluster_1
chr13	3429321	3429323	chr13:3429321-3429323	.	.	3429321	3429323	0	1	2	3429318	cluster_1
chr5	147807347	147807349	chr5:147807347-147807349	.	.	147807347	147807349	0	1	2	147807346	cluster_1
chr17	20053119	20053121	chr17:20053119-20053121	.	.	20053119	20053121	0	1	2	20053117	cluster_1
chr12	88519123	88519125	chr12:88519123-88519125	.	.	88519123	88519125	0	1	2	88519115	cluster_1
chr15	82599785	82599787	chr15:82599785-82599787	.	.	82599785	82599787	0	1	2	82599777	cluster_1
chr13	51036974	51036976	chr13:51036974-51036976	.	.	51036974	51036976	0	1	2	51036969	cluster_1
chr17	3003942	3003944	chr17:3003942-3003944	.	.	3003942	3003944	0	1	2	3003939	cluster_1
chr14	14341426	14341428	chr14:14341426-14341428	.	.	14341426	14341428	0	1	2	14341425	cluster_1
chr3	152809356	152809358	chr3:152809356-152809358	.	.	152809356	152809358	0	1	2	152809355	cluster_1
chr4	144134779	144134781	chr4:144134779-144134781	.	.	144134779	144134781	0	1	2	144134778	cluster_1
chr14	9132869	9132871	chr14:9132869-9132871	.	.	9132869	9132871	0	1	2	9132860	cluster_1
chr4	147740787	147740789	chr4:147740787-147740789	.	.	147740787	147740789	0	1	2	147740786	cluster_1
chr13	98331708	98331710	chr13:98331708-98331710	.	.	98331708	98331710	0	1	2	98331699	cluster_1
chr4	38905487	38905489	chr4:38905487-38905489	.	.	38905487	38905489	0	1	2	38905484	cluster_1
chr2	71949907	71949909	chr2:71949907-71949909	.	.	71949907	71949909	0	1	2	71949900	cluster_1
chr5	145965121	145965123	chr5:145965121-145965123	.	.	145965121	145965123	0	1	2	145965120	cluster_1
chr2	98334825	98334827	chr2:98334825-98334827	.	.	98334825	98334827	0	1	2	98334816	cluster_1
chr8	45921586	45921588	chr8:45921586-45921588	.	.	45921586	45921588	0	1	2	45921582	cluster_1
chr17	63760383	63760385	chr17:63760383-63760385	.	.	63760383	63760385	0	1	2	63760377	cluster_1
chr18	3009734	3009736	chr18:3009734-3009736	.	.	3009734	3009736	0	1	2	3009731	cluster_1
chr12	19715737	19715739	chr12:19715737-19715739	.	.	19715737	19715739	0	1	2	19715736	cluster_1
chrX	31771145	31771147	chrX:31771145-31771147	.	.	31771145	31771147	0	1	2	31771142	cluster_1
chr18	6355739	6355741	chr18:6355739-6355741	.	.	6355739	6355741	0	1	2	6355733	cluster_1
chr19	45206117	45206119	chr19:45206117-45206119	.	.	45206117	45206119	0	1	2	45206113	cluster_1
chr9	3076975	3076977	chr9:3076975-3076977	.	.	3076975	3076977	0	1	2	3076972	cluster_1
chr1	85453174	85453176	chr1:85453174-85453176	.	.	85453174	85453176	0	1	2	85453166	cluster_1
chr6	129932127	129932129	chr6:129932127-129932129	.	.	129932127	129932129	0	1	2	129932126	cluster_1
chr9	3084744	3084746	chr9:3084744-3084746	.	.	3084744	3084746	0	1	2	3084741	cluster_1
chr19	45201790	45201792	chr19:45201790-45201792	.	.	45201790	45201792	0	1	2	45201786	cluster_1
chr13	3391438	3391440	chr13:3391438-3391440	.	.	3391438	3391440	0	1	2	3391435	cluster_1
chr7	62710766	62710768	chr7:62710766-62710768	.	.	62710766	62710768	0	1	2	62710760	cluster_1
chr12	105308323	105308325	chr12:105308323-105308325	.	.	105308323	105308325	0	1	2	105308322	cluster_1
chr6	27116877	27116879	chr6:27116877-27116879	.	.	27116877	27116879	0	1	2	27116875	cluster_1
chr8	20544819	20544821	chr8:20544819-20544821	.	.	20544819	20544821	0	1	2	20544817	cluster_1
chr1	195318982	195318984	chr1:195318982-195318984	.	.	195318982	195318984	0	1	2	195318981	cluster_1
chr3	140376927	140376929	chr3:140376927-140376929	.	.	140376927	140376929	0	1	2	140376926	cluster_1
chr10	66721877	66721879	chr10:66721877-66721879	.	.	66721877	66721879	0	1	2	66721871	cluster_1
chr3	3002034	3002036	chr3:3002034-3002036	.	.	3002034	3002036	0	1	2	3002031	cluster_1
chr8	18567646	18567648	chr8:18567646-18567648	.	.	18567646	18567648	0	1	2	18567645	cluster_1
chr17	52486222	52486224	chr17:52486222-52486224	.	.	52486222	52486224	0	1	2	52486217	cluster_1
chr9	36158038	36158040	chr9:36158038-36158040	.	.	36158038	36158040	0	1	2	36158035	cluster_1
chr5	64889137	64889139	chr5:64889137-64889139	.	.	64889137	64889139	0	1	2	64889131	cluster_1
chr15	82598500	82598502	chr15:82598500-82598502	.	.	82598500	82598502	0	1	2	82598492	cluster_1
chr17	39460804	39460806	chr17:39460804-39460806	.	.	39460804	39460806	0	1	2	39460801	cluster_1
chr12	3018872	3018874	chr12:3018872-3018874	.	.	3018872	3018874	0	1	2	3018869	cluster_1
chr4	147738885	147738887	chr4:147738885-147738887_r1	.	.	147738885	147738887	0	1	2	147738884	cluster_1
chr4	147738885	147738887	chr4:147738885-147738887	.	.	147738885	147738887	0	1	2	147738884	cluster_1
chr4	3088290	3088292	chr4:3088290-3088292	.	.	3088290	3088292	0	1	2	3088287	cluster_1
chr17	39109362	39109364	chr17:39109362-39109364	.	.	39109362	39109364	0	1	2	39109359	cluster_1
chr7	138696353	138696355	chr7:138696353-138696355	.	.	138696353	138696355	0	1	2	138696352	cluster_1
chr10	48996963	48996965	chr10:48996963-48996965	.	.	48996963	48996965	0	1	2	48996959	cluster_1
chr5	32718106	32718108	chr5:32718106-32718108	.	.	32718106	32718108	0	1	2	32718103	cluster_1
chr6	59689540	59689542	chr6:59689540-59689542	.	.	59689540	59689542	0	1	2	59689535	cluster_1
chr18	3115613	3115615	chr18:3115613-3115615	.	.	3115613	3115615	0	1	2	3115610	cluster_1
chr7	59858975	59858977	chr7:59858975-59858977	.	.	59858975	59858977	0	1	2	59858970	cluster_1
chr5	109731114	109731116	chr5:109731114-109731116	.	.	109731114	109731116	0	1	2	109731113	cluster_1
chr12	62534303	62534305	chr12:62534303-62534305	.	.	62534303	62534305	0	1	2	62534297	cluster_1
chr4	3072546	3072548	chr4:3072546-3072548	.	.	3072546	3072548	0	1	2	3072543	cluster_1
chr4	127008414	127008416	chr4:127008414-127008416	.	.	127008414	127008416	0	1	2	127008413	cluster_1
chr8	21870707	21870709	chr8:21870707-21870709	.	.	21870707	21870709	0	1	2	21870705	cluster_1
chr5	32716495	32716497	chr5:32716495-32716497	.	.	32716495	32716497	0	1	2	32716492	cluster_1
chr8	106503668	106503670	chr8:106503668-106503670	.	.	106503668	106503670	0	1	2	106503667	cluster_1
chr12	24392958	24392960	chr12:24392958-24392960	.	.	24392958	24392960	0	1	2	24392956	cluster_1
chr1	85875907	85875909	chr1:85875907-85875909	.	.	85875907	85875909	0	1	2	85875899	cluster_1
chr13	98330650	98330652	chr13:98330650-98330652	.	.	98330650	98330652	0	1	2	98330641	cluster_1
chr9	3065975	3065977	chr9:3065975-3065977	.	.	3065975	3065977	0	1	2	3065972	cluster_1
chr7	33404516	33404518	chr7:33404516-33404518	.	.	33404516	33404518	0	1	2	33404513	cluster_1
chr18	36880518	36880520	chr18:36880518-36880520	.	.	36880518	36880520	0	1	2	36880515	cluster_1
chr17	53886752	53886754	chr17:53886752-53886754	.	.	53886752	53886754	0	1	2	53886747	cluster_1
chr7	48405508	48405510	chr7:48405508-48405510	.	.	48405508	48405510	0	1	2	48405504	cluster_1
chr12	3016772	3016774	chr12:3016772-3016774	.	.	3016772	3016774	0	1	2	3016769	cluster_1
chr13	12860089	12860091	chr13:12860089-12860091	.	.	12860089	12860091	0	1	2	12860088	cluster_1
chr1	84986089	84986091	chr1:84986089-84986091	.	.	84986089	84986091	0	1	2	84986081	cluster_1
chr17	38543849	38543851	chr17:38543849-38543851	.	.	38543849	38543851	0	1	2	38543846	cluster_1
chr5	145551749	145551751	chr5:145551749-145551751	.	.	145551749	145551751	0	1	2	145551748	cluster_1
chr16	17992131	17992133	chr16:17992131-17992133	.	.	17992131	17992133	0	1	2	17992130	cluster_1
chr4	10865128	10865130	chr4:10865128-10865130	.	.	10865128	10865130	0	1	2	10865127	cluster_1
chr11	111215252	111215254	chr11:111215252-111215254	.	.	111215252	111215254	0	1	2	111215251	cluster_1
chr18	36882301	36882303	chr18:36882301-36882303	.	.	36882301	36882303	0	1	2	36882298	cluster_1
chr18	83170916	83170918	chr18:83170916-83170918	.	.	83170916	83170918	0	1	2	83170908	cluster_1
chr1	181261719	181261721	chr1:181261719-181261721	.	.	181261719	181261721	0	1	2	181261718	cluster_1
chr1	85873493	85873495	chr1:85873493-85873495	.	.	85873493	85873495	0	1	2	85873485	cluster_1
chr14	29766747	29766749	chr14:29766747-29766749	.	.	29766747	29766749	0	1	2	29766745	cluster_1
chr3	144623792	144623794	chr3:144623792-144623794	.	.	144623792	144623794	0	1	2	144623791	cluster_1
chr11	31446925	31446927	chr11:31446925-31446927	.	.	31446925	31446927	0	1	2	31446922	cluster_1
chr2	30232225	30232227	chr2:30232225-30232227	.	.	30232225	30232227	0	1	2	30232222	cluster_1
chr4	61894836	61894838	chr4:61894836-61894838	.	.	61894836	61894838	0	1	2	61894830	cluster_1
chr16	22278061	22278063	chr16:22278061-22278063	.	.	22278061	22278063	0	1	2	22278059	cluster_1
chr1	35787783	35787785	chr1:35787783-35787785	.	.	35787783	35787785	0	1	2	35787780	cluster_1
chr14	71222947	71222949	chr14:71222947-71222949	.	.	71222947	71222949	0	1	2	71222940	cluster_1
chr15	38617896	38617898	chr15:38617896-38617898	.	.	38617896	38617898	0	1	2	38617893	cluster_1
chr1	7992657	7992659	chr1:7992657-7992659	.	.	7992657	7992659	0	1	2	7992650	cluster_1
chr8	72224140	72224142	chr8:72224140-72224142	.	.	72224140	72224142	0	1	2	72224133	cluster_1
chr18	6371385	6371387	chr18:6371385-6371387	.	.	6371385	6371387	0	1	2	6371379	cluster_1
chr1	195318197	195318199	chr1:195318197-195318199	.	.	195318197	195318199	0	1	2	195318196	cluster_1
chr7	33508468	33508470	chr7:33508468-33508470	.	.	33508468	33508470	0	1	2	33508465	cluster_1
chr17	73855669	73855671	chr17:73855669-73855671	.	.	73855669	73855671	0	1	2	73855662	cluster_1
chr13	98332730	98332732	chr13:98332730-98332732	.	.	98332730	98332732	0	1	2	98332721	cluster_1
chr14	85525757	85525759	chr14:85525757-85525759	.	.	85525757	85525759	0	1	2	85525749	cluster_1
chr6	3248692	3248694	chr6:3248692-3248694	.	.	3248692	3248694	0	1	2	3248689	cluster_1
chr1	5346506	5346508	chr1:5346506-5346508	.	.	5346506	5346508	0	1	2	5346501	cluster_1
chr14	95561239	95561241	chr14:95561239-95561241	.	.	95561239	95561241	0	1	2	95561230	cluster_1
chr5	41395138	41395140	chr5:41395138-41395140	.	.	41395138	41395140	0	1	2	41395134	cluster_1
chr12	70925865	70925867	chr12:70925865-70925867	.	.	70925865	70925867	0	1	2	70925858	cluster_1
chr10	78937370	78937372	chr10:78937370-78937372	.	.	78937370	78937372	0	1	2	78937363	cluster_1
chr7	18384594	18384596	chr7:18384594-18384596	.	.	18384594	18384596	0	1	2	18384593	cluster_1
chr6	59691218	59691220	chr6:59691218-59691220	.	.	59691218	59691220	0	1	2	59691213	cluster_1
chr2	30231130	30231132	chr2:30231130-30231132	.	.	30231130	30231132	0	1	2	30231127	cluster_1
chr17	53823736	53823738	chr17:53823736-53823738	.	.	53823736	53823738	0	1	2	53823731	cluster_1
chr1	85462531	85462533	chr1:85462531-85462533	.	.	85462531	85462533	0	1	2	85462523	cluster_1
chr18	40950444	40950446	chr18:40950444-40950446	.	.	40950444	40950446	0	1	2	40950440	cluster_1
chr15	77902800	77902802	chr15:77902800-77902802	.	.	77902800	77902802	0	1	2	77902793	cluster_1
chr16	36300885	36300887	chr16:36300885-36300887	.	.	36300885	36300887	0	1	2	36300882	cluster_1
chr6	59691853	59691855	chr6:59691853-59691855	.	.	59691853	59691855	0	1	2	59691848	cluster_1
chr8	85132881	85132883	chr8:85132881-85132883	.	.	85132881	85132883	0	1	2	85132873	cluster_1
chr5	143782191	143782193	chr5:143782191-143782193	.	.	143782191	143782193	0	1	2	143782190	cluster_1
chr18	36827882	36827884	chr18:36827882-36827884	.	.	36827882	36827884	0	1	2	36827879	cluster_1
chr18	36888164	36888166	chr18:36888164-36888166	.	.	36888164	36888166	0	1	2	36888161	cluster_1
chr2	36367448	36367450	chr2:36367448-36367450	.	.	36367448	36367450	0	1	2	36367445	cluster_1
chr12	65034714	65034716	chr12:65034714-65034716	.	.	65034714	65034716	0	1	2	65034708	cluster_1
chr17	13452565	13452567	chr17:13452565-13452567	.	.	13452565	13452567	0	1	2	13452564	cluster_1
chr19	45194790	45194792	chr19:45194790-45194792	.	.	45194790	45194792	0	1	2	45194786	cluster_1
chr13	94734869	94734871	chr13:94734869-94734871	.	.	94734869	94734871	0	1	2	94734860	cluster_1
chr11	117498825	117498827	chr11:117498825-117498827	.	.	117498825	117498827	0	1	2	117498824	cluster_1
chr5	145966299	145966301	chr5:145966299-145966301	.	.	145966299	145966301	0	1	2	145966298	cluster_1
chr5	32711880	32711882	chr5:32711880-32711882	.	.	32711880	32711882	0	1	2	32711877	cluster_1
chr16	8041999	8042001	chr16:8041999-8042001	.	.	8041999	8042001	0	1	2	8041991	cluster_1
chr6	129812940	129812942	chr6:129812940-129812942	.	.	129812940	129812942	0	1	2	129812939	cluster_1
chr6	87410040	87410042	chr6:87410040-87410042	.	.	87410040	87410042	0	1	2	87410032	cluster_1
chr13	54776808	54776810	chr13:54776808-54776810	.	.	54776808	54776810	0	1	2	54776803	cluster_1
chr6	24927118	24927120	chr6:24927118-24927120	.	.	24927118	24927120	0	1	2	24927116	cluster_1
chr8	124120129	124120131	chr8:124120129-124120131	.	.	124120129	124120131	0	1	2	124120128	cluster_1
chr7	11804535	11804537	chr7:11804535-11804537	.	.	11804535	11804537	0	1	2	11804534	cluster_1
chr1	173578883	173578885	chr1:173578883-173578885	.	.	173578883	173578885	0	1	2	173578882	cluster_1
chr15	82603476	82603478	chr15:82603476-82603478	.	.	82603476	82603478	0	1	2	82603468	cluster_1
chr13	3431941	3431943	chr13:3431941-3431943	.	.	3431941	3431943	0	1	2	3431938	cluster_1
chr1	171483151	171483153	chr1:171483151-171483153	.	.	171483151	171483153	0	1	2	171483150	cluster_1
chr4	156149982	156149984	chr4:156149982-156149984	.	.	156149982	156149984	0	1	2	156149981	cluster_1
chrY	90732897	90732899	chrY:90732897-90732899	.	.	90732897	90732899	0	1	2	90732888	cluster_1
chr14	17598969	17598971	chr14:17598969-17598971	.	.	17598969	17598971	0	1	2	17598968	cluster_1
chrX	31771867	31771869	chrX:31771867-31771869	.	.	31771867	31771869	0	1	2	31771864	cluster_1
chr8	18567022	18567024	chr8:18567022-18567024	.	.	18567022	18567024	0	1	2	18567021	cluster_1
chr4	146061033	146061035	chr4:146061033-146061035	.	.	146061033	146061035	0	1	2	146061032	cluster_1
chr17	13399164	13399166	chr17:13399164-13399166	.	.	13399164	13399166	0	1	2	13399163	cluster_1
chr17	13398420	13398422	chr17:13398420-13398422	.	.	13398420	13398422	0	1	2	13398419	cluster_1
chr3	31181174	31181176	chr3:31181174-31181176	.	.	31181174	31181176	0	1	2	31181171	cluster_1
chr7	138697649	138697651	chr7:138697649-138697651	.	.	138697649	138697651	0	1	2	138697648	cluster_1
chr16	88798275	88798277	chr16:88798275-88798277	.	.	88798275	88798277	0	1	2	88798267	cluster_1
chr12	88096864	88096866	chr12:88096864-88096866	.	.	88096864	88096866	0	1	2	88096856	cluster_1
chr7	118274244	118274246	chr7:118274244-118274246	.	.	118274244	118274246	0	1	2	118274243	cluster_1
chr13	22233018	22233020	chr13:22233018-22233020	.	.	22233018	22233020	0	1	2	22233016	cluster_1
chr4	61892483	61892485	chr4:61892483-61892485	.	.	61892483	61892485	0	1	2	61892477	cluster_1
chr11	74137784	74137786	chr11:74137784-74137786	.	.	74137784	74137786	0	1	2	74137777	cluster_1
chr7	26904290	26904292	chr7:26904290-26904292	.	.	26904290	26904292	0	1	2	26904288	cluster_1
chr7	31434863	31434865	chr7:31434863-31434865	.	.	31434863	31434865	0	1	2	31434860	cluster_1
chr1	85874966	85874968	chr1:85874966-85874968	.	.	85874966	85874968	0	1	2	85874958	cluster_1
chr16	9063305	9063307	chr16:9063305-9063307	.	.	9063305	9063307	0	1	2	9063296	cluster_1
chr10	83678356	83678358	chr10:83678356-83678358	.	.	83678356	83678358	0	1	2	83678348	cluster_1
chr8	30016038	30016040	chr8:30016038-30016040	.	.	30016038	30016040	0	1	2	30016035	cluster_1
chr8	106502921	106502923	chr8:106502921-106502923	.	.	106502921	106502923	0	1	2	106502920	cluster_1
chr8	4893406	4893408	chr8:4893406-4893408	.	.	4893406	4893408	0	1	2	4893402	cluster_1
chr8	120200070	120200072	chr8:120200070-120200072	.	.	120200070	120200072	0	1	2	120200069	cluster_1
chr4	143642947	143642949	chr4:143642947-143642949	.	.	143642947	143642949	0	1	2	143642946	cluster_1
chr17	74904701	74904703	chr17:74904701-74904703	.	.	74904701	74904703	0	1	2	74904694	cluster_1
chr10	3116985	3116987	chr10:3116985-3116987	.	.	3116985	3116987	0	1	2	3116982	cluster_1
chr10	7387020	7387022	chr10:7387020-7387022	.	.	7387020	7387022	0	1	2	7387013	cluster_1
chr9	26710002	26710004	chr9:26710002-26710004	.	.	26710002	26710004	0	1	2	26710000	cluster_1
chr1	173574131	173574133	chr1:173574131-173574133	.	.	173574131	173574133	0	1	2	173574130	cluster_1
chr13	51984565	51984567	chr13:51984565-51984567	.	.	51984565	51984567	0	1	2	51984560	cluster_1
chr14	17593708	17593710	chr14:17593708-17593710	.	.	17593708	17593710	0	1	2	17593707	cluster_1
chr2	36368801	36368803	chr2:36368801-36368803	.	.	36368801	36368803	0	1	2	36368798	cluster_1
chr17	39113226	39113228	chr17:39113226-39113228	.	.	39113226	39113228	0	1	2	39113223	cluster_1
chr6	24926342	24926344	chr6:24926342-24926344	.	.	24926342	24926344	0	1	2	24926340	cluster_1
chr7	62716372	62716374	chr7:62716372-62716374	.	.	62716372	62716374	0	1	2	62716366	cluster_1
chr18	6369584	6369586	chr18:6369584-6369586	.	.	6369584	6369586	0	1	2	6369578	cluster_1
chr7	62708993	62708995	chr7:62708993-62708995	.	.	62708993	62708995	0	1	2	62708987	cluster_1
chr18	74361427	74361429	chr18:74361427-74361429	.	.	74361427	74361429	0	1	2	74361420	cluster_1
chr5	138215200	138215202	chr5:138215200-138215202	.	.	138215200	138215202	0	1	2	138215199	cluster_1
chr7	18380995	18380997	chr7:18380995-18380997	.	.	18380995	18380997	0	1	2	18380994	cluster_1
chr14	7703913	7703915	chr14:7703913-7703915	.	.	7703913	7703915	0	1	2	7703906	cluster_1
chr18	6869739	6869741	chr18:6869739-6869741	.	.	6869739	6869741	0	1	2	6869733	cluster_1
chrX	31764200	31764202	chrX:31764200-31764202	.	.	31764200	31764202	0	1	2	31764197	cluster_1
chr1	195262564	195262566	chr1:195262564-195262566	.	.	195262564	195262566	0	1	2	195262563	cluster_1
chr16	3657906	3657908	chr16:3657906-3657908	.	.	3657906	3657908	0	1	2	3657903	cluster_1
chr13	51031309	51031311	chr13:51031309-51031311	.	.	51031309	51031311	0	1	2	51031304	cluster_1
chr2	3971340	3971342	chr2:3971340-3971342	.	.	3971340	3971342	0	1	2	3971337	cluster_1
chr17	21922698	21922700	chr17:21922698-21922700	.	.	21922698	21922700	0	1	2	21922696	cluster_1
chr15	97559529	97559531	chr15:97559529-97559531	.	.	97559529	97559531	0	1	2	97559520	cluster_1
chr7	86031405	86031407	chr7:86031405-86031407	.	.	86031405	86031407	0	1	2	86031397	cluster_1
chr6	129929987	129929989	chr6:129929987-129929989	.	.	129929987	129929989	0	1	2	129929986	cluster_1
chr3	106182236	106182238	chr3:106182236-106182238	.	.	106182236	106182238	0	1	2	106182235	cluster_1
chr13	4337530	4337532	chr13:4337530-4337532	.	.	4337530	4337532	0	1	2	4337526	cluster_1
chr17	63766692	63766694	chr17:63766692-63766694	.	.	63766692	63766694	0	1	2	63766686	cluster_1
chr11	61419997	61419999	chr11:61419997-61419999	.	.	61419997	61419999	0	1	2	61419991	cluster_1
chr10	96200008	96200010	chr10:96200008-96200010	.	.	96200008	96200010	0	1	2	96199999	cluster_1
chr19	32441370	32441372	chr19:32441370-32441372	.	.	32441370	32441372	0	1	2	32441367	cluster_1
chr3	28877824	28877826	chr3:28877824-28877826	.	.	28877824	28877826	0	1	2	28877822	cluster_1
chr14	32511609	32511611	chr14:32511609-32511611	.	.	32511609	32511611	0	1	2	32511606	cluster_1
chr17	53825136	53825138	chr17:53825136-53825138	.	.	53825136	53825138	0	1	2	53825131	cluster_1
chr16	17956616	17956618	chr16:17956616-17956618	.	.	17956616	17956618	0	1	2	17956615	cluster_1
chr13	29887706	29887708	chr13:29887706-29887708	.	.	29887706	29887708	0	1	2	29887704	cluster_1
chr1	171490384	171490386	chr1:171490384-171490386	.	.	171490384	171490386	0	1	2	171490383	cluster_1
chr9	22177196	22177198	chr9:22177196-22177198	.	.	22177196	22177198	0	1	2	22177194	cluster_1
chr3	140119228	140119230	chr3:140119228-140119230	.	.	140119228	140119230	0	1	2	140119227	cluster_1
chr17	67430714	67430716	chr17:67430714-67430716	.	.	67430714	67430716	0	1	2	67430708	cluster_1
chr13	33445111	33445113	chr13:33445111-33445113	.	.	33445111	33445113	0	1	2	33445108	cluster_1
chr4	143982784	143982786	chr4:143982784-143982786	.	.	143982784	143982786	0	1	2	143982783	cluster_1
chr12	18176797	18176799	chr12:18176797-18176799	.	.	18176797	18176799	0	1	2	18176796	cluster_1
chr5	146053126	146053128	chr5:146053126-146053128	.	.	146053126	146053128	0	1	2	146053125	cluster_1
chr1	125315700	125315702	chr1:125315700-125315702	.	.	125315700	125315702	0	1	2	125315699	cluster_1
chr12	18466537	18466539	chr12:18466537-18466539	.	.	18466537	18466539	0	1	2	18466536	cluster_1
chr1	173573108	173573110	chr1:173573108-173573110	.	.	173573108	173573110	0	1	2	173573107	cluster_1
chr10	3108794	3108796	chr10:3108794-3108796	.	.	3108794	3108796	0	1	2	3108791	cluster_1
chr11	15227383	15227385	chr11:15227383-15227385	.	.	15227383	15227385	0	1	2	15227382	cluster_1
chr5	126588966	126588968	chr5:126588966-126588968	.	.	126588966	126588968	0	1	2	126588965	cluster_1
chr9	3087447	3087449	chr9:3087447-3087449	.	.	3087447	3087449	0	1	2	3087444	cluster_1
chr19	55976307	55976309	chr19:55976307-55976309	.	.	55976307	55976309	0	1	2	55976302	cluster_1
chr5	126052417	126052419	chr5:126052417-126052419	.	.	126052417	126052419	0	1	2	126052416	cluster_1
chr10	23870442	23870444	chr10:23870442-23870444	.	.	23870442	23870444	0	1	2	23870440	cluster_1
chr13	77635216	77635218	chr13:77635216-77635218	.	.	77635216	77635218	0	1	2	77635209	cluster_1
chr11	74126552	74126554	chr11:74126552-74126554	.	.	74126552	74126554	0	1	2	74126545	cluster_1
chr5	68412869	68412871	chr5:68412869-68412871	.	.	68412869	68412871	0	1	2	68412863	cluster_1
chr14	85889032	85889034	chr14:85889032-85889034	.	.	85889032	85889034	0	1	2	85889024	cluster_1
chr16	53577670	53577672	chr16:53577670-53577672	.	.	53577670	53577672	0	1	2	53577665	cluster_1
chr14	51304726	51304728	chr14:51304726-51304728	.	.	51304726	51304728	0	1	2	51304721	cluster_1
chr18	83170068	83170070	chr18:83170068-83170070	.	.	83170068	83170070	0	1	2	83170060	cluster_1
chr3	144617661	144617663	chr3:144617661-144617663	.	.	144617661	144617663	0	1	2	144617660	cluster_1
chr17	8215772	8215774	chr17:8215772-8215774	.	.	8215772	8215774	0	1	2	8215764	cluster_1
chr3	28879141	28879143	chr3:28879141-28879143	.	.	28879141	28879143	0	1	2	28879139	cluster_1
chr1	195264491	195264493	chr1:195264491-195264493	.	.	195264491	195264493	0	1	2	195264490	cluster_1
chr13	51037824	51037826	chr13:51037824-51037826	.	.	51037824	51037826	0	1	2	51037819	cluster_1
chr1	72132817	72132819	chr1:72132817-72132819	.	.	72132817	72132819	0	1	2	72132810	cluster_1
chr16	88964541	88964543	chr16:88964541-88964543	.	.	88964541	88964543	0	1	2	88964533	cluster_1
chr18	11290444	11290446	chr18:11290444-11290446	.	.	11290444	11290446	0	1	2	11290443	cluster_1
chr17	78477409	78477411	chr17:78477409-78477411	.	.	78477409	78477411	0	1	2	78477402	cluster_1
chr2	148917969	148917971	chr2:148917969-148917971	.	.	148917969	148917971	0	1	2	148917968	cluster_1
chrX	31162552	31162554	chrX:31162552-31162554	.	.	31162552	31162554	0	1	2	31162549	cluster_1
chr6	81864446	81864448	chr6:81864446-81864448	.	.	81864446	81864448	0	1	2	81864438	cluster_1
chr6	19587555	19587557	chr6:19587555-19587557	.	.	19587555	19587557	0	1	2	19587554	cluster_1
chr19	45196904	45196906	chr19:45196904-45196906	.	.	45196904	45196906	0	1	2	45196900	cluster_1
chr7	63803057	63803059	chr7:63803057-63803059	.	.	63803057	63803059	0	1	2	63803051	cluster_1
chr18	36829166	36829168	chr18:36829166-36829168	.	.	36829166	36829168	0	1	2	36829163	cluster_1
chr5	120830479	120830481	chr5:120830479-120830481	.	.	120830479	120830481	0	1	2	120830478	cluster_1
chr6	122110730	122110732	chr6:122110730-122110732	.	.	122110730	122110732	0	1	2	122110729	cluster_1
chr5	16675009	16675011	chr5:16675009-16675011	.	.	16675009	16675011	0	1	2	16675008	cluster_1
chr3	3070530	3070532	chr3:3070530-3070532	.	.	3070530	3070532	0	1	2	3070527	cluster_1
chr4	144094213	144094215	chr4:144094213-144094215	.	.	144094213	144094215	0	1	2	144094212	cluster_1
chr7	34090431	34090433	chr7:34090431-34090433	.	.	34090431	34090433	0	1	2	34090428	cluster_1
chr15	27383533	27383535	chr15:27383533-27383535	.	.	27383533	27383535	0	1	2	27383531	cluster_1
chr4	141849406	141849408	chr4:141849406-141849408	.	.	141849406	141849408	0	1	2	141849405	cluster_1
chr2	167407456	167407458	chr2:167407456-167407458	.	.	167407456	167407458	0	1	2	167407455	cluster_1
chr11	15235509	15235511	chr11:15235509-15235511	.	.	15235509	15235511	0	1	2	15235508	cluster_1
chr7	85450584	85450586	chr7:85450584-85450586	.	.	85450584	85450586	0	1	2	85450576	cluster_1
chr8	3765178	3765180	chr8:3765178-3765180	.	.	3765178	3765180	0	1	2	3765175	cluster_1
chr6	24931783	24931785	chr6:24931783-24931785	.	.	24931783	24931785	0	1	2	24931781	cluster_1
chr10	121169613	121169615	chr10:121169613-121169615	.	.	121169613	121169615	0	1	2	121169612	cluster_1
chr8	45922426	45922428	chr8:45922426-45922428	.	.	45922426	45922428	0	1	2	45922422	cluster_1
chr13	99127369	99127371	chr13:99127369-99127371	.	.	99127369	99127371	0	1	2	99127360	cluster_1
chr4	143644538	143644540	chr4:143644538-143644540	.	.	143644538	143644540	0	1	2	143644537	cluster_1
chr5	73466811	73466813	chr5:73466811-73466813	.	.	73466811	73466813	0	1	2	73466804	cluster_1
chr2	71951810	71951812	chr2:71951810-71951812	.	.	71951810	71951812	0	1	2	71951803	cluster_1
chr14	36197020	36197022	chr14:36197020-36197022	.	.	36197020	36197022	0	1	2	36197017	cluster_1
chr9	101300441	101300443	chr9:101300441-101300443	.	.	101300441	101300443	0	1	2	101300440	cluster_1
chr14	15468374	15468376	chr14:15468374-15468376	.	.	15468374	15468376	0	1	2	15468373	cluster_1
chr10	99104286	99104288	chr10:99104286-99104288	.	.	99104286	99104288	0	1	2	99104277	cluster_1
chr2	36363530	36363532	chr2:36363530-36363532	.	.	36363530	36363532	0	1	2	36363527	cluster_1
chr15	37091541	37091543	chr15:37091541-37091543	.	.	37091541	37091543	0	1	2	37091538	cluster_1
chr4	155684320	155684322	chr4:155684320-155684322	.	.	155684320	155684322	0	1	2	155684319	cluster_1
chr15	14848272	14848274	chr15:14848272-14848274	.	.	14848272	14848274	0	1	2	14848271	cluster_1
chr11	71045035	71045037	chr11:71045035-71045037	.	.	71045035	71045037	0	1	2	71045028	cluster_1
chr3	42180494	42180496	chr3:42180494-42180496	.	.	42180494	42180496	0	1	2	42180490	cluster_1
chr17	49922085	49922087	chr17:49922085-49922087	.	.	49922085	49922087	0	1	2	49922081	cluster_1
chr17	39108281	39108283	chr17:39108281-39108283	.	.	39108281	39108283	0	1	2	39108278	cluster_1
chr3	51615870	51615872	chr3:51615870-51615872	.	.	51615870	51615872	0	1	2	51615865	cluster_1
chr2	181918785	181918787	chr2:181918785-181918787	.	.	181918785	181918787	0	1	2	181918784	cluster_1
chr8	20597551	20597553	chr8:20597551-20597553	.	.	20597551	20597553	0	1	2	20597549	cluster_1
chr18	74365435	74365437	chr18:74365435-74365437	.	.	74365435	74365437	0	1	2	74365428	cluster_1
chr17	20051962	20051964	chr17:20051962-20051964	.	.	20051962	20051964	0	1	2	20051960	cluster_1
chr7	33960498	33960500	chr7:33960498-33960500	.	.	33960498	33960500	0	1	2	33960495	cluster_1
chr1	29653691	29653693	chr1:29653691-29653693	.	.	29653691	29653693	0	1	2	29653689	cluster_1
chr7	12013440	12013442	chr7:12013440-12013442	.	.	12013440	12013442	0	1	2	12013439	cluster_1
chr15	56175332	56175334	chr15:56175332-56175334	.	.	56175332	56175334	0	1	2	56175327	cluster_1
chr4	51320556	51320558	chr4:51320556-51320558	.	.	51320556	51320558	0	1	2	51320551	cluster_1
chr1	85485210	85485212	chr1:85485210-85485212	.	.	85485210	85485212	0	1	2	85485202	cluster_1
chr17	73866310	73866312	chr17:73866310-73866312	.	.	73866310	73866312	0	1	2	73866303	cluster_1
chr9	4210572	4210574	chr9:4210572-4210574	.	.	4210572	4210574	0	1	2	4210568	cluster_1
chr9	3076148	3076150	chr9:3076148-3076150	.	.	3076148	3076150	0	1	2	3076145	cluster_1
chr3	156264698	156264700	chr3:156264698-156264700	.	.	156264698	156264700	0	1	2	156264697	cluster_1
chr7	18382265	18382267	chr7:18382265-18382267	.	.	18382265	18382267	0	1	2	18382264	cluster_1
chr15	82610936	82610938	chr15:82610936-82610938	.	.	82610936	82610938	0	1	2	82610928	cluster_1
chr3	3071992	3071994	chr3:3071992-3071994	.	.	3071992	3071994	0	1	2	3071989	cluster_1
chr1	72124717	72124719	chr1:72124717-72124719	.	.	72124717	72124719	0	1	2	72124710	cluster_1
chr1	72133644	72133646	chr1:72133644-72133646	.	.	72133644	72133646	0	1	2	72133637	cluster_1
chr2	39776818	39776820	chr2:39776818-39776820	.	.	39776818	39776820	0	1	2	39776815	cluster_1
chr15	14846849	14846851	chr15:14846849-14846851	.	.	14846849	14846851	0	1	2	14846848	cluster_1
chr1	195263743	195263745	chr1:195263743-195263745	.	.	195263743	195263745	0	1	2	195263742	cluster_1
chr15	14845041	14845043	chr15:14845041-14845043	.	.	14845041	14845043	0	1	2	14845040	cluster_1
chr10	83414653	83414655	chr10:83414653-83414655	.	.	83414653	83414655	0	1	2	83414645	cluster_1
chr19	29685536	29685538	chr19:29685536-29685538	.	.	29685536	29685538	0	1	2	29685534	cluster_1
chr4	72494287	72494289	chr4:72494287-72494289	.	.	72494287	72494289	0	1	2	72494280	cluster_1
chr11	86845546	86845548	chr11:86845546-86845548	.	.	86845546	86845548	0	1	2	86845538	cluster_1
chr3	14242605	14242607	chr3:14242605-14242607	.	.	14242605	14242607	0	1	2	14242604	cluster_1
chr14	15825086	15825088	chr14:15825086-15825088	.	.	15825086	15825088	0	1	2	15825085	cluster_1
chr5	30231033	30231035	chr5:30231033-30231035	.	.	30231033	30231035	0	1	2	30231030	cluster_1
chr5	145967363	145967365	chr5:145967363-145967365	.	.	145967363	145967365	0	1	2	145967362	cluster_1
chr5	16675824	16675826	chr5:16675824-16675826	.	.	16675824	16675826	0	1	2	16675823	cluster_1
chr16	22279260	22279262	chr16:22279260-22279262	.	.	22279260	22279262	0	1	2	22279258	cluster_1
chr3	113091112	113091114	chr3:113091112-113091114	.	.	113091112	113091114	0	1	2	113091111	cluster_1
chr7	119117281	119117283	chr7:119117281-119117283	.	.	119117281	119117283	0	1	2	119117280	cluster_1
chr6	133406757	133406759	chr6:133406757-133406759	.	.	133406757	133406759	0	1	2	133406756	cluster_1
chr15	59869984	59869986	chr15:59869984-59869986	.	.	59869984	59869986	0	1	2	59869979	cluster_1
chr10	123867407	123867409	chr10:123867407-123867409	.	.	123867407	123867409	0	1	2	123867406	cluster_1
chr7	15277167	15277169	chr7:15277167-15277169	.	.	15277167	15277169	0	1	2	15277166	cluster_1
chr2	160640317	160640319	chr2:160640317-160640319	.	.	160640317	160640319	0	1	2	160640316	cluster_1
chr10	121164120	121164122	chr10:121164120-121164122	.	.	121164120	121164122	0	1	2	121164119	cluster_1
chr5	57017121	57017123	chr5:57017121-57017123	.	.	57017121	57017123	0	1	2	57017116	cluster_1
chr8	85134223	85134225	chr8:85134223-85134225	.	.	85134223	85134225	0	1	2	85134215	cluster_1
chr11	73677295	73677297	chr11:73677295-73677297	.	.	73677295	73677297	0	1	2	73677288	cluster_1
chr4	61896298	61896300	chr4:61896298-61896300	.	.	61896298	61896300	0	1	2	61896292	cluster_1
chr17	13424041	13424043	chr17:13424041-13424043	.	.	13424041	13424043	0	1	2	13424040	cluster_1
chr6	131056383	131056385	chr6:131056383-131056385	.	.	131056383	131056385	0	1	2	131056382	cluster_1
chr7	124902615	124902617	chr7:124902615-124902617	.	.	124902615	124902617	0	1	2	124902614	cluster_1
chr5	32710370	32710372	chr5:32710370-32710372	.	.	32710370	32710372	0	1	2	32710367	cluster_1
chr14	79794964	79794966	chr14:79794964-79794966	.	.	79794964	79794966	0	1	2	79794957	cluster_1
chr1	85492414	85492416	chr1:85492414-85492416	.	.	85492414	85492416	0	1	2	85492406	cluster_1
chr16	81023140	81023142	chr16:81023140-81023142	.	.	81023140	81023142	0	1	2	81023132	cluster_1
chr11	82339031	82339033	chr11:82339031-82339033	.	.	82339031	82339033	0	1	2	82339023	cluster_1
chr1	166597981	166597983	chr1:166597981-166597983	.	.	166597981	166597983	0	1	2	166597980	cluster_1
chr2	35518276	35518278	chr2:35518276-35518278	.	.	35518276	35518278	0	1	2	35518273	cluster_1
chr1	170946659	170946661	chr1:170946659-170946661	.	.	170946659	170946661	0	1	2	170946658	cluster_1
chr16	3653284	3653286	chr16:3653284-3653286	.	.	3653284	3653286	0	1	2	3653281	cluster_1
chr5	145764060	145764062	chr5:145764060-145764062	.	.	145764060	145764062	0	1	2	145764059	cluster_1
chr6	145903333	145903335	chr6:145903333-145903335	.	.	145903333	145903335	0	1	2	145903332	cluster_1
chr3	152810824	152810826	chr3:152810824-152810826	.	.	152810824	152810826	0	1	2	152810823	cluster_1
chr6	58066414	58066416	chr6:58066414-58066416	.	.	58066414	58066416	0	1	2	58066409	cluster_1
chr9	4211502	4211504	chr9:4211502-4211504	.	.	4211502	4211504	0	1	2	4211498	cluster_1
chr9	114879337	114879339	chr9:114879337-114879339	.	.	114879337	114879339	0	1	2	114879336	cluster_1
chr12	44772713	44772715	chr12:44772713-44772715	.	.	44772713	44772715	0	1	2	44772709	cluster_1
chr8	3753739	3753741	chr8:3753739-3753741	.	.	3753739	3753741	0	1	2	3753736	cluster_1
chr12	32906736	32906738	chr12:32906736-32906738	.	.	32906736	32906738	0	1	2	32906733	cluster_1
chr3	14233961	14233963	chr3:14233961-14233963	.	.	14233961	14233963	0	1	2	14233960	cluster_1
chr5	32713942	32713944	chr5:32713942-32713944	.	.	32713942	32713944	0	1	2	32713939	cluster_1
chr12	18178160	18178162	chr12:18178160-18178162	.	.	18178160	18178162	0	1	2	18178159	cluster_1
chr9	120643109	120643111	chr9:120643109-120643111	.	.	120643109	120643111	0	1	2	120643108	cluster_1
chr5	96295594	96295596	chr5:96295594-96295596	.	.	96295594	96295596	0	1	2	96295585	cluster_1
chr13	62665163	62665165	chr13:62665163-62665165	.	.	62665163	62665165	0	1	2	62665157	cluster_1
chr16	3654389	3654391	chr16:3654389-3654391	.	.	3654389	3654391	0	1	2	3654386	cluster_1
chr12	18181122	18181124	chr12:18181122-18181124	.	.	18181122	18181124	0	1	2	18181121	cluster_1
chr7	33507539	33507541	chr7:33507539-33507541	.	.	33507539	33507541	0	1	2	33507536	cluster_1
chr1	118154915	118154917	chr1:118154915-118154917	.	.	118154915	118154917	0	1	2	118154914	cluster_1
chr3	68724113	68724115	chr3:68724113-68724115	.	.	68724113	68724115	0	1	2	68724107	cluster_1
chr5	126597061	126597063	chr5:126597061-126597063	.	.	126597061	126597063	0	1	2	126597060	cluster_1
chr17	13436365	13436367	chr17:13436365-13436367	.	.	13436365	13436367	0	1	2	13436364	cluster_1
chr4	112484708	112484710	chr4:112484708-112484710	.	.	112484708	112484710	0	1	2	112484707	cluster_1
chr7	15281579	15281581	chr7:15281579-15281581	.	.	15281579	15281581	0	1	2	15281578	cluster_1
chr7	42969158	42969160	chr7:42969158-42969160	.	.	42969158	42969160	0	1	2	42969154	cluster_1
chr17	21920869	21920871	chr17:21920869-21920871_r1	.	.	21920869	21920871	0	1	2	21920867	cluster_1
chr17	21920869	21920871	chr17:21920869-21920871	.	.	21920869	21920871	0	1	2	21920867	cluster_1
chr9	93630314	93630316	chr9:93630314-93630316	.	.	93630314	93630316	0	1	2	93630305	cluster_1
chr15	87292431	87292433	chr15:87292431-87292433	.	.	87292431	87292433	0	1	2	87292423	cluster_1
chr1	179893813	179893815	chr1:179893813-179893815	.	.	179893813	179893815	0	1	2	179893812	cluster_1
chr1	91478589	91478591	chr1:91478589-91478591	.	.	91478589	91478591	0	1	2	91478580	cluster_1
chr12	3012228	3012230	chr12:3012228-3012230	.	.	3012228	3012230	0	1	2	3012225	cluster_1
chr4	73209439	73209441	chr4:73209439-73209441	.	.	73209439	73209441	0	1	2	73209432	cluster_1
chr9	114110370	114110372	chr9:114110370-114110372	.	.	114110370	114110372	0	1	2	114110369	cluster_1
chr4	12445287	12445289	chr4:12445287-12445289	.	.	12445287	12445289	0	1	2	12445286	cluster_1
chr2	181910840	181910842	chr2:181910840-181910842	.	.	181910840	181910842	0	1	2	181910839	cluster_1
chr2	163796958	163796960	chr2:163796958-163796960	.	.	163796958	163796960	0	1	2	163796957	cluster_1
chr6	57302342	57302344	chr6:57302342-57302344	.	.	57302342	57302344	0	1	2	57302337	cluster_1
chr15	96977283	96977285	chr15:96977283-96977285	.	.	96977283	96977285	0	1	2	96977274	cluster_1
chr2	163963201	163963203	chr2:163963201-163963203	.	.	163963201	163963203	0	1	2	163963200	cluster_1
chr13	22114640	22114642	chr13:22114640-22114642	.	.	22114640	22114642	0	1	2	22114638	cluster_1
chr1	125344069	125344071	chr1:125344069-125344071	.	.	125344069	125344071	0	1	2	125344068	cluster_1
chr7	26888032	26888034	chr7:26888032-26888034	.	.	26888032	26888034	0	1	2	26888030	cluster_1
chr16	17957414	17957416	chr16:17957414-17957416	.	.	17957414	17957416	0	1	2	17957413	cluster_1
chr8	20382339	20382341	chr8:20382339-20382341	.	.	20382339	20382341	0	1	2	20382337	cluster_1
chr18	36892788	36892790	chr18:36892788-36892790	.	.	36892788	36892790	0	1	2	36892785	cluster_1
chr5	143787077	143787079	chr5:143787077-143787079	.	.	143787077	143787079	0	1	2	143787076	cluster_1
chr10	48997579	48997581	chr10:48997579-48997581	.	.	48997579	48997581	0	1	2	48997575	cluster_1
chr13	51029779	51029781	chr13:51029779-51029781	.	.	51029779	51029781	0	1	2	51029774	cluster_1
chr17	27270191	27270193	chr17:27270191-27270193	.	.	27270191	27270193	0	1	2	27270189	cluster_1
chr11	74139055	74139057	chr11:74139055-74139057	.	.	74139055	74139057	0	1	2	74139048	cluster_1
chr7	33963388	33963390	chr7:33963388-33963390	.	.	33963388	33963390	0	1	2	33963385	cluster_1
chr12	109901489	109901491	chr12:109901489-109901491	.	.	109901489	109901491	0	1	2	109901488	cluster_1
chr14	88041229	88041231	chr14:88041229-88041231	.	.	88041229	88041231	0	1	2	88041221	cluster_1
chr7	33553387	33553389	chr7:33553387-33553389	.	.	33553387	33553389	0	1	2	33553384	cluster_1
chr5	16666940	16666942	chr5:16666940-16666942	.	.	16666940	16666942	0	1	2	16666939	cluster_1
chr7	47290232	47290234	chr7:47290232-47290234	.	.	47290232	47290234	0	1	2	47290228	cluster_1
chr1	84962892	84962894	chr1:84962892-84962894	.	.	84962892	84962894	0	1	2	84962884	cluster_1
chr7	33958838	33958840	chr7:33958838-33958840	.	.	33958838	33958840	0	1	2	33958835	cluster_1
chr5	32713758	32713760	chr5:32713758-32713760	.	.	32713758	32713760	0	1	2	32713755	cluster_1
chr6	129925495	129925497	chr6:129925495-129925497	.	.	129925495	129925497	0	1	2	129925494	cluster_1
chr4	96157526	96157528	chr4:96157526-96157528	.	.	96157526	96157528	0	1	2	96157517	cluster_1
chr17	19916457	19916459	chr17:19916457-19916459	.	.	19916457	19916459	0	1	2	19916456	cluster_1
chr19	9548234	9548236	chr19:9548234-9548236	.	.	9548234	9548236	0	1	2	9548225	cluster_1
chr19	45195952	45195954	chr19:45195952-45195954	.	.	45195952	45195954	0	1	2	45195948	cluster_1
chr4	60039801	60039803	chr4:60039801-60039803	.	.	60039801	60039803	0	1	2	60039795	cluster_1
chr8	20380027	20380029	chr8:20380027-20380029	.	.	20380027	20380029	0	1	2	20380025	cluster_1
chr4	147736949	147736951	chr4:147736949-147736951	.	.	147736949	147736951	0	1	2	147736948	cluster_1
chr14	79800545	79800547	chr14:79800545-79800547	.	.	79800545	79800547	0	1	2	79800538	cluster_1
chr6	59857466	59857468	chr6:59857466-59857468	.	.	59857466	59857468	0	1	2	59857461	cluster_1
chr5	120825418	120825420	chr5:120825418-120825420	.	.	120825418	120825420	0	1	2	120825417	cluster_1
chr18	24038261	24038263	chr18:24038261-24038263	.	.	24038261	24038263	0	1	2	24038259	cluster_1
chr10	104572918	104572920	chr10:104572918-104572920	.	.	104572918	104572920	0	1	2	104572917	cluster_1
chr1	91479255	91479257	chr1:91479255-91479257	.	.	91479255	91479257	0	1	2	91479246	cluster_1
chr11	116783847	116783849	chr11:116783847-116783849	.	.	116783847	116783849	0	1	2	116783846	cluster_1
chr2	124825020	124825022	chr2:124825020-124825022	.	.	124825020	124825022	0	1	2	124825019	cluster_1
chr16	17952080	17952082	chr16:17952080-17952082	.	.	17952080	17952082	0	1	2	17952079	cluster_1
chr6	87410623	87410625	chr6:87410623-87410625	.	.	87410623	87410625	0	1	2	87410615	cluster_1
chr13	68368568	68368570	chr13:68368568-68368570	.	.	68368568	68368570	0	1	2	68368562	cluster_1
chr7	116804017	116804019	chr7:116804017-116804019	.	.	116804017	116804019	0	1	2	116804016	cluster_1
chr6	31854878	31854880	chr6:31854878-31854880	.	.	31854878	31854880	0	1	2	31854875	cluster_1
chr8	106478551	106478553	chr8:106478551-106478553	.	.	106478551	106478553	0	1	2	106478550	cluster_1
chr16	8043702	8043704	chr16:8043702-8043704	.	.	8043702	8043704	0	1	2	8043694	cluster_1
chr18	11289498	11289500	chr18:11289498-11289500	.	.	11289498	11289500	0	1	2	11289497	cluster_1
chr13	51039964	51039966	chr13:51039964-51039966	.	.	51039964	51039966	0	1	2	51039959	cluster_1
chr10	79413008	79413010	chr10:79413008-79413010	.	.	79413008	79413010	0	1	2	79413001	cluster_1
chr9	99734892	99734894	chr9:99734892-99734894	.	.	99734892	99734894	0	1	2	99734883	cluster_1
chr6	118574189	118574191	chr6:118574189-118574191	.	.	118574189	118574191	0	1	2	118574188	cluster_1
chr12	65632604	65632606	chr12:65632604-65632606	.	.	65632604	65632606	0	1	2	65632598	cluster_1
chr16	81024108	81024110	chr16:81024108-81024110	.	.	81024108	81024110	0	1	2	81024100	cluster_1
chr10	83475235	83475237	chr10:83475235-83475237	.	.	83475235	83475237	0	1	2	83475227	cluster_1
chr2	160640111	160640113	chr2:160640111-160640113	.	.	160640111	160640113	0	1	2	160640110	cluster_1
chr1	195263161	195263163	chr1:195263161-195263163	.	.	195263161	195263163	0	1	2	195263160	cluster_1
chr6	42078972	42078974	chr6:42078972-42078974	.	.	42078972	42078974	0	1	2	42078968	cluster_1
chr8	85136357	85136359	chr8:85136357-85136359	.	.	85136357	85136359	0	1	2	85136349	cluster_1
chr1	166586173	166586175	chr1:166586173-166586175	.	.	166586173	166586175	0	1	2	166586172	cluster_1
chr5	145327870	145327872	chr5:145327870-145327872	.	.	145327870	145327872	0	1	2	145327869	cluster_1
chr7	47290832	47290834	chr7:47290832-47290834	.	.	47290832	47290834	0	1	2	47290828	cluster_1
chr9	92632365	92632367	chr9:92632365-92632367	.	.	92632365	92632367	0	1	2	92632356	cluster_1
chr2	23927045	23927047	chr2:23927045-23927047	.	.	23927045	23927047	0	1	2	23927043	cluster_1
chr9	16863723	16863725	chr9:16863723-16863725	.	.	16863723	16863725	0	1	2	16863722	cluster_1
chr7	128603795	128603797	chr7:128603795-128603797	.	.	128603795	128603797	0	1	2	128603794	cluster_1
chr11	7583502	7583504	chr11:7583502-7583504	.	.	7583502	7583504	0	1	2	7583495	cluster_1
chr16	75642387	75642389	chr16:75642387-75642389	.	.	75642387	75642389	0	1	2	75642380	cluster_1
chr2	51885670	51885672	chr2:51885670-51885672	.	.	51885670	51885672	0	1	2	51885665	cluster_1
chr14	82177231	82177233	chr14:82177231-82177233	.	.	82177231	82177233	0	1	2	82177223	cluster_1
chr4	51319540	51319542	chr4:51319540-51319542	.	.	51319540	51319542	0	1	2	51319535	cluster_1
chr1	166762400	166762402	chr1:166762400-166762402	.	.	166762400	166762402	0	1	2	166762399	cluster_1
chr5	147805480	147805482	chr5:147805480-147805482	.	.	147805480	147805482	0	1	2	147805479	cluster_1
chr13	52392826	52392828	chr13:52392826-52392828	.	.	52392826	52392828	0	1	2	52392821	cluster_1
chr1	183571488	183571490	chr1:183571488-183571490	.	.	183571488	183571490	0	1	2	183571487	cluster_1
chr4	35376584	35376586	chr4:35376584-35376586	.	.	35376584	35376586	0	1	2	35376581	cluster_1
chr2	85694077	85694079	chr2:85694077-85694079	.	.	85694077	85694079	0	1	2	85694069	cluster_1
chr7	34028580	34028582	chr7:34028580-34028582	.	.	34028580	34028582	0	1	2	34028577	cluster_1
chr3	3100125	3100127	chr3:3100125-3100127	.	.	3100125	3100127	0	1	2	3100122	cluster_1
chr12	19717165	19717167	chr12:19717165-19717167	.	.	19717165	19717167	0	1	2	19717164	cluster_1
chr15	26910437	26910439	chr15:26910437-26910439	.	.	26910437	26910439	0	1	2	26910435	cluster_1
chr13	32939420	32939422	chr13:32939420-32939422	.	.	32939420	32939422	0	1	2	32939417	cluster_1
chr1	101985449	101985451	chr1:101985449-101985451	.	.	101985449	101985451	0	1	2	101985448	cluster_1
chr16	3652470	3652472	chr16:3652470-3652472	.	.	3652470	3652472	0	1	2	3652467	cluster_1
chr12	84091884	84091886	chr12:84091884-84091886	.	.	84091884	84091886	0	1	2	84091876	cluster_1
chr15	96897496	96897498	chr15:96897496-96897498	.	.	96897496	96897498	0	1	2	96897487	cluster_1
chr9	120633141	120633143	chr9:120633141-120633143	.	.	120633141	120633143	0	1	2	120633140	cluster_1
chr5	78382986	78382988	chr5:78382986-78382988	.	.	78382986	78382988	0	1	2	78382979	cluster_1
chr3	3870673	3870675	chr3:3870673-3870675	.	.	3870673	3870675	0	1	2	3870670	cluster_1
chr3	4725654	4725656	chr3:4725654-4725656	.	.	4725654	4725656	0	1	2	4725650	cluster_1
chr15	14479763	14479765	chr15:14479763-14479765	.	.	14479763	14479765	0	1	2	14479762	cluster_1
chr4	10864548	10864550	chr4:10864548-10864550	.	.	10864548	10864550	0	1	2	10864547	cluster_1
chr1	45732386	45732388	chr1:45732386-45732388	.	.	45732386	45732388	0	1	2	45732382	cluster_1
chr18	36890998	36891000	chr18:36890998-36891000	.	.	36890998	36891000	0	1	2	36890995	cluster_1
chr1	85345003	85345005	chr1:85345003-85345005	.	.	85345003	85345005	0	1	2	85344995	cluster_1
chr7	31436529	31436531	chr7:31436529-31436531	.	.	31436529	31436531	0	1	2	31436526	cluster_1
chr4	113470149	113470151	chr4:113470149-113470151	.	.	113470149	113470151	0	1	2	113470148	cluster_1
chr3	90989358	90989360	chr3:90989358-90989360	.	.	90989358	90989360	0	1	2	90989349	cluster_1
chr13	10896646	10896648	chr13:10896646-10896648	.	.	10896646	10896648	0	1	2	10896645	cluster_1
chr2	88369263	88369265	chr2:88369263-88369265	.	.	88369263	88369265	0	1	2	88369255	cluster_1
chr4	122019396	122019398	chr4:122019396-122019398	.	.	122019396	122019398	0	1	2	122019395	cluster_1
chr18	36876222	36876224	chr18:36876222-36876224	.	.	36876222	36876224	0	1	2	36876219	cluster_1
chr4	92889006	92889008	chr4:92889006-92889008	.	.	92889006	92889008	0	1	2	92888997	cluster_1
chr13	94734130	94734132	chr13:94734130-94734132	.	.	94734130	94734132	0	1	2	94734121	cluster_1
chr7	124904901	124904903	chr7:124904901-124904903	.	.	124904901	124904903	0	1	2	124904900	cluster_1
chr8	67372252	67372254	chr8:67372252-67372254	.	.	67372252	67372254	0	1	2	67372246	cluster_1
chr6	129921832	129921834	chr6:129921832-129921834	.	.	129921832	129921834	0	1	2	129921831	cluster_1
chr12	4801296	4801298	chr12:4801296-4801298	.	.	4801296	4801298	0	1	2	4801292	cluster_1
chr10	54531029	54531031	chr10:54531029-54531031	.	.	54531029	54531031	0	1	2	54531024	cluster_1
chr13	75676216	75676218	chr13:75676216-75676218	.	.	75676216	75676218	0	1	2	75676209	cluster_1
chr6	58067840	58067842	chr6:58067840-58067842	.	.	58067840	58067842	0	1	2	58067835	cluster_1
chr7	26866008	26866010	chr7:26866008-26866010	.	.	26866008	26866010	0	1	2	26866006	cluster_1
chr13	85598780	85598782	chr13:85598780-85598782	.	.	85598780	85598782	0	1	2	85598772	cluster_1
chr13	99138779	99138781	chr13:99138779-99138781	.	.	99138779	99138781	0	1	2	99138770	cluster_1
chr4	123770248	123770250	chr4:123770248-123770250	.	.	123770248	123770250	0	1	2	123770247	cluster_1
chr7	62641458	62641460	chr7:62641458-62641460	.	.	62641458	62641460	0	1	2	62641452	cluster_1
chr16	3657067	3657069	chr16:3657067-3657069	.	.	3657067	3657069	0	1	2	3657064	cluster_1
chr3	3340461	3340463	chr3:3340461-3340463	.	.	3340461	3340463	0	1	2	3340458	cluster_1
chr3	3073120	3073122	chr3:3073120-3073122	.	.	3073120	3073122	0	1	2	3073117	cluster_1
chr18	83179078	83179080	chr18:83179078-83179080	.	.	83179078	83179080	0	1	2	83179070	cluster_1
chr1	195265650	195265652	chr1:195265650-195265652	.	.	195265650	195265652	0	1	2	195265649	cluster_1
chr6	59856498	59856500	chr6:59856498-59856500	.	.	59856498	59856500	0	1	2	59856493	cluster_1
chr8	18568669	18568671	chr8:18568669-18568671	.	.	18568669	18568671	0	1	2	18568668	cluster_1
chr17	67431767	67431769	chr17:67431767-67431769	.	.	67431767	67431769	0	1	2	67431761	cluster_1
chr4	144124820	144124822	chr4:144124820-144124822	.	.	144124820	144124822	0	1	2	144124819	cluster_1
chr1	84963739	84963741	chr1:84963739-84963741	.	.	84963739	84963741	0	1	2	84963731	cluster_1
chr7	31437572	31437574	chr7:31437572-31437574	.	.	31437572	31437574	0	1	2	31437569	cluster_1
chr17	39107161	39107163	chr17:39107161-39107163	.	.	39107161	39107163	0	1	2	39107158	cluster_1
chr8	15742603	15742605	chr8:15742603-15742605	.	.	15742603	15742605	0	1	2	15742602	cluster_1
chr2	71941872	71941874	chr2:71941872-71941874	.	.	71941872	71941874	0	1	2	71941865	cluster_1
chr12	103936833	103936835	chr12:103936833-103936835	.	.	103936833	103936835	0	1	2	103936832	cluster_1
chr11	120330243	120330245	chr11:120330243-120330245	.	.	120330243	120330245	0	1	2	120330242	cluster_1
chr15	82611848	82611850	chr15:82611848-82611850	.	.	82611848	82611850	0	1	2	82611840	cluster_1
chr7	11219430	11219432	chr7:11219430-11219432	.	.	11219430	11219432	0	1	2	11219429	cluster_1
chr10	23878630	23878632	chr10:23878630-23878632	.	.	23878630	23878632	0	1	2	23878628	cluster_1
chr14	79794218	79794220	chr14:79794218-79794220	.	.	79794218	79794220	0	1	2	79794211	cluster_1
chr1	149505281	149505283	chr1:149505281-149505283	.	.	149505281	149505283	0	1	2	149505280	cluster_1
chr4	155691231	155691233	chr4:155691231-155691233	.	.	155691231	155691233	0	1	2	155691230	cluster_1
chr6	59892539	59892541	chr6:59892539-59892541	.	.	59892539	59892541	0	1	2	59892534	cluster_1
chr1	34426843	34426845	chr1:34426843-34426845	.	.	34426843	34426845	0	1	2	34426840	cluster_1
chr17	22486497	22486499	chr17:22486497-22486499	.	.	22486497	22486499	0	1	2	22486495	cluster_1
chr17	9788548	9788550	chr17:9788548-9788550	.	.	9788548	9788550	0	1	2	9788539	cluster_1
chr18	3008521	3008523	chr18:3008521-3008523	.	.	3008521	3008523	0	1	2	3008518	cluster_1
chr13	10897372	10897374	chr13:10897372-10897374	.	.	10897372	10897374	0	1	2	10897371	cluster_1
chr4	75624320	75624322	chr4:75624320-75624322	.	.	75624320	75624322	0	1	2	75624313	cluster_1
chr7	124904018	124904020	chr7:124904018-124904020	.	.	124904018	124904020	0	1	2	124904017	cluster_1
chr9	4208786	4208788	chr9:4208786-4208788	.	.	4208786	4208788	0	1	2	4208782	cluster_1
chr7	85359893	85359895	chr7:85359893-85359895	.	.	85359893	85359895	0	1	2	85359885	cluster_1
chr4	122012544	122012546	chr4:122012544-122012546	.	.	122012544	122012546	0	1	2	122012543	cluster_1
chr1	44290519	44290521	chr1:44290519-44290521	.	.	44290519	44290521	0	1	2	44290515	cluster_1
chr10	83413469	83413471	chr10:83413469-83413471	.	.	83413469	83413471	0	1	2	83413461	cluster_1
chr4	34500011	34500013	chr4:34500011-34500013	.	.	34500011	34500013	0	1	2	34500008	cluster_1
chr6	145904866	145904868	chr6:145904866-145904868	.	.	145904866	145904868	0	1	2	145904865	cluster_1
chr13	3383295	3383297	chr13:3383295-3383297	.	.	3383295	3383297	0	1	2	3383292	cluster_1
chr7	128984346	128984348	chr7:128984346-128984348	.	.	128984346	128984348	0	1	2	128984345	cluster_1
chr6	122110057	122110059	chr6:122110057-122110059	.	.	122110057	122110059	0	1	2	122110056	cluster_1
chr1	166578629	166578631	chr1:166578629-166578631	.	.	166578629	166578631	0	1	2	166578628	cluster_1
chr8	34661659	34661661	chr8:34661659-34661661	.	.	34661659	34661661	0	1	2	34661656	cluster_1
chr4	115174324	115174326	chr4:115174324-115174326	.	.	115174324	115174326	0	1	2	115174323	cluster_1
chr11	8037935	8037937	chr11:8037935-8037937	.	.	8037935	8037937	0	1	2	8037927	cluster_1
chr12	3011346	3011348	chr12:3011346-3011348	.	.	3011346	3011348	0	1	2	3011343	cluster_1
chr2	48491245	48491247	chr2:48491245-48491247	.	.	48491245	48491247	0	1	2	48491241	cluster_1
chr2	181909613	181909615	chr2:181909613-181909615	.	.	181909613	181909615	0	1	2	181909612	cluster_1
chr1	159977422	159977424	chr1:159977422-159977424	.	.	159977422	159977424	0	1	2	159977421	cluster_1
chr3	86941631	86941633	chr3:86941631-86941633	.	.	86941631	86941633	0	1	2	86941623	cluster_1
chr4	61891759	61891761	chr4:61891759-61891761	.	.	61891759	61891761	0	1	2	61891753	cluster_1
chr9	3088513	3088515	chr9:3088513-3088515	.	.	3088513	3088515	0	1	2	3088510	cluster_1
chr15	27285528	27285530	chr15:27285528-27285530	.	.	27285528	27285530	0	1	2	27285526	cluster_1
chr12	3013195	3013197	chr12:3013195-3013197	.	.	3013195	3013197	0	1	2	3013192	cluster_1
chr1	171490796	171490798	chr1:171490796-171490798	.	.	171490796	171490798	0	1	2	171490795	cluster_1
chr13	76037286	76037288	chr13:76037286-76037288	.	.	76037286	76037288	0	1	2	76037279	cluster_1
chr17	74903450	74903452	chr17:74903450-74903452	.	.	74903450	74903452	0	1	2	74903443	cluster_1
chr6	59688489	59688491	chr6:59688489-59688491	.	.	59688489	59688491	0	1	2	59688484	cluster_1
chr10	25973932	25973934	chr10:25973932-25973934	.	.	25973932	25973934	0	1	2	25973930	cluster_1
chr5	145329586	145329588	chr5:145329586-145329588	.	.	145329586	145329588	0	1	2	145329585	cluster_1
chr4	156157157	156157159	chr4:156157157-156157159	.	.	156157157	156157159	0	1	2	156157156	cluster_1
chr4	123779043	123779045	chr4:123779043-123779045	.	.	123779043	123779045	0	1	2	123779042	cluster_1
chr17	33737238	33737240	chr17:33737238-33737240	.	.	33737238	33737240	0	1	2	33737235	cluster_1
chr8	60816643	60816645	chr8:60816643-60816645	.	.	60816643	60816645	0	1	2	60816637	cluster_1
chr6	118569069	118569071	chr6:118569069-118569071	.	.	118569069	118569071	0	1	2	118569068	cluster_1
chr8	48983518	48983520	chr8:48983518-48983520	.	.	48983518	48983520	0	1	2	48983514	cluster_1
chr9	87587142	87587144	chr9:87587142-87587144	.	.	87587142	87587144	0	1	2	87587134	cluster_1
chr17	60312439	60312441	chr17:60312439-60312441	.	.	60312439	60312441	0	1	2	60312433	cluster_1
chr7	31374039	31374041	chr7:31374039-31374041	.	.	31374039	31374041	0	1	2	31374036	cluster_1
chr4	155690306	155690308	chr4:155690306-155690308	.	.	155690306	155690308	0	1	2	155690305	cluster_1
chr16	3646698	3646700	chr16:3646698-3646700	.	.	3646698	3646700	0	1	2	3646695	cluster_1
chr7	59460047	59460049	chr7:59460047-59460049	.	.	59460047	59460049	0	1	2	59460042	cluster_1
chr10	83428222	83428224	chr10:83428222-83428224	.	.	83428222	83428224	0	1	2	83428214	cluster_1
chr13	3327062	3327064	chr13:3327062-3327064	.	.	3327062	3327064	0	1	2	3327059	cluster_1
chr3	6060660	6060662	chr3:6060660-6060662	.	.	6060660	6060662	0	1	2	6060654	cluster_1
chr13	68303336	68303338	chr13:68303336-68303338	.	.	68303336	68303338	0	1	2	68303330	cluster_1
chr14	32508175	32508177	chr14:32508175-32508177	.	.	32508175	32508177	0	1	2	32508172	cluster_1
chr11	51146584	51146586	chr11:51146584-51146586	.	.	51146584	51146586	0	1	2	51146579	cluster_1
chr5	43350843	43350845	chr5:43350843-43350845	.	.	43350843	43350845	0	1	2	43350839	cluster_1
chr9	19954965	19954967	chr9:19954965-19954967	.	.	19954965	19954967	0	1	2	19954964	cluster_1
chr9	92410551	92410553	chr9:92410551-92410553	.	.	92410551	92410553	0	1	2	92410542	cluster_1
chr11	100661668	100661670	chr11:100661668-100661670	.	.	100661668	100661670	0	1	2	100661667	cluster_1
chr4	144662105	144662107	chr4:144662105-144662107	.	.	144662105	144662107	0	1	2	144662104	cluster_1
chr17	83255678	83255680	chr17:83255678-83255680	.	.	83255678	83255680	0	1	2	83255670	cluster_1
chr17	46351148	46351150	chr17:46351148-46351150	.	.	46351148	46351150	0	1	2	46351144	cluster_1
chr3	152801229	152801231	chr3:152801229-152801231	.	.	152801229	152801231	0	1	2	152801228	cluster_1
chr13	53969087	53969089	chr13:53969087-53969089	.	.	53969087	53969089	0	1	2	53969082	cluster_1
chr8	123434659	123434661	chr8:123434659-123434661	.	.	123434659	123434661	0	1	2	123434658	cluster_1
chr7	15280570	15280572	chr7:15280570-15280572	.	.	15280570	15280572	0	1	2	15280569	cluster_1
chr9	17088437	17088439	chr9:17088437-17088439	.	.	17088437	17088439	0	1	2	17088436	cluster_1
chr18	74256574	74256576	chr18:74256574-74256576	.	.	74256574	74256576	0	1	2	74256567	cluster_1
chr4	89184845	89184847	chr4:89184845-89184847	.	.	89184845	89184847	0	1	2	89184837	cluster_1
chr18	15225497	15225499	chr18:15225497-15225499	.	.	15225497	15225499	0	1	2	15225496	cluster_1
chr7	14304735	14304737	chr7:14304735-14304737	.	.	14304735	14304737	0	1	2	14304734	cluster_1
chr15	97629244	97629246	chr15:97629244-97629246	.	.	97629244	97629246	0	1	2	97629235	cluster_1
chr15	87301901	87301903	chr15:87301901-87301903	.	.	87301901	87301903	0	1	2	87301893	cluster_1
chr7	42400568	42400570	chr7:42400568-42400570	.	.	42400568	42400570	0	1	2	42400564	cluster_1
chr2	82409095	82409097	chr2:82409095-82409097	.	.	82409095	82409097	0	1	2	82409087	cluster_1
chr18	7065045	7065047	chr18:7065045-7065047	.	.	7065045	7065047	0	1	2	7065038	cluster_1
chr4	155685518	155685520	chr4:155685518-155685520	.	.	155685518	155685520	0	1	2	155685517	cluster_1
chr12	72641349	72641351	chr12:72641349-72641351	.	.	72641349	72641351	0	1	2	72641342	cluster_1
chr5	77567708	77567710	chr5:77567708-77567710	.	.	77567708	77567710	0	1	2	77567701	cluster_1
chr14	52613065	52613067	chr14:52613065-52613067	.	.	52613065	52613067	0	1	2	52613060	cluster_1
chr10	129396894	129396896	chr10:129396894-129396896	.	.	129396894	129396896	0	1	2	129396893	cluster_1
chr5	145748958	145748960	chr5:145748958-145748960	.	.	145748958	145748960	0	1	2	145748957	cluster_1
chr3	27024526	27024528	chr3:27024526-27024528	.	.	27024526	27024528	0	1	2	27024524	cluster_1
chr13	87072952	87072954	chr13:87072952-87072954	.	.	87072952	87072954	0	1	2	87072944	cluster_1
chr7	5856837	5856839	chr7:5856837-5856839	.	.	5856837	5856839	0	1	2	5856832	cluster_1
chr3	5517369	5517371	chr3:5517369-5517371	.	.	5517369	5517371	0	1	2	5517364	cluster_1
chr2	104092673	104092675	chr2:104092673-104092675	.	.	104092673	104092675	0	1	2	104092672	cluster_1
chr12	24404906	24404908	chr12:24404906-24404908	.	.	24404906	24404908	0	1	2	24404904	cluster_1
chr14	44763630	44763632	chr14:44763630-44763632	.	.	44763630	44763632	0	1	2	44763626	cluster_1
chr4	156151045	156151047	chr4:156151045-156151047	.	.	156151045	156151047	0	1	2	156151044	cluster_1
chr4	143676744	143676746	chr4:143676744-143676746	.	.	143676744	143676746	0	1	2	143676743	cluster_1
chr4	144094850	144094852	chr4:144094850-144094852	.	.	144094850	144094852	0	1	2	144094849	cluster_1
chr2	32478137	32478139	chr2:32478137-32478139	.	.	32478137	32478139	0	1	2	32478134	cluster_1
chr9	54015866	54015868	chr9:54015866-54015868	.	.	54015866	54015868	0	1	2	54015861	cluster_1
chr14	19633468	19633470	chr14:19633468-19633470	.	.	19633468	19633470	0	1	2	19633467	cluster_1
chr16	53579248	53579250	chr16:53579248-53579250	.	.	53579248	53579250	0	1	2	53579243	cluster_1
chr7	33401844	33401846	chr7:33401844-33401846	.	.	33401844	33401846	0	1	2	33401841	cluster_1
chr4	4659476	4659478	chr4:4659476-4659478	.	.	4659476	4659478	0	1	2	4659472	cluster_1
chr2	84564209	84564211	chr2:84564209-84564211	.	.	84564209	84564211	0	1	2	84564201	cluster_1
chr12	4800240	4800242	chr12:4800240-4800242	.	.	4800240	4800242	0	1	2	4800236	cluster_1
chr9	44375957	44375959	chr9:44375957-44375959	.	.	44375957	44375959	0	1	2	44375953	cluster_1
chr4	114117200	114117202	chr4:114117200-114117202	.	.	114117200	114117202	0	1	2	114117199	cluster_1
chr13	4906796	4906798	chr13:4906796-4906798	.	.	4906796	4906798	0	1	2	4906792	cluster_1
chr10	31482190	31482192	chr10:31482190-31482192	.	.	31482190	31482192	0	1	2	31482187	cluster_1
chr4	115175882	115175884	chr4:115175882-115175884	.	.	115175882	115175884	0	1	2	115175881	cluster_1
chr11	12561137	12561139	chr11:12561137-12561139	.	.	12561137	12561139	0	1	2	12561136	cluster_1
chr8	19713353	19713355	chr8:19713353-19713355	.	.	19713353	19713355	0	1	2	19713352	cluster_1
chr4	145640742	145640744	chr4:145640742-145640744	.	.	145640742	145640744	0	1	2	145640741	cluster_1
chr4	145640742	145640744	chr4:145640742-145640744_r1	.	.	145640742	145640744	0	1	2	145640741	cluster_1
chr1	87141360	87141362	chr1:87141360-87141362	.	.	87141360	87141362	0	1	2	87141352	cluster_1
chr1	87141360	87141362	chr1:87141360-87141362_r1	.	.	87141360	87141362	0	1	2	87141352	cluster_1
chr9	92654611	92654613	chr9:92654611-92654613	.	.	92654611	92654613	0	1	2	92654602	cluster_1
chr7	17865210	17865212	chr7:17865210-17865212	.	.	17865210	17865212	0	1	2	17865209	cluster_1
chr4	155686554	155686556	chr4:155686554-155686556	.	.	155686554	155686556	0	1	2	155686553	cluster_1
chr15	6533724	6533726	chr15:6533724-6533726	.	.	6533724	6533726	0	1	2	6533718	cluster_1
chr10	97330353	97330355	chr10:97330353-97330355	.	.	97330353	97330355	0	1	2	97330344	cluster_1
chr14	71217867	71217869	chr14:71217867-71217869	.	.	71217867	71217869	0	1	2	71217860	cluster_1
chr8	85135407	85135409	chr8:85135407-85135409	.	.	85135407	85135409	0	1	2	85135399	cluster_1
chr11	23226014	23226016	chr11:23226014-23226016	.	.	23226014	23226016	0	1	2	23226012	cluster_1
chr9	4207736	4207738	chr9:4207736-4207738	.	.	4207736	4207738	0	1	2	4207732	cluster_1
chr5	126587266	126587268	chr5:126587266-126587268	.	.	126587266	126587268	0	1	2	126587265	cluster_1
chr5	42828998	42829000	chr5:42828998-42829000	.	.	42828998	42829000	0	1	2	42828994	cluster_1
chr1	60732599	60732601	chr1:60732599-60732601	.	.	60732599	60732601	0	1	2	60732593	cluster_1
chr8	100161342	100161344	chr8:100161342-100161344	.	.	100161342	100161344	0	1	2	100161341	cluster_1
chr1	85882702	85882704	chr1:85882702-85882704	.	.	85882702	85882704	0	1	2	85882694	cluster_1
chr8	34656081	34656083	chr8:34656081-34656083	.	.	34656081	34656083	0	1	2	34656078	cluster_1
chr10	79410986	79410988	chr10:79410986-79410988	.	.	79410986	79410988	0	1	2	79410979	cluster_1
chr6	128913269	128913271	chr6:128913269-128913271	.	.	128913269	128913271	0	1	2	128913268	cluster_1
chr2	148919462	148919464	chr2:148919462-148919464	.	.	148919462	148919464	0	1	2	148919461	cluster_1
chr7	70757341	70757343	chr7:70757341-70757343	.	.	70757341	70757343	0	1	2	70757334	cluster_1
chr2	160640791	160640793	chr2:160640791-160640793	.	.	160640791	160640793	0	1	2	160640790	cluster_1
chr1	103215628	103215630	chr1:103215628-103215630	.	.	103215628	103215630	0	1	2	103215627	cluster_1
chr7	15279603	15279605	chr7:15279603-15279605	.	.	15279603	15279605	0	1	2	15279602	cluster_1
chr9	6703663	6703665	chr9:6703663-6703665	.	.	6703663	6703665	0	1	2	6703657	cluster_1
chr9	36164791	36164793	chr9:36164791-36164793	.	.	36164791	36164793	0	1	2	36164788	cluster_1
chr13	111506813	111506815	chr13:111506813-111506815	.	.	111506813	111506815	0	1	2	111506812	cluster_1
chr4	122011556	122011558	chr4:122011556-122011558	.	.	122011556	122011558	0	1	2	122011555	cluster_1
chr1	148464283	148464285	chr1:148464283-148464285	.	.	148464283	148464285	0	1	2	148464282	cluster_1
chr18	36835447	36835449	chr18:36835447-36835449	.	.	36835447	36835449	0	1	2	36835444	cluster_1
chr2	82340812	82340814	chr2:82340812-82340814	.	.	82340812	82340814	0	1	2	82340804	cluster_1
chrX	31160748	31160750	chrX:31160748-31160750	.	.	31160748	31160750	0	1	2	31160745	cluster_1
chr7	64075962	64075964	chr7:64075962-64075964	.	.	64075962	64075964	0	1	2	64075956	cluster_1
chr3	3074640	3074642	chr3:3074640-3074642	.	.	3074640	3074642	0	1	2	3074637	cluster_1
chr10	23879575	23879577	chr10:23879575-23879577	.	.	23879575	23879577	0	1	2	23879573	cluster_1
chr12	43669445	43669447	chr12:43669445-43669447	.	.	43669445	43669447	0	1	2	43669441	cluster_1
chr3	82608983	82608985	chr3:82608983-82608985	.	.	82608983	82608985	0	1	2	82608975	cluster_1
chr13	51272141	51272143	chr13:51272141-51272143	.	.	51272141	51272143	0	1	2	51272136	cluster_1
chr7	62718031	62718033	chr7:62718031-62718033	.	.	62718031	62718033	0	1	2	62718025	cluster_1
chr14	71224447	71224449	chr14:71224447-71224449	.	.	71224447	71224449	0	1	2	71224440	cluster_1
chr13	3346224	3346226	chr13:3346224-3346226	.	.	3346224	3346226	0	1	2	3346221	cluster_1
chr8	48196382	48196384	chr8:48196382-48196384	.	.	48196382	48196384	0	1	2	48196378	cluster_1
chr4	53807453	53807455	chr4:53807453-53807455	.	.	53807453	53807455	0	1	2	53807448	cluster_1
chr17	19324906	19324908	chr17:19324906-19324908	.	.	19324906	19324908	0	1	2	19324905	cluster_1
chr8	90086726	90086728	chr8:90086726-90086728	.	.	90086726	90086728	0	1	2	90086717	cluster_1
chr1	27190324	27190326	chr1:27190324-27190326	.	.	27190324	27190326	0	1	2	27190322	cluster_1
chr19	50115158	50115160	chr19:50115158-50115160	.	.	50115158	50115160	0	1	2	50115153	cluster_1
chr7	12012117	12012119	chr7:12012117-12012119	.	.	12012117	12012119	0	1	2	12012116	cluster_1
chr1	27189407	27189409	chr1:27189407-27189409	.	.	27189407	27189409	0	1	2	27189405	cluster_1
chr7	119111619	119111621	chr7:119111619-119111621	.	.	119111619	119111621	0	1	2	119111618	cluster_1
chr17	13394733	13394735	chr17:13394733-13394735	.	.	13394733	13394735	0	1	2	13394732	cluster_1
chr7	128983580	128983582	chr7:128983580-128983582	.	.	128983580	128983582	0	1	2	128983579	cluster_1
chr18	36831490	36831492	chr18:36831490-36831492	.	.	36831490	36831492	0	1	2	36831487	cluster_1
chr2	88370211	88370213	chr2:88370211-88370213	.	.	88370211	88370213	0	1	2	88370203	cluster_1
chr10	74875373	74875375	chr10:74875373-74875375	.	.	74875373	74875375	0	1	2	74875366	cluster_1
chr7	15284178	15284180	chr7:15284178-15284180	.	.	15284178	15284180	0	1	2	15284177	cluster_1
chr8	20544112	20544114	chr8:20544112-20544114	.	.	20544112	20544114	0	1	2	20544110	cluster_1
chr3	3217405	3217407	chr3:3217405-3217407	.	.	3217405	3217407	0	1	2	3217402	cluster_1
chr13	98333822	98333824	chr13:98333822-98333824	.	.	98333822	98333824	0	1	2	98333813	cluster_1
chr2	14381218	14381220	chr2:14381218-14381220	.	.	14381218	14381220	0	1	2	14381217	cluster_1
chr3	67427149	67427151	chr3:67427149-67427151	.	.	67427149	67427151	0	1	2	67427143	cluster_1
chr11	74127565	74127567	chr11:74127565-74127567	.	.	74127565	74127567	0	1	2	74127558	cluster_1
chr6	32691537	32691539	chr6:32691537-32691539	.	.	32691537	32691539	0	1	2	32691534	cluster_1
chr17	3038475	3038477	chr17:3038475-3038477	.	.	3038475	3038477	0	1	2	3038472	cluster_1
chr12	48994310	48994312	chr12:48994310-48994312	.	.	48994310	48994312	0	1	2	48994306	cluster_1
chr3	8224577	8224579	chr3:8224577-8224579	.	.	8224577	8224579	0	1	2	8224569	cluster_1
chr6	128688140	128688142	chr6:128688140-128688142	.	.	128688140	128688142	0	1	2	128688139	cluster_1
chr2	3972594	3972596	chr2:3972594-3972596	.	.	3972594	3972596	0	1	2	3972591	cluster_1
chr19	39971013	39971015	chr19:39971013-39971015	.	.	39971013	39971015	0	1	2	39971010	cluster_1
chr6	13534120	13534122	chr6:13534120-13534122	.	.	13534120	13534122	0	1	2	13534119	cluster_1
chr17	8214990	8214992	chr17:8214990-8214992	.	.	8214990	8214992	0	1	2	8214982	cluster_1
chr12	21646464	21646466	chr12:21646464-21646466	.	.	21646464	21646466	0	1	2	21646462	cluster_1
chr6	136445111	136445113	chr6:136445111-136445113	.	.	136445111	136445113	0	1	2	136445110	cluster_1
chr1	125352940	125352942	chr1:125352940-125352942	.	.	125352940	125352942	0	1	2	125352939	cluster_1
chr7	86007257	86007259	chr7:86007257-86007259	.	.	86007257	86007259	0	1	2	86007249	cluster_1
chr12	21645163	21645165	chr12:21645163-21645165	.	.	21645163	21645165	0	1	2	21645161	cluster_1
chr10	30487279	30487281	chr10:30487279-30487281	.	.	30487279	30487281	0	1	2	30487276	cluster_1
chr12	65799478	65799480	chr12:65799478-65799480	.	.	65799478	65799480	0	1	2	65799472	cluster_1
chr5	16676501	16676503	chr5:16676501-16676503	.	.	16676501	16676503	0	1	2	16676500	cluster_1
chr18	6356751	6356753	chr18:6356751-6356753	.	.	6356751	6356753	0	1	2	6356745	cluster_1
chr3	3000536	3000538	chr3:3000536-3000538	.	.	3000536	3000538	0	1	2	3000533	cluster_1
chr14	85526632	85526634	chr14:85526632-85526634	.	.	85526632	85526634	0	1	2	85526624	cluster_1
chr1	166770053	166770055	chr1:166770053-166770055	.	.	166770053	166770055	0	1	2	166770052	cluster_1
chr7	13152675	13152677	chr7:13152675-13152677	.	.	13152675	13152677	0	1	2	13152674	cluster_1
chr4	32787527	32787529	chr4:32787527-32787529	.	.	32787527	32787529	0	1	2	32787524	cluster_1
chr7	17668332	17668334	chr7:17668332-17668334	.	.	17668332	17668334	0	1	2	17668331	cluster_1
chr9	3091503	3091505	chr9:3091503-3091505	.	.	3091503	3091505	0	1	2	3091500	cluster_1
chr2	74447880	74447882	chr2:74447880-74447882	.	.	74447880	74447882	0	1	2	74447873	cluster_1
chr14	66462548	66462550	chr14:66462548-66462550	.	.	66462548	66462550	0	1	2	66462542	cluster_1
chr17	38358359	38358361	chr17:38358359-38358361	.	.	38358359	38358361	0	1	2	38358356	cluster_1
chr7	13151803	13151805	chr7:13151803-13151805	.	.	13151803	13151805	0	1	2	13151802	cluster_1
chr4	115173215	115173217	chr4:115173215-115173217	.	.	115173215	115173217	0	1	2	115173214	cluster_1
chr7	67153379	67153381	chr7:67153379-67153381	.	.	67153379	67153381	0	1	2	67153373	cluster_1
chr13	111728313	111728315	chr13:111728313-111728315	.	.	111728313	111728315	0	1	2	111728312	cluster_1
chr12	18274581	18274583	chr12:18274581-18274583	.	.	18274581	18274583	0	1	2	18274580	cluster_1
chr7	17856526	17856528	chr7:17856526-17856528	.	.	17856526	17856528	0	1	2	17856525	cluster_1
chr5	21099895	21099897	chr5:21099895-21099897	.	.	21099895	21099897	0	1	2	21099893	cluster_1
chr6	43924174	43924176	chr6:43924174-43924176	.	.	43924174	43924176	0	1	2	43924170	cluster_1
chr14	66614101	66614103	chr14:66614101-66614103	.	.	66614101	66614103	0	1	2	66614095	cluster_1
chr16	17996875	17996877	chr16:17996875-17996877	.	.	17996875	17996877	0	1	2	17996874	cluster_1
chr10	123858171	123858173	chr10:123858171-123858173	.	.	123858171	123858173	0	1	2	123858170	cluster_1
chr18	9703348	9703350	chr18:9703348-9703350	.	.	9703348	9703350	0	1	2	9703339	cluster_1
chr6	19588217	19588219	chr6:19588217-19588219	.	.	19588217	19588219	0	1	2	19588216	cluster_1
chr4	146059563	146059565	chr4:146059563-146059565	.	.	146059563	146059565	0	1	2	146059562	cluster_1
chr17	63750111	63750113	chr17:63750111-63750113	.	.	63750111	63750113	0	1	2	63750105	cluster_1
chrY	90726191	90726193	chrY:90726191-90726193	.	.	90726191	90726193	0	1	2	90726182	cluster_1
chr15	96984109	96984111	chr15:96984109-96984111	.	.	96984109	96984111	0	1	2	96984100	cluster_1
chr6	52351923	52351925	chr6:52351923-52351925	.	.	52351923	52351925	0	1	2	52351918	cluster_1
chr8	100117741	100117743	chr8:100117741-100117743	.	.	100117741	100117743	0	1	2	100117740	cluster_1
chr6	143513673	143513675	chr6:143513673-143513675	.	.	143513673	143513675	0	1	2	143513672	cluster_1
chr7	17669659	17669661	chr7:17669659-17669661	.	.	17669659	17669661	0	1	2	17669658	cluster_1
chr11	71069408	71069410	chr11:71069408-71069410	.	.	71069408	71069410	0	1	2	71069401	cluster_1
chr7	42524179	42524181	chr7:42524179-42524181	.	.	42524179	42524181	0	1	2	42524175	cluster_1
chr1	85479399	85479401	chr1:85479399-85479401	.	.	85479399	85479401	0	1	2	85479391	cluster_1
chr1	85494970	85494972	chr1:85494970-85494972	.	.	85494970	85494972	0	1	2	85494962	cluster_1
chr4	78484912	78484914	chr4:78484912-78484914	.	.	78484912	78484914	0	1	2	78484905	cluster_1
chr14	29770340	29770342	chr14:29770340-29770342	.	.	29770340	29770342	0	1	2	29770338	cluster_1
chrX	31225374	31225376	chrX:31225374-31225376	.	.	31225374	31225376	0	1	2	31225371	cluster_1
chr6	107592752	107592754	chr6:107592752-107592754	.	.	107592752	107592754	0	1	2	107592751	cluster_1
chr6	31849916	31849918	chr6:31849916-31849918	.	.	31849916	31849918	0	1	2	31849913	cluster_1
chr6	5326674	5326676	chr6:5326674-5326676	.	.	5326674	5326676	0	1	2	5326669	cluster_1
chr12	54631212	54631214	chr12:54631212-54631214	.	.	54631212	54631214	0	1	2	54631207	cluster_1
chr14	19631389	19631391	chr14:19631389-19631391	.	.	19631389	19631391	0	1	2	19631388	cluster_1
chrX	31224071	31224073	chrX:31224071-31224073	.	.	31224071	31224073	0	1	2	31224068	cluster_1
chr15	96976289	96976291	chr15:96976289-96976291	.	.	96976289	96976291	0	1	2	96976280	cluster_1
chr4	3458605	3458607	chr4:3458605-3458607	.	.	3458605	3458607	0	1	2	3458602	cluster_1
chr13	119612241	119612243	chr13:119612241-119612243	.	.	119612241	119612243	0	1	2	119612240	cluster_1
chr1	38704440	38704442	chr1:38704440-38704442	.	.	38704440	38704442	0	1	2	38704437	cluster_1
chr7	18380205	18380207	chr7:18380205-18380207	.	.	18380205	18380207	0	1	2	18380204	cluster_1
chr10	56719957	56719959	chr10:56719957-56719959	.	.	56719957	56719959	0	1	2	56719952	cluster_1
chr4	156153978	156153980	chr4:156153978-156153980	.	.	156153978	156153980	0	1	2	156153977	cluster_1
chr18	6421822	6421824	chr18:6421822-6421824	.	.	6421822	6421824	0	1	2	6421816	cluster_1
chr1	101986306	101986308	chr1:101986306-101986308	.	.	101986306	101986308	0	1	2	101986305	cluster_1
chr8	19486450	19486452	chr8:19486450-19486452	.	.	19486450	19486452	0	1	2	19486449	cluster_1
chr6	129944152	129944154	chr6:129944152-129944154	.	.	129944152	129944154	0	1	2	129944151	cluster_1
chr5	64897552	64897554	chr5:64897552-64897554	.	.	64897552	64897554	0	1	2	64897546	cluster_1
chr2	123525808	123525810	chr2:123525808-123525810	.	.	123525808	123525810	0	1	2	123525807	cluster_1
chr17	13395426	13395428	chr17:13395426-13395428	.	.	13395426	13395428	0	1	2	13395425	cluster_1
chr3	5525596	5525598	chr3:5525596-5525598	.	.	5525596	5525598	0	1	2	5525591	cluster_1
chr8	20379489	20379491	chr8:20379489-20379491	.	.	20379489	20379491	0	1	2	20379487	cluster_1
chr3	117378753	117378755	chr3:117378753-117378755	.	.	117378753	117378755	0	1	2	117378752	cluster_1
chr15	12054762	12054764	chr15:12054762-12054764	.	.	12054762	12054764	0	1	2	12054761	cluster_1
chr3	35870825	35870827	chr3:35870825-35870827	.	.	35870825	35870827	0	1	2	35870822	cluster_1
chr13	45010612	45010614	chr13:45010612-45010614	.	.	45010612	45010614	0	1	2	45010608	cluster_1
chr7	48409494	48409496	chr7:48409494-48409496	.	.	48409494	48409496	0	1	2	48409490	cluster_1
chr3	3339719	3339721	chr3:3339719-3339721	.	.	3339719	3339721	0	1	2	3339716	cluster_1
chr2	36365008	36365010	chr2:36365008-36365010	.	.	36365008	36365010	0	1	2	36365005	cluster_1
chr16	13099586	13099588	chr16:13099586-13099588	.	.	13099586	13099588	0	1	2	13099585	cluster_1
chr6	136444202	136444204	chr6:136444202-136444204	.	.	136444202	136444204	0	1	2	136444201	cluster_1
chr3	21161837	21161839	chr3:21161837-21161839	.	.	21161837	21161839	0	1	2	21161835	cluster_1
chr6	42084819	42084821	chr6:42084819-42084821	.	.	42084819	42084821	0	1	2	42084815	cluster_1
chr17	27290528	27290530	chr17:27290528-27290530	.	.	27290528	27290530	0	1	2	27290526	cluster_1
chr12	17121755	17121757	chr12:17121755-17121757	.	.	17121755	17121757	0	1	2	17121754	cluster_1
chr3	72755298	72755300	chr3:72755298-72755300	.	.	72755298	72755300	0	1	2	72755291	cluster_1
chr6	89775093	89775095	chr6:89775093-89775095	.	.	89775093	89775095	0	1	2	89775085	cluster_1
chr13	3328891	3328893	chr13:3328891-3328893	.	.	3328891	3328893	0	1	2	3328888	cluster_1
chr16	8032647	8032649	chr16:8032647-8032649	.	.	8032647	8032649	0	1	2	8032639	cluster_1
chr10	83411462	83411464	chr10:83411462-83411464	.	.	83411462	83411464	0	1	2	83411454	cluster_1
chr7	128602352	128602354	chr7:128602352-128602354	.	.	128602352	128602354	0	1	2	128602351	cluster_1
chr4	113464573	113464575	chr4:113464573-113464575	.	.	113464573	113464575	0	1	2	113464572	cluster_1
chr14	103644426	103644428	chr14:103644426-103644428	.	.	103644426	103644428	0	1	2	103644425	cluster_1
chr6	58322721	58322723	chr6:58322721-58322723	.	.	58322721	58322723	0	1	2	58322716	cluster_1
chr17	13455111	13455113	chr17:13455111-13455113	.	.	13455111	13455113	0	1	2	13455110	cluster_1
chr18	83169042	83169044	chr18:83169042-83169044	.	.	83169042	83169044	0	1	2	83169034	cluster_1
chr7	26497017	26497019	chr7:26497017-26497019	.	.	26497017	26497019	0	1	2	26497015	cluster_1
chr6	27115385	27115387	chr6:27115385-27115387	.	.	27115385	27115387	0	1	2	27115383	cluster_1
chr3	21156005	21156007	chr3:21156005-21156007	.	.	21156005	21156007	0	1	2	21156003	cluster_1
chr8	100162390	100162392	chr8:100162390-100162392	.	.	100162390	100162392	0	1	2	100162389	cluster_1
chr12	113201798	113201800	chr12:113201798-113201800	.	.	113201798	113201800	0	1	2	113201797	cluster_1
chr11	74125774	74125776	chr11:74125774-74125776	.	.	74125774	74125776	0	1	2	74125767	cluster_1
chr5	26506319	26506321	chr5:26506319-26506321	.	.	26506319	26506321	0	1	2	26506317	cluster_1
chr1	173570581	173570583	chr1:173570581-173570583	.	.	173570581	173570583	0	1	2	173570580	cluster_1
chr6	52353915	52353917	chr6:52353915-52353917	.	.	52353915	52353917	0	1	2	52353910	cluster_1
chr10	7417622	7417624	chr10:7417622-7417624	.	.	7417622	7417624	0	1	2	7417615	cluster_1
chr5	109724962	109724964	chr5:109724962-109724964	.	.	109724962	109724964	0	1	2	109724961	cluster_1
chr9	114207170	114207172	chr9:114207170-114207172	.	.	114207170	114207172	0	1	2	114207169	cluster_1
chr7	128992629	128992631	chr7:128992629-128992631	.	.	128992629	128992631	0	1	2	128992628	cluster_1
chr12	5057909	5057911	chr12:5057909-5057911	.	.	5057909	5057911	0	1	2	5057904	cluster_1
chrX	31221462	31221464	chrX:31221462-31221464	.	.	31221462	31221464	0	1	2	31221459	cluster_1
chr11	18814224	18814226	chr11:18814224-18814226	.	.	18814224	18814226	0	1	2	18814223	cluster_1
chr5	110018305	110018307	chr5:110018305-110018307	.	.	110018305	110018307	0	1	2	110018304	cluster_1
chr12	103928953	103928955	chr12:103928953-103928955	.	.	103928953	103928955	0	1	2	103928952	cluster_1
chr16	3655338	3655340	chr16:3655338-3655340	.	.	3655338	3655340	0	1	2	3655335	cluster_1
chr3	17987911	17987913	chr3:17987911-17987913	.	.	17987911	17987913	0	1	2	17987910	cluster_1
chr6	42077767	42077769	chr6:42077767-42077769	.	.	42077767	42077769	0	1	2	42077763	cluster_1
chr17	19326522	19326524	chr17:19326522-19326524	.	.	19326522	19326524	0	1	2	19326521	cluster_1
chr10	33886616	33886618	chr10:33886616-33886618	.	.	33886616	33886618	0	1	2	33886613	cluster_1
chr7	13150653	13150655	chr7:13150653-13150655	.	.	13150653	13150655	0	1	2	13150652	cluster_1
chr11	61418229	61418231	chr11:61418229-61418231	.	.	61418229	61418231	0	1	2	61418223	cluster_1
chr3	3338849	3338851	chr3:3338849-3338851	.	.	3338849	3338851	0	1	2	3338846	cluster_1
chr3	11739722	11739724	chr3:11739722-11739724	.	.	11739722	11739724	0	1	2	11739721	cluster_1
chr8	4895150	4895152	chr8:4895150-4895152	.	.	4895150	4895152	0	1	2	4895146	cluster_1
chr7	59211354	59211356	chr7:59211354-59211356	.	.	59211354	59211356	0	1	2	59211349	cluster_1
chr15	87291790	87291792	chr15:87291790-87291792	.	.	87291790	87291792	0	1	2	87291782	cluster_1
chr3	35869486	35869488	chr3:35869486-35869488	.	.	35869486	35869488	0	1	2	35869483	cluster_1
chr14	110868641	110868643	chr14:110868641-110868643	.	.	110868641	110868643	0	1	2	110868640	cluster_1
chr16	21110164	21110166	chr16:21110164-21110166	.	.	21110164	21110166	0	1	2	21110162	cluster_1
chr4	135184235	135184237	chr4:135184235-135184237	.	.	135184235	135184237	0	1	2	135184234	cluster_1
chr9	3277383	3277385	chr9:3277383-3277385	.	.	3277383	3277385	0	1	2	3277380	cluster_1
chr4	40062457	40062459	chr4:40062457-40062459	.	.	40062457	40062459	0	1	2	40062453	cluster_1
chr6	123677066	123677068	chr6:123677066-123677068	.	.	123677066	123677068	0	1	2	123677065	cluster_1
chr13	13136951	13136953	chr13:13136951-13136953	.	.	13136951	13136953	0	1	2	13136950	cluster_1
chr1	5348609	5348611	chr1:5348609-5348611	.	.	5348609	5348611	0	1	2	5348604	cluster_1
chr13	3428028	3428030	chr13:3428028-3428030	.	.	3428028	3428030	0	1	2	3428025	cluster_1
chr9	44373515	44373517	chr9:44373515-44373517	.	.	44373515	44373517	0	1	2	44373511	cluster_1
chr5	136203658	136203660	chr5:136203658-136203660	.	.	136203658	136203660	0	1	2	136203657	cluster_1
chr12	19675320	19675322	chr12:19675320-19675322	.	.	19675320	19675322	0	1	2	19675319	cluster_1
chr8	19707490	19707492	chr8:19707490-19707492	.	.	19707490	19707492	0	1	2	19707489	cluster_1
chr13	53967308	53967310	chr13:53967308-53967310	.	.	53967308	53967310	0	1	2	53967303	cluster_1
chr7	86030282	86030284	chr7:86030282-86030284	.	.	86030282	86030284	0	1	2	86030274	cluster_1
chr13	99818069	99818071	chr13:99818069-99818071	.	.	99818069	99818071	0	1	2	99818060	cluster_1
chr1	173572159	173572161	chr1:173572159-173572161	.	.	173572159	173572161	0	1	2	173572158	cluster_1
chr17	52484196	52484198	chr17:52484196-52484198	.	.	52484196	52484198	0	1	2	52484191	cluster_1
chr14	7705219	7705221	chr14:7705219-7705221	.	.	7705219	7705221	0	1	2	7705212	cluster_1
chr19	55975026	55975028	chr19:55975026-55975028	.	.	55975026	55975028	0	1	2	55975021	cluster_1
chr11	27957779	27957781	chr11:27957779-27957781	.	.	27957779	27957781	0	1	2	27957777	cluster_1
chr4	121551295	121551297	chr4:121551295-121551297	.	.	121551295	121551297	0	1	2	121551294	cluster_1
chr7	118285432	118285434	chr7:118285432-118285434	.	.	118285432	118285434	0	1	2	118285431	cluster_1
chr4	156325421	156325423	chr4:156325421-156325423	.	.	156325421	156325423	0	1	2	156325420	cluster_1
chr15	96896517	96896519	chr15:96896517-96896519	.	.	96896517	96896519	0	1	2	96896508	cluster_1
chr4	7095824	7095826	chr4:7095824-7095826	.	.	7095824	7095826	0	1	2	7095817	cluster_1
chr12	19782539	19782541	chr12:19782539-19782541	.	.	19782539	19782541	0	1	2	19782538	cluster_1
chr18	3016181	3016183	chr18:3016181-3016183	.	.	3016181	3016183	0	1	2	3016178	cluster_1
chr14	17592806	17592808	chr14:17592806-17592808	.	.	17592806	17592808	0	1	2	17592805	cluster_1
chr17	20746865	20746867	chr17:20746865-20746867	.	.	20746865	20746867	0	1	2	20746863	cluster_1
chr2	163649927	163649929	chr2:163649927-163649929	.	.	163649927	163649929	0	1	2	163649926	cluster_1
chr4	156324701	156324703	chr4:156324701-156324703	.	.	156324701	156324703	0	1	2	156324700	cluster_1
chr8	119338430	119338432	chr8:119338430-119338432	.	.	119338430	119338432	0	1	2	119338429	cluster_1
chr6	5332812	5332814	chr6:5332812-5332814	.	.	5332812	5332814	0	1	2	5332807	cluster_1
chr17	13455800	13455802	chr17:13455800-13455802	.	.	13455800	13455802	0	1	2	13455799	cluster_1
chr8	106477933	106477935	chr8:106477933-106477935	.	.	106477933	106477935	0	1	2	106477932	cluster_1
chr18	36481290	36481292	chr18:36481290-36481292	.	.	36481290	36481292	0	1	2	36481287	cluster_1
chr13	117294784	117294786	chr13:117294784-117294786	.	.	117294784	117294786	0	1	2	117294783	cluster_1
chr5	73467715	73467717	chr5:73467715-73467717	.	.	73467715	73467717	0	1	2	73467708	cluster_1
chr15	16181507	16181509	chr15:16181507-16181509	.	.	16181507	16181509	0	1	2	16181506	cluster_1
chr6	24925532	24925534	chr6:24925532-24925534	.	.	24925532	24925534	0	1	2	24925530	cluster_1
chr13	26366881	26366883	chr13:26366881-26366883	.	.	26366881	26366883	0	1	2	26366879	cluster_1
chr5	145817029	145817031	chr5:145817029-145817031	.	.	145817029	145817031	0	1	2	145817028	cluster_1
chr16	88799890	88799892	chr16:88799890-88799892	.	.	88799890	88799892	0	1	2	88799882	cluster_1
chr9	93631103	93631105	chr9:93631103-93631105	.	.	93631103	93631105	0	1	2	93631094	cluster_1
chr9	113226072	113226074	chr9:113226072-113226074	.	.	113226072	113226074	0	1	2	113226071	cluster_1
chr14	18147239	18147241	chr14:18147239-18147241	.	.	18147239	18147241	0	1	2	18147238	cluster_1
chr3	82607767	82607769	chr3:82607767-82607769	.	.	82607767	82607769	0	1	2	82607759	cluster_1
chr13	117293415	117293417	chr13:117293415-117293417	.	.	117293415	117293417	0	1	2	117293414	cluster_1
chr1	117854474	117854476	chr1:117854474-117854476	.	.	117854474	117854476	0	1	2	117854473	cluster_1
chr13	77644806	77644808	chr13:77644806-77644808	.	.	77644806	77644808	0	1	2	77644799	cluster_1
chr6	43924720	43924722	chr6:43924720-43924722	.	.	43924720	43924722	0	1	2	43924716	cluster_1
chr8	4579384	4579386	chr8:4579384-4579386	.	.	4579384	4579386	0	1	2	4579380	cluster_1
chr18	8010848	8010850	chr18:8010848-8010850	.	.	8010848	8010850	0	1	2	8010840	cluster_1
chr4	122008429	122008431	chr4:122008429-122008431	.	.	122008429	122008431	0	1	2	122008428	cluster_1
chr12	21654095	21654097	chr12:21654095-21654097	.	.	21654095	21654097	0	1	2	21654093	cluster_1
chr17	83261144	83261146	chr17:83261144-83261146	.	.	83261144	83261146	0	1	2	83261136	cluster_1
chr7	4201325	4201327	chr7:4201325-4201327	.	.	4201325	4201327	0	1	2	4201321	cluster_1
chr4	12450083	12450085	chr4:12450083-12450085	.	.	12450083	12450085	0	1	2	12450082	cluster_1
chr9	16864557	16864559	chr9:16864557-16864559	.	.	16864557	16864559	0	1	2	16864556	cluster_1
chr13	52049563	52049565	chr13:52049563-52049565	.	.	52049563	52049565	0	1	2	52049558	cluster_1
chrY	90723534	90723536	chrY:90723534-90723536	.	.	90723534	90723536	0	1	2	90723525	cluster_1
chr10	8168505	8168507	chr10:8168505-8168507	.	.	8168505	8168507	0	1	2	8168497	cluster_1
chr11	31444403	31444405	chr11:31444403-31444405	.	.	31444403	31444405	0	1	2	31444400	cluster_1
chr7	31442633	31442635	chr7:31442633-31442635	.	.	31442633	31442635	0	1	2	31442630	cluster_1
chr5	145751143	145751145	chr5:145751143-145751145	.	.	145751143	145751145	0	1	2	145751142	cluster_1
chrX	5203662	5203664	chrX:5203662-5203664	.	.	5203662	5203664	0	1	2	5203657	cluster_1
chr13	60196484	60196486	chr13:60196484-60196486	.	.	60196484	60196486	0	1	2	60196478	cluster_1
chr12	3014859	3014861	chr12:3014859-3014861	.	.	3014859	3014861	0	1	2	3014856	cluster_1
chr15	37087562	37087564	chr15:37087562-37087564	.	.	37087562	37087564	0	1	2	37087559	cluster_1
chr8	106502033	106502035	chr8:106502033-106502035	.	.	106502033	106502035	0	1	2	106502032	cluster_1
chr15	14485329	14485331	chr15:14485329-14485331	.	.	14485329	14485331	0	1	2	14485328	cluster_1
chrX	31734160	31734162	chrX:31734160-31734162	.	.	31734160	31734162	0	1	2	31734157	cluster_1
chr10	54530294	54530296	chr10:54530294-54530296	.	.	54530294	54530296	0	1	2	54530289	cluster_1
chr11	115762098	115762100	chr11:115762098-115762100	.	.	115762098	115762100	0	1	2	115762097	cluster_1
chr1	117994580	117994582	chr1:117994580-117994582	.	.	117994580	117994582	0	1	2	117994579	cluster_1
chr11	73680586	73680588	chr11:73680586-73680588	.	.	73680586	73680588	0	1	2	73680579	cluster_1
chr5	59002845	59002847	chr5:59002845-59002847	.	.	59002845	59002847	0	1	2	59002840	cluster_1
chr7	59213002	59213004	chr7:59213002-59213004	.	.	59213002	59213004	0	1	2	59212997	cluster_1
chr9	119860774	119860776	chr9:119860774-119860776	.	.	119860774	119860776	0	1	2	119860773	cluster_1
chr8	18566091	18566093	chr8:18566091-18566093	.	.	18566091	18566093	0	1	2	18566090	cluster_1
chr5	80058159	80058161	chr5:80058159-80058161	.	.	80058159	80058161	0	1	2	80058151	cluster_1
chr6	59858934	59858936	chr6:59858934-59858936	.	.	59858934	59858936	0	1	2	59858929	cluster_1
chr13	3434059	3434061	chr13:3434059-3434061	.	.	3434059	3434061	0	1	2	3434056	cluster_1
chr11	100660949	100660951	chr11:100660949-100660951	.	.	100660949	100660951	0	1	2	100660948	cluster_1
chr3	69645481	69645483	chr3:69645481-69645483	.	.	69645481	69645483	0	1	2	69645475	cluster_1
chr4	16991661	16991663	chr4:16991661-16991663	.	.	16991661	16991663	0	1	2	16991660	cluster_1
chr17	50248603	50248605	chr17:50248603-50248605	.	.	50248603	50248605	0	1	2	50248598	cluster_1
chr15	56183825	56183827	chr15:56183825-56183827	.	.	56183825	56183827	0	1	2	56183820	cluster_1
chr15	60808586	60808588	chr15:60808586-60808588	.	.	60808586	60808588	0	1	2	60808580	cluster_1
chrX	31220945	31220947	chrX:31220945-31220947	.	.	31220945	31220947	0	1	2	31220942	cluster_1
chr11	114977630	114977632	chr11:114977630-114977632	.	.	114977630	114977632	0	1	2	114977629	cluster_1
chr16	94060880	94060882	chr16:94060880-94060882	.	.	94060880	94060882	0	1	2	94060871	cluster_1
chr7	129567278	129567280	chr7:129567278-129567280	.	.	129567278	129567280	0	1	2	129567277	cluster_1
chr7	31240671	31240673	chr7:31240671-31240673	.	.	31240671	31240673	0	1	2	31240668	cluster_1
chr13	68443461	68443463	chr13:68443461-68443463	.	.	68443461	68443463	0	1	2	68443455	cluster_1
chr9	3141291	3141293	chr9:3141291-3141293	.	.	3141291	3141293	0	1	2	3141288	cluster_1
chr5	104924436	104924438	chr5:104924436-104924438	.	.	104924436	104924438	0	1	2	104924435	cluster_1
chr12	113195005	113195007	chr12:113195005-113195007	.	.	113195005	113195007	0	1	2	113195004	cluster_1
chr10	66730315	66730317	chr10:66730315-66730317	.	.	66730315	66730317	0	1	2	66730309	cluster_1
chr1	38703456	38703458	chr1:38703456-38703458	.	.	38703456	38703458	0	1	2	38703453	cluster_1
chr14	91829807	91829809	chr14:91829807-91829809	.	.	91829807	91829809	0	1	2	91829798	cluster_1
chr18	55322052	55322054	chr18:55322052-55322054	.	.	55322052	55322054	0	1	2	55322047	cluster_1
chr4	71508136	71508138	chr4:71508136-71508138	.	.	71508136	71508138	0	1	2	71508129	cluster_1
chr2	99555045	99555047	chr2:99555045-99555047	.	.	99555045	99555047	0	1	2	99555036	cluster_1
chr12	14594142	14594144	chr12:14594142-14594144	.	.	14594142	14594144	0	1	2	14594141	cluster_1
chr5	145412018	145412020	chr5:145412018-145412020	.	.	145412018	145412020	0	1	2	145412017	cluster_1
chr3	4394572	4394574	chr3:4394572-4394574	.	.	4394572	4394574	0	1	2	4394568	cluster_1
chr9	3276806	3276808	chr9:3276806-3276808	.	.	3276806	3276808	0	1	2	3276803	cluster_1
chr13	33860900	33860902	chr13:33860900-33860902	.	.	33860900	33860902	0	1	2	33860897	cluster_1
chr11	74145451	74145453	chr11:74145451-74145453	.	.	74145451	74145453	0	1	2	74145444	cluster_1
chr1	146280651	146280653	chr1:146280651-146280653	.	.	146280651	146280653	0	1	2	146280650	cluster_1
chr18	3150785	3150787	chr18:3150785-3150787	.	.	3150785	3150787	0	1	2	3150782	cluster_1
chr11	120758569	120758571	chr11:120758569-120758571	.	.	120758569	120758571	0	1	2	120758568	cluster_1
chr18	9908048	9908050	chr18:9908048-9908050	.	.	9908048	9908050	0	1	2	9908039	cluster_1
chr13	38109307	38109309	chr13:38109307-38109309	.	.	38109307	38109309	0	1	2	38109304	cluster_1
chr9	78831153	78831155	chr9:78831153-78831155	.	.	78831153	78831155	0	1	2	78831146	cluster_1
chr2	163797952	163797954	chr2:163797952-163797954	.	.	163797952	163797954	0	1	2	163797951	cluster_1
chr8	15744468	15744470	chr8:15744468-15744470	.	.	15744468	15744470	0	1	2	15744467	cluster_1
chr1	140798200	140798202	chr1:140798200-140798202	.	.	140798200	140798202	0	1	2	140798199	cluster_1
chr7	33524239	33524241	chr7:33524239-33524241	.	.	33524239	33524241	0	1	2	33524236	cluster_1
chrX	31142785	31142787	chrX:31142785-31142787	.	.	31142785	31142787	0	1	2	31142782	cluster_1
chr14	9044587	9044589	chr14:9044587-9044589	.	.	9044587	9044589	0	1	2	9044578	cluster_1
chr13	68104971	68104973	chr13:68104971-68104973	.	.	68104971	68104973	0	1	2	68104965	cluster_1
chr2	82410317	82410319	chr2:82410317-82410319	.	.	82410317	82410319	0	1	2	82410309	cluster_1
chr9	114109439	114109441	chr9:114109439-114109441	.	.	114109439	114109441	0	1	2	114109438	cluster_1
chr1	5812301	5812303	chr1:5812301-5812303	.	.	5812301	5812303	0	1	2	5812296	cluster_1
chr4	122048846	122048848	chr4:122048846-122048848	.	.	122048846	122048848	0	1	2	122048845	cluster_1
chr18	24037089	24037091	chr18:24037089-24037091	.	.	24037089	24037091	0	1	2	24037087	cluster_1
chr3	41839810	41839812	chr3:41839810-41839812	.	.	41839810	41839812	0	1	2	41839806	cluster_1
chr1	87142481	87142483	chr1:87142481-87142483	.	.	87142481	87142483	0	1	2	87142473	cluster_1
chr7	62707763	62707765	chr7:62707763-62707765	.	.	62707763	62707765	0	1	2	62707757	cluster_1
chr18	18850961	18850963	chr18:18850961-18850963	.	.	18850961	18850963	0	1	2	18850960	cluster_1
chr17	38357332	38357334	chr17:38357332-38357334	.	.	38357332	38357334	0	1	2	38357329	cluster_1
chr3	8223701	8223703	chr3:8223701-8223703	.	.	8223701	8223703	0	1	2	8223693	cluster_1
chr6	10920884	10920886	chr6:10920884-10920886	.	.	10920884	10920886	0	1	2	10920883	cluster_1
chr15	56174376	56174378	chr15:56174376-56174378	.	.	56174376	56174378	0	1	2	56174371	cluster_1
chr3	11139631	11139633	chr3:11139631-11139633	.	.	11139631	11139633	0	1	2	11139630	cluster_1
chr3	3106742	3106744	chr3:3106742-3106744	.	.	3106742	3106744	0	1	2	3106739	cluster_1
chr4	40053948	40053950	chr4:40053948-40053950	.	.	40053948	40053950	0	1	2	40053944	cluster_1
chr8	73531523	73531525	chr8:73531523-73531525	.	.	73531523	73531525	0	1	2	73531516	cluster_1
chr7	62653855	62653857	chr7:62653855-62653857	.	.	62653855	62653857	0	1	2	62653849	cluster_1
chr17	67425659	67425661	chr17:67425659-67425661	.	.	67425659	67425661	0	1	2	67425653	cluster_1
chr15	3165005	3165007	chr15:3165005-3165007	.	.	3165005	3165007	0	1	2	3165002	cluster_1
chr2	14380205	14380207	chr2:14380205-14380207	.	.	14380205	14380207	0	1	2	14380204	cluster_1
chr18	3052236	3052238	chr18:3052236-3052238	.	.	3052236	3052238	0	1	2	3052233	cluster_1
chr6	130533216	130533218	chr6:130533216-130533218	.	.	130533216	130533218	0	1	2	130533215	cluster_1
chr17	63751147	63751149	chr17:63751147-63751149	.	.	63751147	63751149	0	1	2	63751141	cluster_1
chr12	39436281	39436283	chr12:39436281-39436283	.	.	39436281	39436283	0	1	2	39436278	cluster_1
chr14	49987552	49987554	chr14:49987552-49987554	.	.	49987552	49987554	0	1	2	49987548	cluster_1
chr13	12926065	12926067	chr13:12926065-12926067	.	.	12926065	12926067	0	1	2	12926064	cluster_1
chr13	12926065	12926067	chr13:12926065-12926067_r1	.	.	12926065	12926067	0	1	2	12926064	cluster_1
chr3	35870139	35870141	chr3:35870139-35870141	.	.	35870139	35870141	0	1	2	35870136	cluster_1
chr8	52302794	52302796	chr8:52302794-52302796	.	.	52302794	52302796	0	1	2	52302789	cluster_1
chr6	73294894	73294896	chr6:73294894-73294896	.	.	73294894	73294896	0	1	2	73294887	cluster_1
chr12	31365831	31365833	chr12:31365831-31365833	.	.	31365831	31365833	0	1	2	31365828	cluster_1
chr17	19914142	19914144	chr17:19914142-19914144	.	.	19914142	19914144	0	1	2	19914141	cluster_1
chr19	32439905	32439907	chr19:32439905-32439907	.	.	32439905	32439907	0	1	2	32439902	cluster_1
chr13	120234167	120234169	chr13:120234167-120234169	.	.	120234167	120234169	0	1	2	120234166	cluster_1
chr9	54021020	54021022	chr9:54021020-54021022	.	.	54021020	54021022	0	1	2	54021015	cluster_1
chr1	79936549	79936551	chr1:79936549-79936551	.	.	79936549	79936551	0	1	2	79936542	cluster_1
chr13	15430845	15430847	chr13:15430845-15430847	.	.	15430845	15430847	0	1	2	15430844	cluster_1
chr2	36358981	36358983	chr2:36358981-36358983	.	.	36358981	36358983	0	1	2	36358978	cluster_1
chr1	125313774	125313776	chr1:125313774-125313776	.	.	125313774	125313776	0	1	2	125313773	cluster_1
chr11	90901162	90901164	chr11:90901162-90901164	.	.	90901162	90901164	0	1	2	90901153	cluster_1
chr8	100617395	100617397	chr8:100617395-100617397	.	.	100617395	100617397	0	1	2	100617394	cluster_1
chr16	17989919	17989921	chr16:17989919-17989921	.	.	17989919	17989921	0	1	2	17989918	cluster_1
chr8	48197386	48197388	chr8:48197386-48197388	.	.	48197386	48197388	0	1	2	48197382	cluster_1
chr17	39269084	39269086	chr17:39269084-39269086	.	.	39269084	39269086	0	1	2	39269081	cluster_1
chr11	31442914	31442916	chr11:31442914-31442916	.	.	31442914	31442916	0	1	2	31442911	cluster_1
chr11	74147445	74147447	chr11:74147445-74147447	.	.	74147445	74147447	0	1	2	74147438	cluster_1
chr14	83423096	83423098	chr14:83423096-83423098	.	.	83423096	83423098	0	1	2	83423088	cluster_1
chr5	145745634	145745636	chr5:145745634-145745636	.	.	145745634	145745636	0	1	2	145745633	cluster_1
chr7	116798377	116798379	chr7:116798377-116798379	.	.	116798377	116798379	0	1	2	116798376	cluster_1
chr14	44766538	44766540	chr14:44766538-44766540	.	.	44766538	44766540	0	1	2	44766534	cluster_1
chr16	3650542	3650544	chr16:3650542-3650544	.	.	3650542	3650544	0	1	2	3650539	cluster_1
chr4	60041039	60041041	chr4:60041039-60041041	.	.	60041039	60041041	0	1	2	60041033	cluster_1
chr5	126960024	126960026	chr5:126960024-126960026	.	.	126960024	126960026	0	1	2	126960023	cluster_1
chr4	135183189	135183191	chr4:135183189-135183191	.	.	135183189	135183191	0	1	2	135183188	cluster_1
chr7	75818822	75818824	chr7:75818822-75818824	.	.	75818822	75818824	0	1	2	75818815	cluster_1
chr6	140321796	140321798	chr6:140321796-140321798	.	.	140321796	140321798	0	1	2	140321795	cluster_1
chr14	110078254	110078256	chr14:110078254-110078256	.	.	110078254	110078256	0	1	2	110078253	cluster_1
chr8	85142875	85142877	chr8:85142875-85142877	.	.	85142875	85142877	0	1	2	85142867	cluster_1
chr11	18815888	18815890	chr11:18815888-18815890	.	.	18815888	18815890	0	1	2	18815887	cluster_1
chr12	85400098	85400100	chr12:85400098-85400100	.	.	85400098	85400100	0	1	2	85400090	cluster_1
chr10	83417620	83417622	chr10:83417620-83417622	.	.	83417620	83417622	0	1	2	83417612	cluster_1
chr5	151450065	151450067	chr5:151450065-151450067	.	.	151450065	151450067	0	1	2	151450064	cluster_1
chrX	117085901	117085903	chrX:117085901-117085903	.	.	117085901	117085903	0	1	2	117085900	cluster_1
chr17	22266004	22266006	chr17:22266004-22266006	.	.	22266004	22266006	0	1	2	22266002	cluster_1
chr9	114207941	114207943	chr9:114207941-114207943	.	.	114207941	114207943	0	1	2	114207940	cluster_1
chr14	75423672	75423674	chr14:75423672-75423674	.	.	75423672	75423674	0	1	2	75423665	cluster_1
chr18	9904321	9904323	chr18:9904321-9904323	.	.	9904321	9904323	0	1	2	9904312	cluster_1
chr17	22266688	22266690	chr17:22266688-22266690	.	.	22266688	22266690	0	1	2	22266686	cluster_1
chr8	119338902	119338904	chr8:119338902-119338904_r1	.	.	119338902	119338904	0	1	2	119338901	cluster_1
chr8	119338902	119338904	chr8:119338902-119338904	.	.	119338902	119338904	0	1	2	119338901	cluster_1
chr2	74450328	74450330	chr2:74450328-74450330	.	.	74450328	74450330	0	1	2	74450321	cluster_1
chr8	3804649	3804651	chr8:3804649-3804651	.	.	3804649	3804651	0	1	2	3804646	cluster_1
chr1	181271150	181271152	chr1:181271150-181271152	.	.	181271150	181271152	0	1	2	181271149	cluster_1
chr18	47777360	47777362	chr18:47777360-47777362	.	.	47777360	47777362	0	1	2	47777356	cluster_1
chr14	19630528	19630530	chr14:19630528-19630530	.	.	19630528	19630530	0	1	2	19630527	cluster_1
chr19	33447361	33447363	chr19:33447361-33447363	.	.	33447361	33447363	0	1	2	33447358	cluster_1
chr6	10710975	10710977	chr6:10710975-10710977	.	.	10710975	10710977	0	1	2	10710974	cluster_1
chr13	3353103	3353105	chr13:3353103-3353105	.	.	3353103	3353105	0	1	2	3353100	cluster_1
chr3	17987125	17987127	chr3:17987125-17987127	.	.	17987125	17987127	0	1	2	17987124	cluster_1
chr5	98212518	98212520	chr5:98212518-98212520	.	.	98212518	98212520	0	1	2	98212509	cluster_1
chr3	144625325	144625327	chr3:144625325-144625327	.	.	144625325	144625327	0	1	2	144625324	cluster_1
chr1	117745840	117745842	chr1:117745840-117745842	.	.	117745840	117745842	0	1	2	117745839	cluster_1
chr7	118275515	118275517	chr7:118275515-118275517	.	.	118275515	118275517	0	1	2	118275514	cluster_1
chr6	132529666	132529668	chr6:132529666-132529668	.	.	132529666	132529668	0	1	2	132529665	cluster_1
chr5	13864227	13864229	chr5:13864227-13864229	.	.	13864227	13864229	0	1	2	13864226	cluster_1
chr12	18283294	18283296	chr12:18283294-18283296	.	.	18283294	18283296	0	1	2	18283293	cluster_1
chr6	136442687	136442689	chr6:136442687-136442689	.	.	136442687	136442689	0	1	2	136442686	cluster_1
chr5	101614191	101614193	chr5:101614191-101614193	.	.	101614191	101614193	0	1	2	101614190	cluster_1
chr15	50624251	50624253	chr15:50624251-50624253	.	.	50624251	50624253	0	1	2	50624246	cluster_1
chr15	59168219	59168221	chr15:59168219-59168221	.	.	59168219	59168221	0	1	2	59168214	cluster_1
chrX	31160086	31160088	chrX:31160086-31160088	.	.	31160086	31160088	0	1	2	31160083	cluster_1
chr2	81459767	81459769	chr2:81459767-81459769	.	.	81459767	81459769	0	1	2	81459759	cluster_1
chr13	111498720	111498722	chr13:111498720-111498722	.	.	111498720	111498722	0	1	2	111498719	cluster_1
chr12	39437712	39437714	chr12:39437712-39437714	.	.	39437712	39437714	0	1	2	39437709	cluster_1
chr13	3326182	3326184	chr13:3326182-3326184	.	.	3326182	3326184	0	1	2	3326179	cluster_1
chr18	36836339	36836341	chr18:36836339-36836341	.	.	36836339	36836341	0	1	2	36836336	cluster_1
chr6	149268554	149268556	chr6:149268554-149268556	.	.	149268554	149268556	0	1	2	149268553	cluster_1
chr8	104890234	104890236	chr8:104890234-104890236	.	.	104890234	104890236	0	1	2	104890233	cluster_1
chr13	68271219	68271221	chr13:68271219-68271221	.	.	68271219	68271221	0	1	2	68271213	cluster_1
chr4	114132657	114132659	chr4:114132657-114132659	.	.	114132657	114132659	0	1	2	114132656	cluster_1
chr2	116486953	116486955	chr2:116486953-116486955	.	.	116486953	116486955	0	1	2	116486952	cluster_1
chr17	53883531	53883533	chr17:53883531-53883533	.	.	53883531	53883533	0	1	2	53883526	cluster_1
chr13	12924590	12924592	chr13:12924590-12924592	.	.	12924590	12924592	0	1	2	12924589	cluster_1
chr7	5691899	5691901	chr7:5691899-5691901	.	.	5691899	5691901	0	1	2	5691894	cluster_1
chr4	107667705	107667707	chr4:107667705-107667707	.	.	107667705	107667707	0	1	2	107667704	cluster_1
chr1	85572205	85572207	chr1:85572205-85572207	.	.	85572205	85572207	0	1	2	85572197	cluster_1
chr17	20051226	20051228	chr17:20051226-20051228	.	.	20051226	20051228	0	1	2	20051224	cluster_1
chr14	103635204	103635206	chr14:103635204-103635206	.	.	103635204	103635206	0	1	2	103635203	cluster_1
chr7	31234530	31234532	chr7:31234530-31234532	.	.	31234530	31234532	0	1	2	31234527	cluster_1
chr10	30813498	30813500	chr10:30813498-30813500	.	.	30813498	30813500	0	1	2	30813495	cluster_1
chr2	23917988	23917990	chr2:23917988-23917990	.	.	23917988	23917990	0	1	2	23917986	cluster_1
chr7	62706233	62706235	chr7:62706233-62706235	.	.	62706233	62706235	0	1	2	62706227	cluster_1
chr12	21656239	21656241	chr12:21656239-21656241	.	.	21656239	21656241	0	1	2	21656237	cluster_1
chr6	59685626	59685628	chr6:59685626-59685628	.	.	59685626	59685628	0	1	2	59685621	cluster_1
chr10	22531712	22531714	chr10:22531712-22531714	.	.	22531712	22531714	0	1	2	22531710	cluster_1
chr9	3948175	3948177	chr9:3948175-3948177	.	.	3948175	3948177	0	1	2	3948172	cluster_1
chr11	66954858	66954860	chr11:66954858-66954860	.	.	66954858	66954860	0	1	2	66954852	cluster_1
chr7	85935436	85935438	chr7:85935436-85935438	.	.	85935436	85935438	0	1	2	85935428	cluster_1
chr3	106189758	106189760	chr3:106189758-106189760	.	.	106189758	106189760	0	1	2	106189757	cluster_1
chr14	89041087	89041089	chr14:89041087-89041089	.	.	89041087	89041089	0	1	2	89041079	cluster_1
chr18	66749833	66749835	chr18:66749833-66749835	.	.	66749833	66749835	0	1	2	66749827	cluster_1
chrX	31222510	31222512	chrX:31222510-31222512	.	.	31222510	31222512	0	1	2	31222507	cluster_1
chr18	9905175	9905177	chr18:9905175-9905177	.	.	9905175	9905177	0	1	2	9905166	cluster_1
chr3	3220209	3220211	chr3:3220209-3220211	.	.	3220209	3220211	0	1	2	3220206	cluster_1
chr1	85868767	85868769	chr1:85868767-85868769	.	.	85868767	85868769	0	1	2	85868759	cluster_1
chr11	74142597	74142599	chr11:74142597-74142599	.	.	74142597	74142599	0	1	2	74142590	cluster_1
chr4	78483632	78483634	chr4:78483632-78483634	.	.	78483632	78483634	0	1	2	78483625	cluster_1
chr5	145968196	145968198	chr5:145968196-145968198	.	.	145968196	145968198	0	1	2	145968195	cluster_1
chr16	36302832	36302834	chr16:36302832-36302834	.	.	36302832	36302834	0	1	2	36302829	cluster_1
chr16	51953338	51953340	chr16:51953338-51953340	.	.	51953338	51953340	0	1	2	51953333	cluster_1
chr16	94059959	94059961	chr16:94059959-94059961	.	.	94059959	94059961	0	1	2	94059950	cluster_1
chr6	102580756	102580758	chr6:102580756-102580758	.	.	102580756	102580758	0	1	2	102580755	cluster_1
chr17	20746145	20746147	chr17:20746145-20746147	.	.	20746145	20746147	0	1	2	20746143	cluster_1
chr18	17945919	17945921	chr18:17945919-17945921	.	.	17945919	17945921	0	1	2	17945918	cluster_1
chr12	76735080	76735082	chr12:76735080-76735082	.	.	76735080	76735082	0	1	2	76735073	cluster_1
chr19	49686759	49686761	chr19:49686759-49686761	.	.	49686759	49686761	0	1	2	49686755	cluster_1
chr1	17522799	17522801	chr1:17522799-17522801	.	.	17522799	17522801	0	1	2	17522798	cluster_1
chr11	114979152	114979154	chr11:114979152-114979154	.	.	114979152	114979154	0	1	2	114979151	cluster_1
chr13	32940541	32940543	chr13:32940541-32940543	.	.	32940541	32940543	0	1	2	32940538	cluster_1
chr5	51008135	51008137	chr5:51008135-51008137	.	.	51008135	51008137	0	1	2	51008130	cluster_1
chr12	19806492	19806494	chr12:19806492-19806494	.	.	19806492	19806494	0	1	2	19806491	cluster_1
chr8	19675578	19675580	chr8:19675578-19675580	.	.	19675578	19675580	0	1	2	19675577	cluster_1
chr2	48491890	48491892	chr2:48491890-48491892	.	.	48491890	48491892	0	1	2	48491886	cluster_1
chr1	195253805	195253807	chr1:195253805-195253807	.	.	195253805	195253807	0	1	2	195253804	cluster_1
chr4	143865210	143865212	chr4:143865210-143865212	.	.	143865210	143865212	0	1	2	143865209	cluster_1
chr4	96158762	96158764	chr4:96158762-96158764	.	.	96158762	96158764	0	1	2	96158753	cluster_1
chr11	15236600	15236602	chr11:15236600-15236602	.	.	15236600	15236602	0	1	2	15236599	cluster_1
chr4	146475143	146475145	chr4:146475143-146475145	.	.	146475143	146475145	0	1	2	146475142	cluster_1
chr16	82632946	82632948	chr16:82632946-82632948	.	.	82632946	82632948	0	1	2	82632938	cluster_1
chr9	72246872	72246874	chr9:72246872-72246874	.	.	72246872	72246874	0	1	2	72246865	cluster_1
chr12	72638097	72638099	chr12:72638097-72638099	.	.	72638097	72638099	0	1	2	72638090	cluster_1
chr4	146475145	146475147	chr4:146475145-146475147	.	.	146475145	146475147	0	1	2	146475144	cluster_1
chr8	20849918	20849920	chr8:20849918-20849920	.	.	20849918	20849920	0	1	2	20849916	cluster_1
chr17	27271132	27271134	chr17:27271132-27271134	.	.	27271132	27271134	0	1	2	27271130	cluster_1
chr4	10002243	10002245	chr4:10002243-10002245	.	.	10002243	10002245	0	1	2	10002242	cluster_1
chr10	21649819	21649821	chr10:21649819-21649821	.	.	21649819	21649821	0	1	2	21649817	cluster_1
chr14	98758537	98758539	chr14:98758537-98758539	.	.	98758537	98758539	0	1	2	98758528	cluster_1
chr13	32944864	32944866	chr13:32944864-32944866	.	.	32944864	32944866	0	1	2	32944861	cluster_1
chr13	68417497	68417499	chr13:68417497-68417499	.	.	68417497	68417499	0	1	2	68417491	cluster_1
chr5	140529320	140529322	chr5:140529320-140529322	.	.	140529320	140529322	0	1	2	140529319	cluster_1
chr3	82971562	82971564	chr3:82971562-82971564	.	.	82971562	82971564	0	1	2	82971554	cluster_1
chr6	10708452	10708454	chr6:10708452-10708454	.	.	10708452	10708454	0	1	2	10708451	cluster_1
chr8	89925623	89925625	chr8:89925623-89925625	.	.	89925623	89925625	0	1	2	89925615	cluster_1
chr5	58581387	58581389	chr5:58581387-58581389	.	.	58581387	58581389	0	1	2	58581382	cluster_1
chr1	85572777	85572779	chr1:85572777-85572779	.	.	85572777	85572779	0	1	2	85572769	cluster_1
chr10	124686204	124686206	chr10:124686204-124686206	.	.	124686204	124686206	0	1	2	124686203	cluster_1
chr10	122505225	122505227	chr10:122505225-122505227	.	.	122505225	122505227	0	1	2	122505224	cluster_1
chr4	80810747	80810749	chr4:80810747-80810749	.	.	80810747	80810749	0	1	2	80810739	cluster_1
chr15	43885443	43885445	chr15:43885443-43885445	.	.	43885443	43885445	0	1	2	43885439	cluster_1
chr11	73675044	73675046	chr11:73675044-73675046	.	.	73675044	73675046	0	1	2	73675037	cluster_1
chr13	62666599	62666601	chr13:62666599-62666601	.	.	62666599	62666601	0	1	2	62666593	cluster_1
chr6	124973655	124973657	chr6:124973655-124973657	.	.	124973655	124973657	0	1	2	124973654	cluster_1
chr7	132431318	132431320	chr7:132431318-132431320	.	.	132431318	132431320	0	1	2	132431317	cluster_1
chr4	127873466	127873468	chr4:127873466-127873468	.	.	127873466	127873468	0	1	2	127873465	cluster_1
chr12	93517910	93517912	chr12:93517910-93517912	.	.	93517910	93517912	0	1	2	93517901	cluster_1
chr15	82612593	82612595	chr15:82612593-82612595	.	.	82612593	82612595	0	1	2	82612585	cluster_1
chr4	115369654	115369656	chr4:115369654-115369656	.	.	115369654	115369656	0	1	2	115369653	cluster_1
chr10	66731691	66731693	chr10:66731691-66731693	.	.	66731691	66731693	0	1	2	66731685	cluster_1
chr17	81231424	81231426	chr17:81231424-81231426	.	.	81231424	81231426	0	1	2	81231416	cluster_1
chr18	51070613	51070615	chr18:51070613-51070615	.	.	51070613	51070615	0	1	2	51070608	cluster_1
chr3	3916135	3916137	chr3:3916135-3916137	.	.	3916135	3916137	0	1	2	3916132	cluster_1
chr12	8403096	8403098	chr12:8403096-8403098	.	.	8403096	8403098	0	1	2	8403088	cluster_1
chr7	62846286	62846288	chr7:62846286-62846288	.	.	62846286	62846288	0	1	2	62846280	cluster_1
chr7	138699012	138699014	chr7:138699012-138699014	.	.	138699012	138699014	0	1	2	138699011	cluster_1
chr18	40944555	40944557	chr18:40944555-40944557	.	.	40944555	40944557	0	1	2	40944551	cluster_1
chr17	39131484	39131486	chr17:39131484-39131486	.	.	39131484	39131486	0	1	2	39131481	cluster_1
chr13	44264329	44264331	chr13:44264329-44264331	.	.	44264329	44264331	0	1	2	44264325	cluster_1
chr11	18805268	18805270	chr11:18805268-18805270	.	.	18805268	18805270	0	1	2	18805267	cluster_1
chr13	22122996	22122998	chr13:22122996-22122998	.	.	22122996	22122998	0	1	2	22122994	cluster_1
chr5	146055345	146055347	chr5:146055345-146055347	.	.	146055345	146055347	0	1	2	146055344	cluster_1
chr15	16180662	16180664	chr15:16180662-16180664	.	.	16180662	16180664	0	1	2	16180661	cluster_1
chr4	146479381	146479383	chr4:146479381-146479383	.	.	146479381	146479383	0	1	2	146479380	cluster_1
chr11	38481478	38481480	chr11:38481478-38481480	.	.	38481478	38481480	0	1	2	38481475	cluster_1
chr4	122210089	122210091	chr4:122210089-122210091	.	.	122210089	122210091	0	1	2	122210088	cluster_1
chr7	31256000	31256002	chr7:31256000-31256002	.	.	31256000	31256002	0	1	2	31255997	cluster_1
chr11	8039635	8039637	chr11:8039635-8039637	.	.	8039635	8039637	0	1	2	8039627	cluster_1
chr9	20182859	20182861	chr9:20182859-20182861	.	.	20182859	20182861	0	1	2	20182857	cluster_1
chr16	9062051	9062053	chr16:9062051-9062053	.	.	9062051	9062053	0	1	2	9062042	cluster_1
chr11	3120468	3120470	chr11:3120468-3120470	.	.	3120468	3120470	0	1	2	3120465	cluster_1
chr1	109612704	109612706	chr1:109612704-109612706	.	.	109612704	109612706	0	1	2	109612703	cluster_1
chr12	111387694	111387696	chr12:111387694-111387696	.	.	111387694	111387696	0	1	2	111387693	cluster_1
chr1	161537052	161537054	chr1:161537052-161537054	.	.	161537052	161537054	0	1	2	161537051	cluster_1
chr15	103604896	103604898	chr15:103604896-103604898	.	.	103604896	103604898	0	1	2	103604895	cluster_1
chr8	106501376	106501378	chr8:106501376-106501378	.	.	106501376	106501378	0	1	2	106501375	cluster_1
chr13	32943699	32943701	chr13:32943699-32943701	.	.	32943699	32943701	0	1	2	32943696	cluster_1
chr6	58243443	58243445	chr6:58243443-58243445	.	.	58243443	58243445	0	1	2	58243438	cluster_1
chr7	127626825	127626827	chr7:127626825-127626827	.	.	127626825	127626827	0	1	2	127626824	cluster_1
chr1	102803362	102803364	chr1:102803362-102803364	.	.	102803362	102803364	0	1	2	102803361	cluster_1
chr4	105437504	105437506	chr4:105437504-105437506	.	.	105437504	105437506	0	1	2	105437503	cluster_1
chr11	74140557	74140559	chr11:74140557-74140559	.	.	74140557	74140559	0	1	2	74140550	cluster_1
chr5	145412821	145412823	chr5:145412821-145412823	.	.	145412821	145412823	0	1	2	145412820	cluster_1
chr1	22002845	22002847	chr1:22002845-22002847	.	.	22002845	22002847	0	1	2	22002843	cluster_1
chr11	92098268	92098270	chr11:92098268-92098270	.	.	92098268	92098270	0	1	2	92098259	cluster_1
chr17	23329569	23329571	chr17:23329569-23329571	.	.	23329569	23329571	0	1	2	23329567	cluster_1
chr7	26489008	26489010	chr7:26489008-26489010	.	.	26489008	26489010	0	1	2	26489006	cluster_1
chr15	46711968	46711970	chr15:46711968-46711970	.	.	46711968	46711970	0	1	2	46711964	cluster_1
chr3	95422201	95422203	chr3:95422201-95422203	.	.	95422201	95422203	0	1	2	95422192	cluster_1
chr9	4144664	4144666	chr9:4144664-4144666	.	.	4144664	4144666	0	1	2	4144660	cluster_1
chr1	181491825	181491827	chr1:181491825-181491827	.	.	181491825	181491827	0	1	2	181491824	cluster_1
chr1	22004068	22004070	chr1:22004068-22004070	.	.	22004068	22004070	0	1	2	22004066	cluster_1
chr1	17399052	17399054	chr1:17399052-17399054	.	.	17399052	17399054	0	1	2	17399051	cluster_1
chr16	38722881	38722883	chr16:38722881-38722883	.	.	38722881	38722883	0	1	2	38722878	cluster_1
chr12	21644623	21644625	chr12:21644623-21644625	.	.	21644623	21644625	0	1	2	21644621	cluster_1
chr16	47119636	47119638	chr16:47119636-47119638	.	.	47119636	47119638	0	1	2	47119632	cluster_1
chr12	19828225	19828227	chr12:19828225-19828227	.	.	19828225	19828227	0	1	2	19828224	cluster_1
chr13	62307613	62307615	chr13:62307613-62307615	.	.	62307613	62307615	0	1	2	62307607	cluster_1
chr8	19702334	19702336	chr8:19702334-19702336	.	.	19702334	19702336	0	1	2	19702333	cluster_1
chr18	19389748	19389750	chr18:19389748-19389750	.	.	19389748	19389750	0	1	2	19389747	cluster_1
chr19	33448635	33448637	chr19:33448635-33448637	.	.	33448635	33448637	0	1	2	33448632	cluster_1
chr9	6803782	6803784	chr9:6803782-6803784	.	.	6803782	6803784	0	1	2	6803776	cluster_1
chr1	125343162	125343164	chr1:125343162-125343164	.	.	125343162	125343164	0	1	2	125343161	cluster_1
chr4	144655997	144655999	chr4:144655997-144655999	.	.	144655997	144655999	0	1	2	144655996	cluster_1
chr1	85449688	85449690	chr1:85449688-85449690	.	.	85449688	85449690	0	1	2	85449680	cluster_1
chr1	175048523	175048525	chr1:175048523-175048525	.	.	175048523	175048525	0	1	2	175048522	cluster_1
chr7	33806602	33806604	chr7:33806602-33806604	.	.	33806602	33806604	0	1	2	33806599	cluster_1
chrX	79233240	79233242	chrX:79233240-79233242	.	.	79233240	79233242	0	1	2	79233233	cluster_1
chr4	21072742	21072744	chr4:21072742-21072744	.	.	21072742	21072744	0	1	2	21072740	cluster_1
chr11	98612329	98612331	chr11:98612329-98612331	.	.	98612329	98612331	0	1	2	98612320	cluster_1
chr4	117191837	117191839	chr4:117191837-117191839	.	.	117191837	117191839	0	1	2	117191836	cluster_1
chr7	56686863	56686865	chr7:56686863-56686865	.	.	56686863	56686865	0	1	2	56686858	cluster_1
chr13	22639546	22639548	chr13:22639546-22639548	.	.	22639546	22639548	0	1	2	22639544	cluster_1
chr8	68971274	68971276	chr8:68971274-68971276	.	.	68971274	68971276	0	1	2	68971268	cluster_1
chr16	32578999	32579001	chr16:32578999-32579001	.	.	32578999	32579001	0	1	2	32578996	cluster_1
chr9	6786141	6786143	chr9:6786141-6786143	.	.	6786141	6786143	0	1	2	6786135	cluster_1
chr2	124797922	124797924	chr2:124797922-124797924	.	.	124797922	124797924	0	1	2	124797921	cluster_1
chr9	114108783	114108785	chr9:114108783-114108785	.	.	114108783	114108785	0	1	2	114108782	cluster_1
chr17	32715773	32715775	chr17:32715773-32715775	.	.	32715773	32715775	0	1	2	32715770	cluster_1
chr6	3201139	3201141	chr6:3201139-3201141	.	.	3201139	3201141	0	1	2	3201136	cluster_1
chr14	15026753	15026755	chr14:15026753-15026755	.	.	15026753	15026755	0	1	2	15026752	cluster_1
chr10	92754847	92754849	chr10:92754847-92754849	.	.	92754847	92754849	0	1	2	92754838	cluster_1
chr16	49489582	49489584	chr16:49489582-49489584	.	.	49489582	49489584	0	1	2	49489578	cluster_1
chr18	3619118	3619120	chr18:3619118-3619120	.	.	3619118	3619120	0	1	2	3619115	cluster_1
chr17	39458191	39458193	chr17:39458191-39458193	.	.	39458191	39458193	0	1	2	39458188	cluster_1
chr4	51106104	51106106	chr4:51106104-51106106	.	.	51106104	51106106	0	1	2	51106099	cluster_1
chr5	85484829	85484831	chr5:85484829-85484831	.	.	85484829	85484831	0	1	2	85484821	cluster_1
chr6	43926182	43926184	chr6:43926182-43926184	.	.	43926182	43926184	0	1	2	43926178	cluster_1
chr2	17753183	17753185	chr2:17753183-17753185	.	.	17753183	17753185	0	1	2	17753182	cluster_1
chr1	166576761	166576763	chr1:166576761-166576763	.	.	166576761	166576763	0	1	2	166576760	cluster_1
chr18	9910841	9910843	chr18:9910841-9910843	.	.	9910841	9910843	0	1	2	9910832	cluster_1
chr3	3335101	3335103	chr3:3335101-3335103	.	.	3335101	3335103	0	1	2	3335098	cluster_1
chr16	3659279	3659281	chr16:3659279-3659281	.	.	3659279	3659281	0	1	2	3659276	cluster_1
chr1	17523684	17523686	chr1:17523684-17523686	.	.	17523684	17523686	0	1	2	17523683	cluster_1
chr7	10078835	10078837	chr7:10078835-10078837	.	.	10078835	10078837	0	1	2	10078834	cluster_1
chr7	31256923	31256925	chr7:31256923-31256925	.	.	31256923	31256925	0	1	2	31256920	cluster_1
chr7	111005654	111005656	chr7:111005654-111005656	.	.	111005654	111005656	0	1	2	111005653	cluster_1
chr15	49177990	49177992	chr15:49177990-49177992	.	.	49177990	49177992	0	1	2	49177986	cluster_1
chr7	58125989	58125991	chr7:58125989-58125991	.	.	58125989	58125991	0	1	2	58125984	cluster_1
chr13	32349883	32349885	chr13:32349883-32349885	.	.	32349883	32349885	0	1	2	32349880	cluster_1
chr14	66461095	66461097	chr14:66461095-66461097	.	.	66461095	66461097	0	1	2	66461089	cluster_1
chr3	90987857	90987859	chr3:90987857-90987859	.	.	90987857	90987859	0	1	2	90987848	cluster_1
chr9	114880232	114880234	chr9:114880232-114880234	.	.	114880232	114880234	0	1	2	114880231	cluster_1
chr12	19642906	19642908	chr12:19642906-19642908	.	.	19642906	19642908	0	1	2	19642905	cluster_1
chr4	32784755	32784757	chr4:32784755-32784757	.	.	32784755	32784757	0	1	2	32784752	cluster_1
chr4	141848040	141848042	chr4:141848040-141848042	.	.	141848040	141848042	0	1	2	141848039	cluster_1
chr17	27271879	27271881	chr17:27271879-27271881	.	.	27271879	27271881	0	1	2	27271877	cluster_1
chr7	85379612	85379614	chr7:85379612-85379614	.	.	85379612	85379614	0	1	2	85379604	cluster_1
chr7	15307930	15307932	chr7:15307930-15307932	.	.	15307930	15307932	0	1	2	15307929	cluster_1
chr17	60313132	60313134	chr17:60313132-60313134	.	.	60313132	60313134	0	1	2	60313126	cluster_1
chr8	39378650	39378652	chr8:39378650-39378652	.	.	39378650	39378652	0	1	2	39378647	cluster_1
chr1	195343925	195343927	chr1:195343925-195343927	.	.	195343925	195343927	0	1	2	195343924	cluster_1
chr12	19768158	19768160	chr12:19768158-19768160	.	.	19768158	19768160	0	1	2	19768157	cluster_1
chr5	145496801	145496803	chr5:145496801-145496803	.	.	145496801	145496803	0	1	2	145496800	cluster_1
chr5	101058876	101058878	chr5:101058876-101058878	.	.	101058876	101058878	0	1	2	101058875	cluster_1
chr11	63467053	63467055	chr11:63467053-63467055	.	.	63467053	63467055	0	1	2	63467047	cluster_1
chr9	93631818	93631820	chr9:93631818-93631820	.	.	93631818	93631820	0	1	2	93631809	cluster_1
chr2	3975489	3975491	chr2:3975489-3975491	.	.	3975489	3975491	0	1	2	3975486	cluster_1
chr12	18328789	18328791	chr12:18328789-18328791	.	.	18328789	18328791	0	1	2	18328788	cluster_1
chr2	181912565	181912567	chr2:181912565-181912567	.	.	181912565	181912567	0	1	2	181912564	cluster_1
chr1	85864674	85864676	chr1:85864674-85864676	.	.	85864674	85864676	0	1	2	85864666	cluster_1
chr17	22494819	22494821	chr17:22494819-22494821	.	.	22494819	22494821	0	1	2	22494817	cluster_1
chr5	119897018	119897020	chr5:119897018-119897020	.	.	119897018	119897020	0	1	2	119897017	cluster_1
chr13	85403682	85403684	chr13:85403682-85403684	.	.	85403682	85403684	0	1	2	85403674	cluster_1
chr3	10875070	10875072	chr3:10875070-10875072	.	.	10875070	10875072	0	1	2	10875069	cluster_1
chr7	23548561	23548563	chr7:23548561-23548563	.	.	23548561	23548563	0	1	2	23548559	cluster_1
chr6	19582469	19582471	chr6:19582469-19582471	.	.	19582469	19582471	0	1	2	19582468	cluster_1
chr11	71065326	71065328	chr11:71065326-71065328	.	.	71065326	71065328	0	1	2	71065319	cluster_1
chr14	66612921	66612923	chr14:66612921-66612923	.	.	66612921	66612923	0	1	2	66612915	cluster_1
chr1	181263116	181263118	chr1:181263116-181263118	.	.	181263116	181263118	0	1	2	181263115	cluster_1
chr15	5378029	5378031	chr15:5378029-5378031	.	.	5378029	5378031	0	1	2	5378024	cluster_1
chr10	45554608	45554610	chr10:45554608-45554610	.	.	45554608	45554610	0	1	2	45554604	cluster_1
chr9	3313786	3313788	chr9:3313786-3313788	.	.	3313786	3313788	0	1	2	3313783	cluster_1
chr8	100523737	100523739	chr8:100523737-100523739	.	.	100523737	100523739	0	1	2	100523736	cluster_1
chr14	37627360	37627362	chr14:37627360-37627362	.	.	37627360	37627362	0	1	2	37627357	cluster_1
chr14	15826123	15826125	chr14:15826123-15826125	.	.	15826123	15826125	0	1	2	15826122	cluster_1
chr6	13460929	13460931	chr6:13460929-13460931	.	.	13460929	13460931	0	1	2	13460928	cluster_1
chr13	12864649	12864651	chr13:12864649-12864651	.	.	12864649	12864651	0	1	2	12864648	cluster_1
chr3	3685759	3685761	chr3:3685759-3685761	.	.	3685759	3685761	0	1	2	3685756	cluster_1
chr15	17822172	17822174	chr15:17822172-17822174	.	.	17822172	17822174	0	1	2	17822171	cluster_1
chr15	46561796	46561798	chr15:46561796-46561798	.	.	46561796	46561798	0	1	2	46561792	cluster_1
chr14	95569134	95569136	chr14:95569134-95569136	.	.	95569134	95569136	0	1	2	95569125	cluster_1
chr12	19810146	19810148	chr12:19810146-19810148	.	.	19810146	19810148	0	1	2	19810145	cluster_1
chr1	60734210	60734212	chr1:60734210-60734212	.	.	60734210	60734212	0	1	2	60734204	cluster_1
chr2	14386785	14386787	chr2:14386785-14386787	.	.	14386785	14386787	0	1	2	14386784	cluster_1
chr15	46707316	46707318	chr15:46707316-46707318	.	.	46707316	46707318	0	1	2	46707312	cluster_1
chr1	178173907	178173909	chr1:178173907-178173909	.	.	178173907	178173909	0	1	2	178173906	cluster_1
chr14	85527380	85527382	chr14:85527380-85527382	.	.	85527380	85527382	0	1	2	85527372	cluster_1
chr1	103316753	103316755	chr1:103316753-103316755	.	.	103316753	103316755	0	1	2	103316752	cluster_1
chr18	36873898	36873900	chr18:36873898-36873900	.	.	36873898	36873900	0	1	2	36873895	cluster_1
chr8	15743608	15743610	chr8:15743608-15743610	.	.	15743608	15743610	0	1	2	15743607	cluster_1
chr10	7418439	7418441	chr10:7418439-7418441	.	.	7418439	7418441	0	1	2	7418432	cluster_1
chr12	103938080	103938082	chr12:103938080-103938082	.	.	103938080	103938082	0	1	2	103938079	cluster_1
chr13	62306576	62306578	chr13:62306576-62306578	.	.	62306576	62306578	0	1	2	62306570	cluster_1
chr4	143870341	143870343	chr4:143870341-143870343	.	.	143870341	143870343	0	1	2	143870340	cluster_1
chr17	61018725	61018727	chr17:61018725-61018727	.	.	61018725	61018727	0	1	2	61018719	cluster_1
chr3	25153399	25153401	chr3:25153399-25153401	.	.	25153399	25153401	0	1	2	25153397	cluster_1
chr18	51071629	51071631	chr18:51071629-51071631	.	.	51071629	51071631	0	1	2	51071624	cluster_1
chr3	27025433	27025435	chr3:27025433-27025435	.	.	27025433	27025435	0	1	2	27025431	cluster_1
chr10	32934761	32934763	chr10:32934761-32934763	.	.	32934761	32934763	0	1	2	32934758	cluster_1
chr7	31238402	31238404	chr7:31238402-31238404	.	.	31238402	31238404	0	1	2	31238399	cluster_1
chr17	32720703	32720705	chr17:32720703-32720705	.	.	32720703	32720705	0	1	2	32720700	cluster_1
chr12	18327236	18327238	chr12:18327236-18327238	.	.	18327236	18327238	0	1	2	18327235	cluster_1
chr8	34662819	34662821	chr8:34662819-34662821	.	.	34662819	34662821	0	1	2	34662816	cluster_1
chr18	36820146	36820148	chr18:36820146-36820148	.	.	36820146	36820148	0	1	2	36820143	cluster_1
chr3	54847873	54847875	chr3:54847873-54847875	.	.	54847873	54847875	0	1	2	54847868	cluster_1
chr12	44150881	44150883	chr12:44150881-44150883	.	.	44150881	44150883	0	1	2	44150877	cluster_1
chr7	33525763	33525765	chr7:33525763-33525765	.	.	33525763	33525765	0	1	2	33525760	cluster_1
chr5	145495839	145495841	chr5:145495839-145495841	.	.	145495839	145495841	0	1	2	145495838	cluster_1
chr7	4202815	4202817	chr7:4202815-4202817	.	.	4202815	4202817	0	1	2	4202811	cluster_1
chrX	31226849	31226851	chrX:31226849-31226851	.	.	31226849	31226851	0	1	2	31226846	cluster_1
chr13	4905968	4905970	chr13:4905968-4905970	.	.	4905968	4905970	0	1	2	4905964	cluster_1
chr6	146695377	146695379	chr6:146695377-146695379	.	.	146695377	146695379	0	1	2	146695376	cluster_1
chr1	85870633	85870635	chr1:85870633-85870635	.	.	85870633	85870635	0	1	2	85870625	cluster_1
chr13	68405717	68405719	chr13:68405717-68405719	.	.	68405717	68405719	0	1	2	68405711	cluster_1
chr1	111702653	111702655	chr1:111702653-111702655	.	.	111702653	111702655	0	1	2	111702652	cluster_1
chr7	5690479	5690481	chr7:5690479-5690481	.	.	5690479	5690481	0	1	2	5690474	cluster_1
chr15	12063253	12063255	chr15:12063253-12063255	.	.	12063253	12063255	0	1	2	12063252	cluster_1
chr6	24924844	24924846	chr6:24924844-24924846	.	.	24924844	24924846	0	1	2	24924842	cluster_1
chr17	67432843	67432845	chr17:67432843-67432845	.	.	67432843	67432845	0	1	2	67432837	cluster_1
chr17	57732010	57732012	chr17:57732010-57732012	.	.	57732010	57732012	0	1	2	57732005	cluster_1
chr5	145808412	145808414	chr5:145808412-145808414	.	.	145808412	145808414	0	1	2	145808411	cluster_1
chr7	111010774	111010776	chr7:111010774-111010776	.	.	111010774	111010776	0	1	2	111010773	cluster_1
chr5	33955644	33955646	chr5:33955644-33955646	.	.	33955644	33955646	0	1	2	33955641	cluster_1
chr1	169541942	169541944	chr1:169541942-169541944	.	.	169541942	169541944	0	1	2	169541941	cluster_1
chr3	59370392	59370394	chr3:59370392-59370394	.	.	59370392	59370394	0	1	2	59370387	cluster_1
chr9	20191957	20191959	chr9:20191957-20191959	.	.	20191957	20191959	0	1	2	20191955	cluster_1
chr2	74445935	74445937	chr2:74445935-74445937	.	.	74445935	74445937	0	1	2	74445928	cluster_1
chr1	191157214	191157216	chr1:191157214-191157216	.	.	191157214	191157216	0	1	2	191157213	cluster_1
chr6	57086411	57086413	chr6:57086411-57086413	.	.	57086411	57086413	0	1	2	57086406	cluster_1
chr12	85408677	85408679	chr12:85408677-85408679	.	.	85408677	85408679	0	1	2	85408669	cluster_1
chr2	155130031	155130033	chr2:155130031-155130033	.	.	155130031	155130033	0	1	2	155130030	cluster_1
chr13	87562373	87562375	chr13:87562373-87562375	.	.	87562373	87562375	0	1	2	87562365	cluster_1
chr1	23308291	23308293	chr1:23308291-23308293	.	.	23308291	23308293	0	1	2	23308289	cluster_1
chr4	122051076	122051078	chr4:122051076-122051078	.	.	122051076	122051078	0	1	2	122051075	cluster_1
chr4	18481708	18481710	chr4:18481708-18481710	.	.	18481708	18481710	0	1	2	18481707	cluster_1
chr7	18387440	18387442	chr7:18387440-18387442	.	.	18387440	18387442	0	1	2	18387439	cluster_1
chr12	18273876	18273878	chr12:18273876-18273878	.	.	18273876	18273878	0	1	2	18273875	cluster_1
chr11	90309781	90309783	chr11:90309781-90309783	.	.	90309781	90309783	0	1	2	90309772	cluster_1
chr17	52491064	52491066	chr17:52491064-52491066	.	.	52491064	52491066	0	1	2	52491059	cluster_1
chr6	43792304	43792306	chr6:43792304-43792306	.	.	43792304	43792306	0	1	2	43792300	cluster_1
chr1	26421666	26421668	chr1:26421666-26421668	.	.	26421666	26421668	0	1	2	26421664	cluster_1
chr3	148748383	148748385	chr3:148748383-148748385	.	.	148748383	148748385	0	1	2	148748382	cluster_1
chr7	11747403	11747405	chr7:11747403-11747405	.	.	11747403	11747405	0	1	2	11747402	cluster_1
chr1	76587477	76587479	chr1:76587477-76587479	.	.	76587477	76587479	0	1	2	76587470	cluster_1
chr8	129202007	129202009	chr8:129202007-129202009	.	.	129202007	129202009	0	1	2	129202006	cluster_1
chr2	30217757	30217759	chr2:30217757-30217759	.	.	30217757	30217759	0	1	2	30217754	cluster_1
chr6	3649689	3649691	chr6:3649689-3649691	.	.	3649689	3649691	0	1	2	3649686	cluster_1
chr8	104890904	104890906	chr8:104890904-104890906	.	.	104890904	104890906	0	1	2	104890903	cluster_1
chr4	143866640	143866642	chr4:143866640-143866642	.	.	143866640	143866642	0	1	2	143866639	cluster_1
chr1	170123610	170123612	chr1:170123610-170123612	.	.	170123610	170123612	0	1	2	170123609	cluster_1
chr17	18560553	18560555	chr17:18560553-18560555	.	.	18560553	18560555	0	1	2	18560552	cluster_1
chr10	122513200	122513202	chr10:122513200-122513202	.	.	122513200	122513202	0	1	2	122513199	cluster_1
chr12	119552485	119552487	chr12:119552485-119552487	.	.	119552485	119552487	0	1	2	119552484	cluster_1
chr14	50593412	50593414	chr14:50593412-50593414	.	.	50593412	50593414	0	1	2	50593407	cluster_1
chr2	35517576	35517578	chr2:35517576-35517578	.	.	35517576	35517578	0	1	2	35517573	cluster_1
chr9	122409037	122409039	chr9:122409037-122409039	.	.	122409037	122409039	0	1	2	122409036	cluster_1
chr10	83425814	83425816	chr10:83425814-83425816	.	.	83425814	83425816	0	1	2	83425806	cluster_1
chr9	4263024	4263026	chr9:4263024-4263026	.	.	4263024	4263026	0	1	2	4263020	cluster_1
chr13	45009679	45009681	chr13:45009679-45009681	.	.	45009679	45009681	0	1	2	45009675	cluster_1
chr6	129815410	129815412	chr6:129815410-129815412	.	.	129815410	129815412	0	1	2	129815409	cluster_1
chr13	93539113	93539115	chr13:93539113-93539115	.	.	93539113	93539115	0	1	2	93539104	cluster_1
chr7	5694146	5694148	chr7:5694146-5694148	.	.	5694146	5694148	0	1	2	5694141	cluster_1
chr5	145549526	145549528	chr5:145549526-145549528	.	.	145549526	145549528	0	1	2	145549525	cluster_1
chr10	63112149	63112151	chr10:63112149-63112151	.	.	63112149	63112151	0	1	2	63112143	cluster_1
chr8	74357162	74357164	chr8:74357162-74357164	.	.	74357162	74357164	0	1	2	74357155	cluster_1
chr16	65181681	65181683	chr16:65181681-65181683	.	.	65181681	65181683	0	1	2	65181675	cluster_1
chr18	17937209	17937211	chr18:17937209-17937211	.	.	17937209	17937211	0	1	2	17937208	cluster_1
chr1	85481309	85481311	chr1:85481309-85481311	.	.	85481309	85481311	0	1	2	85481301	cluster_1
chr1	103482148	103482150	chr1:103482148-103482150	.	.	103482148	103482150	0	1	2	103482147	cluster_1
chr3	64583465	64583467	chr3:64583465-64583467	.	.	64583465	64583467	0	1	2	64583459	cluster_1
chr3	99425240	99425242	chr3:99425240-99425242	.	.	99425240	99425242	0	1	2	99425231	cluster_1
chr8	67370876	67370878	chr8:67370876-67370878	.	.	67370876	67370878	0	1	2	67370870	cluster_1
chr9	8285265	8285267	chr9:8285265-8285267	.	.	8285265	8285267	0	1	2	8285257	cluster_1
chr7	137414530	137414532	chr7:137414530-137414532	.	.	137414530	137414532	0	1	2	137414529	cluster_1
chr18	36822427	36822429	chr18:36822427-36822429	.	.	36822427	36822429	0	1	2	36822424	cluster_1
chr7	34035528	34035530	chr7:34035528-34035530	.	.	34035528	34035530	0	1	2	34035525	cluster_1
chr6	133401023	133401025	chr6:133401023-133401025	.	.	133401023	133401025	0	1	2	133401022	cluster_1
chr6	59855991	59855993	chr6:59855991-59855993	.	.	59855991	59855993	0	1	2	59855986	cluster_1
chr11	74150514	74150516	chr11:74150514-74150516	.	.	74150514	74150516	0	1	2	74150507	cluster_1
chr4	3482766	3482768	chr4:3482766-3482768	.	.	3482766	3482768	0	1	2	3482763	cluster_1
chr17	39115142	39115144	chr17:39115142-39115144	.	.	39115142	39115144	0	1	2	39115139	cluster_1
chr2	25728048	25728050	chr2:25728048-25728050	.	.	25728048	25728050	0	1	2	25728046	cluster_1
chr1	85499381	85499383	chr1:85499381-85499383	.	.	85499381	85499383	0	1	2	85499373	cluster_1
chr6	60893101	60893103	chr6:60893101-60893103	.	.	60893101	60893103	0	1	2	60893095	cluster_1
chr7	15769968	15769970	chr7:15769968-15769970	.	.	15769968	15769970	0	1	2	15769967	cluster_1
chr17	23503317	23503319	chr17:23503317-23503319	.	.	23503317	23503319	0	1	2	23503315	cluster_1
chr17	81230575	81230577	chr17:81230575-81230577	.	.	81230575	81230577	0	1	2	81230567	cluster_1
chr3	3218167	3218169	chr3:3218167-3218169	.	.	3218167	3218169	0	1	2	3218164	cluster_1
chr2	36369899	36369901	chr2:36369899-36369901	.	.	36369899	36369901	0	1	2	36369896	cluster_1
chr7	5740692	5740694	chr7:5740692-5740694	.	.	5740692	5740694	0	1	2	5740687	cluster_1
chr18	74367064	74367066	chr18:74367064-74367066	.	.	74367064	74367066	0	1	2	74367057	cluster_1
chr4	119642811	119642813	chr4:119642811-119642813	.	.	119642811	119642813	0	1	2	119642810	cluster_1
chr13	7956591	7956593	chr13:7956591-7956593	.	.	7956591	7956593	0	1	2	7956584	cluster_1
chr18	28446790	28446792	chr18:28446790-28446792	.	.	28446790	28446792	0	1	2	28446788	cluster_1
chr3	64249519	64249521	chr3:64249519-64249521	.	.	64249519	64249521	0	1	2	64249513	cluster_1
chr9	19049166	19049168	chr9:19049166-19049168	.	.	19049166	19049168	0	1	2	19049165	cluster_1
chr11	9888404	9888406	chr11:9888404-9888406	.	.	9888404	9888406	0	1	2	9888395	cluster_1
chr5	77775821	77775823	chr5:77775821-77775823	.	.	77775821	77775823	0	1	2	77775814	cluster_1
chr15	75213036	75213038	chr15:75213036-75213038	.	.	75213036	75213038	0	1	2	75213029	cluster_1
chr6	136447796	136447798	chr6:136447796-136447798	.	.	136447796	136447798	0	1	2	136447795	cluster_1
chr13	53970300	53970302	chr13:53970300-53970302	.	.	53970300	53970302	0	1	2	53970295	cluster_1
chr13	52054525	52054527	chr13:52054525-52054527	.	.	52054525	52054527	0	1	2	52054520	cluster_1
chr7	47292777	47292779	chr7:47292777-47292779	.	.	47292777	47292779	0	1	2	47292773	cluster_1
chr13	53971781	53971783	chr13:53971781-53971783	.	.	53971781	53971783	0	1	2	53971776	cluster_1
chr15	38619797	38619799	chr15:38619797-38619799	.	.	38619797	38619799	0	1	2	38619794	cluster_1
chr5	86213448	86213450	chr5:86213448-86213450	.	.	86213448	86213450	0	1	2	86213440	cluster_1
chr15	37086886	37086888	chr15:37086886-37086888	.	.	37086886	37086888	0	1	2	37086883	cluster_1
chr9	92645688	92645690	chr9:92645688-92645690	.	.	92645688	92645690	0	1	2	92645679	cluster_1
chr9	11552400	11552402	chr9:11552400-11552402	.	.	11552400	11552402	0	1	2	11552399	cluster_1
chr7	33761088	33761090	chr7:33761088-33761090	.	.	33761088	33761090	0	1	2	33761085	cluster_1
chr12	44149479	44149481	chr12:44149479-44149481	.	.	44149479	44149481	0	1	2	44149475	cluster_1
chr7	124894898	124894900	chr7:124894898-124894900	.	.	124894898	124894900	0	1	2	124894897	cluster_1
chr2	14382278	14382280	chr2:14382278-14382280	.	.	14382278	14382280	0	1	2	14382277	cluster_1
chr3	35868529	35868531	chr3:35868529-35868531	.	.	35868529	35868531	0	1	2	35868526	cluster_1
chr6	59581470	59581472	chr6:59581470-59581472	.	.	59581470	59581472	0	1	2	59581465	cluster_1
chr17	9789301	9789303	chr17:9789301-9789303	.	.	9789301	9789303	0	1	2	9789292	cluster_1
chr12	19097099	19097101	chr12:19097099-19097101	.	.	19097099	19097101	0	1	2	19097098	cluster_1
chr7	21079628	21079630	chr7:21079628-21079630	.	.	21079628	21079630	0	1	2	21079626	cluster_1
chr7	18280164	18280166	chr7:18280164-18280166	.	.	18280164	18280166	0	1	2	18280163	cluster_1
chr16	20035917	20035919	chr16:20035917-20035919	.	.	20035917	20035919	0	1	2	20035915	cluster_1
chr5	16665654	16665656	chr5:16665654-16665656	.	.	16665654	16665656	0	1	2	16665653	cluster_1
chr7	48364201	48364203	chr7:48364201-48364203	.	.	48364201	48364203	0	1	2	48364197	cluster_1
chr13	23638376	23638378	chr13:23638376-23638378	.	.	23638376	23638378	0	1	2	23638374	cluster_1
chr4	21081296	21081298	chr4:21081296-21081298	.	.	21081296	21081298	0	1	2	21081294	cluster_1
chr3	99423738	99423740	chr3:99423738-99423740	.	.	99423738	99423740	0	1	2	99423729	cluster_1
chr15	21917393	21917395	chr15:21917393-21917395	.	.	21917393	21917395	0	1	2	21917391	cluster_1
chr14	44767257	44767259	chr14:44767257-44767259	.	.	44767257	44767259	0	1	2	44767253	cluster_1
chr4	80414505	80414507	chr4:80414505-80414507	.	.	80414505	80414507	0	1	2	80414497	cluster_1
chr1	27727620	27727622	chr1:27727620-27727622	.	.	27727620	27727622	0	1	2	27727618	cluster_1
chr18	3006380	3006382	chr18:3006380-3006382	.	.	3006380	3006382	0	1	2	3006377	cluster_1
chr5	85476548	85476550	chr5:85476548-85476550	.	.	85476548	85476550	0	1	2	85476540	cluster_1
chr9	83172388	83172390	chr9:83172388-83172390	.	.	83172388	83172390	0	1	2	83172380	cluster_1
chr10	118068824	118068826	chr10:118068824-118068826	.	.	118068824	118068826	0	1	2	118068823	cluster_1
chr2	96191343	96191345	chr2:96191343-96191345	.	.	96191343	96191345	0	1	2	96191334	cluster_1
chr3	11138591	11138593	chr3:11138591-11138593	.	.	11138591	11138593	0	1	2	11138590	cluster_1
chr10	105176759	105176761	chr10:105176759-105176761	.	.	105176759	105176761	0	1	2	105176758	cluster_1
chr1	117989069	117989071	chr1:117989069-117989071	.	.	117989069	117989071	0	1	2	117989068	cluster_1
chr7	33506081	33506083	chr7:33506081-33506083	.	.	33506081	33506083	0	1	2	33506078	cluster_1
chr4	7627049	7627051	chr4:7627049-7627051	.	.	7627049	7627051	0	1	2	7627042	cluster_1
chr5	17265368	17265370	chr5:17265368-17265370	.	.	17265368	17265370	0	1	2	17265367	cluster_1
chr18	9909438	9909440	chr18:9909438-9909440	.	.	9909438	9909440	0	1	2	9909429	cluster_1
chr7	85448984	85448986	chr7:85448984-85448986	.	.	85448984	85448986	0	1	2	85448976	cluster_1
chr13	29889485	29889487	chr13:29889485-29889487	.	.	29889485	29889487	0	1	2	29889483	cluster_1
chr6	58244810	58244812	chr6:58244810-58244812	.	.	58244810	58244812	0	1	2	58244805	cluster_1
chr12	3330569	3330571	chr12:3330569-3330571	.	.	3330569	3330571	0	1	2	3330566	cluster_1
chr3	87600900	87600902	chr3:87600900-87600902	.	.	87600900	87600902	0	1	2	87600892	cluster_1
chr8	18573446	18573448	chr8:18573446-18573448	.	.	18573446	18573448	0	1	2	18573445	cluster_1
chr14	9134524	9134526	chr14:9134524-9134526	.	.	9134524	9134526	0	1	2	9134515	cluster_1
chr13	79563275	79563277	chr13:79563275-79563277	.	.	79563275	79563277	0	1	2	79563268	cluster_1
chr16	89169403	89169405	chr16:89169403-89169405	.	.	89169403	89169405	0	1	2	89169395	cluster_1
chr1	117752647	117752649	chr1:117752647-117752649	.	.	117752647	117752649	0	1	2	117752646	cluster_1
chr14	36203749	36203751	chr14:36203749-36203751	.	.	36203749	36203751	0	1	2	36203746	cluster_1
chr7	17671099	17671101	chr7:17671099-17671101	.	.	17671099	17671101	0	1	2	17671098	cluster_1
chr7	5689760	5689762	chr7:5689760-5689762	.	.	5689760	5689762	0	1	2	5689755	cluster_1
chr3	87600205	87600207	chr3:87600205-87600207	.	.	87600205	87600207	0	1	2	87600197	cluster_1
chr7	34034186	34034188	chr7:34034186-34034188	.	.	34034186	34034188	0	1	2	34034183	cluster_1
chr3	3213992	3213994	chr3:3213992-3213994	.	.	3213992	3213994	0	1	2	3213989	cluster_1
chr6	107586751	107586753	chr6:107586751-107586753	.	.	107586751	107586753	0	1	2	107586750	cluster_1
chr5	83553819	83553821	chr5:83553819-83553821	.	.	83553819	83553821	0	1	2	83553811	cluster_1
chr12	98354667	98354669	chr12:98354667-98354669	.	.	98354667	98354669	0	1	2	98354658	cluster_1
chr7	23560056	23560058	chr7:23560056-23560058	.	.	23560056	23560058	0	1	2	23560054	cluster_1
chr3	11740336	11740338	chr3:11740336-11740338	.	.	11740336	11740338	0	1	2	11740335	cluster_1
chr18	6422606	6422608	chr18:6422606-6422608	.	.	6422606	6422608	0	1	2	6422600	cluster_1
chr4	38902613	38902615	chr4:38902613-38902615	.	.	38902613	38902615	0	1	2	38902610	cluster_1
chr2	87933672	87933674	chr2:87933672-87933674	.	.	87933672	87933674	0	1	2	87933664	cluster_1
chr5	68498731	68498733	chr5:68498731-68498733	.	.	68498731	68498733	0	1	2	68498725	cluster_1
chr12	65640969	65640971	chr12:65640969-65640971	.	.	65640969	65640971	0	1	2	65640963	cluster_1
chr2	181916125	181916127	chr2:181916125-181916127	.	.	181916125	181916127	0	1	2	181916124	cluster_1
chr10	6079823	6079825	chr10:6079823-6079825	.	.	6079823	6079825	0	1	2	6079817	cluster_1
chr1	195359955	195359957	chr1:195359955-195359957	.	.	195359955	195359957	0	1	2	195359954	cluster_1
chr17	20050490	20050492	chr17:20050490-20050492	.	.	20050490	20050492	0	1	2	20050488	cluster_1
chr7	118283556	118283558	chr7:118283556-118283558	.	.	118283556	118283558	0	1	2	118283555	cluster_1
chr5	104927732	104927734	chr5:104927732-104927734	.	.	104927732	104927734	0	1	2	104927731	cluster_1
chr7	33529266	33529268	chr7:33529266-33529268	.	.	33529266	33529268	0	1	2	33529263	cluster_1
chr7	48402226	48402228	chr7:48402226-48402228	.	.	48402226	48402228	0	1	2	48402222	cluster_1
chr11	27418393	27418395	chr11:27418393-27418395	.	.	27418393	27418395	0	1	2	27418391	cluster_1
chr13	10898754	10898756	chr13:10898754-10898756	.	.	10898754	10898756	0	1	2	10898753	cluster_1
chr18	34088524	34088526	chr18:34088524-34088526	.	.	34088524	34088526	0	1	2	34088521	cluster_1
chr6	87411706	87411708	chr6:87411706-87411708	.	.	87411706	87411708	0	1	2	87411698	cluster_1
chr8	60815767	60815769	chr8:60815767-60815769	.	.	60815767	60815769	0	1	2	60815761	cluster_1
chr8	6500962	6500964	chr8:6500962-6500964	.	.	6500962	6500964	0	1	2	6500956	cluster_1
chr1	116843364	116843366	chr1:116843364-116843366	.	.	116843364	116843366	0	1	2	116843363	cluster_1
chr10	52559596	52559598	chr10:52559596-52559598	.	.	52559596	52559598	0	1	2	52559591	cluster_1
chr4	115172418	115172420	chr4:115172418-115172420	.	.	115172418	115172420	0	1	2	115172417	cluster_1
chr8	19703478	19703480	chr8:19703478-19703480	.	.	19703478	19703480	0	1	2	19703477	cluster_1
chr5	151448161	151448163	chr5:151448161-151448163	.	.	151448161	151448163	0	1	2	151448160	cluster_1
chr12	88087928	88087930	chr12:88087928-88087930	.	.	88087928	88087930	0	1	2	88087920	cluster_1
chr5	30222615	30222617	chr5:30222615-30222617	.	.	30222615	30222617	0	1	2	30222612	cluster_1
chr13	4905267	4905269	chr13:4905267-4905269	.	.	4905267	4905269	0	1	2	4905263	cluster_1
chr7	39782797	39782799	chr7:39782797-39782799	.	.	39782797	39782799	0	1	2	39782794	cluster_1
chr14	71225522	71225524	chr14:71225522-71225524	.	.	71225522	71225524	0	1	2	71225515	cluster_1
chr16	82957495	82957497	chr16:82957495-82957497	.	.	82957495	82957497	0	1	2	82957487	cluster_1
chr7	64089471	64089473	chr7:64089471-64089473	.	.	64089471	64089473	0	1	2	64089465	cluster_1
chr10	29009746	29009748	chr10:29009746-29009748	.	.	29009746	29009748	0	1	2	29009744	cluster_1
chr7	86677309	86677311	chr7:86677309-86677311	.	.	86677309	86677311	0	1	2	86677301	cluster_1
chr1	82940479	82940481	chr1:82940479-82940481	.	.	82940479	82940481	0	1	2	82940471	cluster_1
chr1	45730570	45730572	chr1:45730570-45730572	.	.	45730570	45730572	0	1	2	45730566	cluster_1
chr17	23328877	23328879	chr17:23328877-23328879	.	.	23328877	23328879	0	1	2	23328875	cluster_1
chr11	82340289	82340291	chr11:82340289-82340291	.	.	82340289	82340291	0	1	2	82340281	cluster_1
chr13	7957597	7957599	chr13:7957597-7957599	.	.	7957597	7957599	0	1	2	7957590	cluster_1
chr13	68107833	68107835	chr13:68107833-68107835	.	.	68107833	68107835	0	1	2	68107827	cluster_1
chr9	19052981	19052983	chr9:19052981-19052983	.	.	19052981	19052983	0	1	2	19052980	cluster_1
chr5	39232991	39232993	chr5:39232991-39232993	.	.	39232991	39232993	0	1	2	39232988	cluster_1
chrX	31164993	31164995	chrX:31164993-31164995	.	.	31164993	31164995	0	1	2	31164990	cluster_1
chr17	20869322	20869324	chr17:20869322-20869324	.	.	20869322	20869324	0	1	2	20869320	cluster_1
chr8	121404893	121404895	chr8:121404893-121404895	.	.	121404893	121404895	0	1	2	121404892	cluster_1
chr7	93350652	93350654	chr7:93350652-93350654	.	.	93350652	93350654	0	1	2	93350643	cluster_1
chr5	58579670	58579672	chr5:58579670-58579672	.	.	58579670	58579672	0	1	2	58579665	cluster_1
chr8	126124620	126124622	chr8:126124620-126124622	.	.	126124620	126124622	0	1	2	126124619	cluster_1
chr16	8044910	8044912	chr16:8044910-8044912	.	.	8044910	8044912	0	1	2	8044902	cluster_1
chr3	14243480	14243482	chr3:14243480-14243482	.	.	14243480	14243482	0	1	2	14243479	cluster_1
chr5	93679186	93679188	chr5:93679186-93679188	.	.	93679186	93679188	0	1	2	93679177	cluster_1
chr13	52055604	52055606	chr13:52055604-52055606	.	.	52055604	52055606	0	1	2	52055599	cluster_1
chr14	91958443	91958445	chr14:91958443-91958445	.	.	91958443	91958445	0	1	2	91958434	cluster_1
chr12	21661821	21661823	chr12:21661821-21661823	.	.	21661821	21661823	0	1	2	21661819	cluster_1
chr7	5986330	5986332	chr7:5986330-5986332	.	.	5986330	5986332	0	1	2	5986325	cluster_1
chr5	26377838	26377840	chr5:26377838-26377840	.	.	26377838	26377840	0	1	2	26377836	cluster_1
chr6	145679328	145679330	chr6:145679328-145679330	.	.	145679328	145679330	0	1	2	145679327	cluster_1
chr1	183572849	183572851	chr1:183572849-183572851	.	.	183572849	183572851	0	1	2	183572848	cluster_1
chr10	30480791	30480793	chr10:30480791-30480793	.	.	30480791	30480793	0	1	2	30480788	cluster_1
chr3	141147154	141147156	chr3:141147154-141147156	.	.	141147154	141147156	0	1	2	141147153	cluster_1
chr12	98362485	98362487	chr12:98362485-98362487	.	.	98362485	98362487	0	1	2	98362476	cluster_1
chr3	91288133	91288135	chr3:91288133-91288135	.	.	91288133	91288135	0	1	2	91288124	cluster_1
chr6	129803455	129803457	chr6:129803455-129803457	.	.	129803455	129803457	0	1	2	129803454	cluster_1
chr8	113280166	113280168	chr8:113280166-113280168	.	.	113280166	113280168	0	1	2	113280165	cluster_1
chr5	140527443	140527445	chr5:140527443-140527445	.	.	140527443	140527445	0	1	2	140527442	cluster_1
chr11	73835813	73835815	chr11:73835813-73835815	.	.	73835813	73835815	0	1	2	73835806	cluster_1
chr14	98760018	98760020	chr14:98760018-98760020	.	.	98760018	98760020	0	1	2	98760009	cluster_1
chr14	83424728	83424730	chr14:83424728-83424730	.	.	83424728	83424730	0	1	2	83424720	cluster_1
chr3	21692809	21692811	chr3:21692809-21692811	.	.	21692809	21692811	0	1	2	21692807	cluster_1
chr2	50687504	50687506	chr2:50687504-50687506	.	.	50687504	50687506	0	1	2	50687499	cluster_1
chr1	195342198	195342200	chr1:195342198-195342200	.	.	195342198	195342200	0	1	2	195342197	cluster_1
chr11	73681122	73681124	chr11:73681122-73681124	.	.	73681122	73681124	0	1	2	73681115	cluster_1
chr9	12220546	12220548	chr9:12220546-12220548	.	.	12220546	12220548	0	1	2	12220545	cluster_1
chr7	10136336	10136338	chr7:10136336-10136338	.	.	10136336	10136338	0	1	2	10136335	cluster_1
chr4	144663394	144663396	chr4:144663394-144663396	.	.	144663394	144663396	0	1	2	144663393	cluster_1
chr5	23725459	23725461	chr5:23725459-23725461	.	.	23725459	23725461	0	1	2	23725457	cluster_1
chr1	109128176	109128178	chr1:109128176-109128178	.	.	109128176	109128178	0	1	2	109128175	cluster_1
chr6	58171077	58171079	chr6:58171077-58171079	.	.	58171077	58171079	0	1	2	58171072	cluster_1
chr17	23330625	23330627	chr17:23330625-23330627	.	.	23330625	23330627	0	1	2	23330623	cluster_1
chr2	123513100	123513102	chr2:123513100-123513102	.	.	123513100	123513102	0	1	2	123513099	cluster_1
chr7	33400335	33400337	chr7:33400335-33400337	.	.	33400335	33400337	0	1	2	33400332	cluster_1
chr10	78815621	78815623	chr10:78815621-78815623	.	.	78815621	78815623	0	1	2	78815614	cluster_1
chr8	73523824	73523826	chr8:73523824-73523826	.	.	73523824	73523826	0	1	2	73523817	cluster_1
chr6	128926780	128926782	chr6:128926780-128926782	.	.	128926780	128926782	0	1	2	128926779	cluster_1
chr17	18561513	18561515	chr17:18561513-18561515	.	.	18561513	18561515	0	1	2	18561512	cluster_1
chr1	179892821	179892823	chr1:179892821-179892823	.	.	179892821	179892823	0	1	2	179892820	cluster_1
chr17	47085496	47085498	chr17:47085496-47085498	.	.	47085496	47085498	0	1	2	47085492	cluster_1
chr13	51028533	51028535	chr13:51028533-51028535	.	.	51028533	51028535	0	1	2	51028528	cluster_1
chr7	82166337	82166339	chr7:82166337-82166339	.	.	82166337	82166339	0	1	2	82166329	cluster_1
chr2	46695162	46695164	chr2:46695162-46695164	.	.	46695162	46695164	0	1	2	46695158	cluster_1
chr8	19671007	19671009	chr8:19671007-19671009	.	.	19671007	19671009	0	1	2	19671006	cluster_1
chr7	33762018	33762020	chr7:33762018-33762020	.	.	33762018	33762020	0	1	2	33762015	cluster_1
chr2	116486053	116486055	chr2:116486053-116486055	.	.	116486053	116486055	0	1	2	116486052	cluster_1
chr6	9295495	9295497	chr6:9295495-9295497	.	.	9295495	9295497	0	1	2	9295486	cluster_1
chr19	15838291	15838293	chr19:15838291-15838293	.	.	15838291	15838293	0	1	2	15838290	cluster_1
chr7	34088076	34088078	chr7:34088076-34088078	.	.	34088076	34088078	0	1	2	34088073	cluster_1
chr6	19589084	19589086	chr6:19589084-19589086	.	.	19589084	19589086	0	1	2	19589083	cluster_1
chr5	59002107	59002109	chr5:59002107-59002109	.	.	59002107	59002109	0	1	2	59002102	cluster_1
chr12	68923073	68923075	chr12:68923073-68923075	.	.	68923073	68923075	0	1	2	68923067	cluster_1
chr8	106500001	106500003	chr8:106500001-106500003	.	.	106500001	106500003	0	1	2	106500000	cluster_1
chr8	106500001	106500003	chr8:106500001-106500003_r1	.	.	106500001	106500003	0	1	2	106500000	cluster_1
chr3	5515623	5515625	chr3:5515623-5515625	.	.	5515623	5515625	0	1	2	5515618	cluster_1
chr4	122009150	122009152	chr4:122009150-122009152_r1	.	.	122009150	122009152	0	1	2	122009149	cluster_1
chr4	122009150	122009152	chr4:122009150-122009152	.	.	122009150	122009152	0	1	2	122009149	cluster_1
chr8	4853300	4853302	chr8:4853300-4853302	.	.	4853300	4853302	0	1	2	4853296	cluster_1
chr1	44288577	44288579	chr1:44288577-44288579	.	.	44288577	44288579	0	1	2	44288573	cluster_1
chr7	48373933	48373935	chr7:48373933-48373935	.	.	48373933	48373935	0	1	2	48373929	cluster_1
chr7	62647558	62647560	chr7:62647558-62647560	.	.	62647558	62647560	0	1	2	62647552	cluster_1
chr3	4727035	4727037	chr3:4727035-4727037	.	.	4727035	4727037	0	1	2	4727031	cluster_1
chr2	15435750	15435752	chr2:15435750-15435752	.	.	15435750	15435752	0	1	2	15435749	cluster_1
chrX	31732877	31732879	chrX:31732877-31732879	.	.	31732877	31732879	0	1	2	31732874	cluster_1
chr13	33858174	33858176	chr13:33858174-33858176	.	.	33858174	33858176	0	1	2	33858171	cluster_1
chr12	24389641	24389643	chr12:24389641-24389643	.	.	24389641	24389643	0	1	2	24389639	cluster_1
chr11	12795342	12795344	chr11:12795342-12795344	.	.	12795342	12795344	0	1	2	12795341	cluster_1
chr1	195340834	195340836	chr1:195340834-195340836	.	.	195340834	195340836	0	1	2	195340833	cluster_1
chr5	24215057	24215059	chr5:24215057-24215059	.	.	24215057	24215059	0	1	2	24215055	cluster_1
chr11	15226176	15226178	chr11:15226176-15226178	.	.	15226176	15226178	0	1	2	15226175	cluster_1
chr8	3805815	3805817	chr8:3805815-3805817	.	.	3805815	3805817	0	1	2	3805812	cluster_1
chr1	116844172	116844174	chr1:116844172-116844174	.	.	116844172	116844174	0	1	2	116844171	cluster_1
chr17	18796289	18796291	chr17:18796289-18796291	.	.	18796289	18796291	0	1	2	18796288	cluster_1
chr7	103074704	103074706	chr7:103074704-103074706	.	.	103074704	103074706	0	1	2	103074703	cluster_1
chr9	22176011	22176013	chr9:22176011-22176013	.	.	22176011	22176013	0	1	2	22176009	cluster_1
chr5	33953727	33953729	chr5:33953727-33953729	.	.	33953727	33953729	0	1	2	33953724	cluster_1
chr15	47364234	47364236	chr15:47364234-47364236	.	.	47364234	47364236	0	1	2	47364230	cluster_1
chr3	61716020	61716022	chr3:61716020-61716022	.	.	61716020	61716022	0	1	2	61716014	cluster_1
chr7	85366983	85366985	chr7:85366983-85366985	.	.	85366983	85366985	0	1	2	85366975	cluster_1
chr5	145818144	145818146	chr5:145818144-145818146	.	.	145818144	145818146	0	1	2	145818143	cluster_1
chr19	31854567	31854569	chr19:31854567-31854569	.	.	31854567	31854569	0	1	2	31854564	cluster_1
chr5	145954768	145954770	chr5:145954768-145954770	.	.	145954768	145954770	0	1	2	145954767	cluster_1
chr7	33550358	33550360	chr7:33550358-33550360	.	.	33550358	33550360	0	1	2	33550355	cluster_1
chr2	138561994	138561996	chr2:138561994-138561996	.	.	138561994	138561996	0	1	2	138561993	cluster_1
chr7	18279028	18279030	chr7:18279028-18279030	.	.	18279028	18279030	0	1	2	18279027	cluster_1
chr17	22631270	22631272	chr17:22631270-22631272	.	.	22631270	22631272	0	1	2	22631268	cluster_1
chr13	68089165	68089167	chr13:68089165-68089167	.	.	68089165	68089167	0	1	2	68089159	cluster_1
chr1	93107129	93107131	chr1:93107129-93107131	.	.	93107129	93107131	0	1	2	93107120	cluster_1
chr4	112490608	112490610	chr4:112490608-112490610	.	.	112490608	112490610	0	1	2	112490607	cluster_1
chr2	167283536	167283538	chr2:167283536-167283538	.	.	167283536	167283538	0	1	2	167283535	cluster_1
chr9	19763181	19763183	chr9:19763181-19763183	.	.	19763181	19763183	0	1	2	19763180	cluster_1
chr17	38359194	38359196	chr17:38359194-38359196	.	.	38359194	38359196	0	1	2	38359191	cluster_1
chr6	132502914	132502916	chr6:132502914-132502916	.	.	132502914	132502916	0	1	2	132502913	cluster_1
chr10	11690337	11690339	chr10:11690337-11690339	.	.	11690337	11690339	0	1	2	11690336	cluster_1
chr9	86070357	86070359	chr9:86070357-86070359	.	.	86070357	86070359	0	1	2	86070349	cluster_1
chr7	103075505	103075507	chr7:103075505-103075507	.	.	103075505	103075507	0	1	2	103075504	cluster_1
chr4	122053558	122053560	chr4:122053558-122053560	.	.	122053558	122053560	0	1	2	122053557	cluster_1
chr18	18309733	18309735	chr18:18309733-18309735	.	.	18309733	18309735	0	1	2	18309732	cluster_1
chr15	17571306	17571308	chr15:17571306-17571308	.	.	17571306	17571308	0	1	2	17571305	cluster_1
chr12	31366566	31366568	chr12:31366566-31366568	.	.	31366566	31366568	0	1	2	31366563	cluster_1
chr14	112340744	112340746	chr14:112340744-112340746	.	.	112340744	112340746	0	1	2	112340743	cluster_1
chr1	35786441	35786443	chr1:35786441-35786443	.	.	35786441	35786443	0	1	2	35786438	cluster_1
chr18	7057942	7057944	chr18:7057942-7057944	.	.	7057942	7057944	0	1	2	7057935	cluster_1
chr10	92750388	92750390	chr10:92750388-92750390	.	.	92750388	92750390	0	1	2	92750379	cluster_1
chr12	18331191	18331193	chr12:18331191-18331193	.	.	18331191	18331193	0	1	2	18331190	cluster_1
chr6	58321969	58321971	chr6:58321969-58321971	.	.	58321969	58321971	0	1	2	58321964	cluster_1
chr18	9705482	9705484	chr18:9705482-9705484	.	.	9705482	9705484	0	1	2	9705473	cluster_1
chr1	166587307	166587309	chr1:166587307-166587309	.	.	166587307	166587309	0	1	2	166587306	cluster_1
chr1	178173182	178173184	chr1:178173182-178173184	.	.	178173182	178173184	0	1	2	178173181	cluster_1
chr1	30088866	30088868	chr1:30088866-30088868	.	.	30088866	30088868	0	1	2	30088863	cluster_1
chr2	161368104	161368106	chr2:161368104-161368106	.	.	161368104	161368106	0	1	2	161368103	cluster_1
chr7	42402054	42402056	chr7:42402054-42402056	.	.	42402054	42402056	0	1	2	42402050	cluster_1
chr11	19338259	19338261	chr11:19338259-19338261	.	.	19338259	19338261	0	1	2	19338258	cluster_1
chr7	11220945	11220947	chr7:11220945-11220947	.	.	11220945	11220947	0	1	2	11220944	cluster_1
chr3	3034854	3034856	chr3:3034854-3034856	.	.	3034854	3034856	0	1	2	3034851	cluster_1
chr5	145411311	145411313	chr5:145411311-145411313	.	.	145411311	145411313	0	1	2	145411310	cluster_1
chr3	25416232	25416234	chr3:25416232-25416234	.	.	25416232	25416234	0	1	2	25416230	cluster_1
chr1	23309287	23309289	chr1:23309287-23309289	.	.	23309287	23309289	0	1	2	23309285	cluster_1
chr18	36838648	36838650	chr18:36838648-36838650	.	.	36838648	36838650	0	1	2	36838645	cluster_1
chr9	8275565	8275567	chr9:8275565-8275567	.	.	8275565	8275567	0	1	2	8275557	cluster_1
chr13	87555858	87555860	chr13:87555858-87555860	.	.	87555858	87555860	0	1	2	87555850	cluster_1
chr15	97549589	97549591	chr15:97549589-97549591	.	.	97549589	97549591	0	1	2	97549580	cluster_1
chr7	31432208	31432210	chr7:31432208-31432210	.	.	31432208	31432210	0	1	2	31432205	cluster_1
chr7	15708829	15708831	chr7:15708829-15708831	.	.	15708829	15708831	0	1	2	15708828	cluster_1
chr4	16995048	16995050	chr4:16995048-16995050	.	.	16995048	16995050	0	1	2	16995047	cluster_1
chr11	71064549	71064551	chr11:71064549-71064551	.	.	71064549	71064551	0	1	2	71064542	cluster_1
chr9	3312646	3312648	chr9:3312646-3312648	.	.	3312646	3312648	0	1	2	3312643	cluster_1
chr7	31257984	31257986	chr7:31257984-31257986	.	.	31257984	31257986	0	1	2	31257981	cluster_1
chr4	28411808	28411810	chr4:28411808-28411810	.	.	28411808	28411810	0	1	2	28411806	cluster_1
chr12	54624436	54624438	chr12:54624436-54624438	.	.	54624436	54624438	0	1	2	54624431	cluster_1
chr18	3114250	3114252	chr18:3114250-3114252	.	.	3114250	3114252	0	1	2	3114247	cluster_1
chr1	166588050	166588052	chr1:166588050-166588052	.	.	166588050	166588052	0	1	2	166588049	cluster_1
chr7	5693235	5693237	chr7:5693235-5693237	.	.	5693235	5693237	0	1	2	5693230	cluster_1
chr1	117995692	117995694	chr1:117995692-117995694	.	.	117995692	117995694	0	1	2	117995691	cluster_1
chr2	152212685	152212687	chr2:152212685-152212687	.	.	152212685	152212687	0	1	2	152212684	cluster_1
chr4	107668198	107668200	chr4:107668198-107668200	.	.	107668198	107668200	0	1	2	107668197	cluster_1
chr7	33559138	33559140	chr7:33559138-33559140	.	.	33559138	33559140	0	1	2	33559135	cluster_1
chr5	78381724	78381726	chr5:78381724-78381726	.	.	78381724	78381726	0	1	2	78381717	cluster_1
chr7	33956641	33956643	chr7:33956641-33956643	.	.	33956641	33956643	0	1	2	33956638	cluster_1
chr5	46939943	46939945	chr5:46939943-46939945	.	.	46939943	46939945	0	1	2	46939939	cluster_1
chr5	58576287	58576289	chr5:58576287-58576289	.	.	58576287	58576289	0	1	2	58576282	cluster_1
chr17	77920097	77920099	chr17:77920097-77920099	.	.	77920097	77920099	0	1	2	77920090	cluster_1
chr4	123852880	123852882	chr4:123852880-123852882	.	.	123852880	123852882	0	1	2	123852879	cluster_1
chr3	45103214	45103216	chr3:45103214-45103216	.	.	45103214	45103216	0	1	2	45103210	cluster_1
chr18	44906274	44906276	chr18:44906274-44906276	.	.	44906274	44906276	0	1	2	44906270	cluster_1
chr9	54014585	54014587	chr9:54014585-54014587	.	.	54014585	54014587	0	1	2	54014580	cluster_1
chr14	14281610	14281612	chr14:14281610-14281612	.	.	14281610	14281612	0	1	2	14281609	cluster_1
chr14	82175964	82175966	chr14:82175964-82175966	.	.	82175964	82175966	0	1	2	82175956	cluster_1
chr9	18145173	18145175	chr9:18145173-18145175	.	.	18145173	18145175	0	1	2	18145172	cluster_1
chr7	128982638	128982640	chr7:128982638-128982640	.	.	128982638	128982640	0	1	2	128982637	cluster_1
chr6	8617696	8617698	chr6:8617696-8617698	.	.	8617696	8617698	0	1	2	8617688	cluster_1
chr1	52594798	52594800	chr1:52594798-52594800	.	.	52594798	52594800	0	1	2	52594793	cluster_1
chr7	5694831	5694833	chr7:5694831-5694833	.	.	5694831	5694833	0	1	2	5694826	cluster_1
chr11	27199398	27199400	chr11:27199398-27199400	.	.	27199398	27199400	0	1	2	27199396	cluster_1
chr11	111214075	111214077	chr11:111214075-111214077	.	.	111214075	111214077	0	1	2	111214074	cluster_1
chr9	119859940	119859942	chr9:119859940-119859942	.	.	119859940	119859942	0	1	2	119859939	cluster_1
chr14	14282747	14282749	chr14:14282747-14282749	.	.	14282747	14282749	0	1	2	14282746	cluster_1
chr4	38855326	38855328	chr4:38855326-38855328	.	.	38855326	38855328	0	1	2	38855323	cluster_1
chr17	63752145	63752147	chr17:63752145-63752147	.	.	63752145	63752147	0	1	2	63752139	cluster_1
chr17	19918907	19918909	chr17:19918907-19918909	.	.	19918907	19918909	0	1	2	19918906	cluster_1
chr3	62160124	62160126	chr3:62160124-62160126	.	.	62160124	62160126	0	1	2	62160118	cluster_1
chr11	74218978	74218980	chr11:74218978-74218980	.	.	74218978	74218980	0	1	2	74218971	cluster_1
chr13	44263570	44263572	chr13:44263570-44263572	.	.	44263570	44263572	0	1	2	44263566	cluster_1
chr6	19643795	19643797	chr6:19643795-19643797	.	.	19643795	19643797	0	1	2	19643794	cluster_1
chr18	62278276	62278278	chr18:62278276-62278278	.	.	62278276	62278278	0	1	2	62278270	cluster_1
chr10	79417287	79417289	chr10:79417287-79417289_r1	.	.	79417287	79417289	0	1	2	79417280	cluster_1
chr10	79417287	79417289	chr10:79417287-79417289	.	.	79417287	79417289	0	1	2	79417280	cluster_1
chr13	12958072	12958074	chr13:12958072-12958074	.	.	12958072	12958074	0	1	2	12958071	cluster_1
chr18	19435095	19435097	chr18:19435095-19435097	.	.	19435095	19435097	0	1	2	19435094	cluster_1
chr6	79906669	79906671	chr6:79906669-79906671	.	.	79906669	79906671	0	1	2	79906662	cluster_1
chr13	12923484	12923486	chr13:12923484-12923486	.	.	12923484	12923486	0	1	2	12923483	cluster_1
chr9	114210504	114210506	chr9:114210504-114210506	.	.	114210504	114210506	0	1	2	114210503	cluster_1
chr6	128920021	128920023	chr6:128920021-128920023	.	.	128920021	128920023	0	1	2	128920020	cluster_1
chr12	61293966	61293968	chr12:61293966-61293968	.	.	61293966	61293968	0	1	2	61293960	cluster_1
chr7	5695604	5695606	chr7:5695604-5695606	.	.	5695604	5695606	0	1	2	5695599	cluster_1
chr2	87768360	87768362	chr2:87768360-87768362	.	.	87768360	87768362	0	1	2	87768352	cluster_1
chr12	88511424	88511426	chr12:88511424-88511426	.	.	88511424	88511426	0	1	2	88511416	cluster_1
chr17	74913062	74913064	chr17:74913062-74913064	.	.	74913062	74913064	0	1	2	74913055	cluster_1
chr1	46983192	46983194	chr1:46983192-46983194	.	.	46983192	46983194	0	1	2	46983188	cluster_1
chr7	31255281	31255283	chr7:31255281-31255283	.	.	31255281	31255283	0	1	2	31255278	cluster_1
chr1	82939310	82939312	chr1:82939310-82939312	.	.	82939310	82939312	0	1	2	82939302	cluster_1
chr1	38702477	38702479	chr1:38702477-38702479	.	.	38702477	38702479	0	1	2	38702474	cluster_1
chr12	59438579	59438581	chr12:59438579-59438581	.	.	59438579	59438581	0	1	2	59438574	cluster_1
chr6	38275926	38275928	chr6:38275926-38275928	.	.	38275926	38275928	0	1	2	38275923	cluster_1
chr7	15587047	15587049	chr7:15587047-15587049	.	.	15587047	15587049	0	1	2	15587046	cluster_1
chr15	37878980	37878982	chr15:37878980-37878982	.	.	37878980	37878982	0	1	2	37878977	cluster_1
chr7	62648906	62648908	chr7:62648906-62648908	.	.	62648906	62648908	0	1	2	62648900	cluster_1
chr17	48207368	48207370	chr17:48207368-48207370	.	.	48207368	48207370	0	1	2	48207364	cluster_1
chr15	27391043	27391045	chr15:27391043-27391045	.	.	27391043	27391045	0	1	2	27391041	cluster_1
chr2	124824369	124824371	chr2:124824369-124824371	.	.	124824369	124824371	0	1	2	124824368	cluster_1
chr4	145642127	145642129	chr4:145642127-145642129	.	.	145642127	145642129	0	1	2	145642126	cluster_1
chr13	12858125	12858127	chr13:12858125-12858127	.	.	12858125	12858127	0	1	2	12858124	cluster_1
chr15	34224506	34224508	chr15:34224506-34224508	.	.	34224506	34224508	0	1	2	34224503	cluster_1
chr5	58578228	58578230	chr5:58578228-58578230	.	.	58578228	58578230	0	1	2	58578223	cluster_1
chr9	39899302	39899304	chr9:39899302-39899304	.	.	39899302	39899304	0	1	2	39899299	cluster_1
chr14	18138279	18138281	chr14:18138279-18138281	.	.	18138279	18138281	0	1	2	18138278	cluster_1
chr3	93834248	93834250	chr3:93834248-93834250	.	.	93834248	93834250	0	1	2	93834239	cluster_1
chr14	17591429	17591431	chr14:17591429-17591431	.	.	17591429	17591431	0	1	2	17591428	cluster_1
chr17	39270695	39270697	chr17:39270695-39270697	.	.	39270695	39270697	0	1	2	39270692	cluster_1
chr1	53136309	53136311	chr1:53136309-53136311	.	.	53136309	53136311	0	1	2	53136304	cluster_1
chr4	73210851	73210853	chr4:73210851-73210853	.	.	73210851	73210853	0	1	2	73210844	cluster_1
chr7	15329401	15329403	chr7:15329401-15329403	.	.	15329401	15329403	0	1	2	15329400	cluster_1
chr4	25921122	25921124	chr4:25921122-25921124	.	.	25921122	25921124	0	1	2	25921120	cluster_1
chr4	122047596	122047598	chr4:122047596-122047598	.	.	122047596	122047598	0	1	2	122047595	cluster_1
chr16	12981852	12981854	chr16:12981852-12981854	.	.	12981852	12981854	0	1	2	12981851	cluster_1
chr18	67077137	67077139	chr18:67077137-67077139	.	.	67077137	67077139	0	1	2	67077131	cluster_1
chr7	73182410	73182412	chr7:73182410-73182412	.	.	73182410	73182412	0	1	2	73182403	cluster_1
chr7	15586484	15586486	chr7:15586484-15586486	.	.	15586484	15586486	0	1	2	15586483	cluster_1
chr16	76168765	76168767	chr16:76168765-76168767	.	.	76168765	76168767	0	1	2	76168758	cluster_1
chr6	131054706	131054708	chr6:131054706-131054708	.	.	131054706	131054708	0	1	2	131054705	cluster_1
chr15	75214375	75214377	chr15:75214375-75214377	.	.	75214375	75214377	0	1	2	75214368	cluster_1
chr15	24320978	24320980	chr15:24320978-24320980	.	.	24320978	24320980	0	1	2	24320976	cluster_1
chr9	98683760	98683762	chr9:98683760-98683762	.	.	98683760	98683762	0	1	2	98683751	cluster_1
chr6	136449453	136449455	chr6:136449453-136449455	.	.	136449453	136449455	0	1	2	136449452	cluster_1
chr6	89776017	89776019	chr6:89776017-89776019	.	.	89776017	89776019	0	1	2	89776009	cluster_1
chr9	26710919	26710921	chr9:26710919-26710921	.	.	26710919	26710921	0	1	2	26710917	cluster_1
chr10	109322812	109322814	chr10:109322812-109322814	.	.	109322812	109322814	0	1	2	109322811	cluster_1
chr10	65646006	65646008	chr10:65646006-65646008	.	.	65646006	65646008	0	1	2	65646000	cluster_1
chr10	31481318	31481320	chr10:31481318-31481320	.	.	31481318	31481320	0	1	2	31481315	cluster_1
chr8	18569922	18569924	chr8:18569922-18569924	.	.	18569922	18569924	0	1	2	18569921	cluster_1
chr12	19766260	19766262	chr12:19766260-19766262	.	.	19766260	19766262	0	1	2	19766259	cluster_1
chr2	166530363	166530365	chr2:166530363-166530365	.	.	166530363	166530365	0	1	2	166530362	cluster_1
chr7	5988289	5988291	chr7:5988289-5988291	.	.	5988289	5988291	0	1	2	5988284	cluster_1
chr7	118293521	118293523	chr7:118293521-118293523	.	.	118293521	118293523	0	1	2	118293520	cluster_1
chr4	112696099	112696101	chr4:112696099-112696101	.	.	112696099	112696101	0	1	2	112696098	cluster_1
chr5	145821745	145821747	chr5:145821745-145821747	.	.	145821745	145821747	0	1	2	145821744	cluster_1
chr3	72752712	72752714	chr3:72752712-72752714	.	.	72752712	72752714	0	1	2	72752705	cluster_1
chr6	59859641	59859643	chr6:59859641-59859643	.	.	59859641	59859643	0	1	2	59859636	cluster_1
chr6	5616794	5616796	chr6:5616794-5616796	.	.	5616794	5616796	0	1	2	5616789	cluster_1
chr11	86844457	86844459	chr11:86844457-86844459	.	.	86844457	86844459	0	1	2	86844449	cluster_1
chr3	68732331	68732333	chr3:68732331-68732333	.	.	68732331	68732333	0	1	2	68732325	cluster_1
chr17	18969686	18969688	chr17:18969686-18969688	.	.	18969686	18969688	0	1	2	18969685	cluster_1
chr3	106193103	106193105	chr3:106193103-106193105	.	.	106193103	106193105	0	1	2	106193102	cluster_1
chr16	3638048	3638050	chr16:3638048-3638050	.	.	3638048	3638050	0	1	2	3638045	cluster_1
chr17	66159144	66159146	chr17:66159144-66159146	.	.	66159144	66159146	0	1	2	66159138	cluster_1
chr17	39105925	39105927	chr17:39105925-39105927	.	.	39105925	39105927	0	1	2	39105922	cluster_1
chr5	42286733	42286735	chr5:42286733-42286735	.	.	42286733	42286735	0	1	2	42286729	cluster_1
chr11	111182364	111182366	chr11:111182364-111182366	.	.	111182364	111182366	0	1	2	111182363	cluster_1
chr3	91646423	91646425	chr3:91646423-91646425	.	.	91646423	91646425	0	1	2	91646414	cluster_1
chr12	18332582	18332584	chr12:18332582-18332584	.	.	18332582	18332584	0	1	2	18332581	cluster_1
chr1	10738058	10738060	chr1:10738058-10738060	.	.	10738058	10738060	0	1	2	10738057	cluster_1
chr13	86711454	86711456	chr13:86711454-86711456	.	.	86711454	86711456	0	1	2	86711446	cluster_1
chr9	114202451	114202453	chr9:114202451-114202453	.	.	114202451	114202453	0	1	2	114202450	cluster_1
chr7	5741337	5741339	chr7:5741337-5741339	.	.	5741337	5741339	0	1	2	5741332	cluster_1
chr4	7838199	7838201	chr4:7838199-7838201	.	.	7838199	7838201	0	1	2	7838192	cluster_1
chr14	110869924	110869926	chr14:110869924-110869926	.	.	110869924	110869926	0	1	2	110869923	cluster_1
chr14	110054353	110054355	chr14:110054353-110054355	.	.	110054353	110054355	0	1	2	110054352	cluster_1
chr3	91157329	91157331	chr3:91157329-91157331	.	.	91157329	91157331	0	1	2	91157320	cluster_1
chr17	38350023	38350025	chr17:38350023-38350025	.	.	38350023	38350025	0	1	2	38350020	cluster_1
chr5	8469480	8469482	chr5:8469480-8469482	.	.	8469480	8469482	0	1	2	8469472	cluster_1
chr3	91160256	91160258	chr3:91160256-91160258	.	.	91160256	91160258	0	1	2	91160247	cluster_1
chr3	148749732	148749734	chr3:148749732-148749734	.	.	148749732	148749734	0	1	2	148749731	cluster_1
chr7	33522435	33522437	chr7:33522435-33522437	.	.	33522435	33522437	0	1	2	33522432	cluster_1
chr3	46466841	46466843	chr3:46466841-46466843	.	.	46466841	46466843	0	1	2	46466837	cluster_1
chr3	11741265	11741267	chr3:11741265-11741267	.	.	11741265	11741267	0	1	2	11741264	cluster_1
chr6	136450104	136450106	chr6:136450104-136450106	.	.	136450104	136450106	0	1	2	136450103	cluster_1
chr3	93835910	93835912	chr3:93835910-93835912	.	.	93835910	93835912	0	1	2	93835901	cluster_1
chr8	85144529	85144531	chr8:85144529-85144531	.	.	85144529	85144531	0	1	2	85144521	cluster_1
chr5	23730733	23730735	chr5:23730733-23730735	.	.	23730733	23730735	0	1	2	23730731	cluster_1
chr10	11687078	11687080	chr10:11687078-11687080	.	.	11687078	11687080	0	1	2	11687077	cluster_1
chr8	90778158	90778160	chr8:90778158-90778160	.	.	90778158	90778160	0	1	2	90778149	cluster_1
chr12	65798501	65798503	chr12:65798501-65798503	.	.	65798501	65798503	0	1	2	65798495	cluster_1
chr13	119127671	119127673	chr13:119127671-119127673	.	.	119127671	119127673	0	1	2	119127670	cluster_1
chr1	103479431	103479433	chr1:103479431-103479433	.	.	103479431	103479433	0	1	2	103479430	cluster_1
chr11	73834836	73834838	chr11:73834836-73834838	.	.	73834836	73834838	0	1	2	73834829	cluster_1
chr17	47086211	47086213	chr17:47086211-47086213	.	.	47086211	47086213	0	1	2	47086207	cluster_1
chr17	22637661	22637663	chr17:22637661-22637663	.	.	22637661	22637663	0	1	2	22637659	cluster_1
chr13	82211003	82211005	chr13:82211003-82211005	.	.	82211003	82211005	0	1	2	82210995	cluster_1
chr5	145759476	145759478	chr5:145759476-145759478	.	.	145759476	145759478	0	1	2	145759475	cluster_1
chr8	73534194	73534196	chr8:73534194-73534196	.	.	73534194	73534196	0	1	2	73534187	cluster_1
chr1	17400042	17400044	chr1:17400042-17400044	.	.	17400042	17400044	0	1	2	17400041	cluster_1
chr6	116503648	116503650	chr6:116503648-116503650	.	.	116503648	116503650	0	1	2	116503647	cluster_1
chr1	53128241	53128243	chr1:53128241-53128243	.	.	53128241	53128243	0	1	2	53128236	cluster_1
chr4	96393534	96393536	chr4:96393534-96393536	.	.	96393534	96393536	0	1	2	96393525	cluster_1
chr18	3064452	3064454	chr18:3064452-3064454	.	.	3064452	3064454	0	1	2	3064449	cluster_1
chr16	3644671	3644673	chr16:3644671-3644673	.	.	3644671	3644673	0	1	2	3644668	cluster_1
chr10	108006910	108006912	chr10:108006910-108006912	.	.	108006910	108006912	0	1	2	108006909	cluster_1
chr5	51009486	51009488	chr5:51009486-51009488	.	.	51009486	51009488	0	1	2	51009481	cluster_1
chr3	106254290	106254292	chr3:106254290-106254292	.	.	106254290	106254292	0	1	2	106254289	cluster_1
chr2	87932551	87932553	chr2:87932551-87932553	.	.	87932551	87932553	0	1	2	87932543	cluster_1
chr9	109466885	109466887	chr9:109466885-109466887	.	.	109466885	109466887	0	1	2	109466884	cluster_1
chr7	5688811	5688813	chr7:5688811-5688813	.	.	5688811	5688813	0	1	2	5688806	cluster_1
chr12	19102094	19102096	chr12:19102094-19102096	.	.	19102094	19102096	0	1	2	19102093	cluster_1
chr14	89042151	89042153	chr14:89042151-89042153	.	.	89042151	89042153	0	1	2	89042143	cluster_1
chr19	39961839	39961841	chr19:39961839-39961841	.	.	39961839	39961841	0	1	2	39961836	cluster_1
chr18	6358392	6358394	chr18:6358392-6358394	.	.	6358392	6358394	0	1	2	6358386	cluster_1
chr7	85380613	85380615	chr7:85380613-85380615	.	.	85380613	85380615	0	1	2	85380605	cluster_1
chr11	90309086	90309088	chr11:90309086-90309088	.	.	90309086	90309088	0	1	2	90309077	cluster_1
chr19	39370654	39370656	chr19:39370654-39370656	.	.	39370654	39370656	0	1	2	39370651	cluster_1
chr12	31357248	31357250	chr12:31357248-31357250	.	.	31357248	31357250	0	1	2	31357245	cluster_1
chr5	78387531	78387533	chr5:78387531-78387533	.	.	78387531	78387533	0	1	2	78387524	cluster_1
chr18	3065838	3065840	chr18:3065838-3065840	.	.	3065838	3065840	0	1	2	3065835	cluster_1
chr15	23743507	23743509	chr15:23743507-23743509	.	.	23743507	23743509	0	1	2	23743505	cluster_1
chr2	83123129	83123131	chr2:83123129-83123131	.	.	83123129	83123131	0	1	2	83123121	cluster_1
chr14	35891582	35891584	chr14:35891582-35891584	.	.	35891582	35891584	0	1	2	35891579	cluster_1
[truncated: 89,159 more rows]
