# Supplementary material for: ZBTB16/PLZF regulates juvenile spermatogonial stem cell development through an extensive transcription factor poising network
Source: Nat Struct Mol Biol. 2025 Mar 3;32(7):1213–26. doi: 10.1038/s41594-025-01509-5 (PMC12263333; doi:10.1038/s41594-025-01509-5)
Supplement: Supplementary file 13 — Statistical source data. [file 41594_2025_1509_MOESM13_ESM.xlsx]

## Sheet: ED.Figure 7d-e
ED.Figure 7d-e
	Genotype	Postnatal day (P)	Body weight (g)	Testes (mg)	Testes (mg) / Body weight (g)				P7	P14	P22	P35	P56	P70	P90
	Null	7	2.29	3.4	1.48472		Testes (mg)	WT	5.92	23.68	53.82	151.28	169.8	198.46	213.2
	Null	7	3.33	4.2	1.26126			Null	4.44	15.18	29	83.58	95.86	81.32	74.22
	Null	7	3.36	4.8	1.42857		SD	WT	0.66106	1.37732	11.7353	10.4521	20.0969	9.43758	8.78265
	Null	7	3.17	4.6	1.4511			Null	0.684105	2.38579	6.09713	14.3062	8.46126	4.01833	12.8646
	Null	7	4.04	5.2	1.28713		SEM	WT	0.295635	0.615955	5.24818	4.67433	8.9876	4.22062	3.92772
	WT	7	3.98	5.8	1.45729			Null	0.305941	1.06696	2.72672	6.39792	3.78399	1.79705	5.75321
	WT	7	4.19	5	1.19332
	WT	7	4.28	5.7	1.33178				P7	P14	P22	P35	P56	P70	P90
	WT	7	4.34	6.7	1.54378		Testes(mg/Testis)	WT	1.41292	3.08172	5.07485	7.23354	7.61017	7.93296	7.83445
	WT	7	4.16	6.4	1.53846			Null	1.38256	2.46187	4.15351	5.30821	5.8897	4.46199	3.57806
	Null	14	5.82	14.6	2.50859		SD	WT	0.149719	0.358301	0.601387	0.514989	0.961938	0.759184	0.181768
	Null	14	6.66	16	2.4024			Null	0.101331	0.161307	0.261225	1.01486	0.723394	0.360724	0.720642
	Null	14	5.8	13	2.24138		SEM	WT	0.0669562	0.160237	0.268949	0.23031	0.430192	0.339518	0.081289
	Null	14	7.04	18.9	2.68466			Null	0.0453165	0.0721386	0.116823	0.453861	0.323512	0.161321	0.322281
	Null	14	5.42	13.4	2.47232
	WT	14	9.04	25.9	2.86504
	WT	14	8.87	23.7	2.67193		P7	Shapiro_WT	Shapiro_Null	Test	P_value
	WT	14	7.42	22.2	2.99191		Body Weight	0.749384	0.6035	Wilcoxon	0.015873
	WT	14	6.95	23	3.30935		Testes	0.842921	0.813952	Wilcoxon	0.015873
	WT	14	6.61	23.6	3.57035		Testes/Body weithg	0.367589	0.233332	Wilcoxon	0.547619
	Null	22	7.92	35.8	4.5202
	Null	22	6.07	24.1	3.97035		P14	Shapiro_WT	Shapiro_Null	Test	P_value
	Null	22	5.47	21.7	3.96709		Body Weight	0.268239	0.455746	Wilcoxon	0.0555556
	Null	22	7.83	34	4.34227		Testes	0.469113	0.460675	Wilcoxon	0.00793651
	Null	22	7.41	29.4	3.96761		Testes/Body weithg	0.849932	0.961278	Wilcoxon	0.015873
	WT	22	9.23	47.9	5.1896
	WT	22	8.02	43	5.3616		P22	Shapiro_WT	Shapiro_Null	Test	P_value
	WT	22	13.08	56	4.28135		Body Weight	0.668148	0.234955	Wilcoxon	0.00793651
	WT	22	10.44	49.1	4.70307		Testes	0.289301	0.59762	Wilcoxon	0.00793651
	WT	22	12.52	73.1	5.83866		Testes/Body weithg	0.961493	0.043899	Wilcoxon	0.031746
	Null	35	17.05	88.8	5.20821
	Null	35	15.94	59.9	3.75784		P35	Shapiro_WT	Shapiro_Null	Test	P_value
	Null	35	15.96	82	5.13784		Body Weight	0.850965	0.283371	Wilcoxon	0.00793651
	Null	35	14.23	89.9	6.31764		Testes	0.856127	0.287216	Wilcoxon	0.00793651
	Null	35	15.9	97.3	6.1195		Testes/Body weithg	0.560874	0.479179	Wilcoxon	0.00793651
	WT	35	20.68	165.8	8.01741
	WT	35	20.74	149.6	7.21311		P56	Shapiro_WT	Shapiro_Null	Test	P_value
	WT	35	20.25	144	7.11111		Body Weight	0.717562	0.931358	Wilcoxon	0.00793651
	WT	35	21.7	157.3	7.24885		Testes	0.809416	0.675627	Wilcoxon	0.00793651
	WT	35	21.24	139.7	6.57721		Testes/Body weithg	0.481371	0.80804	Wilcoxon	0.031746
	Null	56	13.46	93	6.90936
	Null	56	16.27	102.4	6.29379		P70	Shapiro_WT	Shapiro_Null	Test	P_value
	Null	56	15.28	86.1	5.63482		Body Weight	0.813881	0.626494	Wilcoxon	0.00793651
	Null	56	18.08	91.1	5.03872		Testes	0.390109	0.328232	Wilcoxon	0.00793651
	Null	56	19.15	106.7	5.5718		Testes/Body weithg	0.443107	0.512881	Wilcoxon	0.00793651
	WT	56	22.2	184.3	8.3018
	WT	56	20.92	165.7	7.92065		P90	Shapiro_WT	Shapiro_Null	Test	P_value
	WT	56	22.72	195.8	8.61796		Body Weight	0.0991409	0.601916	Wilcoxon	0.00793651
	WT	56	24.5	156.6	6.39184		Testes	0.0545938	0.180917	Wilcoxon	0.00793651
	WT	56	21.5	146.6	6.8186		Testes/Body weithg	0.993442	0.273195	Wilcoxon	0.00793651
	Null	70	19.25	84.6	4.39481
	Null	70	17.57	80.3	4.57029
	Null	70	17.19	86.4	5.02618
	Null	70	18.8	77.5	4.12234
	Null	70	18.54	77.8	4.19633
	WT	70	25.27	205.1	8.11634
	WT	70	24.07	207.5	8.62069
	WT	70	23.18	198.7	8.57204
	WT	70	26.86	183.3	6.82427
	WT	70	26.25	197.7	7.53143
	Null	90	21.5	61.8	2.87442
	Null	90	19.63	72.3	3.68314
	Null	90	22.16	62	2.79783
	Null	90	21.12	88.5	4.19034
	Null	90	19.91	86.5	4.34455
	WT	90	25.37	198.2	7.81238
	WT	90	27.54	218.2	7.92302
	WT	90	27.16	219.5	8.08174
	WT	90	27.99	212.6	7.59557
	WT	90	28.03	217.5	7.75954
